# Supplementary material for: A multi-modal, asymmetric, weighted, and signed description of anatomical connectivity
Source: Nat Commun. 2024 Jul 12;15:5865. doi: 10.1038/s41467-024-50248-6 (PMC11245624; doi:10.1038/s41467-024-50248-6)
Supplement: Supplementary file 4 — Source Data [file 41467_2024_50248_MOESM4_ESM.zip]

Archive with 12 entries (12 files):
- Figure_1_fitting_and_characterizing.xlsx
- __MACOSX/._Figure_1_fitting_and_characterizing.xlsx
- Figure_2_Comparing_modules.xlsx
- __MACOSX/._Figure_2_Comparing_modules.xlsx
- Figure_3_network_statistics.xlsx
- __MACOSX/._Figure_3_network_statistics.xlsx
- Figure_4_asymmetries_of_influence.xlsx
- __MACOSX/._Figure_4_asymmetries_of_influence.xlsx
- Figure_5_Movie_rest.xlsx
- __MACOSX/._Figure_5_Movie_rest.xlsx
- Figure_6_Aging_results.xlsx
- __MACOSX/._Figure_6_Aging_results.xlsx
