# Supplementary material for: A multi-modal, asymmetric, weighted, and signed description of anatomical connectivity
Source: Nat Commun. 2024 Jul 12;15:5865. doi: 10.1038/s41467-024-50248-6 (PMC11245624; doi:10.1038/s41467-024-50248-6)
Supplement: Supplementary file 4 — Source Data [file 41467_2024_50248_MOESM4_ESM.zip › Figure_1_fitting_and_characterizing.xlsx]

## Sheet: panel B- SC
0	1	1	1	1	1	1	1	1	1	1	1	1	1	1	1	0	1	1	0	1	0	1	1	0	0	0	0	0	0	0	0	0	0	0	0	0	0	0	0	0	0	0	1	1	0	0	0	0	0
1	0	1	1	1	1	1	1	1	1	1	1	1	1	1	1	1	1	1	1	1	1	1	1	0	0	0	0	0	0	0	0	0	0	0	0	0	0	0	0	0	0	0	0	0	0	0	0	0	0
1	1	0	1	1	1	1	1	1	1	1	1	1	1	1	1	0	1	1	0	1	0	1	1	0	0	0	0	0	0	0	0	0	0	0	0	0	0	0	0	0	0	0	0	0	0	0	0	0	0
1	1	1	0	1	1	1	1	1	1	1	1	1	1	1	1	1	1	1	1	1	0	1	0	0	0	0	0	0	0	0	0	0	0	0	0	0	0	0	0	0	0	0	1	0	0	0	0	0	0
1	1	1	1	0	1	1	1	1	1	1	1	1	1	1	0	0	1	1	1	1	0	1	1	0	0	0	0	0	0	0	0	0	0	0	0	0	0	0	0	0	0	0	1	1	0	0	0	0	0
1	1	1	1	1	0	1	1	1	1	1	1	1	1	1	0	0	1	0	0	1	0	1	1	0	0	0	0	0	0	0	0	0	0	0	0	0	0	0	0	0	0	0	1	0	0	0	0	0	0
1	1	1	1	1	1	0	1	1	1	1	1	1	1	1	1	1	1	1	1	1	1	1	1	0	0	0	0	0	0	0	0	0	0	0	0	0	0	0	0	0	0	0	1	1	0	0	0	0	0
1	1	1	1	1	1	1	0	1	1	1	1	1	0	0	0	0	0	0	0	1	0	1	1	0	0	0	0	0	0	0	0	0	0	0	0	0	0	0	0	0	0	0	1	1	0	0	0	0	0
1	1	1	1	1	1	1	1	0	1	1	1	1	0	0	0	0	1	1	1	1	0	1	1	0	0	0	0	0	0	0	0	0	0	0	0	0	0	0	0	0	0	0	1	1	0	0	0	0	0
1	1	1	1	1	1	1	1	1	0	1	1	1	0	0	1	0	1	0	0	1	1	1	1	0	0	0	0	0	0	0	0	0	0	0	0	0	0	0	0	0	0	0	1	1	0	0	0	0	0
1	1	1	1	1	1	1	1	1	1	0	1	1	1	1	1	1	1	1	1	1	1	1	1	0	0	0	0	0	0	0	0	0	0	0	0	0	0	0	0	0	0	0	1	1	0	0	0	0	0
1	1	1	1	1	1	1	1	1	1	1	0	1	1	0	0	0	1	0	1	1	1	1	1	0	0	0	0	0	0	0	0	0	0	0	0	0	0	0	0	0	0	0	1	1	0	0	0	0	0
1	1	1	1	1	1	1	1	1	1	1	1	0	1	1	1	1	1	1	1	1	1	1	1	0	0	0	0	0	0	0	0	0	0	0	0	0	0	0	0	0	0	0	0	0	0	0	0	0	0
1	1	1	1	1	1	1	0	0	0	1	1	1	0	1	1	1	1	1	1	1	1	1	1	0	0	0	0	0	0	0	0	0	0	0	0	0	0	0	0	0	0	0	0	0	0	0	0	0	0
1	1	1	1	1	1	1	0	0	0	1	0	1	1	0	1	1	1	1	1	1	1	1	1	0	0	0	0	0	0	0	0	0	0	0	0	0	0	0	0	0	0	0	0	0	0	0	0	0	0
1	1	1	1	0	0	1	0	0	1	1	0	1	1	1	0	1	1	1	1	1	1	1	1	0	0	0	0	0	0	0	0	0	0	0	0	0	0	0	0	0	0	0	0	0	0	0	0	0	0
0	1	0	1	0	0	1	0	0	0	1	0	1	1	1	1	0	1	1	1	1	1	1	1	0	0	0	0	0	0	0	0	0	0	0	0	0	0	0	0	0	0	0	0	0	0	0	0	0	0
1	1	1	1	1	1	1	0	1	1	1	1	1	1	1	1	1	0	1	1	1	1	1	1	0	0	0	0	0	0	0	0	0	0	0	0	0	0	0	0	0	0	0	1	1	0	0	0	0	0
1	1	1	1	1	0	1	0	1	0	1	0	1	1	1	1	1	1	0	1	1	1	1	1	0	0	0	0	0	0	0	0	0	0	0	0	0	0	0	0	0	0	0	0	0	0	0	0	0	0
0	1	0	1	1	0	1	0	1	0	1	1	1	1	1	1	1	1	1	0	1	1	1	1	0	0	0	0	0	0	0	0	0	0	0	0	0	0	0	0	0	0	0	0	0	0	0	0	0	0
1	1	1	1	1	1	1	1	1	1	1	1	1	1	1	1	1	1	1	1	0	1	1	1	0	0	0	0	0	0	0	0	0	0	0	0	0	0	0	0	0	0	0	1	1	0	0	0	0	0
0	1	0	0	0	0	1	0	0	1	1	1	1	1	1	1	1	1	1	1	1	0	1	1	0	0	0	0	0	0	0	0	0	0	0	0	0	0	0	0	0	0	0	0	0	0	0	0	0	0
1	1	1	1	1	1	1	1	1	1	1	1	1	1	1	1	1	1	1	1	1	1	0	1	0	0	0	0	0	0	0	0	0	0	0	0	0	0	0	0	0	0	0	1	1	1	0	0	0	0
1	1	1	0	1	1	1	1	1	1	1	1	1	1	1	1	1	1	1	1	1	1	1	0	0	0	0	0	0	0	0	0	0	0	0	0	0	0	0	0	0	0	0	1	1	1	0	0	0	0
0	0	0	0	0	0	0	0	0	0	0	0	0	0	0	0	0	0	0	0	0	0	0	0	0	0	0	0	0	1	1	1	1	0	0	1	1	1	1	1	1	1	1	0	0	0	0	0	0	0
0	0	0	0	0	0	0	0	0	0	0	0	0	0	0	0	0	0	0	0	0	0	0	0	0	0	1	1	1	0	0	0	1	1	1	1	0	0	0	1	0	0	0	0	0	0	1	0	0	0
0	0	0	0	0	0	0	0	0	0	0	0	0	0	0	0	0	0	0	0	0	0	0	0	0	1	0	1	1	0	0	0	1	1	1	0	1	0	0	0	0	0	0	0	0	0	1	0	0	0
0	0	0	0	0	0	0	0	0	0	0	0	0	0	0	0	0	0	0	0	0	0	0	0	0	1	1	0	1	0	0	0	1	1	1	1	1	0	0	0	1	1	0	0	0	1	1	1	0	0
0	0	0	0	0	0	0	0	0	0	0	0	0	0	0	0	0	0	0	0	0	0	0	0	0	1	1	1	0	0	0	0	1	1	1	0	1	0	0	1	0	0	0	0	0	0	1	0	0	0
0	0	0	0	0	0	0	0	0	0	0	0	0	0	0	0	0	0	0	0	0	0	0	0	1	0	0	0	0	0	1	1	0	0	0	0	0	1	1	1	1	1	1	0	0	0	0	0	0	0
0	0	0	0	0	0	0	0	0	0	0	0	0	0	0	0	0	0	0	0	0	0	0	0	1	0	0	0	0	1	0	1	1	0	0	0	1	1	1	1	1	1	1	0	0	0	1	0	0	0
0	0	0	0	0	0	0	0	0	0	0	0	0	0	0	0	0	0	0	0	0	0	0	0	1	0	0	0	0	1	1	0	1	0	0	1	1	1	1	1	0	1	1	0	0	0	1	0	0	0
0	0	0	0	0	0	0	0	0	0	0	0	0	0	0	0	0	0	0	0	0	0	0	0	1	1	1	1	1	0	1	1	0	1	1	1	1	0	1	1	1	1	1	0	0	0	1	0	0	0
0	0	0	0	0	0	0	0	0	0	0	0	0	0	0	0	0	0	0	0	0	0	0	0	0	1	1	1	1	0	0	0	1	0	1	1	1	0	0	1	1	1	0	0	0	1	1	1	0	0
0	0	0	0	0	0	0	0	0	0	0	0	0	0	0	0	0	0	0	0	0	0	0	0	0	1	1	1	1	0	0	0	1	1	0	1	1	0	0	1	1	1	1	0	0	1	1	1	0	0
0	0	0	0	0	0	0	0	0	0	0	0	0	0	0	0	0	0	0	0	0	0	0	0	1	1	0	1	0	0	0	1	1	1	1	0	1	0	1	1	1	1	0	0	0	0	1	0	0	0
0	0	0	0	0	0	0	0	0	0	0	0	0	0	0	0	0	0	0	0	0	0	0	0	1	0	1	1	1	0	1	1	1	1	1	1	0	1	1	1	1	1	1	0	0	0	1	0	0	0
0	0	0	0	0	0	0	0	0	0	0	0	0	0	0	0	0	0	0	0	0	0	0	0	1	0	0	0	0	1	1	1	0	0	0	0	1	0	1	1	1	1	1	0	0	1	1	0	0	0
0	0	0	0	0	0	0	0	0	0	0	0	0	0	0	0	0	0	0	0	0	0	0	0	1	0	0	0	0	1	1	1	1	0	0	1	1	1	0	1	1	1	1	0	0	0	1	0	0	0
0	0	0	0	0	0	0	0	0	0	0	0	0	0	0	0	0	0	0	0	0	0	0	0	1	1	0	0	1	1	1	1	1	1	1	1	1	1	1	0	1	1	1	0	0	0	1	0	0	0
0	0	0	0	0	0	0	0	0	0	0	0	0	0	0	0	0	0	0	0	0	0	0	0	1	0	0	1	0	1	1	0	1	1	1	1	1	1	1	1	0	1	1	0	0	1	1	0	0	0
0	0	0	0	0	0	0	0	0	0	0	0	0	0	0	0	0	0	0	0	0	0	0	0	1	0	0	1	0	1	1	1	1	1	1	1	1	1	1	1	1	0	1	0	0	1	1	1	0	0
0	0	0	0	0	0	0	0	0	0	0	0	0	0	0	0	0	0	0	0	0	0	0	0	1	0	0	0	0	1	1	1	1	0	1	0	1	1	1	1	1	1	0	0	0	0	1	0	0	0
1	0	0	1	1	1	1	1	1	1	1	1	0	0	0	0	0	1	0	0	1	0	1	1	0	0	0	0	0	0	0	0	0	0	0	0	0	0	0	0	0	0	0	0	1	1	0	1	1	1
1	0	0	0	1	0	1	1	1	1	1	1	0	0	0	0	0	1	0	0	1	0	1	1	0	0	0	0	0	0	0	0	0	0	0	0	0	0	0	0	0	0	0	1	0	1	1	1	1	1
0	0	0	0	0	0	0	0	0	0	0	0	0	0	0	0	0	0	0	0	0	0	1	1	0	0	0	1	0	0	0	0	0	1	1	0	0	1	0	0	1	1	0	1	1	0	1	1	1	1
0	0	0	0	0	0	0	0	0	0	0	0	0	0	0	0	0	0	0	0	0	0	0	0	0	1	1	1	1	0	1	1	1	1	1	1	1	1	1	1	1	1	1	0	1	1	0	1	1	1
0	0	0	0	0	0	0	0	0	0	0	0	0	0	0	0	0	0	0	0	0	0	0	0	0	0	0	1	0	0	0	0	0	1	1	0	0	0	0	0	0	1	0	1	1	1	1	0	1	1
0	0	0	0	0	0	0	0	0	0	0	0	0	0	0	0	0	0	0	0	0	0	0	0	0	0	0	0	0	0	0	0	0	0	0	0	0	0	0	0	0	0	0	1	1	1	1	1	0	1
0	0	0	0	0	0	0	0	0	0	0	0	0	0	0	0	0	0	0	0	0	0	0	0	0	0	0	0	0	0	0	0	0	0	0	0	0	0	0	0	0	0	0	1	1	1	1	1	1	0
0	0	0	0	0	0	0	0	0	0	0	0	0	0	0	0	0	0	0	0	0	0	0	0	0	0	0	1	0	0	0	0	0	0	0	0	0	0	0	0	0	0	0	0	0	1	1	1	0	1
0	0	0	0	0	0	0	0	0	0	0	0	0	0	0	0	0	0	0	0	0	0	0	0	0	1	1	1	0	0	0	1	1	0	1	1	1	0	1	1	0	0	1	0	0	1	1	1	1	1
0	0	0	0	0	0	0	0	0	0	0	0	0	0	0	0	0	0	0	0	0	0	0	0	0	0	0	0	0	0	0	0	0	0	1	0	0	1	0	0	0	1	0	1	1	1	1	1	1	1
0	0	0	0	0	0	0	0	0	0	0	0	0	0	0	0	0	0	0	0	0	0	0	0	0	0	1	1	0	0	0	0	1	1	1	0	1	1	1	1	1	1	1	0	0	1	1	1	0	1
0	0	0	0	0	0	0	0	0	0	0	0	0	0	0	0	0	0	0	0	0	0	0	0	0	1	1	1	0	0	0	1	1	1	1	1	1	0	1	1	0	0	1	0	0	0	1	0	1	0
0	0	0	0	0	0	0	0	0	0	0	0	0	0	0	0	0	0	0	0	0	0	0	0	0	1	1	1	0	0	0	0	1	1	1	0	1	0	1	1	1	1	1	0	0	0	1	1	0	0
0	0	0	0	0	0	0	0	0	0	0	0	0	0	0	0	0	0	0	0	0	0	0	0	0	1	1	1	0	0	0	0	1	0	0	0	1	0	0	1	0	0	0	0	0	0	0	0	0	0
0	0	0	0	0	0	0	0	0	0	0	0	0	0	0	0	0	0	0	0	0	0	0	0	0	1	1	1	1	0	0	1	1	1	1	1	0	0	0	1	0	0	0	0	0	0	0	0	0	0
0	0	0	0	0	0	0	0	0	0	0	0	0	0	0	0	0	0	0	0	0	0	0	0	0	1	1	1	1	0	0	0	1	1	1	0	0	0	0	0	0	0	0	0	0	0	0	0	0	0
1	1	1	1	1	1	1	1	1	1	1	1	1	0	1	0	0	1	1	0	0	0	1	1	0	1	0	0	0	0	0	0	0	0	0	0	0	0	0	0	0	0	0	0	0	0	0	0	0	0
1	1	1	1	1	1	1	1	1	1	1	1	1	1	1	0	0	1	1	0	1	0	1	1	0	0	0	0	0	0	0	0	0	0	0	0	0	0	0	0	0	0	0	0	0	0	0	0	0	0
1	1	1	1	1	1	1	1	1	1	1	1	1	0	1	0	0	1	0	0	0	0	1	1	0	1	1	1	0	0	0	0	1	0	0	0	0	0	0	0	0	0	0	0	1	0	1	0	0	0
1	1	1	1	1	1	1	1	1	1	1	1	1	1	1	1	0	1	0	0	1	0	1	1	0	0	0	0	0	0	0	0	0	0	0	0	0	0	0	0	0	0	0	1	1	0	0	0	0	0
1	0	1	0	0	1	0	1	0	1	1	1	1	0	0	0	0	0	0	0	0	0	1	1	0	1	0	1	0	0	0	0	0	0	0	0	0	0	0	0	0	0	0	1	1	0	0	0	0	0
1	1	1	0	0	1	0	1	0	1	0	1	1	0	0	0	0	0	0	0	0	0	1	1	0	0	0	0	0	0	0	0	0	0	0	0	0	0	0	0	0	0	0	1	1	0	0	0	0	0
1	0	0	0	0	0	0	1	0	1	0	1	0	0	0	0	0	0	0	0	0	0	1	1	0	0	0	0	0	0	0	0	0	0	0	0	0	0	0	0	0	0	0	1	1	0	0	0	0	0
1	1	1	0	0	1	0	1	0	1	1	1	1	0	0	1	0	0	0	1	1	1	1	1	0	0	0	0	0	0	0	0	0	0	0	0	0	0	0	0	0	0	0	1	1	1	0	0	0	0
0	0	0	0	0	0	0	1	0	1	0	1	0	0	0	0	0	0	0	0	0	0	1	1	0	0	0	0	0	0	0	0	1	0	0	0	0	0	0	0	0	0	0	1	1	1	0	0	0	0
0	0	0	0	0	0	0	0	0	1	0	0	0	0	0	0	0	0	0	0	0	0	0	0	0	0	0	1	0	0	0	0	1	0	0	0	0	0	0	0	0	0	0	1	1	1	0	0	0	0
0	0	0	0	0	0	0	0	0	1	0	0	0	0	0	0	0	0	0	0	0	0	0	0	0	1	1	1	0	0	0	0	1	0	1	0	1	0	0	0	0	0	0	1	1	1	0	1	0	0
1	0	0	0	0	0	0	1	0	1	0	1	0	0	0	0	0	0	0	0	0	0	1	1	1	0	0	0	0	0	0	1	1	0	0	1	0	0	0	1	0	0	0	1	1	1	0	0	1	1
0	0	0	0	0	0	0	1	0	1	0	0	0	0	0	0	0	0	0	0	0	0	0	0	1	0	0	1	0	0	0	1	1	0	1	1	1	0	1	1	0	1	1	1	1	1	1	1	1	1
0	0	0	0	0	0	0	0	0	0	0	0	0	0	0	0	0	0	0	0	0	0	0	0	0	0	1	1	0	0	0	0	0	1	1	0	0	1	0	0	1	1	1	0	1	1	1	1	0	1
0	0	0	0	0	0	0	0	0	0	0	0	0	0	0	0	0	0	0	0	0	0	0	0	0	1	1	1	1	0	0	0	1	1	1	0	1	0	0	0	1	1	1	0	0	0	1	0	0	0
0	0	0	0	0	0	0	0	0	0	0	0	0	0	0	0	0	0	0	0	0	0	0	0	0	0	1	1	0	0	0	0	0	1	1	0	0	0	0	0	0	1	0	0	0	0	1	0	0	0
0	0	0	0	0	0	0	0	0	0	0	0	0	0	0	0	0	0	0	0	0	0	0	0	0	0	1	1	0	0	0	0	1	1	1	0	0	0	0	0	0	0	0	0	0	0	0	0	0	0
0	0	0	0	0	0	0	0	0	0	0	0	0	0	0	0	0	0	0	0	0	0	0	0	0	1	1	1	0	0	0	0	1	1	1	0	0	0	0	0	0	0	0	0	0	1	1	1	0	0
0	0	0	0	0	0	0	0	0	1	0	0	0	0	0	0	0	0	0	0	0	0	0	0	1	1	1	1	0	0	0	1	1	1	1	1	1	1	1	1	1	1	1	1	1	1	1	1	0	0
0	0	0	0	0	0	0	0	0	0	0	0	0	0	0	0	0	0	0	0	0	0	0	0	1	0	0	0	0	1	1	1	1	0	0	1	0	1	1	1	0	1	1	1	1	1	0	1	1	0
0	0	0	0	0	0	0	0	0	0	0	0	0	0	0	0	0	0	0	0	0	0	0	0	1	0	0	1	0	1	1	1	1	0	1	1	1	1	1	1	0	1	1	1	1	1	1	1	1	1
0	0	0	0	0	0	0	0	0	0	0	0	0	0	0	0	0	0	0	0	0	0	0	0	1	0	0	0	0	1	1	1	0	0	0	0	1	1	1	1	0	1	1	0	1	1	0	0	0	0
0	0	0	0	0	0	0	1	0	1	0	0	0	0	0	0	0	0	0	0	0	0	0	0	0	1	1	1	1	0	0	1	1	1	1	1	0	0	0	1	0	0	0	0	0	0	0	0	0	0
0	0	0	0	0	0	0	0	0	1	0	0	0	0	0	0	0	0	0	0	0	0	0	0	0	1	1	1	0	0	0	0	1	1	1	1	1	0	0	1	1	0	0	0	0	0	1	0	0	0
0	0	0	0	0	0	0	0	0	0	0	0	0	0	0	0	0	0	0	0	0	0	0	0	0	1	0	1	0	0	0	0	1	0	1	1	0	0	0	1	0	0	0	0	0	0	0	0	0	0
0	0	0	0	0	0	0	0	0	0	0	0	0	0	0	0	0	0	0	0	0	0	0	0	0	1	1	1	0	0	0	1	1	0	1	1	0	0	0	1	0	0	0	0	0	0	0	0	0	0
0	0	0	0	0	0	0	0	0	0	0	0	0	0	0	0	0	0	0	0	0	0	0	0	0	0	0	1	0	0	0	0	0	1	1	0	0	1	0	0	1	1	0	1	1	1	1	1	1	1
0	0	0	0	0	0	0	0	0	0	0	0	0	0	0	0	0	0	0	0	0	0	0	0	0	0	0	0	0	0	0	0	0	0	0	0	0	0	0	0	0	0	0	1	1	1	1	1	1	1
0	0	0	0	0	0	0	0	0	0	0	0	0	0	0	0	0	0	0	0	0	0	0	0	0	0	1	1	0	0	0	0	0	1	1	0	0	0	0	0	0	1	0	1	1	1	1	1	1	1
1	1	1	1	1	1	1	1	1	1	1	1	1	1	1	0	0	1	1	1	1	0	1	1	0	0	0	1	0	0	0	1	1	1	1	1	1	0	1	1	1	1	1	0	1	1	1	1	1	1
1	1	1	1	1	1	1	1	1	1	1	1	1	1	1	0	0	1	1	0	1	1	1	1	0	0	1	1	1	0	0	0	1	1	1	0	1	1	1	1	1	1	1	1	1	1	1	1	1	1
0	0	0	0	0	0	0	0	0	0	0	0	0	0	0	0	0	0	0	0	0	0	0	0	0	0	0	0	0	0	0	0	0	0	0	0	0	0	0	0	0	0	0	0	1	0	1	1	1	1
0	0	0	0	0	0	0	0	0	0	0	0	0	0	0	0	0	0	0	0	0	0	0	0	0	0	0	0	0	0	0	1	1	0	0	1	0	0	0	1	0	0	0	0	1	0	1	1	1	1
0	0	0	0	0	0	0	0	0	0	0	0	0	0	0	0	0	0	0	0	0	0	0	0	0	0	1	1	0	0	0	1	1	0	0	1	1	0	1	1	0	0	1	0	1	0	1	1	1	1
0	0	0	0	0	0	0	0	0	0	0	0	0	0	0	0	0	0	0	0	0	0	0	0	0	0	1	1	0	0	0	1	1	0	1	1	1	0	1	1	0	0	0	0	1	0	1	1	1	1
0	0	0	0	0	0	0	0	0	0	0	0	0	0	0	0	0	0	0	0	0	0	0	0	1	0	0	0	0	1	1	1	0	0	0	0	0	1	1	0	0	1	1	0	0	0	0	0	0	0
0	0	0	0	0	0	0	0	0	0	0	0	0	0	0	0	0	0	0	0	0	0	0	0	1	0	0	0	0	1	1	1	0	0	0	0	0	1	1	0	0	1	0	0	0	0	0	0	0	0
0	0	0	0	0	0	0	0	0	0	0	0	0	0	0	0	0	0	0	0	0	0	0	0	1	0	0	0	0	1	1	1	0	0	0	0	0	1	1	1	0	1	0	1	1	1	0	0	1	0
0	0	0	0	0	0	0	0	0	0	0	0	0	0	0	1	0	0	0	0	0	0	0	0	1	0	0	0	0	1	1	1	0	0	0	0	0	1	1	1	0	1	0	0	0	0	0	0	0	0
0	0	0	0	0	0	0	0	0	0	0	0	0	0	0	0	0	0	0	0	0	0	0	0	1	0	0	0	0	1	1	1	1	0	0	0	0	1	1	1	0	1	0	0	0	0	0	0	0	0
0	0	0	0	0	0	0	0	0	0	0	0	0	0	0	0	0	0	0	0	0	0	0	0	1	1	0	0	0	1	1	1	1	0	1	1	1	1	1	1	1	1	1	0	0	0	1	0	0	0
1	0	0	0	0	0	0	1	0	1	0	0	0	0	0	0	0	0	0	0	0	0	0	0	0	0	0	1	0	0	0	0	1	1	1	1	1	0	0	1	0	0	0	0	1	0	0	0	1	1
0	0	0	0	0	0	0	1	0	1	0	0	0	0	0	0	0	0	0	0	0	0	0	0	0	0	0	0	0	0	0	0	1	0	0	1	1	0	0	1	0	0	0	0	0	0	0	0	0	0
1	0	0	0	0	0	0	1	0	1	0	0	0	0	0	0	0	0	0	0	0	0	0	0	0	0	1	1	0	0	0	0	1	0	0	1	0	0	0	1	0	0	0	0	0	0	0	0	0	0
0	1	1	1	1	1	1	1	0	1	0	0	1	0	1	0	0	1	1	0	0	0	0	0	0	0	0	0	0	0	0	0	0	0	0	0	0	0	0	0	0	0	0	0	0	0	0	0	0	0
0	0	0	0	0	0	0	0	0	0	0	0	0	0	0	0	0	0	0	0	0	0	0	0	0	0	0	0	0	0	0	0	0	0	0	0	0	0	0	0	0	0	0	0	1	0	1	0	0	0
0	0	0	0	0	0	0	0	0	0	0	0	0	0	0	0	0	0	0	0	0	0	0	0	0	0	0	1	0	0	0	0	0	0	0	0	0	0	0	1	0	0	0	0	1	0	1	1	1	1
0	1	1	1	1	0	1	1	0	1	0	0	1	0	1	0	0	1	1	0	0	0	0	0	0	0	0	0	0	0	0	0	1	0	0	0	0	0	0	0	0	0	0	0	0	0	0	0	0	0
0	0	0	0	0	0	0	0	0	0	0	0	0	0	0	1	0	0	0	0	0	0	0	0	1	0	0	0	0	1	0	1	0	0	0	0	0	0	0	0	0	0	0	0	0	0	0	0	0	0
0	0	0	0	0	0	0	0	0	0	0	0	0	0	0	0	0	0	0	0	0	0	0	0	0	0	0	0	0	0	0	0	0	0	0	0	0	0	0	0	0	0	0	0	0	0	0	0	0	0
0	0	0	0	0	0	0	0	0	0	0	0	0	0	0	0	0	1	0	0	0	0	0	0	0	0	0	0	0	0	0	0	0	0	0	0	0	0	0	0	0	0	0	0	0	0	0	0	0	0
0	1	1	1	1	0	1	1	0	0	0	0	1	0	1	0	0	1	1	0	0	0	0	0	0	0	0	0	0	0	0	0	0	0	0	0	0	0	0	0	0	0	0	0	0	0	0	0	0	0
0	0	0	0	0	0	0	0	0	0	0	0	0	0	0	0	0	0	0	0	0	0	0	0	0	0	0	0	0	0	0	0	0	0	0	0	0	0	0	0	0	0	0	0	0	0	0	0	0	0
1	1	1	1	1	1	1	1	0	1	0	0	1	0	1	0	0	1	1	0	0	0	0	0	1	0	0	0	0	0	0	0	1	0	0	1	0	0	0	0	0	0	0	0	0	0	0	0	0	0
1	1	1	1	1	1	1	1	1	1	1	1	1	1	1	1	1	1	1	1	1	0	1	1	0	0	0	0	0	0	0	0	0	0	0	0	0	0	0	0	0	0	0	0	0	0	0	0	1	0
1	1	1	1	1	1	1	1	1	1	1	1	1	1	1	1	1	1	1	1	1	0	1	1	0	0	0	0	0	0	0	0	0	0	0	0	0	0	0	0	0	0	0	0	0	0	0	0	0	0
1	1	1	1	1	1	1	1	0	1	0	0	1	1	1	1	1	1	1	1	1	1	1	1	0	0	0	0	0	0	0	0	0	0	0	0	0	0	0	0	0	0	0	0	0	0	0	0	0	0
1	1	1	1	1	1	1	1	1	1	1	1	1	1	1	0	0	1	1	0	1	0	1	1	0	0	0	0	0	0	0	0	0	0	0	0	0	0	0	0	0	0	0	0	0	0	0	0	1	0
1	1	1	1	1	1	1	1	1	1	1	1	1	1	1	1	1	1	1	1	1	0	1	1	0	0	0	0	0	0	0	0	0	0	0	0	0	0	0	0	0	0	0	0	0	0	0	0	0	0
1	1	1	1	1	1	1	1	1	1	1	0	1	1	1	0	0	1	1	0	0	0	1	0	0	0	0	0	0	0	0	0	0	0	0	0	0	0	0	0	0	0	0	0	0	0	0	0	0	0
1	1	1	1	1	1	1	1	1	1	1	1	1	1	1	0	0	1	1	0	1	0	1	1	0	0	0	0	0	0	0	0	0	0	0	0	0	0	0	0	0	0	0	1	1	1	0	0	1	1
1	0	0	0	0	1	0	1	0	1	0	1	0	0	0	0	0	0	0	0	0	0	1	0	0	1	1	1	0	0	0	0	1	0	1	0	0	0	0	0	0	0	0	1	1	0	1	0	0	0
0	0	0	0	0	0	0	1	0	1	0	0	0	0	0	0	0	0	0	0	0	0	0	1	0	0	0	0	0	0	0	0	1	0	0	0	0	0	0	0	0	0	0	1	1	1	0	0	0	0
0	0	0	0	0	0	0	0	0	0	0	0	0	0	0	0	0	0	0	0	0	0	0	0	0	1	1	1	0	0	0	0	0	0	1	0	0	0	0	0	0	0	0	1	1	1	1	1	1	1
0	0	0	0	0	0	0	0	0	1	0	0	0	0	0	0	0	0	0	0	0	0	0	0	0	1	1	1	0	0	0	0	1	0	1	0	0	0	0	0	0	0	0	1	1	1	0	0	0	0
0	0	0	0	0	0	0	0	0	0	0	0	0	0	0	0	0	0	0	0	0	0	0	0	0	1	1	1	0	0	0	0	0	0	1	0	0	0	0	0	0	0	0	0	0	0	1	0	0	0
0	0	0	0	0	0	0	0	0	0	0	0	0	0	0	0	0	0	0	0	0	0	0	0	0	1	1	1	0	0	0	0	1	0	1	0	0	0	0	0	0	0	0	0	0	0	0	0	0	0
0	0	0	0	0	0	0	0	0	1	0	0	0	0	0	0	0	0	0	0	0	0	0	0	0	1	0	0	0	0	0	0	1	1	1	1	1	1	1	1	1	1	1	0	0	0	1	0	0	0
0	0	0	0	0	0	0	0	0	0	0	0	0	0	0	0	0	0	0	0	0	0	0	0	0	0	0	0	0	0	0	0	1	0	1	0	1	0	0	0	0	0	0	0	1	0	0	0	1	1
1	0	0	0	0	0	0	1	0	1	0	0	0	0	0	0	0	0	0	0	0	0	0	0	0	0	0	1	0	0	0	0	1	1	1	1	1	0	0	1	0	0	0	0	1	0	0	0	1	0
0	0	0	0	0	0	0	0	0	0	0	0	0	0	0	0	0	0	0	0	0	0	0	0	0	1	1	1	0	0	0	1	1	0	0	1	0	0	1	1	0	0	0	0	0	0	1	0	1	0
1	0	0	0	0	0	0	1	0	1	0	0	0	0	0	0	0	0	0	0	0	0	0	0	0	0	1	1	0	0	0	0	1	1	1	1	1	0	0	1	0	0	0	0	1	0	0	0	1	1
0	0	0	0	0	0	0	0	0	0	0	0	0	0	0	0	0	0	0	0	0	0	0	0	0	0	0	1	0	0	0	0	0	0	0	0	0	0	0	0	0	0	0	0	0	0	0	0	0	0
0	0	0	0	0	0	0	0	0	0	0	0	0	0	0	1	0	0	0	0	0	0	0	0	1	0	0	0	0	0	1	1	0	0	0	0	0	0	1	1	0	0	0	0	0	0	0	0	0	0
1	1	1	1	1	1	1	1	1	1	1	1	0	0	1	0	0	1	0	0	1	0	1	1	0	1	0	0	0	0	0	0	0	0	0	0	0	0	0	0	0	0	0	0	0	0	1	0	1	0
1	0	0	1	1	1	1	1	1	1	1	1	0	0	0	0	0	0	0	0	0	0	1	1	0	1	1	1	0	0	0	0	0	0	0	0	0	0	0	0	0	0	0	0	0	0	1	0	1	0
0	0	0	0	0	0	0	1	0	0	0	0	0	0	0	0	0	0	0	0	0	0	0	0	0	1	1	1	0	0	0	0	1	1	1	0	0	0	0	0	0	0	0	1	1	0	0	0	1	0
0	0	0	0	0	0	0	0	0	0	0	0	0	0	0	0	0	0	0	0	0	0	0	0	0	1	1	1	0	0	0	0	1	0	1	0	0	0	0	0	0	0	0	1	1	0	1	0	1	0
0	0	0	0	0	0	0	0	0	0	0	0	0	0	0	0	0	0	0	0	0	0	0	0	0	1	1	1	0	0	0	0	1	0	1	0	0	0	0	0	0	0	0	0	0	0	0	0	0	0
1	0	0	0	0	0	0	1	0	1	0	0	0	0	0	0	0	0	0	0	0	0	0	0	0	1	1	1	0	0	0	0	1	1	1	1	1	0	0	1	1	0	0	0	0	0	0	0	0	0
1	1	0	1	1	0	1	1	0	1	0	0	0	0	1	0	0	1	1	0	0	0	0	0	0	0	0	1	0	0	0	0	1	1	1	1	1	0	0	1	1	1	1	0	1	0	0	1	1	1
0	0	0	1	0	0	1	1	0	1	0	0	0	0	0	0	0	1	0	0	0	0	0	0	0	0	0	0	0	0	0	0	1	0	0	1	1	0	0	1	0	0	0	0	0	0	0	0	1	0
0	0	0	0	0	0	0	1	0	1	0	0	0	0	0	0	0	0	0	0	0	0	0	0	0	0	0	0	0	0	0	0	1	0	0	1	0	0	0	1	0	0	0	0	0	0	0	0	0	0
0	0	0	0	0	0	0	0	0	0	0	0	0	0	0	1	0	0	0	0	0	0	0	0	1	0	0	0	0	1	1	1	0	0	0	0	0	1	0	0	0	0	0	0	0	0	0	0	0	0
0	0	0	0	0	0	0	1	0	1	0	0	1	0	0	1	1	0	0	1	0	1	1	1	1	0	0	0	0	0	0	0	0	0	0	0	0	0	0	0	0	0	0	1	1	1	0	0	0	0
1	0	0	0	0	0	0	1	0	1	0	1	1	0	0	1	1	0	0	1	0	1	1	1	1	0	0	0	0	0	0	1	0	0	0	0	0	0	0	0	0	0	0	1	1	1	0	0	1	0
0	0	0	0	0	0	0	0	0	1	0	0	0	0	0	0	0	0	0	0	0	0	0	0	1	0	0	0	0	0	0	1	0	0	0	0	0	0	0	1	0	0	0	1	1	1	0	0	1	0
0	0	0	0	0	0	0	0	0	0	0	0	0	0	0	1	0	0	0	0	0	0	0	0	0	0	0	0	0	0	0	0	0	0	0	0	0	0	0	0	0	0	0	1	1	0	0	0	1	0
0	0	0	0	0	0	0	0	0	0	0	0	0	0	0	1	0	0	0	0	0	0	0	0	1	0	1	1	0	1	1	1	1	0	1	0	1	1	1	1	1	1	1	0	0	0	0	0	0	0
0	0	0	0	0	0	0	1	0	0	0	0	0	0	0	0	0	0	0	0	0	0	0	0	0	1	1	1	0	0	0	0	1	0	1	0	0	0	0	0	0	0	0	1	1	0	0	0	0	0
1	0	0	0	0	0	0	1	0	1	0	0	0	0	0	0	0	0	0	0	0	0	0	1	0	1	1	1	0	0	0	0	1	1	1	1	0	0	0	0	0	0	0	1	1	1	0	0	1	0
0	0	0	0	0	0	0	0	0	0	0	0	0	0	0	0	0	0	0	0	0	0	0	0	0	0	0	0	0	0	0	0	1	0	0	1	0	0	0	1	0	0	0	0	0	0	0	0	0	0
0	0	0	0	0	0	0	0	0	0	0	0	0	0	0	0	0	0	0	0	0	0	0	0	0	0	0	0	0	0	0	0	1	0	0	1	0	0	0	1	0	0	0	0	0	0	0	0	0	0
0	0	0	0	0	0	0	0	0	0	0	0	0	0	0	0	0	0	0	0	0	0	0	0	0	0	0	0	0	0	0	0	1	0	0	1	0	0	0	1	0	0	0	0	0	0	0	0	0	0
0	0	0	0	0	0	0	0	0	0	0	0	0	0	0	1	0	0	0	0	0	0	1	1	0	0	0	0	0	0	0	0	0	0	0	0	0	0	0	0	0	0	0	1	1	1	0	0	0	0
0	0	0	0	0	0	0	0	0	0	0	0	1	0	0	1	1	0	0	0	0	0	0	1	1	0	0	0	0	0	0	0	0	0	0	0	0	0	0	0	0	0	0	1	1	0	0	0	0	0
0	0	0	0	0	0	0	0	0	0	0	0	0	0	0	1	0	0	0	0	0	0	0	0	0	0	0	0	0	0	0	0	0	0	0	0	0	0	0	0	0	0	0	0	1	0	0	0	0	0
0	0	0	0	0	0	0	0	0	0	0	0	0	0	0	1	0	0	0	0	0	0	0	0	0	0	0	0	0	1	0	0	0	0	0	0	0	1	0	0	0	1	0	0	0	0	0	0	0	0
0	0	0	0	0	0	0	0	0	0	0	0	0	0	0	1	0	0	0	0	0	0	0	0	0	0	0	0	0	1	1	0	0	0	0	0	0	0	1	0	0	0	0	0	0	0	0	0	0	0
0	0	0	0	0	0	0	0	0	0	0	0	0	0	0	1	0	0	0	0	0	0	0	0	1	0	0	0	0	0	0	0	0	0	0	0	0	0	0	0	0	0	0	1	1	1	0	0	0	0
0	0	0	0	0	0	0	0	0	0	0	0	0	0	0	0	0	0	0	0	0	0	0	0	1	0	0	0	0	0	0	1	0	0	0	0	0	0	0	0	0	0	0	0	1	0	0	0	0	0
0	0	0	0	0	0	1	0	0	0	0	0	0	0	0	0	0	0	0	0	0	0	0	0	0	0	0	0	0	0	0	0	0	0	0	0	0	0	0	0	0	0	0	0	0	0	0	0	0	0
0	0	0	0	0	0	0	0	0	0	0	0	0	0	0	0	0	0	0	0	0	0	0	0	0	0	0	0	0	0	0	0	0	0	0	0	0	0	0	0	0	0	0	0	0	0	0	0	0	0
0	0	0	0	0	0	0	0	0	0	0	0	0	0	0	1	0	0	0	0	0	0	0	0	1	0	0	0	0	0	0	0	0	0	0	0	0	0	0	0	0	0	0	0	0	0	0	0	0	0
0	0	0	0	0	0	0	0	0	0	0	0	0	0	0	1	0	0	0	0	0	0	0	0	1	0	0	0	0	0	0	0	0	0	0	0	0	0	0	0	0	0	0	0	0	0	0	0	0	0
0	1	0	1	1	0	1	0	0	1	0	0	0	0	1	0	0	1	0	0	0	0	0	0	1	0	0	0	0	0	0	0	1	0	0	1	0	0	0	0	0	0	0	0	0	0	0	0	0	0
0	0	0	0	0	0	0	0	0	0	0	0	0	0	0	1	0	0	0	0	0	0	0	0	1	0	0	0	0	0	0	0	0	0	0	0	0	0	0	0	0	0	0	0	0	0	0	0	0	0
1	1	1	1	1	1	1	1	1	1	1	1	1	1	1	1	1	1	1	1	1	1	1	1	0	0	0	0	0	0	0	0	0	0	0	0	0	0	0	0	0	0	0	1	1	0	0	0	1	0
1	1	1	1	1	1	1	1	1	1	1	1	1	1	1	0	0	1	1	1	1	0	1	1	0	0	0	0	0	0	0	0	0	0	0	0	0	0	0	0	0	0	0	0	1	0	0	0	1	0
1	1	1	1	1	1	1	1	1	1	1	1	1	0	1	0	0	1	1	0	1	0	1	1	0	0	0	0	0	0	0	0	0	0	0	0	0	0	0	0	0	0	0	0	1	0	1	0	1	0
1	1	1	1	1	1	1	1	1	1	1	1	1	1	1	0	0	1	1	0	1	0	1	1	0	0	0	0	0	0	0	0	0	0	0	0	0	0	0	0	0	0	0	1	1	1	0	0	1	1
0	0	0	0	1	1	1	1	1	1	1	1	0	0	0	0	0	1	0	0	1	0	1	1	0	0	0	0	0	0	0	0	0	0	0	0	0	0	0	0	0	0	0	0	1	0	1	0	1	0
0	0	0	1	1	0	1	1	1	1	1	1	0	0	0	0	0	1	0	0	1	0	1	1	0	0	0	0	0	0	0	0	0	0	0	0	0	0	0	0	0	0	0	1	1	0	0	0	1	1
0	0	0	0	0	0	0	1	0	0	0	0	0	0	0	0	0	0	0	0	0	0	0	0	0	1	0	1	0	0	0	0	0	0	0	0	0	0	0	0	0	0	0	0	1	0	0	0	0	0
0	0	0	0	0	0	0	0	0	0	0	0	0	0	0	0	0	0	0	0	0	0	0	0	0	0	0	0	0	0	0	0	0	0	0	0	0	0	0	0	0	0	0	1	1	0	1	0	1	1
0	0	0	0	0	0	0	0	0	0	0	0	0	0	0	1	0	0	0	0	0	0	0	0	1	0	0	0	0	0	0	0	0	0	0	0	0	0	0	0	0	0	0	0	0	0	0	0	0	0
0	0	0	0	0	0	0	0	0	1	0	0	0	0	0	0	0	1	0	0	0	0	0	0	1	0	0	0	0	0	0	0	1	0	0	0	0	0	0	1	0	0	0	0	0	0	0	0	0	0
0	0	0	0	0	0	0	0	0	1	0	0	0	0	0	0	0	0	0	0	0	0	0	0	0	0	0	0	0	0	0	0	1	0	0	1	1	0	0	1	0	0	0	0	0	0	0	0	0	0
0	0	0	0	0	0	0	0	0	0	0	0	0	0	0	0	0	0	0	0	0	0	0	0	1	0	0	0	0	0	0	0	1	0	0	0	0	0	0	0	0	0	0	0	0	0	0	0	0	0
0	0	0	0	0	0	0	0	0	0	0	0	0	0	0	0	0	0	0	0	0	0	0	0	1	0	0	0	0	0	0	0	1	0	1	1	1	1	0	1	0	1	0	0	0	0	0	0	0	0
0	0	0	0	0	0	0	0	0	0	0	0	0	0	0	0	0	0	0	0	0	0	0	0	1	0	0	0	0	1	1	1	1	0	0	1	0	1	1	1	0	1	0	0	0	0	1	0	0	0
1	0	0	0	0	0	0	1	0	1	0	1	0	0	0	0	0	0	0	0	0	0	1	0	0	1	1	1	1	0	0	0	1	1	1	1	1	0	0	1	1	1	0	0	0	0	0	0	0	0
1	0	0	0	0	0	0	1	0	1	0	0	0	0	0	0	0	0	0	0	0	0	0	0	0	1	1	1	1	0	0	1	1	1	1	1	0	0	0	1	0	0	0	0	0	0	0	0	0	0
0	0	0	1	0	0	1	0	0	0	0	0	0	0	1	0	0	1	0	0	0	0	0	0	0	0	0	0	0	0	0	0	0	0	0	0	0	0	0	0	0	0	0	0	1	0	0	0	0	0
0	0	0	0	0	0	0	0	0	0	0	0	0	0	0	0	0	0	0	0	0	0	0	0	0	0	0	0	0	0	0	0	0	0	0	0	0	0	0	0	0	0	0	0	0	0	0	0	0	0
0	0	0	1	0	0	1	0	0	0	0	0	0	0	0	0	0	0	0	0	0	0	0	0	0	0	0	0	0	0	0	0	1	0	0	0	0	0	0	0	0	0	0	0	1	0	0	0	1	1
0	0	0	0	0	0	0	0	0	0	0	0	0	0	0	0	0	0	0	0	0	0	0	0	0	0	0	0	0	0	0	0	0	0	0	0	0	0	0	0	0	0	0	0	1	0	0	0	1	1
0	0	0	0	0	0	0	0	0	0	0	0	0	0	0	0	0	0	0	0	0	0	0	0	0	0	0	1	0	0	0	0	1	0	1	0	1	0	0	1	0	0	0	0	1	0	0	1	1	1
1	1	1	0	0	1	0	1	0	1	0	1	1	0	0	0	0	0	0	0	0	0	1	1	0	1	1	1	0	0	0	0	1	0	1	0	0	0	0	0	0	0	0	1	1	1	0	0	1	0
0	0	0	0	0	0	1	0	1	1	1	1	1	1	0	1	1	1	1	1	1	1	1	1	0	0	0	0	0	0	0	0	0	0	0	0	0	0	0	0	0	0	0	1	1	0	0	0	0	0
0	0	0	0	0	0	1	0	1	1	1	1	1	0	0	1	1	1	0	1	1	1	1	1	0	0	0	0	0	0	0	0	0	0	0	0	0	0	0	0	0	0	0	1	1	0	0	0	0	0
0	0	0	0	0	0	0	0	0	0	0	0	1	0	0	1	1	0	0	1	1	1	1	1	0	0	0	0	0	0	0	0	0	0	0	0	0	0	0	0	0	0	0	1	1	0	0	0	0	0
1	0	0	0	0	0	1	0	0	1	1	1	1	1	1	1	1	1	1	1	1	1	1	1	0	0	0	0	0	0	0	0	0	0	1	0	0	0	0	0	0	1	0	0	0	0	0	0	0	0
1	1	1	1	1	1	1	1	1	1	1	1	1	1	1	1	1	1	1	1	1	1	1	1	0	0	0	0	0	0	0	0	0	0	0	0	0	0	0	0	0	0	0	0	0	0	0	0	0	0
1	1	1	0	0	0	1	0	0	0	1	0	1	1	1	1	1	1	1	1	1	1	1	1	0	0	0	0	0	0	0	0	0	0	0	0	0	0	0	0	0	0	0	0	0	0	0	0	0	0
1	1	1	1	1	1	1	1	1	1	1	1	1	1	1	0	0	1	1	0	1	0	1	1	0	0	0	0	0	0	0	0	0	0	0	0	0	0	0	0	0	0	0	1	1	1	0	1	1	1
1	0	0	1	1	1	1	1	1	1	1	1	0	0	0	0	0	1	0	0	1	0	1	1	0	0	0	0	0	0	0	0	0	0	0	0	0	0	0	0	0	0	0	1	1	1	0	1	1	1
0	0	0	0	0	0	0	0	0	1	1	1	0	0	0	0	0	0	0	0	1	0	1	1	0	0	0	0	0	0	0	0	0	0	0	0	0	0	0	0	0	0	0	1	1	1	1	1	1	1
0	0	0	0	0	0	0	0	0	0	0	0	0	0	0	0	0	0	0	0	0	0	0	0	0	0	0	0	0	0	0	0	0	0	0	0	0	0	0	0	0	0	0	0	1	0	0	0	1	0
0	0	0	0	0	0	0	1	0	1	0	0	0	0	0	0	0	0	0	0	0	0	0	0	0	1	0	1	0	0	0	0	0	0	0	0	0	0	0	0	0	0	0	0	0	0	0	0	1	0
0	0	0	0	0	0	0	0	0	0	0	0	0	0	0	0	0	0	0	0	0	0	0	0	0	0	0	0	0	0	0	0	0	0	0	0	0	0	0	0	0	0	0	1	1	0	0	0	1	1
0	0	0	0	0	0	0	0	0	0	0	0	0	0	0	0	0	0	0	0	0	0	0	0	0	0	0	0	0	0	0	0	0	0	0	0	0	0	0	0	0	0	0	0	0	0	0	0	0	0
0	0	0	0	0	0	0	0	0	0	0	0	0	0	0	0	0	0	0	0	0	0	0	0	0	0	0	0	0	0	0	0	0	0	0	0	0	0	0	0	0	0	0	0	0	0	0	0	0	0
0	0	0	0	0	0	0	0	0	0	0	0	0	0	0	0	0	0	0	0	0	0	0	0	0	0	0	0	0	0	0	0	0	0	0	0	0	0	0	0	0	0	0	0	0	0	0	0	0	0
0	0	0	0	0	0	0	0	0	0	0	0	0	0	0	0	0	0	0	0	0	0	1	0	0	0	0	0	0	0	0	0	0	0	0	0	0	0	0	0	0	0	0	0	0	0	0	0	0	0
0	0	0	0	0	0	0	0	0	0	0	0	0	0	0	0	0	0	0	0	0	0	0	0	0	0	0	0	0	0	0	0	0	0	0	0	0	0	0	0	0	0	0	0	0	0	0	0	0	0
0	0	0	0	1	0	1	0	1	0	1	0	0	0	0	0	0	1	0	0	1	0	1	1	0	0	0	0	0	0	0	0	0	0	0	0	0	0	0	0	0	0	0	0	0	0	0	0	0	0
0	0	0	0	1	0	1	0	1	1	1	1	0	0	0	0	0	1	1	1	1	1	1	1	0	0	0	0	0	0	0	0	0	0	0	0	0	0	0	0	0	0	0	0	0	0	0	0	0	0
0	0	0	0	0	0	1	0	0	0	1	0	0	0	0	0	0	0	0	0	1	0	1	0	0	0	0	0	0	0	0	0	0	0	0	0	0	0	0	0	0	0	0	0	0	0	0	0	0	0
0	0	0	0	1	0	1	0	1	0	1	0	0	0	0	0	0	1	0	0	1	1	1	1	0	0	0	0	0	0	0	0	0	0	0	0	0	0	0	0	0	0	0	0	0	0	0	0	0	0
0	0	0	0	0	0	0	0	0	0	1	0	0	0	0	0	0	0	0	0	1	0	1	1	0	0	0	0	0	0	0	0	0	0	0	0	0	0	0	0	0	0	0	0	0	0	0	0	0	0
0	0	0	0	1	1	1	0	1	1	1	1	0	0	0	0	1	1	1	1	1	1	1	1	0	0	0	0	0	0	0	0	0	0	0	0	0	0	0	0	0	0	0	0	0	0	0	0	0	0
0	0	0	0	1	0	1	0	1	0	1	1	0	0	0	0	0	1	0	1	1	1	1	1	0	0	0	0	0	0	0	0	0	0	0	0	0	0	0	0	0	0	0	0	0	0	0	0	0	0
0	0	0	0	0	0	0	0	0	0	0	0	0	0	0	0	0	0	0	0	0	0	0	0	0	0	0	0	0	0	0	0	0	0	0	0	0	0	0	0	0	0	0	0	0	0	0	0	0	0
0	0	0	0	0	0	0	0	0	0	0	0	0	0	0	0	0	0	0	0	0	0	0	0	0	0	0	0	0	0	0	0	0	0	0	0	0	0	0	0	0	0	0	0	0	0	0	0	0	0
0	0	0	0	0	0	0	0	0	0	0	0	0	0	0	0	0	0	0	0	0	0	0	0	0	0	0	0	0	0	0	0	0	0	0	0	0	0	0	0	0	0	0	0	0	0	0	0	0	0
0	0	0	0	0	0	0	0	0	0	0	0	0	0	0	0	0	0	0	0	0	0	0	0	0	0	0	0	0	0	0	0	0	0	0	0	0	0	0	0	0	0	0	0	0	0	0	0	0	0
0	0	0	0	0	0	0	0	0	0	0	0	0	0	0	0	0	0	0	0	1	0	1	0	0	0	0	0	0	0	0	0	0	0	0	0	0	0	0	0	0	0	0	0	0	0	0	0	0	0
0	0	0	0	0	0	1	0	0	0	1	0	0	0	0	0	0	1	0	0	1	0	1	1	0	0	0	0	0	0	0	0	0	0	0	0	0	0	0	0	0	0	0	0	0	0	0	0	0	0
0	0	0	0	1	0	1	0	1	0	1	0	0	0	0	0	0	1	1	1	1	1	1	1	0	0	0	0	0	0	0	0	0	0	0	0	0	0	0	0	0	0	0	0	0	0	0	0	0	0
0	0	0	0	0	0	1	0	1	0	1	0	0	0	0	0	0	1	0	0	1	1	1	1	0	0	0	0	0	0	0	0	0	0	0	0	0	0	0	0	0	0	0	0	0	0	0	0	0	0
0	0	0	0	1	0	1	0	1	0	1	1	0	0	0	0	0	1	1	1	1	1	1	1	0	0	0	0	0	0	0	0	0	0	0	0	0	0	0	0	0	0	0	0	0	0	0	0	0	0
0	0	0	0	1	0	1	0	1	1	1	1	0	0	0	0	0	1	1	1	1	1	1	1	0	0	0	0	0	0	0	0	0	0	0	0	0	0	0	0	0	0	0	0	0	0	0	0	0	0
0	0	1	1	1	1	1	1	1	1	1	1	0	0	0	0	1	1	1	1	1	1	1	1	0	0	0	0	0	0	0	0	0	0	0	0	0	0	0	0	0	0	0	0	0	0	0	0	0	0
0	0	0	0	0	0	0	0	0	0	0	0	0	0	0	0	0	0	0	0	0	0	0	0	0	0	0	1	0	1	0	0	0	0	1	0	0	1	1	0	1	1	1	0	0	0	0	0	0	0
0	0	0	0	0	0	0	0	0	0	0	0	0	0	0	0	0	0	0	0	0	0	0	0	0	0	1	1	0	1	1	0	0	0	1	0	1	1	1	0	1	1	1	0	0	0	0	0	0	0
0	0	0	0	0	0	0	0	0	0	0	0	0	0	0	0	0	0	0	0	0	0	0	0	1	1	0	0	0	0	1	1	1	0	0	1	1	0	1	1	0	0	1	0	0	0	0	0	0	0
0	0	0	0	0	0	0	0	0	0	0	0	0	0	0	0	0	0	0	0	0	0	0	0	0	0	1	1	0	1	0	0	0	0	1	0	1	1	1	0	1	1	1	0	0	0	0	0	0	0
0	0	0	0	0	0	0	0	0	0	0	0	0	0	0	0	0	0	0	0	0	0	0	0	1	1	0	0	0	0	1	1	1	0	0	1	1	0	1	1	0	0	1	0	0	0	0	0	0	0
0	0	0	0	0	0	0	0	0	0	0	0	0	0	0	0	0	0	0	0	0	0	0	0	0	0	0	0	0	1	0	0	0	0	1	0	0	1	1	0	1	1	1	0	0	0	0	0	0	0
0	0	0	0	0	0	0	0	0	0	0	0	0	0	0	0	0	0	0	0	0	0	0	0	1	1	0	0	0	1	1	1	1	0	0	1	1	1	1	1	1	1	1	0	0	0	0	0	0	0
0	0	0	0	0	0	0	0	0	0	0	0	0	0	0	0	0	0	0	0	0	0	0	0	0	0	0	1	0	1	0	0	0	0	1	0	0	1	1	0	1	1	0	0	0	0	0	0	0	0
0	0	0	0	0	0	0	0	0	0	0	0	0	0	0	0	0	0	0	0	0	0	0	0	0	0	0	0	0	0	0	0	0	0	1	0	0	1	0	0	0	1	0	0	1	0	0	0	0	0
0	0	0	0	0	0	0	0	0	0	0	0	0	0	0	0	0	0	0	0	0	0	0	0	0	0	0	1	0	1	0	0	0	0	1	0	0	1	1	0	1	1	0	0	0	0	0	0	0	0
0	0	0	0	0	0	0	0	0	0	0	0	0	0	0	0	0	0	0	0	0	0	0	0	1	1	1	1	0	1	1	1	1	0	1	1	1	1	1	1	1	1	1	0	0	0	0	0	0	0
0	0	0	0	0	0	0	0	0	0	0	0	0	0	0	0	0	0	0	0	0	0	0	0	1	1	0	0	0	0	1	1	1	0	0	1	1	0	1	1	0	0	1	0	0	0	0	0	0	0
0	0	0	0	0	0	0	0	0	0	0	0	0	0	0	0	0	0	0	0	0	0	0	0	0	0	1	1	0	1	1	0	0	1	1	0	1	1	1	0	1	1	1	0	1	0	0	0	0	0
0	0	0	0	0	0	0	0	0	0	0	0	0	0	0	0	0	0	0	0	0	0	0	0	1	1	1	1	0	1	1	0	1	0	0	0	1	1	1	1	1	1	1	0	0	0	0	0	0	0
0	0	0	0	0	0	0	0	0	0	0	0	0	0	0	0	0	0	0	0	0	0	0	0	0	0	1	1	0	1	1	0	0	0	1	0	1	1	1	0	1	1	1	0	0	0	0	0	0	0
0	0	0	0	0	0	0	0	0	0	0	0	0	0	0	0	0	0	0	0	0	0	0	0	0	0	1	1	0	1	0	0	0	0	1	0	0	1	1	0	1	1	1	0	1	0	0	0	0	0
0	0	0	0	0	0	0	0	0	0	0	0	0	0	0	0	0	0	0	0	0	0	0	0	1	1	0	0	0	0	1	1	1	0	0	1	1	0	1	1	0	0	1	0	0	0	0	0	0	0
0	0	0	0	0	0	0	0	0	0	0	0	0	0	0	0	0	0	0	0	0	0	0	0	1	1	1	1	0	1	1	1	1	1	1	1	1	1	1	1	1	1	1	0	0	0	0	0	0	0
0	0	0	0	0	0	0	0	0	0	0	0	0	0	0	0	0	0	0	0	0	0	0	0	1	1	1	1	0	1	1	1	1	0	1	1	1	1	1	1	1	1	1	0	0	0	0	0	0	0
0	0	0	0	0	0	0	0	0	0	0	0	0	0	0	0	0	0	0	0	0	0	0	0	0	0	1	1	0	1	1	0	0	1	1	0	1	1	1	0	1	1	1	0	1	0	0	0	0	0
0	0	0	0	0	0	0	0	0	0	0	0	0	0	0	0	0	0	0	0	0	0	0	0	0	0	0	0	0	0	0	0	0	0	0	0	0	0	0	0	0	0	0	0	0	0	0	0	0	0
0	0	0	0	0	0	0	0	0	0	0	0	0	0	0	0	0	0	0	0	0	0	0	0	0	0	0	0	0	0	0	0	0	0	0	0	0	0	0	0	0	1	0	0	0	0	0	0	0	0
0	0	0	0	0	0	0	0	0	0	0	0	0	0	0	0	0	0	0	0	0	0	0	0	0	0	0	0	0	0	0	0	0	0	0	0	0	0	0	0	0	0	0	0	0	0	0	0	0	0
0	0	0	0	0	0	0	0	0	0	0	0	0	0	0	0	0	0	0	0	0	0	0	0	0	0	0	0	0	0	0	0	0	0	0	0	0	0	0	0	0	0	0	0	0	0	0	0	0	0
0	0	0	0	0	0	0	0	0	0	0	0	0	0	0	0	0	0	0	0	0	0	0	0	0	0	0	0	0	0	0	0	0	0	0	0	0	0	0	0	0	0	0	0	0	0	0	0	0	0
0	0	0	0	0	0	0	0	0	0	0	0	0	0	0	0	0	0	0	0	0	0	0	0	0	0	0	0	0	0	0	0	0	0	0	0	0	1	0	0	0	1	0	0	0	0	0	0	0	0
0	0	0	0	0	0	0	0	0	0	0	0	0	0	0	0	0	0	0	0	0	0	0	0	0	0	0	0	0	0	0	0	0	0	0	0	0	0	0	0	0	0	0	0	0	0	0	0	0	0
0	0	0	0	0	0	0	0	0	0	0	0	0	0	0	0	0	0	0	0	0	0	0	0	0	0	0	0	0	0	0	0	0	0	0	0	0	0	0	0	0	0	0	0	0	0	0	0	0	0
0	0	0	0	0	0	0	0	0	0	0	0	0	0	0	0	0	0	0	0	0	0	0	0	0	0	0	0	0	0	0	0	0	0	0	0	0	0	0	0	0	0	0	0	0	0	0	0	0	0
0	0	0	0	0	0	0	0	0	0	0	0	0	0	0	0	0	0	0	0	0	0	0	0	0	1	0	0	0	0	0	1	1	0	0	1	0	0	1	1	0	0	1	0	0	0	0	0	0	0
0	0	0	0	0	0	0	0	0	0	0	0	0	0	0	0	0	0	0	0	0	0	0	0	0	0	0	0	0	0	0	0	0	0	0	0	0	1	0	0	0	1	0	0	0	0	0	0	0	0
0	0	0	0	0	0	0	0	0	0	0	0	0	0	0	0	0	0	0	0	0	0	0	0	0	0	0	0	0	0	0	0	0	0	0	0	0	1	1	0	0	0	1	0	0	0	0	0	0	0
0	0	0	0	0	0	0	0	0	0	0	0	0	0	0	0	0	0	0	0	0	0	0	0	1	1	0	0	0	0	1	1	1	0	0	1	1	0	1	1	0	0	1	0	0	0	0	0	0	0
0	0	0	0	0	0	0	0	0	0	0	0	0	0	0	0	0	0	0	0	0	0	0	0	0	1	0	0	0	1	1	1	1	0	0	1	1	1	1	1	1	1	1	0	0	0	0	0	0	0
0	0	0	0	0	0	0	0	0	0	0	0	0	0	0	0	0	0	0	0	0	0	0	0	1	1	0	0	0	0	1	1	1	0	0	1	1	0	1	1	0	0	1	0	0	0	0	0	0	0
0	0	0	0	0	0	0	0	0	0	0	0	0	0	0	0	0	0	0	0	0	0	0	0	0	0	0	0	0	0	0	0	0	0	0	0	0	0	0	0	0	0	0	0	0	0	0	0	0	0
0	0	0	0	0	0	0	0	0	0	0	0	0	0	0	0	0	0	0	0	0	0	0	0	0	0	0	0	0	0	0	0	0	0	0	0	0	0	0	0	0	0	0	0	0	0	0	0	0	0
0	0	0	0	0	0	0	0	0	0	0	0	0	0	0	0	0	0	0	0	0	0	0	0	0	0	0	0	0	0	0	0	0	0	0	0	0	0	0	0	0	0	0	0	0	0	0	0	0	0
0	0	0	0	0	0	0	0	0	0	0	0	0	0	0	0	0	0	0	0	0	0	0	0	0	0	0	0	0	0	0	0	0	0	0	0	0	0	0	0	0	0	0	0	0	0	0	0	0	0
0	0	0	0	0	0	0	0	0	0	0	0	0	0	0	0	0	0	0	0	0	0	0	0	0	0	0	0	0	0	0	0	0	0	0	0	0	0	0	0	0	0	0	0	0	0	0	0	0	0
0	0	0	0	0	0	0	0	0	0	0	0	0	0	0	0	0	0	0	0	1	0	1	1	0	0	0	0	0	0	0	0	0	0	0	0	0	0	0	0	0	0	0	0	0	0	0	0	0	0
0	0	0	0	0	0	1	0	1	0	1	0	0	0	0	0	0	1	0	0	1	0	1	1	0	0	0	0	0	0	0	0	0	0	0	0	0	0	0	0	0	0	0	0	0	0	0	0	0	0
0	0	0	0	0	0	0	0	0	0	0	0	0	0	0	0	0	0	0	0	0	0	0	0	0	0	0	0	0	0	0	0	0	0	0	0	0	0	0	0	0	0	0	0	0	0	0	0	0	0
0	0	0	0	1	0	1	0	1	1	1	1	0	0	0	0	0	1	0	1	1	1	1	1	0	0	0	0	0	0	0	0	0	0	0	0	0	0	0	0	0	0	0	0	0	0	0	0	0	0
0	0	0	0	0	0	0	0	0	0	0	0	0	0	0	0	0	0	0	0	0	0	0	0	0	0	0	0	0	0	0	0	0	0	0	0	0	0	0	0	0	0	0	0	0	0	0	0	0	0
0	0	0	0	0	0	1	0	0	0	1	0	0	0	0	0	0	0	0	0	1	0	1	1	0	0	0	0	0	0	0	0	0	0	0	0	0	0	0	0	0	0	0	0	0	0	0	0	0	0
0	0	0	0	0	0	0	0	0	0	0	0	0	0	0	0	0	0	0	0	0	0	0	0	0	0	0	0	0	0	0	0	0	0	0	0	0	0	0	0	0	0	0	0	0	0	0	0	0	0
0	0	0	0	0	0	0	0	0	0	0	0	0	0	0	0	0	0	0	0	0	0	0	0	0	0	0	0	0	0	0	0	0	0	0	0	0	1	0	0	0	1	0	0	1	0	0	0	0	0
0	0	0	0	0	0	0	0	0	0	0	0	0	0	0	0	0	0	0	0	0	0	0	0	0	0	0	0	0	0	0	0	0	0	1	0	0	1	0	0	0	1	0	1	1	0	0	0	0	0
0	0	0	0	0	0	0	0	0	0	0	0	0	0	0	0	0	0	0	0	0	0	0	0	0	0	0	0	0	0	0	0	0	0	0	0	0	0	0	0	0	0	0	0	0	0	0	0	0	0
0	0	0	0	0	0	0	0	0	0	0	0	0	0	0	0	0	0	0	0	0	0	0	0	0	0	0	1	0	1	0	0	0	0	1	0	0	1	1	0	1	1	1	0	0	0	0	0	0	0
0	0	0	0	0	0	0	0	0	0	0	0	0	0	0	0	0	0	0	0	0	0	0	0	0	0	0	1	0	1	0	0	0	0	1	0	0	1	1	0	1	1	0	0	0	0	0	0	0	0
0	0	0	0	0	0	0	0	0	0	0	0	0	0	0	0	0	0	0	0	0	0	0	0	0	0	0	0	0	0	0	0	0	0	0	0	0	0	0	0	0	0	0	0	0	0	0	0	0	0
0	0	0	0	0	0	0	0	0	0	0	0	0	0	0	0	0	0	0	0	0	0	0	0	0	0	0	0	0	0	0	0	0	0	0	0	0	1	0	0	0	1	0	0	0	0	0	0	0	0
0	0	0	0	0	0	0	0	0	0	0	0	0	0	0	0	0	0	0	0	0	0	0	0	0	0	0	0	0	0	0	0	0	0	0	0	0	0	0	0	0	1	0	0	0	0	0	0	0	0
0	0	0	0	0	0	0	0	0	0	0	0	0	0	0	0	0	0	0	0	0	0	0	0	0	0	0	1	0	1	0	0	0	0	1	0	0	1	1	0	1	1	0	1	1	0	0	0	1	0
0	0	0	0	0	0	0	0	0	0	0	0	0	0	0	0	0	0	0	0	0	0	0	0	0	0	0	0	0	1	0	0	0	0	1	0	0	1	0	0	1	1	0	1	1	0	0	0	1	0
0	0	0	0	0	0	0	0	0	0	0	0	0	0	0	0	0	0	0	0	0	0	0	0	0	0	0	1	0	1	0	0	0	0	1	0	0	1	1	0	1	1	0	1	1	0	0	0	1	0
0	0	0	0	0	0	0	0	0	0	0	0	0	0	0	0	0	0	0	0	0	0	0	0	1	1	0	0	0	0	1	1	1	0	0	1	1	0	1	1	0	0	1	0	0	0	0	0	0	0
0	0	0	0	0	0	0	0	0	0	0	0	0	0	0	0	0	0	0	0	0	0	0	0	1	1	0	0	0	0	0	1	1	0	0	1	0	0	0	1	0	0	0	0	0	0	0	0	0	0
0	0	0	0	0	0	0	0	0	0	0	0	0	0	0	0	0	0	0	0	0	0	0	0	1	1	0	0	0	0	1	1	1	0	0	1	0	0	1	1	0	0	0	0	0	0	0	0	0	0
0	0	0	0	0	0	0	0	0	0	0	0	0	0	0	0	0	0	0	0	0	0	0	0	0	0	0	0	0	0	0	0	0	0	0	0	0	1	0	0	0	1	0	0	0	0	0	0	0	0
0	0	0	0	0	0	0	0	0	0	0	0	0	0	0	0	0	0	0	0	0	0	0	0	0	0	0	1	0	1	0	0	0	0	1	0	0	1	1	0	1	1	1	0	0	0	0	0	0	0
0	0	0	0	0	0	0	0	0	0	0	0	0	0	0	0	0	0	0	0	0	0	0	0	0	0	0	1	0	1	0	0	0	0	1	0	0	1	1	0	1	1	0	0	0	0	0	0	0	0
0	0	0	0	0	0	0	0	0	0	0	0	0	0	0	0	0	0	0	0	0	0	0	0	1	1	0	0	0	0	1	1	1	0	0	1	1	0	1	1	0	0	1	0	0	0	0	0	0	0
0	0	0	0	0	0	0	0	0	0	0	0	0	0	0	0	0	0	0	0	0	0	0	0	0	0	0	0	0	0	0	0	0	0	0	0	0	0	0	0	0	0	0	0	0	0	0	0	0	0
0	0	0	0	0	0	0	0	0	0	0	0	0	0	0	0	0	0	0	0	0	0	0	0	0	0	0	0	0	0	0	0	0	0	0	0	0	0	0	0	0	0	0	0	0	0	0	0	0	0
0	0	0	0	0	0	0	0	0	0	0	0	0	0	0	0	0	0	0	0	0	0	1	0	0	0	0	0	0	0	0	0	0	0	0	0	0	0	0	0	0	0	0	0	0	0	0	0	0	0
0	0	0	0	0	0	0	0	0	0	0	0	0	0	0	0	0	0	0	0	0	0	0	0	0	0	0	0	0	0	0	0	0	0	0	0	0	0	0	0	0	0	0	0	0	0	0	0	0	0
0	0	0	0	0	0	0	0	0	0	0	0	0	0	0	0	0	0	0	0	0	0	0	0	0	0	0	0	0	0	0	0	0	0	0	0	0	0	0	0	0	0	0	0	0	0	0	0	0	0
0	0	0	0	0	0	0	0	0	0	0	0	0	0	0	0	0	0	0	0	0	0	0	0	0	0	0	0	0	0	0	1	0	0	0	0	0	0	0	1	0	0	0	0	0	0	0	0	0	0
0	0	0	0	0	0	0	0	0	0	0	0	0	0	0	0	0	0	0	0	0	0	0	0	0	0	0	0	0	0	0	1	0	0	0	0	0	0	0	1	0	0	0	0	0	0	0	0	0	0
0	0	0	0	0	0	0	0	0	0	0	0	0	0	0	0	0	0	0	0	0	0	0	0	0	0	0	0	0	0	0	1	0	0	0	0	0	0	0	1	0	0	0	0	0	0	0	0	0	0
0	0	0	0	0	0	0	0	0	0	0	0	0	0	0	0	0	0	0	0	0	0	0	0	0	0	0	0	0	0	1	0	0	0	0	0	0	0	1	0	0	0	1	0	0	0	0	0	0	0
0	0	0	0	0	0	0	0	0	0	0	0	0	0	0	0	0	0	0	0	0	0	0	0	0	0	0	0	0	1	0	0	0	0	0	0	0	1	1	0	0	1	0	0	0	0	0	0	0	0
0	0	0	0	0	0	0	0	0	0	0	0	0	0	0	0	0	0	0	0	0	0	0	0	1	0	0	0	0	0	0	1	1	0	0	1	0	0	0	1	0	0	0	0	0	0	0	0	0	0
0	0	0	0	0	0	0	0	0	0	0	0	0	0	0	0	0	0	0	0	0	0	0	0	0	0	0	1	0	1	0	0	0	0	1	0	0	1	1	0	1	1	0	0	1	0	0	0	0	0
0	0	0	0	0	0	0	0	0	0	0	0	0	0	0	0	0	0	0	0	0	0	0	0	0	0	0	1	0	1	1	0	1	0	1	0	1	1	1	1	1	1	1	0	0	0	0	0	0	0
0	0	0	0	0	0	0	0	0	0	0	0	0	0	0	0	0	0	0	0	0	0	0	0	1	1	0	0	0	0	1	1	1	0	0	1	1	0	1	1	0	0	1	0	0	0	1	0	0	0
0	0	0	0	0	0	0	0	0	0	0	0	0	0	0	0	0	0	0	0	0	0	0	0	1	1	0	0	0	0	1	1	1	0	0	1	0	0	1	1	0	0	0	0	0	0	0	0	0	0
0	0	0	0	0	0	0	0	0	0	0	0	0	0	0	0	0	0	0	0	0	0	0	0	0	0	0	0	0	0	0	0	0	0	0	0	0	1	0	0	0	1	0	0	0	0	0	0	0	0
0	0	0	0	0	0	0	0	0	0	0	0	0	0	0	0	0	0	0	0	0	0	0	0	0	0	0	0	0	0	0	0	0	0	0	0	0	0	0	0	0	0	0	0	0	0	0	0	0	0
0	0	0	0	0	0	0	0	0	0	0	0	0	0	0	0	0	0	0	0	0	0	0	0	0	0	0	0	0	0	0	0	0	0	0	0	0	0	0	0	0	0	0	0	0	0	0	0	0	0
0	0	0	0	0	0	0	0	0	0	0	0	0	0	0	0	0	0	0	0	0	0	0	0	0	0	0	0	0	0	0	0	0	0	0	0	0	0	0	0	0	0	0	0	0	0	0	0	0	0
0	0	0	0	0	0	0	0	0	0	0	0	0	0	0	0	0	0	0	0	0	0	0	0	0	0	0	0	0	0	0	0	0	0	0	0	0	0	0	0	0	0	0	0	0	0	0	0	0	0
0	0	0	0	0	0	0	0	0	0	0	0	0	0	0	0	0	0	0	0	0	0	0	0	0	0	0	0	0	0	0	0	0	0	0	0	0	0	0	0	0	0	0	0	0	0	0	0	0	0
0	0	0	0	0	0	0	0	0	0	0	0	0	0	0	0	0	0	0	0	0	0	0	0	0	0	0	0	0	0	0	0	0	0	0	0	0	0	0	0	0	0	0	0	0	0	0	0	0	0
0	0	0	0	0	0	0	0	0	0	0	0	0	0	0	0	0	0	0	0	0	0	0	0	0	0	0	0	0	0	0	0	0	0	0	0	0	0	0	0	0	0	0	0	0	0	0	0	0	0
0	0	0	0	0	0	0	0	0	0	0	0	0	0	0	0	0	0	0	0	0	0	0	0	0	0	0	0	0	0	0	0	0	0	0	0	0	0	0	0	0	0	0	0	0	0	0	0	0	0
0	0	0	0	0	0	0	0	0	0	0	0	0	0	0	0	0	0	0	0	0	0	0	0	0	0	0	0	0	0	0	0	0	0	0	0	0	0	0	0	0	0	0	0	0	0	0	0	0	0
0	0	0	0	0	0	0	0	0	0	0	0	0	0	0	0	0	0	0	0	0	0	0	0	0	0	0	0	0	0	0	0	0	0	0	0	0	0	0	0	0	0	0	0	0	0	0	0	0	0
0	0	0	0	0	0	0	0	0	0	0	0	0	0	0	0	0	0	0	0	0	0	0	0	0	0	0	0	0	0	0	0	0	0	0	0	0	0	0	0	0	0	0	0	0	0	0	0	0	0
0	0	0	0	0	0	0	0	0	0	0	0	0	0	0	0	0	0	0	0	0	0	0	0	0	0	0	0	0	0	0	0	0	0	0	0	0	0	0	0	0	0	0	0	0	0	0	0	0	0
0	0	0	0	0	0	0	0	0	0	0	0	0	0	0	0	0	0	0	0	0	0	0	0	0	0	0	0	0	0	0	0	0	0	0	0	0	0	0	0	0	0	0	0	0	0	0	0	0	0
0	0	0	0	0	0	0	0	0	0	0	0	0	0	0	0	0	0	0	0	0	0	0	0	0	0	0	0	0	0	0	0	0	0	0	0	0	0	0	0	0	0	0	0	0	0	0	0	0	0
0	0	0	0	0	0	0	0	0	0	0	0	0	0	0	0	0	0	0	0	0	0	0	0	0	0	0	0	0	0	0	0	0	0	0	0	0	0	0	0	0	0	0	0	0	0	0	0	0	0
0	0	0	0	0	0	0	0	0	0	0	0	0	0	0	0	0	0	0	0	0	0	0	0	0	0	0	0	0	0	0	0	0	0	0	0	0	0	0	0	0	0	0	0	0	0	0	0	0	0
0	0	0	0	0	0	0	0	0	0	0	0	0	0	0	0	0	0	0	0	0	0	0	0	0	0	0	0	0	0	0	0	0	0	0	0	0	0	0	0	0	0	0	0	0	0	0	0	0	0
0	0	0	0	0	0	0	0	0	0	0	0	0	0	0	0	0	0	0	0	0	0	0	0	0	0	0	0	0	0	0	0	0	0	0	0	0	0	0	0	0	0	0	0	0	0	0	0	0	0
0	0	0	0	0	0	0	0	0	0	0	0	0	0	0	0	0	0	0	0	0	0	0	0	0	0	0	0	0	0	0	0	0	0	0	0	0	0	0	0	0	0	0	0	0	0	0	0	0	0
0	0	0	0	0	0	0	0	0	0	0	0	0	0	0	0	0	0	0	0	0	0	0	0	0	0	0	0	0	0	0	0	0	0	0	0	0	0	0	0	0	0	0	0	0	0	0	0	0	0
0	0	0	0	0	0	0	0	0	0	1	0	0	0	0	0	0	0	0	0	0	0	1	1	0	0	0	0	0	0	0	0	0	0	0	0	0	0	0	0	0	0	0	0	0	0	0	0	0	0
0	0	0	0	0	0	0	0	0	0	0	0	0	0	0	0	0	0	0	0	0	0	0	0	0	0	0	0	0	0	0	0	0	0	1	0	0	1	0	0	0	1	0	0	0	0	0	0	0	0
0	0	0	0	0	0	0	0	0	0	0	0	0	0	0	0	0	0	0	0	0	0	0	0	0	0	0	0	0	0	0	0	0	0	0	0	0	0	0	0	0	0	0	0	0	0	0	0	0	0
0	0	0	0	0	0	0	0	0	0	0	0	0	0	0	0	0	0	0	0	0	0	0	0	0	0	0	0	0	0	0	0	0	0	0	0	0	0	0	0	0	0	0	0	0	0	0	0	0	0
0	0	0	0	0	0	0	0	0	0	0	0	0	0	0	0	0	0	0	0	0	0	0	0	0	0	0	0	0	0	0	1	0	0	0	0	0	0	0	1	0	0	0	0	0	0	0	0	0	0
0	0	0	0	0	0	0	0	0	0	0	0	0	0	0	0	0	0	0	0	0	0	0	0	0	0	0	0	0	0	0	0	0	0	0	0	0	0	0	0	0	0	0	0	0	0	0	0	0	0
0	0	0	0	0	0	0	0	0	0	0	0	0	0	0	0	0	0	0	0	0	0	0	0	0	0	0	0	0	0	0	0	0	0	0	0	0	0	0	0	0	0	0	0	0	0	0	0	0	0
0	0	0	0	0	0	0	0	0	0	0	0	0	0	0	0	0	0	0	0	0	0	0	0	0	0	0	0	0	0	0	0	0	0	0	0	0	0	0	0	0	0	0	0	0	0	0	0	0	0
0	0	0	0	0	0	0	0	0	0	0	0	0	0	0	0	0	0	0	0	0	0	0	0	0	1	0	0	0	0	0	1	1	0	0	1	0	0	1	1	0	0	0	0	0	0	0	0	0	0
0	0	0	0	0	0	0	0	0	0	0	0	0	0	0	0	0	0	0	0	0	0	0	0	0	0	0	0	0	0	0	0	0	0	0	0	0	0	0	0	0	0	0	0	0	0	0	0	0	0
0	0	0	0	0	0	0	0	0	0	0	0	0	0	0	0	0	0	0	0	0	0	0	0	1	0	0	0	0	0	1	1	1	0	0	0	0	0	1	1	0	0	0	0	0	0	0	0	0	0
0	0	0	0	0	0	0	0	0	0	0	0	0	0	0	0	0	0	0	0	0	0	0	0	0	0	0	0	0	0	0	0	0	0	0	0	0	0	0	0	0	0	0	0	0	0	0	0	0	0
0	0	0	0	0	0	0	0	0	0	0	0	0	0	0	0	0	0	0	0	0	0	0	0	0	0	0	0	0	0	0	0	0	0	0	0	0	0	0	0	0	0	0	0	0	0	0	0	0	0
0	0	0	0	0	0	0	0	0	0	0	0	0	0	0	0	0	0	0	0	0	0	0	0	0	0	0	0	0	0	0	0	0	0	0	0	0	0	0	0	0	0	0	0	0	0	0	0	0	0
0	0	0	0	0	0	0	0	0	0	0	0	0	0	0	0	0	0	0	0	0	0	0	0	0	0	0	0	0	0	0	0	0	0	0	0	0	0	0	0	0	0	0	0	0	0	0	0	0	0
0	0	0	0	0	0	0	0	0	0	0	0	0	0	0	0	0	0	0	0	0	0	0	0	0	0	0	0	0	0	0	0	0	0	0	0	0	0	0	0	0	0	0	0	0	0	0	0	0	0
0	0	0	0	0	0	0	0	0	0	0	0	0	0	0	0	0	0	0	0	0	0	0	0	0	0	0	0	0	0	0	0	0	0	0	0	0	0	0	0	0	0	0	0	0	0	0	0	0	0
0	0	0	0	0	0	0	0	0	0	0	0	0	0	0	0	0	0	0	0	0	0	0	0	0	0	0	0	0	0	0	0	0	0	0	0	0	0	0	0	0	0	0	0	0	0	0	0	0	0
0	0	0	0	0	0	0	0	0	0	0	0	0	0	0	0	0	0	0	0	0	0	0	0	0	0	0	0	0	0	0	0	0	0	0	0	0	0	0	0	0	0	0	0	0	0	0	0	0	0
0	0	0	0	0	0	0	0	0	0	0	0	0	0	0	0	0	0	0	0	0	0	0	0	1	0	0	0	0	0	0	1	1	0	0	1	0	0	0	1	0	0	0	0	0	0	0	0	0	0
0	0	0	0	0	0	0	0	0	0	0	0	0	0	0	0	0	0	0	0	0	0	0	0	1	0	0	0	0	0	0	1	1	0	0	1	0	0	0	1	0	0	0	0	0	0	0	0	0	0
0	0	0	0	0	0	0	0	0	0	0	0	0	0	0	0	0	0	0	0	0	0	0	0	0	0	0	0	0	0	0	0	0	0	0	0	0	0	0	0	0	0	0	0	0	0	0	0	0	0
0	0	0	0	0	0	0	0	0	0	0	0	0	0	0	0	0	0	0	0	0	0	0	0	0	0	0	0	0	0	0	0	0	0	0	0	0	0	0	0	0	0	0	0	0	0	0	0	0	0
0	0	0	0	0	0	0	0	0	0	0	0	0	0	0	0	0	0	0	0	0	0	0	0	0	0	0	0	0	0	0	0	0	0	0	0	0	0	0	0	0	0	0	0	0	0	0	0	0	0
0	0	0	0	0	0	0	0	0	0	0	0	0	0	0	0	0	0	0	0	0	0	0	0	0	0	0	0	0	0	0	0	0	0	0	0	0	0	0	0	0	0	0	0	0	0	0	0	0	0
0	0	0	0	0	0	0	0	0	0	0	0	0	0	0	0	0	0	0	0	0	0	0	0	0	0	0	0	0	0	0	0	0	0	0	0	0	0	0	0	0	0	0	0	0	0	0	0	0	0
0	0	0	0	0	0	0	0	0	0	1	0	0	0	0	0	0	0	0	0	1	0	1	1	0	0	0	0	0	0	0	0	0	0	0	0	0	0	0	0	0	0	0	0	0	0	0	0	0	0
0	0	0	0	1	0	1	0	1	1	1	1	0	0	0	0	0	1	0	0	1	0	1	1	0	0	0	0	0	0	0	0	0	0	0	0	0	0	0	0	0	0	0	0	0	0	0	0	0	0
0	0	0	0	0	0	0	0	0	0	1	0	0	0	0	0	0	0	0	0	0	0	1	1	0	0	0	0	0	0	0	0	0	0	0	0	0	0	0	0	0	1	0	0	1	0	0	0	0	0
0	0	0	0	0	0	0	0	0	0	0	0	0	0	0	0	0	0	0	0	0	0	0	0	0	0	0	0	0	1	0	0	0	0	1	0	0	1	0	0	0	1	0	0	0	0	0	0	0	0
0	0	0	0	0	0	1	0	0	1	1	0	0	0	0	0	0	0	0	0	0	0	1	1	0	0	0	0	0	0	0	0	0	0	0	0	0	0	0	0	0	1	0	1	1	0	0	0	0	0
0	0	0	0	0	0	0	0	0	0	0	0	0	0	0	0	0	0	0	0	0	0	0	0	0	0	0	0	0	0	0	0	0	0	0	0	0	0	0	0	0	0	0	0	0	0	0	0	0	0
0	0	0	0	0	0	0	0	0	0	0	0	0	0	0	0	0	0	0	0	0	0	0	0	1	0	1	1	0	1	1	0	1	0	1	0	1	1	1	1	1	1	1	0	0	0	0	0	0	0
0	0	0	0	0	0	0	0	0	0	0	0	0	0	0	0	0	0	0	0	0	0	0	0	0	0	0	0	0	0	0	0	0	0	0	0	0	0	0	0	0	0	0	0	0	0	0	0	0	0
0	0	0	0	0	0	0	0	0	0	0	0	0	0	0	0	0	0	0	0	0	0	0	0	0	0	0	0	0	0	0	0	0	0	0	0	0	0	0	0	0	0	0	0	0	0	0	0	0	0
0	0	0	0	0	0	0	0	0	0	0	0	0	0	0	0	0	0	0	0	0	0	1	0	0	0	0	0	0	0	0	0	0	0	0	0	0	0	0	0	0	0	0	0	0	0	0	0	0	0
0	0	0	0	0	0	0	0	0	0	0	0	0	0	0	0	0	0	0	0	0	0	0	0	0	0	0	0	0	0	0	0	0	0	0	0	0	0	0	0	0	0	0	0	0	0	0	0	0	0
0	0	0	0	0	0	0	0	0	0	0	0	0	0	0	0	0	0	0	0	0	0	0	0	0	0	0	0	0	0	0	0	0	0	0	0	0	0	0	0	0	0	0	0	0	0	0	0	0	0
0	0	0	0	0	0	0	0	0	0	0	0	0	0	0	0	0	0	0	0	0	0	0	0	0	0	0	0	0	0	0	0	0	0	0	0	0	0	0	0	0	0	0	0	0	0	0	0	0	0
0	0	0	0	0	0	0	0	0	0	0	0	0	0	0	0	0	0	0	0	0	0	1	1	0	0	0	0	0	0	0	0	0	0	0	0	0	0	0	0	0	0	0	0	0	0	0	0	0	0
0	0	0	0	0	0	0	0	0	0	0	0	0	0	0	0	0	0	0	0	0	0	0	0	0	0	0	0	0	0	0	0	0	0	0	0	0	1	0	0	0	1	0	0	0	0	0	0	0	0
0	0	0	0	0	0	0	0	0	0	0	0	0	0	0	0	0	0	0	0	0	0	0	0	0	0	0	0	0	0	0	0	0	0	0	0	0	0	0	0	0	0	0	0	0	0	0	0	0	0
0	0	0	0	0	0	0	0	0	0	0	0	0	0	0	0	0	0	0	0	0	0	0	0	0	0	0	0	0	0	0	0	0	0	0	0	0	0	0	0	0	0	0	0	0	0	0	0	0	0
0	0	0	0	0	0	0	0	0	0	0	0	0	0	0	0	0	0	0	0	0	0	0	0	0	0	0	0	0	0	0	0	0	0	0	0	0	0	0	0	0	0	0	0	0	0	0	0	0	0
0	0	0	0	0	0	0	0	0	0	0	0	0	0	0	0	0	0	0	0	0	0	0	0	0	0	0	0	0	0	0	0	0	0	0	0	0	0	0	0	0	0	0	0	0	0	0	0	0	0
0	0	0	0	0	0	0	0	0	0	0	0	0	0	0	0	0	0	0	0	0	0	0	0	0	0	0	0	0	0	0	0	0	0	0	0	0	0	0	0	0	0	0	0	0	0	0	0	0	0
0	0	0	0	0	0	0	0	0	0	0	0	0	0	0	0	0	0	0	0	0	0	0	0	0	0	0	0	0	0	0	0	0	0	0	0	0	0	0	0	0	0	0	0	0	0	0	0	0	0
0	0	0	0	0	0	0	0	0	0	0	0	0	0	0	0	0	0	0	0	0	0	0	0	0	0	0	0	0	0	0	0	0	0	0	0	0	0	0	0	0	0	0	0	0	0	0	0	0	0
0	0	0	0	0	0	0	0	0	0	0	0	0	0	0	0	0	0	0	0	0	0	0	0	0	0	0	0	0	0	0	0	0	0	0	0	0	0	0	0	0	0	0	0	0	0	0	0	0	0
0	0	0	0	0	0	0	0	0	0	0	0	0	0	0	0	0	0	0	0	0	0	0	0	0	0	0	0	0	0	0	0	0	0	0	0	0	0	0	0	0	0	0	0	0	0	0	0	0	0
0	0	0	0	0	0	0	0	0	0	0	0	0	0	0	0	0	0	0	0	0	0	0	0	0	0	0	0	0	0	0	0	0	0	0	0	0	0	0	0	0	0	0	0	0	0	0	0	0	0
0	0	0	0	0	0	0	0	0	0	0	0	0	0	0	0	0	0	0	0	0	0	0	0	0	0	0	0	0	0	0	0	0	0	0	0	0	0	0	0	0	0	0	0	0	0	0	0	0	0
0	0	0	0	0	0	0	0	0	0	0	0	0	0	0	0	0	0	0	0	0	0	0	0	0	0	0	0	0	0	0	0	0	0	0	0	0	0	0	0	0	0	0	0	0	0	0	0	0	0
0	0	0	0	0	0	0	0	0	0	0	0	0	0	0	0	0	0	0	0	0	0	0	0	0	0	0	0	0	0	0	0	0	0	0	0	0	0	0	0	0	0	0	0	0	0	0	0	0	0
0	0	0	0	0	0	0	0	0	0	0	0	0	0	0	0	0	0	0	0	0	0	0	0	0	0	0	0	0	0	0	0	0	0	0	0	0	0	0	0	0	0	0	0	0	0	0	0	0	0
0	0	0	0	0	0	0	0	0	0	0	0	0	0	0	0	0	0	0	0	0	0	0	0	0	0	0	0	0	0	0	0	0	0	0	0	0	0	0	0	0	0	0	0	0	0	0	0	0	0
0	0	0	0	0	0	0	0	0	0	0	0	0	0	0	0	0	0	0	0	0	0	0	0	0	0	0	0	0	0	0	1	0	0	0	0	0	0	0	0	0	0	0	0	0	0	0	0	0	0
0	0	0	0	0	0	0	0	0	0	0	0	0	0	0	0	0	0	0	0	0	0	0	0	0	0	0	0	0	0	0	0	0	0	0	0	0	0	0	0	0	0	0	0	0	0	0	0	0	0
0	0	0	0	0	0	0	0	0	0	0	0	0	0	0	0	0	0	0	0	0	0	0	0	0	0	0	0	0	0	0	0	0	0	0	0	0	0	0	0	0	0	0	0	0	0	0	0	0	0
0	0	0	0	0	0	0	0	0	0	0	0	0	0	0	0	0	0	0	0	0	0	0	0	0	0	0	0	0	0	0	0	0	0	0	0	0	0	0	0	0	0	0	0	0	0	0	0	0	0
0	0	0	0	0	0	0	0	0	0	0	0	0	0	0	0	0	0	0	0	0	0	0	0	0	0	0	0	0	0	0	0	0	0	0	0	0	0	0	0	0	0	0	0	0	0	0	0	0	0
0	0	0	0	0	0	1	0	0	0	1	0	0	0	0	0	0	0	0	0	1	0	1	1	0	0	0	0	0	0	0	0	0	0	0	0	0	0	0	0	0	0	0	0	0	0	0	0	0	0
0	0	0	0	0	0	0	0	0	0	0	0	0	0	0	0	0	0	0	0	0	0	0	0	0	0	0	0	0	0	0	0	0	0	0	0	0	0	0	0	0	0	0	0	0	0	0	0	0	0
0	0	0	0	0	0	1	0	1	0	1	0	0	0	0	0	0	1	0	0	1	1	1	1	0	0	0	0	0	0	0	0	0	0	0	0	0	0	0	0	0	0	0	0	0	0	0	0	0	0
0	0	0	0	0	0	0	0	0	0	0	0	0	0	0	0	0	0	0	0	0	0	0	0	0	0	0	0	0	0	0	0	0	0	0	0	0	0	0	0	0	0	0	0	0	0	0	0	0	0
0	0	0	0	0	0	0	0	0	0	0	0	0	0	0	0	0	0	0	0	0	0	0	0	0	0	0	0	0	0	0	0	0	0	0	0	0	0	0	0	0	0	0	0	0	0	0	0	0	0
0	0	0	0	0	0	0	0	0	0	0	0	0	0	0	0	0	0	0	0	0	0	0	0	0	0	0	0	0	0	0	0	0	0	0	0	0	0	0	0	0	0	0	0	0	0	0	0	0	0
0	0	0	0	0	0	0	0	0	0	0	0	0	0	0	0	0	0	0	0	0	0	0	0	0	0	0	0	0	0	0	0	0	0	0	0	0	0	0	0	0	0	0	0	0	0	0	0	0	0
0	0	0	0	0	0	0	0	0	0	0	0	0	0	0	0	0	0	0	0	0	0	0	0	0	0	0	0	0	0	0	0	0	0	0	0	0	0	0	0	0	0	0	0	0	0	0	0	0	0
0	0	0	0	0	0	0	0	0	0	0	0	0	0	0	0	0	0	0	0	0	0	0	0	0	0	0	0	0	0	0	0	0	0	0	0	0	0	0	0	0	1	0	0	0	0	0	0	0	0
0	0	0	0	0	0	0	0	0	0	0	0	0	0	0	0	0	0	0	0	0	0	0	0	0	0	0	0	0	0	0	0	0	0	0	0	0	0	0	0	0	0	0	0	0	0	0	0	0	0
0	0	0	0	0	0	0	0	0	0	0	0	0	0	0	0	0	0	0	0	0	0	0	0	0	0	0	0	0	0	0	0	0	0	0	0	0	0	0	0	0	0	0	0	0	0	0	0	0	0
0	0	0	0	0	0	0	0	0	0	0	0	0	0	0	0	0	0	0	0	0	0	0	0	0	0	0	0	0	0	0	0	0	0	0	0	0	0	0	0	0	0	0	0	0	0	0	0	0	0
0	0	0	0	0	0	0	0	0	0	0	0	0	0	0	0	0	0	0	0	0	0	0	0	0	0	0	0	0	0	0	0	0	0	0	0	0	0	0	0	0	0	0	0	0	0	0	0	0	0
0	0	0	0	0	0	0	0	0	0	0	0	0	0	0	0	0	0	0	0	0	0	0	0	0	0	0	0	0	0	0	0	0	0	0	0	0	0	0	0	0	0	0	0	0	0	0	0	0	0
0	0	0	0	0	0	0	0	0	0	0	0	0	0	0	0	0	0	0	0	0	0	0	0	0	0	0	0	0	0	0	0	0	0	0	0	0	0	0	0	0	0	0	0	0	0	0	0	0	0
[truncated: 350 more columns]

## Sheet: panel C - weighted connectome
0	0.18683	0.27819	-0.0601062	-0.067868	0.0902323	0.0161482	0.0401665	-0.0300897	0.0400442	-0.0404633	-0.00229777	0.107315	0.00867321	-0.0227395	0.00975388	0	0.0144449	-0.0106123	0	0.00685868	0	-0.0457574	-0.0078444	0	0	0	0	0	0	0	0	0	0	0	0	0	0	0	0	0	0	0	0.000314151	-0.00843569	0	0	0	0	0
0.10606	0	0.141392	0.179824	-0.151298	-0.0602347	-0.0505308	0.0183784	0.0111611	0.0637499	0.0662747	0.217581	0.185	0.0550344	0.245704	-0.0135849	-0.0298946	0.11138	-0.0710692	-0.0131832	0.00887673	0.00804623	-0.036041	-0.00715252	0	0	0	0	0	0	0	0	0	0	0	0	0	0	0	0	0	0	0	0	0	0	0	0	0	0
0.204475	0.161263	0	0.277031	0.172384	0.233507	0.0282255	-0.0281702	0.0252433	-0.0116527	-0.00187707	0.00660985	9.84897e-05	0.0146878	-0.0506162	-0.0025534	0	-0.046234	0.0275215	0	0.0274405	0	-0.0419083	0.0172797	0	0	0	0	0	0	0	0	0	0	0	0	0	0	0	0	0	0	0	0	0	0	0	0	0	0
-0.0659477	0.288141	0.380836	0	0.0502875	0.0535036	0.388749	0.0887158	-0.159213	-0.0316201	0.0771639	0.0843785	-0.0551067	0.0534601	0.0431387	-0.00578491	0.0028849	-0.0949182	-0.0834628	0.0151242	0.0349755	0	-0.0270129	0	0	0	0	0	0	0	0	0	0	0	0	0	0	0	0	0	0	0	0	0.00631574	0	0	0	0	0	0
-0.0145817	-0.0825033	0.0925951	0.0224063	0	0.187503	0.118881	-0.0590984	0.161012	-0.0344855	-0.100686	0.0213225	0.000943024	-0.00329177	0.00792783	0	0	-0.00388904	-0.00847146	0.00593544	0.00307916	0	0.0321961	-0.010544	0	0	0	0	0	0	0	0	0	0	0	0	0	0	0	0	0	0	0	-0.00240752	0.00615887	0	0	0	0	0
0.0681893	-0.0496569	0.17732	0.0296221	0.312132	0	-0.118662	0.121178	0.265052	0.136002	-0.0265711	0.117753	-0.0301996	-0.00955063	-0.0270005	0	0	0.0255863	0	0	-0.0100624	0	-0.00965771	0.0124524	0	0	0	0	0	0	0	0	0	0	0	0	0	0	0	0	0	0	0	0.00224021	0	0	0	0	0	0
0.0101968	-0.0420916	0.034891	0.272952	0.165929	-0.0793636	0	-0.0213974	0.420827	-0.0127317	0.108976	0.0125154	0.00807204	-0.0178941	-0.0520171	0.00122912	0.00427319	0.288572	0.0319849	0.0132345	-0.0647754	-0.0306149	0.0031379	-0.0143566	0	0	0	0	0	0	0	0	0	0	0	0	0	0	0	0	0	0	0	-0.00906606	0.00810603	0	0	0	0	0
0.0409097	0.0272055	-0.0128906	0.0792499	-0.127387	0.205531	-0.07334	0	0.0607588	-0.014793	0.0647351	0.0396154	-0.0189067	0	0	0	0	0	0	0	-0.0300258	0	0.140458	-0.0135175	0	0	0	0	0	0	0	0	0	0	0	0	0	0	0	0	0	0	0	0.00914173	0.00216389	0	0	0	0	0
-0.00994575	0.0112446	0.0674276	-0.0375811	0.248269	0.339157	0.357187	-0.0099695	0	0.019375	0.165297	0.0393034	-0.00821338	0	0	0	0	-0.0721353	0.00964844	-0.0028621	-0.0591047	0	0.0145009	-0.00710014	0	0	0	0	0	0	0	0	0	0	0	0	0	0	0	0	0	0	0	0.0100509	-0.0100942	0	0	0	0	0
0.0364293	0.0773156	0.0023361	-0.030694	-0.0605958	0.183721	-0.00470434	0.00553191	0.00587027	0	0.00773178	0.221802	0.0973568	0	0	-0.00995341	0	0.00452963	0	0	-0.0215415	-0.0295463	-0.0407336	0.0738916	0	0	0	0	0	0	0	0	0	0	0	0	0	0	0	0	0	0	0	-0.00718929	-0.0103259	0	0	0	0	0
-0.0168334	0.0716068	0.027464	0.0270181	-0.121131	0.0113094	0.0841445	0.0553661	0.157628	0.036464	0	0.05757	-0.0265331	-0.00346013	0.0406752	-0.0034578	-0.00480953	0.159119	-0.0749381	0.00632846	0.187007	-0.0113067	0.137892	-0.0339809	0	0	0	0	0	0	0	0	0	0	0	0	0	0	0	0	0	0	0	-0.00703578	-0.00371412	0	0	0	0	0
2.35367e-06	0.17924	-0.00272469	0.039779	-0.000511737	0.0475019	0.00541808	0.0230193	-0.0100374	0.136973	0.0295969	0	0.0425288	-0.0136062	0	0	0	0.0327576	0	-0.0186104	-0.0518741	0.00281449	0.209704	0.00818279	0	0	0	0	0	0	0	0	0	0	0	0	0	0	0	0	0	0	0	-0.00521989	0.00357627	0	0	0	0	0
0.106152	0.301345	0.00474046	-0.0593286	0.00511662	-0.0627899	0.00457257	-0.0139713	-0.0157854	0.135441	-0.079198	0.0797594	0	0.195986	-0.0375342	0.0235821	0.0333183	0.0054618	-0.0275723	0.0288406	0.0151266	0.0333915	-0.00833617	0.0786519	0	0	0	0	0	0	0	0	0	0	0	0	0	0	0	0	0	0	0	0	0	0	0	0	0	0
0.00759289	0.0821296	0.0078913	0.0455813	-0.0277021	-0.0148698	-0.0465926	0	0	0	-0.0453337	-0.0671301	0.17426	0	0.206867	0.0159477	0.139194	-0.0957568	0.10191	0.0503838	0.100764	0.203319	0.0744728	-0.0188729	0	0	0	0	0	0	0	0	0	0	0	0	0	0	0	0	0	0	0	0	0	0	0	0	0	0
-0.0339716	0.347559	-0.048305	0.0266963	0.0227673	-0.00614862	-0.0439684	0	0	0	0.113398	0	-0.0350985	0.183097	0	-0.00313183	0.0079755	0.181163	0.14229	-0.00522746	0.0129919	0.0457249	0.0911018	-0.00583878	0	0	0	0	0	0	0	0	0	0	0	0	0	0	0	0	0	0	0	0	0	0	0	0	0	0
0.0119856	-0.0162522	0.00227339	-0.00516245	0	0	-0.00757862	0	0	-0.0156091	-0.00945339	0	0.0543391	0.0532951	0.00979218	0	0.226825	-0.0234139	0.0166815	-0.0143943	0.0089169	0.0240785	-0.00673927	0.0582184	0	0	0	0	0	0	0	0	0	0	0	0	0	0	0	0	0	0	0	0	0	0	0	0	0	0
0	-0.0380656	0	0.00150787	0	0	-0.0143702	0	0	0	-0.0145029	0	0.0455936	0.20272	0.0272238	0.14534	0	0.0236276	0.0571334	0.269347	-0.0100413	0.0675431	-0.000230358	-0.0287842	0	0	0	0	0	0	0	0	0	0	0	0	0	0	0	0	0	0	0	0	0	0	0	0	0	0
0.00917244	0.120874	-0.0411737	-0.0469387	-0.0422398	0.0275604	0.239043	0	-0.0860468	0.015093	0.193853	0.033181	0.0122547	-0.039173	0.158709	-0.00377251	0.0108667	0	0.27967	-0.0146575	0.0349592	-0.0228395	-0.010813	-0.011021	0	0	0	0	0	0	0	0	0	0	0	0	0	0	0	0	0	0	0	-0.00129663	0.0125232	0	0	0	0	0
-0.0101941	-0.0455037	0.0341006	-0.0506174	-0.00280361	0	0.0188132	0	0.0142403	0	-0.146846	0	-0.0155423	0.0675214	0.108402	0.00322162	0.0034686	0.346639	0	0.249342	0.162851	0.0665129	0.0543069	0.0270896	0	0	0	0	0	0	0	0	0	0	0	0	0	0	0	0	0	0	0	0	0	0	0	0	0	0
0	0.00864326	0	0.0034453	0.00616832	0	-0.000909816	0	0.00140753	0	0.0109508	-0.0187189	0.0286711	0.0427934	-0.00352514	-0.0115064	0.154217	-0.0250847	0.341376	0	-0.0613837	0.234826	-0.0371234	0.0674019	0	0	0	0	0	0	0	0	0	0	0	0	0	0	0	0	0	0	0	0	0	0	0	0	0	0
-0.00359892	0.0319584	0.0132267	-0.0027991	0.0110672	-0.015339	-0.0497895	0.00490505	-0.0329853	0.00661986	0.169616	-0.0488161	0.0146797	0.0425123	0.0131479	0.000740705	-0.0128448	0.0343082	0.149568	-0.0309359	0	0.0972758	0.239302	0.0468068	0	0	0	0	0	0	0	0	0	0	0	0	0	0	0	0	0	0	0	-0.00938092	-0.00218489	0	0	0	0	0
0	0.0373432	0	0	0	0	-0.0254876	0	0	-0.0229069	-0.00870617	-0.0135362	0.00764134	0.131812	0.00620422	-0.000255728	0.0100082	-0.0553221	0.0584504	0.15084	0.115182	0	0.0770087	0.213291	0	0	0	0	0	0	0	0	0	0	0	0	0	0	0	0	0	0	0	0	0	0	0	0	0	0
-0.012727	0.00624333	-0.0171055	-0.00597199	0.0238203	-0.00291659	-0.00978767	0.0694768	0.00425529	0.0114342	0.0870879	0.183674	0.00632236	0.0295685	0.0427939	-0.00494123	0.00310212	-0.00958833	0.0413635	-0.016874	0.183897	0.0617333	0	0.130865	0	0	0	0	0	0	0	0	0	0	0	0	0	0	0	0	0	0	0	0.000391925	-0.00897526	-0.00111119	0	0	0	0
-0.00591452	0.00718812	0.0140545	0	-0.0091287	0.0121232	-0.0127569	-0.00100804	-0.00341121	0.0480233	-0.0568892	0.00286793	0.0266194	0.00486162	-0.00782526	0.0137879	-0.0184435	-0.0196231	0.0236964	0.0436124	0.0514975	0.221009	0.209527	0	0	0	0	0	0	0	0	0	0	0	0	0	0	0	0	0	0	0	0	0.00309716	0.0124214	-0.000979272	0	0	0	0
0	0	0	0	0	0	0	0	0	0	0	0	0	0	0	0	0	0	0	0	0	0	0	0	0	0	0	0	0	0.0277262	0.139657	0.074803	0.166483	0	0	0.0157161	0.00435782	0.0116421	0.0209183	0.0332119	0.000697913	-0.00317578	-0.00408186	0	0	0	0	0	0	0
0	0	0	0	0	0	0	0	0	0	0	0	0	0	0	0	0	0	0	0	0	0	0	0	0	0	0.0391887	-0.04507	0.0614961	0	0	0	0.120065	-0.0331659	0.0718392	-0.0359402	0	0	0	0.00861807	0	0	0	0	0	0	0.0021385	0	0	0
0	0	0	0	0	0	0	0	0	0	0	0	0	0	0	0	0	0	0	0	0	0	0	0	0	0.0449939	0	0.388191	0.338506	0	0	0	0.027082	0.144481	-0.0203595	0	-0.055549	0	0	0	0	0	0	0	0	0	-0.0106914	0	0	0
0	0	0	0	0	0	0	0	0	0	0	0	0	0	0	0	0	0	0	0	0	0	0	0	0	-0.0262211	0.334816	0	0.0430918	0	0	0	0.221869	-0.030538	0.112989	0.017525	-0.0170867	0	0	0	-0.0664143	0.0199874	0	0	0	-0.00133083	0.00421667	0.00777145	0	0
0	0	0	0	0	0	0	0	0	0	0	0	0	0	0	0	0	0	0	0	0	0	0	0	0	0.0354049	0.405605	0.0105814	0	0	0	0	0.336299	0.216206	-0.0522945	0	-0.0374389	0	0	-0.00593426	0	0	0	0	0	0	-0.0126222	0	0	0
0	0	0	0	0	0	0	0	0	0	0	0	0	0	0	0	0	0	0	0	0	0	0	0	0.0223295	0	0	0	0	0	0.115141	0.0145597	0	0	0	0	0	0.11952	0.0196439	0.0340757	0.0565766	0.0756093	0.031126	0	0	0	0	0	0	0
0	0	0	0	0	0	0	0	0	0	0	0	0	0	0	0	0	0	0	0	0	0	0	0	0.125038	0	0	0	0	0.0952147	0	0.122191	0.0722587	0	0	0	0.0404509	-0.0411033	0.206335	0.0632671	0.0120313	0.0291071	0.0615345	0	0	0	-0.0109062	0	0	0
0	0	0	0	0	0	0	0	0	0	0	0	0	0	0	0	0	0	0	0	0	0	0	0	0.0685928	0	0	0	0	0.00718036	0.130704	0	0.118928	0	0	0.0760388	0.0282216	-0.00934284	-0.00850951	0.0594086	0	0.0281413	-0.0337398	0	0	0	-0.0113968	0	0	0
0	0	0	0	0	0	0	0	0	0	0	0	0	0	0	0	0	0	0	0	0	0	0	0	0.0366759	0.0644418	0.0146317	0.216426	0.28321	0	0.0283848	0.0577378	0	0.196798	0.0412912	0.157229	0.0937036	0	-0.0358024	0.0602655	-0.0844154	-0.032198	0.040317	0	0	0	0.015433	0	0	0
0	0	0	0	0	0	0	0	0	0	0	0	0	0	0	0	0	0	0	0	0	0	0	0	0	-0.0577076	0.186849	-0.0352013	0.249875	0	0	0	0.281928	0	0.113412	0.0086486	0.0451048	0	0	0.0256893	0.178022	0.0196753	0	0	0	0.0107076	-0.00961926	0.0198612	0	0
0	0	0	0	0	0	0	0	0	0	0	0	0	0	0	0	0	0	0	0	0	0	0	0	0	0.0670662	-0.0328445	0.191563	-0.0271641	0	0	0	0.0934644	0.132746	0	-0.0270412	0.0899954	0	0	0.033115	-0.0207151	0.138605	0.0147589	0	0	-0.00740192	-0.00348785	0.00105011	0	0
0	0	0	0	0	0	0	0	0	0	0	0	0	0	0	0	0	0	0	0	0	0	0	0	0.0173944	-0.0467311	0	0.0762408	0	0	0	0.0781253	0.226341	-0.0167758	-0.0612497	0	-0.0402611	0	0.0161436	0.176599	0.0397183	-0.0680531	0	0	0	0	0.0230563	0	0	0
0	0	0	0	0	0	0	0	0	0	0	0	0	0	0	0	0	0	0	0	0	0	0	0	0.0153686	0	-0.0900682	-0.0343809	-0.02942	0	0.041616	0.0161261	0.176812	0.0603707	0.115194	-0.0451515	0	-0.0357156	-0.0510973	0.0763274	0.183894	0.0438346	0.169223	0	0	0	-0.00815979	0	0	0
0	0	0	0	0	0	0	0	0	0	0	0	0	0	0	0	0	0	0	0	0	0	0	0	-0.0022637	0	0	0	0	0.0728906	-0.0164288	-0.0038902	0	0	0	0	-0.0258636	0	0.355914	-0.0243004	0.00332321	0.0788485	0.0360332	0	0	0.00946866	-0.00889956	0	0	0
0	0	0	0	0	0	0	0	0	0	0	0	0	0	0	0	0	0	0	0	0	0	0	0	0.00436266	0	0	0	0	0.00575004	0.113255	-0.00780329	-0.0241544	0	0	0.0302976	-0.0413263	0.268887	0	0.0619886	0.0468915	-0.0123772	0.257417	0	0	0	-0.00648476	0	0	0
0	0	0	0	0	0	0	0	0	0	0	0	0	0	0	0	0	0	0	0	0	0	0	0	0.0175482	-0.00280825	0	0	-0.0305157	0.0180432	0.0548733	0.0518123	0.0896679	0.030392	0.0244788	0.181928	0.0760195	-0.0458304	0.103774	0	-0.0438298	0.0308147	0.0604521	0	0	0	-0.013916	0	0	0
0	0	0	0	0	0	0	0	0	0	0	0	0	0	0	0	0	0	0	0	0	0	0	0	0.00393484	0	0	-0.0877437	0	0.0291045	0.00751533	0	-0.0769706	0.217743	-0.0263392	0.0524661	0.16137	0.0155712	0.08209	-0.0265345	0	0.099141	0.141888	0	0	0.0154346	0.014782	0	0	0
0	0	0	0	0	0	0	0	0	0	0	0	0	0	0	0	0	0	0	0	0	0	0	0	-0.00964874	0	0	0.0225563	0	0.037695	0.0270497	0.0244242	-0.00817974	0.0223365	0.146602	-0.0395439	0.0289928	0.0854804	5.77766e-05	0.034178	0.0906745	0	0.0723694	0	0	-0.00397291	-0.00215008	0.034606	0	0
0	0	0	0	0	0	0	0	0	0	0	0	0	0	0	0	0	0	0	0	0	0	0	0	-0.0116136	0	0	0	0	0.00278088	0.0506976	-0.0354357	0.03372	0	0.00736435	0	0.136274	0.0119702	0.355491	0.0403341	0.10489	0.0609391	0	0	0	0	-0.0114363	0	0	0
0.00202509	0	0	0.00385405	-0.00256734	-0.0131569	-0.0186483	0.00856461	0.0268021	-0.00853763	0.0138871	-0.0169533	0	0	0	0	0	-0.0123808	0	0	-0.0110062	0	-0.00272981	0.00226362	0	0	0	0	0	0	0	0	0	0	0	0	0	0	0	0	0	0	0	0	0.39007	0.0871474	0	0.0397076	0.0723467	0.0825715
-0.00497434	0	0	0	0.00855093	0	0.00414305	-0.0266693	-0.0110992	-0.01507	-0.0181884	-0.00494113	0	0	0	0	0	0.018674	0	0	0.00185597	0	-0.0232832	0.0255728	0	0	0	0	0	0	0	0	0	0	0	0	0	0	0	0	0	0	0	0.309259	0	0.0590047	0.0267831	0.011124	0.183187	0.218992
0	0	0	0	0	0	0	0	0	0	0	0	0	0	0	0	0	0	0	0	0	0	-0.0126488	-0.0157522	0	0	0	0.00041557	0	0	0	0	0	0.0353365	-0.0232151	0	0	0.0148862	0	0	0.0315562	0.0140873	0	0.109302	0.0948685	0	0.0582718	0.185259	-0.0324204	0.0849158
0	0	0	0	0	0	0	0	0	0	0	0	0	0	0	0	0	0	0	0	0	0	0	0	0	-0.028248	-0.00618403	0.017792	-0.0141674	0	0.0131032	0.00915522	0.0429355	-0.00697737	0.00352485	0.0258873	-0.00407559	-0.0239457	-0.00151952	0.00613007	0.0187195	0.00346627	0.00624711	0	0.0122998	0.0421834	0	0.0716536	-0.025315	0.0029911
0	0	0	0	0	0	0	0	0	0	0	0	0	0	0	0	0	0	0	0	0	0	0	0	0	0	0	-0.00803239	0	0	0	0	0	0.104426	0.0243059	0	0	0	0	0	0	0.154534	0	0.0295672	0.0162258	0.153135	0.0798321	0	-0.0278688	0.196644
0	0	0	0	0	0	0	0	0	0	0	0	0	0	0	0	0	0	0	0	0	0	0	0	0	0	0	0	0	0	0	0	0	0	0	0	0	0	0	0	0	0	0	0.0678729	0.208835	-0.0156967	-0.0157735	-0.024094	0	0.173665
0	0	0	0	0	0	0	0	0	0	0	0	0	0	0	0	0	0	0	0	0	0	0	0	0	0	0	0	0	0	0	0	0	0	0	0	0	0	0	0	0	0	0	0.0813306	0.281527	0.0646743	0.0152077	0.181062	0.190044	0
0	0	0	0	0	0	0	0	0	0	0	0	0	0	0	0	0	0	0	0	0	0	0	0	0	0	0	0.112937	0	0	0	0	0	0	0	0	0	0	0	0	0	0	0	0	0	0.0492211	0.146623	0.112099	0	0.0490436
0	0	0	0	0	0	0	0	0	0	0	0	0	0	0	0	0	0	0	0	0	0	0	0	0	0.0334567	0.0247265	-0.017768	0	0	0	0.0118367	-0.0425481	0	0.000542865	-0.0139049	0.0112672	0	-0.00846424	-0.00467936	0	0	0.00679812	0	0	0.00281313	0.0282603	-0.00751748	0.0215968	-0.00560008
0	0	0	0	0	0	0	0	0	0	0	0	0	0	0	0	0	0	0	0	0	0	0	0	0	0	0	0	0	0	0	0	0	0	0.0826094	0	0	0.0246702	0	0	0	0.0166413	0	-0.0276415	-0.00337186	0.0353105	0.0386691	0.125397	0.0231681	0.0249673
0	0	0	0	0	0	0	0	0	0	0	0	0	0	0	0	0	0	0	0	0	0	0	0	0	0	0.0106665	0.0126642	0	0	0	0	0.0345425	-0.0156922	0.00386049	0	-0.0234802	-0.000826666	-0.00140444	-0.0250216	0.0393917	-0.0247284	0.00370995	0	0	-0.0146631	0.0214903	-0.0365821	0	0.0265871
0	0	0	0	0	0	0	0	0	0	0	0	0	0	0	0	0	0	0	0	0	0	0	0	0	-0.00189714	-0.000462573	0.00359892	0	0	0	0.0104298	0.0194098	-0.0269279	0.00808964	0.0199051	0.00828175	0	0.00576613	-0.00469286	0	0	-0.0140198	0	0	0	0.0241676	0	0.00923896	0
0	0	0	0	0	0	0	0	0	0	0	0	0	0	0	0	0	0	0	0	0	0	0	0	0	-0.0260614	0.0125032	0.00316305	0	0	0	0	0.00176212	-0.00461112	0.0371737	0	-0.0263569	0	3.14973e-05	-0.0137657	-0.0684576	0.0169258	0.0191514	0	0	0	0.0315887	-0.0250351	0	0
0	0	0	0	0	0	0	0	0	0	0	0	0	0	0	0	0	0	0	0	0	0	0	0	0	-0.046064	-0.0167251	0.00734032	0	0	0	0	-0.00215516	0	0	0	-0.00926687	0	0	0.0174085	0	0	0	0	0	0	0	0	0	0
0	0	0	0	0	0	0	0	0	0	0	0	0	0	0	0	0	0	0	0	0	0	0	0	0	0.126832	-0.0486585	0.0106713	-0.00395263	0	0	0.0195672	0.0460124	-0.048021	0.00970104	-0.018657	0	0	0	0.0170002	0	0	0	0	0	0	0	0	0	0
0	0	0	0	0	0	0	0	0	0	0	0	0	0	0	0	0	0	0	0	0	0	0	0	0	0.076806	0.19735	-0.0702576	-0.0145313	0	0	0	-0.0666622	0.0875796	-0.00804157	0	0	0	0	0	0	0	0	0	0	0	0	0	0	0
0.0405232	-0.0166064	0.023639	0.00551711	-0.0105862	-0.0342258	-0.0123522	0.0428566	0.000411752	-0.0555469	0.0537984	-0.0341901	-0.0294676	0	0.00807683	0	0	-0.0256926	-0.00508191	0	0	0	-0.0488348	0.03421	0	-0.0138361	0	0	0	0	0	0	0	0	0	0	0	0	0	0	0	0	0	0	0	0	0	0	0	0
0.243036	-0.0080183	-0.00990887	0.00139522	-0.0165307	-0.019494	0.00758142	-0.0605729	-0.0147294	0.0427085	-0.00693205	-0.0362035	0.103439	0.0013292	-0.0171242	0	0	0.0147346	-0.0303714	0	0.027841	0	-0.0431368	-0.0111755	0	0	0	0	0	0	0	0	0	0	0	0	0	0	0	0	0	0	0	0	0	0	0	0	0	0
0.081001	-0.0180628	-0.0259992	0.0157504	0.00957966	-0.0142915	0.00909353	0.0147817	-0.0138477	0.00494934	0.0162913	-0.102656	-0.0123296	0	0.00522047	0	0	-0.0161281	0	0	0	0	0.00626371	0.0108831	0	-0.00242034	-0.0017547	-0.00110846	0	0	0	0	0.0105725	0	0	0	0	0	0	0	0	0	0	0	-0.0113067	0	0.0274535	0	0	0
0.152015	0.0117531	0.192818	-0.0815715	-0.0966367	0.258827	-0.002704	0.140719	-0.0300158	0.100217	-0.0610213	0.111732	-0.0230177	0.00374818	-0.0198719	-0.0106698	0	-0.0225516	0	0	0.0276934	0	-0.0320956	-0.027657	0	0	0	0	0	0	0	0	0	0	0	0	0	0	0	0	0	0	0	0.00562251	0.00671627	0	0	0	0	0
0.0320717	0	0.0102033	0	0	-0.13893	0	0.418036	0	0.133807	0.00134384	-0.132062	0.0400852	0	0	0	0	0	0	0	0	0	-0.0355722	0.110962	0	-0.021241	0	0.0321073	0	0	0	0	0	0	0	0	0	0	0	0	0	0	0	-0.0153999	0.0298847	0	0	0	0	0
0.0106558	-0.0204444	0.0129254	0	0	-0.0208815	0	-0.0597619	0	0.131395	0	0.245141	0.111248	0	0	0	0	0	0	0	0	0	-0.10091	0.0853621	0	0	0	0	0	0	0	0	0	0	0	0	0	0	0	0	0	0	0	0.00789669	-0.00447393	0	0	0	0	0
-0.0294908	0	0	0	0	0	0	-0.0285247	0	-0.00307601	0	0.117855	0	0	0	0	0	0	0	0	0	0	-0.0941492	-0.0364571	0	0	0	0	0	0	0	0	0	0	0	0	0	0	0	0	0	0	0	0.00250574	-0.0113619	0	0	0	0	0
0.0103077	-0.0234733	-0.0221012	0	0	-0.0545636	0	0.00451274	0	0.120853	-0.000791361	0.10078	0.0520368	0	0	0.000208965	0	0	0	-0.0140053	-0.00194998	-0.0152014	0.122053	0.0694842	0	0	0	0	0	0	0	0	0	0	0	0	0	0	0	0	0	0	0	-0.000342564	-0.00631222	-0.00563573	0	0	0	0
0	0	0	0	0	0	0	-0.0478242	0	0.0213853	0	-0.00633934	0	0	0	0	0	0	0	0	0	0	-0.00645008	-0.00941915	0	0	0	0	0	0	0	0	0.0129866	0	0	0	0	0	0	0	0	0	0	0.00139603	-0.00271126	0.00481133	0	0	0	0
0	0	0	0	0	0	0	0	0	0.0583478	0	0	0	0	0	0	0	0	0	0	0	0	0	0	0	0	0	0.0289069	0	0	0	0	-0.0194698	0	0	0	0	0	0	0	0	0	0	0.00287398	-0.0220639	0.0146926	0	0	0	0
0	0	0	0	0	0	0	0	0	0.0236354	0	0	0	0	0	0	0	0	0	0	0	0	0	0	0	-0.000614094	-0.0212205	-0.0422381	0	0	0	0	0.0169313	0	-0.0001246	0	-0.0100298	0	0	0	0	0	0	-0.0029803	-0.00632041	-0.0169373	0	0.00864491	0	0
-0.00924943	0	0	0	0	0	0	-0.0116443	0	0.0211819	0	-0.0234689	0	0	0	0	0	0	0	0	0	0	-0.00884965	-0.00062623	-0.0098192	0	0	0	0	0	0	-0.00686723	-0.014279	0	0	0.0208707	0	0	0	0.0056189	0	0	0	0.0001493	0.0103022	-0.00494097	0	0	0.00490972	-0.00775627
0	0	0	0	0	0	0	0.0501467	0	0.0765902	0	0	0	0	0	0	0	0	0	0	0	0	0	0	0.0053303	0	0	-0.0241091	0	0	0	-0.00703414	0.0222002	0	0.0496657	0.0586092	-0.0090882	0	-0.0101121	0.00194879	0	0.000610505	0.019376	0.00319933	-0.0112117	-0.00718949	-0.00819215	-0.0125153	0.00491111	0.0177127
0	0	0	0	0	0	0	0	0	0	0	0	0	0	0	0	0	0	0	0	0	0	0	0	0	0	-0.0104672	-0.034751	0	0	0	0	0	0.00144336	-0.0141234	0	0	-0.0112492	0	0	0.0133645	-0.0198517	-0.00756646	0	-0.00887708	-0.000736791	0.0442456	-0.00626337	0	-0.0144847
0	0	0	0	0	0	0	0	0	0	0	0	0	0	0	0	0	0	0	0	0	0	0	0	0	0.00758986	0.0373637	0.116861	-0.000719191	0	0	0	0.109647	-0.0617557	0.020091	0	-0.00727735	0	0	0	-0.0196124	-0.000788818	-0.00503776	0	0	0	0.00211881	0	0	0
0	0	0	0	0	0	0	0	0	0	0	0	0	0	0	0	0	0	0	0	0	0	0	0	0	0	0.036936	-0.119686	0	0	0	0	0	0.0204479	-0.00794593	0	0	0	0	0	0	0.0135881	0	0	0	0	0.0318625	0	0	0
0	0	0	0	0	0	0	0	0	0	0	0	0	0	0	0	0	0	0	0	0	0	0	0	0	0	-0.0491675	0.314144	0	0	0	0	0.00509376	-0.0430944	-0.0779921	0	0	0	0	0	0	0	0	0	0	0	0	0	0	0
0	0	0	0	0	0	0	0	0	0	0	0	0	0	0	0	0	0	0	0	0	0	0	0	0	-0.032112	-0.0417134	0.135521	0	0	0	0	0.0510138	-0.00541272	-0.00870696	0	0	0	0	0	0	0	0	0	0	0.0075087	0.00376632	-0.0101808	0	0
0	0	0	0	0	0	0	0	0	-0.0157874	0	0	0	0	0	0	0	0	0	0	0	0	0	0	0.0163099	0.00184913	-0.0284055	0.0828393	0	0	0	0.0128628	0.0056117	0.0480545	0.191613	0.126842	-0.00921708	-0.0314132	-0.00909953	0.0612866	0.0340236	0.0642193	-0.028905	0.000658899	0.00317987	0.000473642	-0.00813251	-0.00439866	0	0
0	0	0	0	0	0	0	0	0	0	0	0	0	0	0	0	0	0	0	0	0	0	0	0	-0.0113558	0	0	0	0	-0.00301193	-0.00247942	-0.0137345	0.000987724	0	0	-0.0123738	0	0.0151087	-0.0214486	0.0348781	0	-0.0223121	0.00466037	0.00010383	0.0124911	0.00172056	0	-0.00839515	-0.011293	0
0	0	0	0	0	0	0	0	0	0	0	0	0	0	0	0	0	0	0	0	0	0	0	0	-0.00277711	0	0	0.0113221	0	-0.00238079	-0.00750766	0.00786528	-0.0259031	0	-0.00178293	0.102855	-0.00232962	-0.0137965	-0.022049	0.0540188	0	0.0393289	-0.00662134	-0.0145038	0.00377739	-0.00189445	-0.00594752	-0.00915961	-0.0104208	-0.0145035
0	0	0	0	0	0	0	0	0	0	0	0	0	0	0	0	0	0	0	0	0	0	0	0	0.00520684	0	0	0	0	-0.0140196	-0.00376709	-0.0172779	0	0	0	0	-0.0246996	0.22757	0.0213703	0.0628489	0	0.174217	-0.0100499	0	-0.012989	0.00791146	0	0	0	0
0	0	0	0	0	0	0	0.00671203	0	-0.00288282	0	0	0	0	0	0	0	0	0	0	0	0	0	0	0	0.101149	0.00343658	-0.0182104	-0.00575655	0	0	0.0129925	0.00443676	-0.00888792	-0.00339336	-0.0280052	0	0	0	0.0164383	0	0	0	0	0	0	0	0	0	0
0	0	0	0	0	0	0	0	0	-0.0366007	0	0	0	0	0	0	0	0	0	0	0	0	0	0	0	0.0112443	-0.00465159	-0.00684552	0	0	0	0	0.00344331	0.00578675	0.000601645	0.0872742	0.0133098	0	0	-0.00781	0.00110873	0	0	0	0	0	0.0156462	0	0	0
0	0	0	0	0	0	0	0	0	0	0	0	0	0	0	0	0	0	0	0	0	0	0	0	0	0.0389052	0	-0.028453	0	0	0	0	-0.0250706	0	0.0030476	0.189328	0	0	0	-0.00649801	0	0	0	0	0	0	0	0	0	0
0	0	0	0	0	0	0	0	0	0	0	0	0	0	0	0	0	0	0	0	0	0	0	0	0	0.0255505	0.0290582	-0.0533289	0	0	0	0.0213792	0.00793259	0	-0.019266	0.0378681	0	0	0	-0.0186498	0	0	0	0	0	0	0	0	0	0
0	0	0	0	0	0	0	0	0	0	0	0	0	0	0	0	0	0	0	0	0	0	0	0	0	0	0	-0.0382348	0	0	0	0	0	-0.0156471	0.0116865	0	0	-0.0257867	0	0	-0.0118194	0.0517895	0	-0.00192755	-0.0112948	0.019582	-0.0195191	0.0295636	0.112585	0.0982254
0	0	0	0	0	0	0	0	0	0	0	0	0	0	0	0	0	0	0	0	0	0	0	0	0	0	0	0	0	0	0	0	0	0	0	0	0	0	0	0	0	0	0	-0.0288101	-0.0668784	0.00204462	-0.0368963	0.0176551	0.162888	-0.028152
0	0	0	0	0	0	0	0	0	0	0	0	0	0	0	0	0	0	0	0	0	0	0	0	0	0	0.014458	-0.00308653	0	0	0	0	0	-0.00254174	-0.00429776	0	0	0	0	0	0	-0.0110581	0	0.00576579	0.00717663	0.00629391	-0.0108943	0.00185978	-0.0192913	-0.0184374
-0.00129574	-0.0168897	-0.00752601	0.00252693	0.00782344	-0.0286514	-0.0102375	0.00383766	0.0290337	-0.0236722	0.00349548	0.0268042	-0.00514821	0.00399841	-0.018702	0	0	-0.00466216	0.012163	-0.0194198	-0.00482649	0	0.0153475	0.0159249	0	0	0	-0.0263877	0	0	0	-0.0191348	0.00261782	0.00569839	0.00821278	-0.00536856	-0.00189155	0	-0.00100424	-0.00909067	-0.0135514	-0.00507103	0.0056959	0	0.0105586	0.00777949	0.0814962	0.0153257	-0.00893748	-0.0223987
0.0015864	-0.00261349	-0.0130297	0.00568792	0.00274715	0.0134485	-0.0137308	-0.0447192	-0.00330907	0.00666345	0.00886159	0.0193474	0.00275331	-0.013094	-0.00203239	0	0	-0.00497367	-0.0101658	0	-0.00885147	0.00401166	0.0112122	-0.00956944	0	0	-0.000836964	0.000455617	0.00419864	0	0	0	0.00588552	0.0173616	-0.0272691	0	-0.00274475	0.00436985	-0.0142958	0.00075988	0.00207077	0.0201061	-0.00791358	0.164324	-0.0244103	0.0897688	0.0633587	0.0105911	0.032035	0.0342846
0	0	0	0	0	0	0	0	0	0	0	0	0	0	0	0	0	0	0	0	0	0	0	0	0	0	0	0	0	0	0	0	0	0	0	0	0	0	0	0	0	0	0	0	-0.00196449	0	-0.0135716	-0.00823254	0.0117546	0.0220441
0	0	0	0	0	0	0	0	0	0	0	0	0	0	0	0	0	0	0	0	0	0	0	0	0	0	0	0	0	0	0	0.00426268	-0.0412439	0	0	-0.0106891	0	0	0	-0.0127216	0	0	0	0	-0.00926536	0	0.123783	0.00591169	-0.0175104	-0.0144472
0	0	0	0	0	0	0	0	0	0	0	0	0	0	0	0	0	0	0	0	0	0	0	0	0	0	0.00548702	-0.0114205	0	0	0	0.0357494	0.00264571	0	0	-0.0144498	0.0109808	0	-0.00580403	-0.00234734	0	0	-0.0127023	0	0.0382605	0	0.0558537	0.0119071	-0.0115795	-0.0336773
0	0	0	0	0	0	0	0	0	0	0	0	0	0	0	0	0	0	0	0	0	0	0	0	0	0	0.000611388	-0.00368546	0	0	0	-0.00904068	0.0125776	0	0.00374168	-0.00686482	-0.0104206	0	-0.00218873	0.0104885	0	0	0	0	-0.0131911	0	0.00565744	0.00230616	-0.00742129	-0.0287811
0	0	0	0	0	0	0	0	0	0	0	0	0	0	0	0	0	0	0	0	0	0	0	0	0.182525	0	0	0	0	0.0553523	0.0133614	0.000342128	0	0	0	0	0	-0.0299535	-0.0421584	0	0	-0.0132243	-0.022505	0	0	0	0	0	0	0
0	0	0	0	0	0	0	0	0	0	0	0	0	0	0	0	0	0	0	0	0	0	0	0	-0.00111206	0	0	0	0	0.168524	-0.0133927	-0.02838	0	0	0	0	0	-0.0291977	0.00619995	0	0	-0.00837383	0	0	0	0	0	0	0	0
0	0	0	0	0	0	0	0	0	0	0	0	0	0	0	0	0	0	0	0	0	0	0	0	0.011722	0	0	0	0	0.0558044	0.00864336	-0.00266232	0	0	0	0	0	0.0830689	0.00275779	0.0506328	0	0.00421512	0	-0.000626163	0.0142263	-0.0133924	0	0	0.0198576	0
0	0	0	0	0	0	0	0	0	0	0	0	0	0	0	-0.00637242	0	0	0	0	0	0	0	0	0.1415	0	0	0	0	0.0324038	-6.1377e-05	0.0594267	0	0	0	0	0	0.0125749	0.00481155	0.0357325	0	0.0597278	0	0	0	0	0	0	0	0
0	0	0	0	0	0	0	0	0	0	0	0	0	0	0	0	0	0	0	0	0	0	0	0	0.00586675	0	0	0	0	-0.0105855	-0.0260308	0.117352	0.0191774	0	0	0	0	0.0013362	-0.0276457	0.0231538	0	-0.0451955	0	0	0	0	0	0	0	0
0	0	0	0	0	0	0	0	0	0	0	0	0	0	0	0	0	0	0	0	0	0	0	0	-0.0302917	-0.00065737	0	0	0	-0.00908359	-0.0184344	0.167858	-0.0445575	0	-0.0127844	-0.00637525	0.00803208	0.00588968	0.072742	0.128126	0.0208531	0.012981	-0.0111743	0	0	0	-0.0388341	0	0	0
-0.00182833	0	0	0	0	0	0	0.0179211	0	0.022014	0	0	0	0	0	0	0	0	0	0	0	0	0	0	0	0	0	-0.00557857	0	0	0	0	0.00287624	0.0132307	-0.0199133	-0.0038315	-0.00341919	0	0	-0.0125147	0	0	0	0	-0.0163702	0	0	0	0.00570823	-0.013868
0	0	0	0	0	0	0	-0.029269	0	0.000527885	0	0	0	0	0	0	0	0	0	0	0	0	0	0	0	0	0	0	0	0	0	0	-0.0313781	0	0	-0.0040969	-0.0096542	0	0	-0.00409708	0	0	0	0	0	0	0	0	0	0
0.00536634	0	0	0	0	0	0	0.00535736	0	-0.0132626	0	0	0	0	0	0	0	0	0	0	0	0	0	0	0	0	0.00559521	0.00781939	0	0	0	0	-0.00693146	0	0	-0.0195694	0	0	0	0.00821128	0	0	0	0	0	0	0	0	0	0
0	0.00819913	-0.0025071	-0.0136849	-0.0133802	0.0248809	-0.00522502	-0.0449245	0	0.00687565	0	0	-0.00145892	0	9.84023e-05	0	0	0.00805946	0.00404812	0	0	0	0	0	0	0	0	0	0	0	0	0	0	0	0	0	0	0	0	0	0	0	0	0	0	0	0	0	0	0
0	0	0	0	0	0	0	0	0	0	0	0	0	0	0	0	0	0	0	0	0	0	0	0	0	0	0	0	0	0	0	0	0	0	0	0	0	0	0	0	0	0	0	0	0.026988	0	0.0160976	0	0	0
0	0	0	0	0	0	0	0	0	0	0	0	0	0	0	0	0	0	0	0	0	0	0	0	0	0	0	-0.016057	0	0	0	0	0	0	0	0	0	0	0	-0.0117116	0	0	0	0	-0.00448503	0	-0.0114005	-0.0114142	-0.0148409	-0.00430153
0	0.00361345	0.00149968	-0.00121005	-0.00388568	0	-0.00332552	0.00990403	0	-0.00247796	0	0	0.00329329	0	-0.00235561	0	0	0.00388213	0.00329293	0	0	0	0	0	0	0	0	0	0	0	0	0	-0.0177768	0	0	0	0	0	0	0	0	0	0	0	0	0	0	0	0	0
0	0	0	0	0	0	0	0	0	0	0	0	0	0	0	0.00157947	0	0	0	0	0	0	0	0	-0.0133464	0	0	0	0	-0.0246706	0	-0.0204058	0	0	0	0	0	0	0	0	0	0	0	0	0	0	0	0	0	0
0	0	0	0	0	0	0	0	0	0	0	0	0	0	0	0	0	0	0	0	0	0	0	0	0	0	0	0	0	0	0	0	0	0	0	0	0	0	0	0	0	0	0	0	0	0	0	0	0	0
0	0	0	0	0	0	0	0	0	0	0	0	0	0	0	0	0	0.00672644	0	0	0	0	0	0	0	0	0	0	0	0	0	0	0	0	0	0	0	0	0	0	0	0	0	0	0	0	0	0	0	0
0	-0.00837363	0.00509734	0.00259009	-0.00387487	0	-0.01748	0.00884064	0	0	0	0	-0.00346607	0	-0.00977277	0	0	0.0202379	0.00464705	0	0	0	0	0	0	0	0	0	0	0	0	0	0	0	0	0	0	0	0	0	0	0	0	0	0	0	0	0	0	0
0	0	0	0	0	0	0	0	0	0	0	0	0	0	0	0	0	0	0	0	0	0	0	0	0	0	0	0	0	0	0	0	0	0	0	0	0	0	0	0	0	0	0	0	0	0	0	0	0	0
-0.00134816	0.0112563	-0.00168217	0.0196071	-0.000437	-0.00851236	-0.00452816	-0.00616722	0	-0.00133284	0	0	-0.00673631	0	-0.0119915	0	0	-0.016678	0.00455402	0	0	0	0	0	-0.0040163	0	0	0	0	0	0	0	-0.00884939	0	0	-0.014123	0	0	0	0	0	0	0	0	0	0	0	0	0	0
-0.000202145	-0.00411502	0.00682306	-0.00632574	-0.0035717	-0.0253891	0.00153525	-0.00318388	0.0108812	0.00881047	-0.00480477	-0.0213197	-0.0123659	0.00621839	0.0115802	-0.0057757	-0.0186671	0.00138021	0.000581889	-0.0125654	0.0169316	0	0.00665332	-0.0003433	0	0	0	0	0	0	0	0	0	0	0	0	0	0	0	0	0	0	0	0	0	0	0	0	-0.0356154	0
0.00347612	-0.0211871	-0.00482449	-0.00395707	0.00961399	0.014812	-0.0146365	-0.0139643	0.00397717	0.0050795	0.00936948	0.0103495	-0.0172558	-0.00904935	0.030404	0.011421	-0.0268706	-0.00675648	0.0258091	0.001629	-0.013279	0	-0.00691223	0.0101906	0	0	0	0	0	0	0	0	0	0	0	0	0	0	0	0	0	0	0	0	0	0	0	0	0	0
-0.000851555	0.0137708	-0.0225663	0.000797408	-0.0252328	0.012077	0.0107539	0.0118123	0	-0.0293599	0	0	-0.018875	-0.0270074	0.0105136	0.0141371	-0.0218136	-0.0126046	0.0152344	-0.00230241	-0.037304	0.00529874	-0.00463972	-0.00670975	0	0	0	0	0	0	0	0	0	0	0	0	0	0	0	0	0	0	0	0	0	0	0	0	0	0
0.010833	-0.0229371	-0.00395257	-0.00578289	-0.00534652	0.0169048	0.000297208	-0.0209261	-0.00452567	-0.00217568	0.0117362	0.00559736	0.0195881	-0.00520573	0.00250435	0	0	0.00509435	-0.0167773	0	0.0165043	0	0.00526583	-0.00972161	0	0	0	0	0	0	0	0	0	0	0	0	0	0	0	0	0	0	0	0	0	0	0	0	-0.00342315	0
-0.00048533	-0.0200654	0.00709492	-0.00861899	0.00288225	0.00389722	0.00636116	0.00338334	-0.0130047	-0.016415	0.0189121	-0.0414292	-0.00238495	0.0213337	-0.00325395	-0.00235752	-0.012097	-0.0148624	-0.033478	-0.00368135	0.0243725	0	0.0138624	-0.019721	0	0	0	0	0	0	0	0	0	0	0	0	0	0	0	0	0	0	0	0	0	0	0	0	0	0
-0.0115561	0.00273546	-0.00127305	0.0134706	-0.0145191	0.0220974	-0.0171844	0.0104123	-0.00810557	-0.0269213	0.0220069	0	-0.0111338	-0.0170483	-0.00679723	0	0	-0.0136276	-0.000376652	0	0	0	0.00486477	0	0	0	0	0	0	0	0	0	0	0	0	0	0	0	0	0	0	0	0	0	0	0	0	0	0	0
-0.00183234	-0.00952856	-0.0032295	0.00137638	0.0126185	-0.0155944	-0.0182918	-0.0188261	0.0130753	0.0184101	0.0326971	0.00924036	-0.000648335	0.0014996	-0.00869374	0	0	-0.0126464	-0.030155	0	-0.0179519	0	0.026094	-0.010577	0	0	0	0	0	0	0	0	0	0	0	0	0	0	0	0	0	0	0	0.123442	0.000144801	-0.0176327	0	0	0.10093	0.00183642
-0.0715496	0	0	0	0	-0.0699358	0	0.0792486	0	0.0458181	0	-0.0671031	0	0	0	0	0	0	0	0	0	0	-0.0254057	0	0	-0.0082564	0.00534772	-0.0698175	0	0	0	0	-0.0071974	0	-0.00461489	0	0	0	0	0	0	0	0	-0.0163427	-0.000459409	0	0.0180133	0	0	0
0	0	0	0	0	0	0	0.0247605	0	-0.0092773	0	0	0	0	0	0	0	0	0	0	0	0	0	-0.00342058	0	0	0	0	0	0	0	0	0.00841423	0	0	0	0	0	0	0	0	0	0	-0.00913997	-0.00714233	-0.00544192	0	0	0	0
0	0	0	0	0	0	0	0	0	0	0	0	0	0	0	0	0	0	0	0	0	0	0	0	0	0.00207462	-0.00364735	0.0369775	0	0	0	0	0	0	0.0076435	0	0	0	0	0	0	0	0	0.00958406	-0.0100769	-0.00935549	-0.00240593	0.0104318	-0.0277836	-0.00203835
0	0	0	0	0	0	0	0	0	-0.0187284	0	0	0	0	0	0	0	0	0	0	0	0	0	0	0	0.00163077	0.00170911	-0.00175848	0	0	0	0	-0.0104293	0	0.000558887	0	0	0	0	0	0	0	0	-0.00568304	-0.00364616	0.00159073	0	0	0	0
0	0	0	0	0	0	0	0	0	0	0	0	0	0	0	0	0	0	0	0	0	0	0	0	0	-0.0119117	0.00765461	0.00756684	0	0	0	0	0	0	0.00468678	0	0	0	0	0	0	0	0	0	0	0	0.0133032	0	0	0
0	0	0	0	0	0	0	0	0	0	0	0	0	0	0	0	0	0	0	0	0	0	0	0	0	0.00911523	-0.00323477	-0.0210057	0	0	0	0	-0.000744758	0	0.0118713	0	0	0	0	0	0	0	0	0	0	0	0	0	0	0
0	0	0	0	0	0	0	0	0	-0.0231414	0	0	0	0	0	0	0	0	0	0	0	0	0	0	0	0.0265139	0	0	0	0	0	0	-0.0142681	-0.00257578	-0.00628507	0.0799211	0.000191873	-0.0159436	-0.0145341	0.0921376	-0.0174437	-0.0153695	0.0207344	0	0	0	0.00968119	0	0	0
0	0	0	0	0	0	0	0	0	0	0	0	0	0	0	0	0	0	0	0	0	0	0	0	0	0	0	0	0	0	0	0	-0.0122634	0	-0.00674043	0	0.0117985	0	0	0	0	0	0	0	-0.000181671	0	0	0	-0.00166347	0.0170963
0.010303	0	0	0	0	0	0	0.00494461	0	-0.00728694	0	0	0	0	0	0	0	0	0	0	0	0	0	0	0	0	0	-0.0122098	0	0	0	0	0.000388461	0.00227332	-0.00913256	0.00435691	-0.00282383	0	0	-0.0172883	0	0	0	0	0.014757	0	0	0	-0.0191936	0
0	0	0	0	0	0	0	0	0	0	0	0	0	0	0	0	0	0	0	0	0	0	0	0	0	-0.0257606	0.0216519	-0.0578186	0	0	0	0.0155498	0.0236523	0	0	0.0487581	0	0	-0.0168261	-0.00262313	0	0	0	0	0	0	0.023821	0	0.0240031	0
0.00333681	0	0	0	0	0	0	-0.00799955	0	-0.00931722	0	0	0	0	0	0	0	0	0	0	0	0	0	0	0	0	-0.00385596	0.0168472	0	0	0	0	-0.00781282	0.00360308	0.0105461	-0.0203307	0.00257865	0	0	-0.00776099	0	0	0	0	-0.00407069	0	0	0	0.00880162	-0.00384853
0	0	0	0	0	0	0	0	0	0	0	0	0	0	0	0	0	0	0	0	0	0	0	0	0	0	0	-0.0264874	0	0	0	0	0	0	0	0	0	0	0	0	0	0	0	0	0	0	0	0	0	0
0	0	0	0	0	0	0	0	0	0	0	0	0	0	0	0.01048	0	0	0	0	0	0	0	0	-0.0120971	0	0	0	0	0	0.00944563	-7.41218e-05	0	0	0	0	0	0	0.00332469	-0.0060838	0	0	0	0	0	0	0	0	0	0
-0.00109276	-0.0116454	0.00295367	-0.00476955	0.00307492	-0.0253405	0.00479018	0.0103184	0.00770619	0.0171044	0.0099937	0.0162721	0	0	-0.0164974	0	0	-0.0167059	0	0	0.00320635	0	-0.00398287	0.025685	0	-0.00474569	0	0	0	0	0	0	0	0	0	0	0	0	0	0	0	0	0	0	0	0	-0.00658947	0	0.0188455	0
-0.0240031	0	0	-0.00448095	0.00570023	0.0153103	-0.00516582	-0.0139943	-0.000565952	-0.0243212	0.00855342	0.0162111	0	0	0	0	0	0	0	0	0	0	0.0184914	-0.000584363	0	-0.00368753	0.00795803	-0.00325447	0	0	0	0	0	0	0	0	0	0	0	0	0	0	0	0	0	0	0.00401677	0	0.0036209	0
0	0	0	0	0	0	0	-0.00446215	0	0	0	0	0	0	0	0	0	0	0	0	0	0	0	0	0	-0.00465188	-0.00429748	-0.00475643	0	0	0	0	-5.72995e-05	-0.00161575	-0.00992717	0	0	0	0	0	0	0	0	0.00626042	0.00899686	0	0	0	0.00507888	0
0	0	0	0	0	0	0	0	0	0	0	0	0	0	0	0	0	0	0	0	0	0	0	0	0	0.00575577	-0.0119589	0.0120831	0	0	0	0	-0.0107692	0	0.00716761	0	0	0	0	0	0	0	0	0.0129184	0.00998144	0	0.00516834	0	-0.00219415	0
0	0	0	0	0	0	0	0	0	0	0	0	0	0	0	0	0	0	0	0	0	0	0	0	0	0.0166614	0.0204966	-0.0116669	0	0	0	0	-0.0194112	0	-0.0131679	0	0	0	0	0	0	0	0	0	0	0	0	0	0	0
0.00402458	0	0	0	0	0	0	0.00894455	0	-0.00135625	0	0	0	0	0	0	0	0	0	0	0	0	0	0	0	-0.00930043	0.0122404	-0.0216116	0	0	0	0	-0.00846355	0.00524577	-0.00295473	-0.0102618	0.00195294	0	0	-0.0058776	0.00545456	0	0	0	0	0	0	0	0	0
0.00872428	0.00229767	0	-0.0080354	-0.000889772	0	-0.00148874	0.0102538	0	0.0137922	0	0	0	0	0.00680733	0	0	-0.00397937	0.00194261	0	0	0	0	0	0	0	0	0.00438866	0	0	0	0	0.00199368	-0.00387008	-0.00459388	-0.00408571	0.00850268	0	0	0.00715509	-0.00731119	0.000849816	0.00148673	0	0.0152095	0	0	-0.00171574	-0.000258681	-0.00232536
0	0	0	0.000579453	0	0	0.00632617	0.000524173	0	0.00181943	0	0	0	0	0	0	0	-0.0135168	0	0	0	0	0	0	0	0	0	0	0	0	0	0	-0.00946656	0	0	0.00640485	-0.000489655	0	0	0.00125082	0	0	0	0	0	0	0	0	0.00721273	0
0	0	0	0	0	0	0	0.0059031	0	0.00414666	0	0	0	0	0	0	0	0	0	0	0	0	0	0	0	0	0	0	0	0	0	0	-0.0027868	0	0	0.0107883	0	0	0	-0.00302585	0	0	0	0	0	0	0	0	0	0
0	0	0	0	0	0	0	0	0	0	0	0	0	0	0	0.0083977	0	0	0	0	0	0	0	0	-0.00979583	0	0	0	0	0.0109958	-0.00327464	-0.019011	0	0	0	0	0	0.0162828	0	0	0	0	0	0	0	0	0	0	0	0
0	0	0	0	0	0	0	0.00405133	0	0.0108549	0	0	-0.000300287	0	0	0.00302215	-0.00345814	0	0	-0.015752	0	0.0583597	-0.0397763	0.0769814	-0.0153108	0	0	0	0	0	0	0	0	0	0	0	0	0	0	0	0	0	0	0.000865683	-0.0211419	-0.00117302	0	0	0	0
0.00388494	0	0	0	0	0	0	0.0159159	0	-0.00901079	0	-0.0430018	-0.00967481	0	0	0.0016224	0.00380134	0	0	-0.00506562	0	-0.00571713	0.027879	0.037629	-0.0104219	0	0	0	0	0	0	-0.00306803	0	0	0	0	0	0	0	0	0	0	0	-0.00392784	-0.0169401	0.00119445	0	0	-0.0158925	0
0	0	0	0	0	0	0	0	0	-0.0215842	0	0	0	0	0	0	0	0	0	0	0	0	0	0	-0.00229206	0	0	0	0	0	0	-0.00113269	0	0	0	0	0	0	0	-0.0402808	0	0	0	-0.00403301	-0.0125206	-0.000886978	0	0	0.00603882	0
0	0	0	0	0	0	0	0	0	0	0	0	0	0	0	0.00960658	0	0	0	0	0	0	0	0	0	0	0	0	0	0	0	0	0	0	0	0	0	0	0	0	0	0	0	0.0170957	0.00639769	0	0	0	0.01029	0
0	0	0	0	0	0	0	0	0	0	0	0	0	0	0	0.00137549	0	0	0	0	0	0	0	0	0.01235	0	0.0190731	-0.00846902	0	-0.0091436	0.00308126	0.0115892	-0.00338358	0	-0.0140908	0	-0.0152662	0.01888	-0.0204418	-0.0267066	0.014558	0.0150081	-0.0164721	0	0	0	0	0	0	0
0	0	0	0	0	0	0	0.00508196	0	0	0	0	0	0	0	0	0	0	0	0	0	0	0	0	0	-0.00416288	-0.0182614	-0.00729449	0	0	0	0	0.012755	0	0.00101718	0	0	0	0	0	0	0	0	-0.000349314	-0.00442321	0	0	0	0	0
0.0181335	0	0	0	0	0	0	0.0175241	0	-0.0142169	0	0	0	0	0	0	0	0	0	0	0	0	0	-0.0171943	0	-0.0061016	-0.00779793	-0.013529	0	0	0	0	0.00596206	0.00371953	0.000266843	0.00367851	0	0	0	0	0	0	0	0.00132186	-0.00566896	0.00369336	0	0	0.00583029	0
0	0	0	0	0	0	0	0	0	0	0	0	0	0	0	0	0	0	0	0	0	0	0	0	0	0	0	0	0	0	0	0	0.00519502	0	0	-0.0187974	0	0	0	-0.0274597	0	0	0	0	0	0	0	0	0	0
0	0	0	0	0	0	0	0	0	0	0	0	0	0	0	0	0	0	0	0	0	0	0	0	0	0	0	0	0	0	0	0	-0.00629479	0	0	0.0230067	0	0	0	0.0151781	0	0	0	0	0	0	0	0	0	0
0	0	0	0	0	0	0	0	0	0	0	0	0	0	0	0	0	0	0	0	0	0	0	0	0	0	0	0	0	0	0	0	0.0261553	0	0	-0.0315554	0	0	0	-0.0106387	0	0	0	0	0	0	0	0	0	0
0	0	0	0	0	0	0	0	0	0	0	0	0	0	0	-0.00630295	0	0	0	0	0	0	0.0153722	-0.0396899	0	0	0	0	0	0	0	0	0	0	0	0	0	0	0	0	0	0	0	-0.00404361	0.0123122	0.00978661	0	0	0	0
0	0	0	0	0	0	0	0	0	0	0	0	-0.0162162	0	0	-0.00245984	0.00338686	0	0	0	0	0	0	-0.010491	-0.00742456	0	0	0	0	0	0	0	0	0	0	0	0	0	0	0	0	0	0	-0.00547163	-0.00326573	0	0	0	0	0
0	0	0	0	0	0	0	0	0	0	0	0	0	0	0	-0.0146314	0	0	0	0	0	0	0	0	0	0	0	0	0	0	0	0	0	0	0	0	0	0	0	0	0	0	0	0	-0.0317301	0	0	0	0	0
0	0	0	0	0	0	0	0	0	0	0	0	0	0	0	-0.00954696	0	0	0	0	0	0	0	0	0	0	0	0	0	0.0129245	0	0	0	0	0	0	0	0.0019232	0	0	0	-0.00207991	0	0	0	0	0	0	0	0
0	0	0	0	0	0	0	0	0	0	0	0	0	0	0	0.00710642	0	0	0	0	0	0	0	0	0	0	0	0	0	-0.00629708	0.0193356	0	0	0	0	0	0	0	-0.0319302	0	0	0	0	0	0	0	0	0	0	0
0	0	0	0	0	0	0	0	0	0	0	0	0	0	0	0.000659643	0	0	0	0	0	0	0	0	-0.00412573	0	0	0	0	0	0	0	0	0	0	0	0	0	0	0	0	0	0	-0.00521466	-0.0051749	0.00343073	0	0	0	0
0	0	0	0	0	0	0	0	0	0	0	0	0	0	0	0	0	0	0	0	0	0	0	0	0.00110632	0	0	0	0	0	0	-0.0167901	0	0	0	0	0	0	0	0	0	0	0	0	0.0216854	0	0	0	0	0
0	0	0	0	0	0	-0.00187581	0	0	0	0	0	0	0	0	0	0	0	0	0	0	0	0	0	0	0	0	0	0	0	0	0	0	0	0	0	0	0	0	0	0	0	0	0	0	0	0	0	0	0
0	0	0	0	0	0	0	0	0	0	0	0	0	0	0	0	0	0	0	0	0	0	0	0	0	0	0	0	0	0	0	0	0	0	0	0	0	0	0	0	0	0	0	0	0	0	0	0	0	0
0	0	0	0	0	0	0	0	0	0	0	0	0	0	0	0.00250883	0	0	0	0	0	0	0	0	0.00749534	0	0	0	0	0	0	0	0	0	0	0	0	0	0	0	0	0	0	0	0	0	0	0	0	0
0	0	0	0	0	0	0	0	0	0	0	0	0	0	0	-0.00259998	0	0	0	0	0	0	0	0	-0.00489855	0	0	0	0	0	0	0	0	0	0	0	0	0	0	0	0	0	0	0	0	0	0	0	0	0
0	0.0038115	0	0.00980165	0.00326899	0	-0.0133815	0	0	0.000929642	0	0	0	0	-0.000362908	0	0	-0.00652328	0	0	0	0	0	0	0.00782987	0	0	0	0	0	0	0	-0.00191064	0	0	0.00645098	0	0	0	0	0	0	0	0	0	0	0	0	0	0
0	0	0	0	0	0	0	0	0	0	0	0	0	0	0	0.00838215	0	0	0	0	0	0	0	0	-0.0130059	0	0	0	0	0	0	0	0	0	0	0	0	0	0	0	0	0	0	0	0	0	0	0	0	0
0.00740347	0.00632235	0.00224609	-0.00109416	-0.00815124	-0.00218785	0.00491386	-0.0043733	-0.00727934	-0.000113419	0.00122112	0.00349279	0.0092867	0.00035574	-0.00511663	-0.00151712	-0.00292873	0.00145796	-0.00412842	-0.00768061	0.00469647	-0.00478793	-0.00172324	0.00289497	0	0	0	0	0	0	0	0	0	0	0	0	0	0	0	0	0	0	0	-0.0218133	-0.0268354	0	0	0	-0.0174057	0
0.00399815	-0.0101983	0.00462429	-0.00918866	-0.00115696	0.000750503	0.00330466	-0.0101789	0.00324585	0.0178396	0.000180059	-0.0102877	0.00178061	-0.0010394	0.0119703	0	0	-0.00224719	-0.0135591	-0.00722066	0.0111566	0	0.00298891	1.2589e-05	0	0	0	0	0	0	0	0	0	0	0	0	0	0	0	0	0	0	0	0	-0.00313647	0	0	0	-0.0191188	0
-0.00256925	0.00239907	-0.00123417	-0.00807674	-0.00754602	0.0145173	0.0134402	0.0044319	-0.0245187	-0.00239664	0.00120272	-0.00812757	0.0099003	0	0.00959836	0	0	-0.00776579	-0.00980177	0	0.00754249	0	-0.000119521	-0.0152255	0	0	0	0	0	0	0	0	0	0	0	0	0	0	0	0	0	0	0	0	0.00706638	0	-0.00738591	0	0.0169956	0
0.00622851	0.0107733	0.0118797	-0.011088	-0.00512031	0.000696046	0.0140002	-0.00426937	-0.00717577	-0.0143736	-0.00276496	0.00118654	-0.0100063	-0.00132609	0.00271757	0	0	-0.00623695	-0.0136819	0	0.00535564	0	-0.00197552	-0.0239581	0	0	0	0	0	0	0	0	0	0	0	0	0	0	0	0	0	0	0	-0.00585097	-0.00362217	8.15295e-06	0	0	-0.0120922	-0.0138835
0	0	0	0	0.00454962	-0.00294317	-0.000787596	-0.00500294	0.00565958	0.0150208	0.0113236	-0.0107177	0	0	0	0	0	-0.0110112	0	0	-0.0020116	0	0.00650104	0.0210654	0	0	0	0	0	0	0	0	0	0	0	0	0	0	0	0	0	0	0	0	-0.00653898	0	0.00221315	0	-0.0043185	0
0	0	0	-0.00356271	0.00394853	0	0.0010241	-0.0229569	-0.0159759	-0.0195674	-0.0056644	0.0123597	0	0	0	0	0	0.0114598	0	0	0.0137382	0	-0.0145962	0.020018	0	0	0	0	0	0	0	0	0	0	0	0	0	0	0	0	0	0	0	-0.0213315	-0.0166682	0	0	0	-0.0521226	-0.000964371
0	0	0	0	0	0	0	-0.060866	0	0	0	0	0	0	0	0	0	0	0	0	0	0	0	0	0	-0.00331434	0	0.0052718	0	0	0	0	0	0	0	0	0	0	0	0	0	0	0	0	-0.031348	0	0	0	0	0
0	0	0	0	0	0	0	0	0	0	0	0	0	0	0	0	0	0	0	0	0	0	0	0	0	0	0	0	0	0	0	0	0	0	0	0	0	0	0	0	0	0	0	0.0025254	0.0039219	0	-0.00622793	0	-0.0290682	-0.00228927
0	0	0	0	0	0	0	0	0	0	0	0	0	0	0	-0.00157063	0	0	0	0	0	0	0	0	-0.0138737	0	0	0	0	0	0	0	0	0	0	0	0	0	0	0	0	0	0	0	0	0	0	0	0	0
0	0	0	0	0	0	0	0	0	0.00119196	0	0	0	0	0	0	0	0.00220444	0	0	0	0	0	0	0.00489139	0	0	0	0	0	0	0	-0.0100465	0	0	0	0	0	0	0.00851465	0	0	0	0	0	0	0	0	0	0
0	0	0	0	0	0	0	0	0	0.00382785	0	0	0	0	0	0	0	0	0	0	0	0	0	0	0	0	0	0	0	0	0	0	0.00697406	0	0	-0.00982228	0.00457856	0	0	-0.00577434	0	0	0	0	0	0	0	0	0	0
0	0	0	0	0	0	0	0	0	0	0	0	0	0	0	0	0	0	0	0	0	0	0	0	-0.00580307	0	0	0	0	0	0	0	-0.000742409	0	0	0	0	0	0	0	0	0	0	0	0	0	0	0	0	0
0	0	0	0	0	0	0	0	0	0	0	0	0	0	0	0	0	0	0	0	0	0	0	0	0.00172447	0	0	0	0	0	0	0	-0.00434841	0	0.00771881	-0.0105845	0.00277668	-0.00144012	0	0.000591324	0	0.00503981	0	0	0	0	0	0	0	0
0	0	0	0	0	0	0	0	0	0	0	0	0	0	0	0	0	0	0	0	0	0	0	0	0.00973995	0	0	0	0	0.00810951	-0.00186153	0.00613872	0.0186438	0	0	-0.0173052	0	0.000687469	0.0271742	-0.0320748	0	0.00130402	0	0	0	0	-0.0216009	0	0	0
0.0135151	0	0	0	0	0	0	-0.014329	0	0.0153716	0	-0.000175074	0	0	0	0	0	0	0	0	0	0	-0.00555057	0	0	0.00601604	-0.00194602	0.00599097	-0.00271163	0	0	0	0.00399665	-0.00265222	-0.000818986	0.00308991	-0.000567569	0	0	-0.0111549	-0.00909733	0.00164385	0	0	0	0	0	0	0	0
-0.000462846	0	0	0	0	0	0	-0.00210882	0	-0.00827838	0	0	0	0	0	0	0	0	0	0	0	0	0	0	0	0.00998279	-0.0183199	-0.0035225	0.00467948	0	0	-0.0222828	0.00344447	0.00813561	0.00502335	-0.00359877	0	0	0	0.00791772	0	0	0	0	0	0	0	0	0	0
0	0	0	0.0025065	0	0	-0.015066	0	0	0	0	0	0	0	-0.0124152	0	0	0.00288249	0	0	0	0	0	0	0	0	0	0	0	0	0	0	0	0	0	0	0	0	0	0	0	0	0	0	0.0124412	0	0	0	0	0
0	0	0	0	0	0	0	0	0	0	0	0	0	0	0	0	0	0	0	0	0	0	0	0	0	0	0	0	0	0	0	0	0	0	0	0	0	0	0	0	0	0	0	0	0	0	0	0	0	0
0	0	0	-0.00357526	0	0	0.00207401	0	0	0	0	0	0	0	0	0	0	0	0	0	0	0	0	0	0	0	0	0	0	0	0	0	0.00594516	0	0	0	0	0	0	0	0	0	0	0	-0.013038	0	0	0	-0.00198633	0.00112947
0	0	0	0	0	0	0	0	0	0	0	0	0	0	0	0	0	0	0	0	0	0	0	0	0	0	0	0	0	0	0	0	0	0	0	0	0	0	0	0	0	0	0	0	-0.014979	0	0	0	-0.0264381	-0.00470896
0	0	0	0	0	0	0	0	0	0	0	0	0	0	0	0	0	0	0	0	0	0	0	0	0	0	0	0.00904651	0	0	0	0	-0.00600767	0	-0.00226797	0	-0.00214139	0	0	0.00302204	0	0	0	0	0.010824	0	0	-0.001822	0.000393593	-0.00213856
-0.0214952	-0.0169371	0.00629606	0	0	0.0101584	0	-0.0367183	0	0.110036	0	-0.0696029	-0.0267938	0	0	0	0	0	0	0	0	0	0.0140312	-0.00823554	0	-0.000410454	0.0127063	-0.00663467	0	0	0	0	-0.00753854	0	0.000575419	0	0	0	0	0	0	0	0	-0.00554001	-0.00721695	-0.0157767	0	0	-0.0126804	0
0	0	0	0	0	0	0.00138915	0	0.0149786	-0.00674	0.00947642	0.0182634	-0.000879627	0.00317545	0	0.0860177	0.192672	0.00258175	-0.0126679	0.045567	0.000894956	-0.00556378	-0.00742544	-0.030429	0	0	0	0	0	0	0	0	0	0	0	0	0	0	0	0	0	0	0	0.00170455	0.0106309	0	0	0	0	0
0	0	0	0	0	0	-0.00333807	0	0.00750739	-0.0154473	-0.0110983	-0.00232593	-0.0180853	0	0	-0.0148272	0.0410575	0.0140884	0	-0.0295373	0.0227363	-0.0359398	0.0125572	-0.0225661	0	0	0	0	0	0	0	0	0	0	0	0	0	0	0	0	0	0	0	0.00780329	0.00570801	0	0	0	0	0
0	0	0	0	0	0	0	0	0	0	0	0	0.0212252	0	0	-0.0122902	0.0265818	0	0	0.0632956	-0.0216189	0.160352	-0.0422167	-0.0420654	0	0	0	0	0	0	0	0	0	0	0	0	0	0	0	0	0	0	0	0.000137355	0.00464439	0	0	0	0	0
-0.00204756	0	0	0	0	0	-0.010513	0	0	-0.00647547	-0.0108381	0.0196299	-0.0263481	-0.0246566	0.0172982	0.00520365	0.00119168	0.00265355	-0.00612874	-0.00745816	0.0193711	0.0026182	-0.00652991	-0.0210247	0	0	0	0	0	0	0	0	0	0	0.0174658	0	0	0	0	0	0	0.0140056	0	0	0	0	0	0	0	0
-0.0117599	-0.00944659	-0.0273359	0.0264053	0.00577832	-0.0295161	-0.00849421	-0.0157446	0.0196544	0.0249131	0.0151507	-0.0645981	0.150323	-0.021477	0.0179904	-2.18568e-05	-0.0114065	-0.0157452	-0.0322214	-0.000872167	0.00300382	-0.0110192	-0.0137407	-0.0129348	0	0	0	0	0	0	0	0	0	0	0	0	0	0	0	0	0	0	0	0	0	0	0	0	0	0
-0.00302336	-0.0345791	-0.0053269	0	0	0	-0.00347057	0	0	0	-0.00995937	0	0.163192	-0.0340873	-0.003324	0.192919	0.00121283	0.0143755	0.00147644	0.0168446	-0.0606299	-0.01618	-0.00966291	0.0631985	0	0	0	0	0	0	0	0	0	0	0	0	0	0	0	0	0	0	0	0	0	0	0	0	0	0
0.0191835	-0.00559004	0.0038771	0.0188137	0.0018498	-0.00724828	-0.0319613	-0.00427723	0.0138552	-0.011014	0.0159706	0.0187528	-0.0050513	0.013822	0.00331099	0	0	-0.0225563	-0.00167336	0	0.0189439	0	-0.0124603	-0.000671553	0	0	0	0	0	0	0	0	0	0	0	0	0	0	0	0	0	0	0	0.0873781	0.0330809	-0.0176627	0	-0.0191639	0.0123798	-0.0233383
0.0146	0	0	0.00665951	-0.00966813	-0.00863614	-0.0181963	0.0122618	0.00945654	-0.0149902	0.0270938	-0.0156319	0	0	0	0	0	-0.0370037	0	0	0.0114876	0	0.00814445	-0.00558624	0	0	0	0	0	0	0	0	0	0	0	0	0	0	0	0	0	0	0	0.0764135	0.122816	-0.0250618	0	-0.00244796	0.0162004	-0.0365157
0	0	0	0	0	0	0	0	0	-0.0161915	0.0158742	-0.0213826	0	0	0	0	0	0	0	0	0.0117424	0	0.0124192	0.000917646	0	0	0	0	0	0	0	0	0	0	0	0	0	0	0	0	0	0	0	0.0196661	0.139479	-0.0185099	-0.00782805	-0.0250112	0.191158	0.00143752
0	0	0	0	0	0	0	0	0	0	0	0	0	0	0	0	0	0	0	0	0	0	0	0	0	0	0	0	0	0	0	0	0	0	0	0	0	0	0	0	0	0	0	0	-0.0581104	0	0	0	-0.0609938	0
0	0	0	0	0	0	0	0.032909	0	-0.0476572	0	0	0	0	0	0	0	0	0	0	0	0	0	0	0	0.0075942	0	-0.0254955	0	0	0	0	0	0	0	0	0	0	0	0	0	0	0	0	0	0	0	0	0.0277336	0
0	0	0	0	0	0	0	0	0	0	0	0	0	0	0	0	0	0	0	0	0	0	0	0	0	0	0	0	0	0	0	0	0	0	0	0	0	0	0	0	0	0	0	-0.0261948	0.0373414	0	0	0	0.139372	0.0286508
0	0	0	0	0	0	0	0	0	0	0	0	0	0	0	0	0	0	0	0	0	0	0	0	0	0	0	0	0	0	0	0	0	0	0	0	0	0	0	0	0	0	0	0	0	0	0	0	0	0
0	0	0	0	0	0	0	0	0	0	0	0	0	0	0	0	0	0	0	0	0	0	0	0	0	0	0	0	0	0	0	0	0	0	0	0	0	0	0	0	0	0	0	0	0	0	0	0	0	0
0	0	0	0	0	0	0	0	0	0	0	0	0	0	0	0	0	0	0	0	0	0	0	0	0	0	0	0	0	0	0	0	0	0	0	0	0	0	0	0	0	0	0	0	0	0	0	0	0	0
0	0	0	0	0	0	0	0	0	0	0	0	0	0	0	0	0	0	0	0	0	0	0.0364194	0	0	0	0	0	0	0	0	0	0	0	0	0	0	0	0	0	0	0	0	0	0	0	0	0	0	0
0	0	0	0	0	0	0	0	0	0	0	0	0	0	0	0	0	0	0	0	0	0	0	0	0	0	0	0	0	0	0	0	0	0	0	0	0	0	0	0	0	0	0	0	0	0	0	0	0	0
0	0	0	0	0.686361	0	-0.0240335	0	-0.164528	0	-0.0378658	0	0	0	0	0	0	0.0322677	0	0	-0.00427846	0	0.00266457	-0.00259123	0	0	0	0	0	0	0	0	0	0	0	0	0	0	0	0	0	0	0	0	0	0	0	0	0	0
0	0	0	0	-0.01512	0	0.286831	0	-0.201685	0.0341107	-0.0908909	-0.0284035	0	0	0	0	0	0.29158	-0.0174201	0.00883411	-0.0760648	-0.0383766	-0.0359486	0.00486374	0	0	0	0	0	0	0	0	0	0	0	0	0	0	0	0	0	0	0	0	0	0	0	0	0	0
0	0	0	0	0	0	0.00233343	0	0	0	0.000361569	0	0	0	0	0	0	0	0	0	-0.0207694	0	0.00345201	0	0	0	0	0	0	0	0	0	0	0	0	0	0	0	0	0	0	0	0	0	0	0	0	0	0	0
0	0	0	0	-0.275455	0	-0.0628494	0	0.393581	0	-0.0109198	0	0	0	0	0	0	-0.0467444	0	0	0.0370652	0.0194016	-0.0188651	0.0117161	0	0	0	0	0	0	0	0	0	0	0	0	0	0	0	0	0	0	0	0	0	0	0	0	0	0
0	0	0	0	0	0	0	0	0	0	-0.00911077	0	0	0	0	0	0	0	0	0	-0.013639	0	0.00558655	0.0523877	0	0	0	0	0	0	0	0	0	0	0	0	0	0	0	0	0	0	0	0	0	0	0	0	0	0
0	0	0	0	0.0496594	0.00911115	-0.0511883	0	-0.0372574	-0.0153644	0.389925	-0.0809424	0	0	0	0	-0.00749977	-0.0117394	-0.0583114	-0.00984837	0.044936	0.0181034	-0.0310981	-0.00502884	0	0	0	0	0	0	0	0	0	0	0	0	0	0	0	0	0	0	0	0	0	0	0	0	0	0
0	0	0	0	-0.0171894	0	-0.044061	0	0.0143359	0	0.0744804	0.197018	0	0	0	0	0	-0.017505	0	-0.0111675	-0.0467089	-0.00331372	0.0750524	-0.000742749	0	0	0	0	0	0	0	0	0	0	0	0	0	0	0	0	0	0	0	0	0	0	0	0	0	0
0	0	0	0	0	0	0	0	0	0	0	0	0	0	0	0	0	0	0	0	0	0	0	0	0	0	0	0	0	0	0	0	0	0	0	0	0	0	0	0	0	0	0	0	0	0	0	0	0	0
0	0	0	0	0	0	0	0	0	0	0	0	0	0	0	0	0	0	0	0	0	0	0	0	0	0	0	0	0	0	0	0	0	0	0	0	0	0	0	0	0	0	0	0	0	0	0	0	0	0
0	0	0	0	0	0	0	0	0	0	0	0	0	0	0	0	0	0	0	0	0	0	0	0	0	0	0	0	0	0	0	0	0	0	0	0	0	0	0	0	0	0	0	0	0	0	0	0	0	0
0	0	0	0	0	0	0	0	0	0	0	0	0	0	0	0	0	0	0	0	0	0	0	0	0	0	0	0	0	0	0	0	0	0	0	0	0	0	0	0	0	0	0	0	0	0	0	0	0	0
0	0	0	0	0	0	0	0	0	0	0	0	0	0	0	0	0	0	0	0	0.00792684	0	0.0153292	0	0	0	0	0	0	0	0	0	0	0	0	0	0	0	0	0	0	0	0	0	0	0	0	0	0	0
0	0	0	0	0	0	0.0149062	0	0	0	-0.149059	0	0	0	0	0	0	0.280711	0	0	-0.00853398	0	-0.0288038	0.0200318	0	0	0	0	0	0	0	0	0	0	0	0	0	0	0	0	0	0	0	0	0	0	0	0	0	0
0	0	0	0	-0.00670534	0	-0.0043133	0	0.0202082	0	-0.0129657	0	0	0	0	0	0	-0.0118338	0.116758	0.1702	-0.0428894	0.00880781	-0.00621158	-0.00501972	0	0	0	0	0	0	0	0	0	0	0	0	0	0	0	0	0	0	0	0	0	0	0	0	0	0
0	0	0	0	0	0	-0.0197248	0	0.00760732	0	0.0382461	0	0	0	0	0	0	-0.0615407	0	0	0.0397932	0.247231	-0.0437141	0.00853194	0	0	0	0	0	0	0	0	0	0	0	0	0	0	0	0	0	0	0	0	0	0	0	0	0	0
0	0	0	0	0.00362918	0	-0.0190186	0	0.0244515	0	-0.0446704	-0.00801528	0	0	0	0	0	-0.0244591	0.00537349	-0.0151438	0.391805	0.0333184	-0.0326862	-0.0417995	0	0	0	0	0	0	0	0	0	0	0	0	0	0	0	0	0	0	0	0	0	0	0	0	0	0
0	0	0	0	-0.0166156	0	-0.000656572	0	0.0130592	-0.0156646	-0.0296197	0.0123596	0	0	0	0	0	-0.00904682	-0.0267057	0.0183873	-0.00210207	0.04285	-0.0142791	0.269304	0	0	0	0	0	0	0	0	0	0	0	0	0	0	0	0	0	0	0	0	0	0	0	0	0	0
0	0	0.00231244	-0.017694	0.012937	0.00280491	0.00852575	-0.0466037	-0.000797039	-0.0095685	-0.0585273	-0.0471866	0	0	0	0	0.00125542	-0.0273769	-0.0401795	-0.00541596	0.0172985	-0.00626513	0.388563	0.0290424	0	0	0	0	0	0	0	0	0	0	0	0	0	0	0	0	0	0	0	0	0	0	0	0	0	0
0	0	0	0	0	0	0	0	0	0	0	0	0	0	0	0	0	0	0	0	0	0	0	0	0	0	0	0.0339469	0	-0.00431833	0	0	0	0	-0.0203826	0	0	-0.00273339	0.0156554	0	-0.0112548	-0.00491424	0.00169228	0	0	0	0	0	0	0
0	0	0	0	0	0	0	0	0	0	0	0	0	0	0	0	0	0	0	0	0	0	0	0	0	0	0.0893752	-0.0600963	0	-0.00606716	-0.00746813	0	0	0	0.0209578	0	-0.0412314	0.00456409	0.0236028	0	0.0107216	0.0181323	-0.0109312	0	0	0	0	0	0	0
0	0	0	0	0	0	0	0	0	0	0	0	0	0	0	0	0	0	0	0	0	0	0	0	0.016413	0.402521	0	0	0	0	-0.00155538	0.0339402	-0.0774163	0	0	-0.0267704	0.0428628	0	-0.0162888	-0.0230542	0	0	0.00023759	0	0	0	0	0	0	0
0	0	0	0	0	0	0	0	0	0	0	0	0	0	0	0	0	0	0	0	0	0	0	0	0	0	-0.0152418	0.212643	0	0.00310652	0	0	0	0	-0.018017	0	-0.0199983	0.014776	0.000433827	0	-0.0156899	-0.0017324	-0.00368619	0	0	0	0	0	0	0
0	0	0	0	0	0	0	0	0	0	0	0	0	0	0	0	0	0	0	0	0	0	0	0	0.0611663	-0.0217083	0	0	0	0	0.0519128	0.0562085	0.00630736	0	0	0.0105231	-0.0102252	0	0.00575589	0.0348803	0	0	0.00695392	0	0	0	0	0	0	0
0	0	0	0	0	0	0	0	0	0	0	0	0	0	0	0	0	0	0	0	0	0	0	0	0	0	0	0	0	-0.01137	0	0	0	0	-0.0302172	0	0	0.00585823	0.0258424	0	0.00341826	-0.00303632	0.0303369	0	0	0	0	0	0	0
0	0	0	0	0	0	0	0	0	0	0	0	0	0	0	0	0	0	0	0	0	0	0	0	-0.0156828	-0.0584893	0	0	0	-0.00628657	0.00553001	-0.00210653	0.131949	0	0	-0.0278205	0.0118364	-0.0187199	0.0316408	-0.0144175	-0.0583648	-0.0258797	0.0248946	0	0	0	0	0	0	0
0	0	0	0	0	0	0	0	0	0	0	0	0	0	0	0	0	0	0	0	0	0	0	0	0	0	0	-0.0321268	0	0.0176948	0	0	0	0	0.177506	0	0	0.0254855	-0.00285234	0	-0.0840769	-0.00352274	0	0	0	0	0	0	0	0
0	0	0	0	0	0	0	0	0	0	0	0	0	0	0	0	0	0	0	0	0	0	0	0	0	0	0	0	0	0	0	0	0	0	-0.00476267	0	0	-0.0277913	0	0	0	-0.0139553	0	0	-0.0123121	0	0	0	0	0
0	0	0	0	0	0	0	0	0	0	0	0	0	0	0	0	0	0	0	0	0	0	0	0	0	0	0	0.00846954	0	0.00781425	0	0	0	0	-0.000298664	0	0	0.00394065	0.00946711	0	0.0745354	-0.00129405	0	0	0	0	0	0	0	0
0	0	0	0	0	0	0	0	0	0	0	0	0	0	0	0	0	0	0	0	0	0	0	0	0.0175668	-0.0236975	-0.0176663	-0.0225305	0	0.0406004	0.171192	-0.00671187	0.0299855	0	0.00260881	0.000750809	0.0185807	-0.0394361	0.0740199	0.0128297	-0.00715745	0.0323548	0.0897483	0	0	0	0	0	0	0
0	0	0	0	0	0	0	0	0	0	0	0	0	0	0	0	0	0	0	0	0	0	0	0	-0.00983921	-0.0165853	0	0	0	0	-0.00942902	0.00298156	-0.0229824	0	0	0.190377	-0.0179959	0	-0.0199944	0.0429734	0	0	-0.0164851	0	0	0	0	0	0	0
0	0	0	0	0	0	0	0	0	0	0	0	0	0	0	0	0	0	0	0	0	0	0	0	0	0	0.000435181	0.014692	0	0.0549417	0.00291725	0	0	-0.0164321	0.0249391	0	0.00505423	0.166794	0.0433305	0	-0.0367355	0.0358841	0.044865	0	0.000140571	0	0	0	0	0
0	0	0	0	0	0	0	0	0	0	0	0	0	0	0	0	0	0	0	0	0	0	0	0	-0.00553201	0.0964874	0.00199164	-0.0409002	0	0.0290922	0.0163118	0	-0.0356661	0	0	0	0.240727	-0.00406233	-0.0428711	-0.0214172	0.0014123	-0.0124263	0.0678532	0	0	0	0	0	0	0
0	0	0	0	0	0	0	0	0	0	0	0	0	0	0	0	0	0	0	0	0	0	0	0	0	0	-0.00624171	0.00880796	0	0.00394093	-0.0177683	0	0	0	-0.0417396	0	0.0425904	-0.0663895	0.00444285	0	0.287347	0.00721186	-0.0381442	0	0	0	0	0	0	0
0	0	0	0	0	0	0	0	0	0	0	0	0	0	0	0	0	0	0	0	0	0	0	0	0	0	-0.00201351	0.0143786	0	0.0408194	0	0	0	0	0.0642914	0	0	-0.00476909	-0.0308767	0	0.00854506	0.230771	-0.0178397	0	0.00735209	0	0	0	0	0
0	0	0	0	0	0	0	0	0	0	0	0	0	0	0	0	0	0	0	0	0	0	0	0	0.0056944	-0.00281735	0	0	0	0	-0.0117257	7.90323e-06	-0.0494672	0	0	-0.029044	-0.00744189	0	0.00558778	0.176328	0	0	-0.0408608	0	0	0	0	0	0	0
0	0	0	0	0	0	0	0	0	0	0	0	0	0	0	0	0	0	0	0	0	0	0	0	-0.0123857	0.00902691	0.00369592	-0.00739628	0	-0.0215737	-0.00618517	-0.00996213	0.0291441	-0.00795009	-0.014253	-0.00371796	-0.026581	0.0349828	0.276752	-0.00414838	-0.0343524	-0.0138718	0.0436579	0	0	0	0	0	0	0
0	0	0	0	0	0	0	0	0	0	0	0	0	0	0	0	0	0	0	0	0	0	0	0	0.00437746	-0.00711646	0.00721054	-0.0318298	0	-0.00251521	0.0637085	0.00138764	0.0375729	0	-0.00712116	-0.0112008	-0.0121159	-0.0395428	0.0636945	0.046503	-0.0201426	-0.0587879	0.16773	0	0	0	0	0	0	0
0	0	0	0	0	0	0	0	0	0	0	0	0	0	0	0	0	0	0	0	0	0	0	0	0	0	0.0483216	0.00900027	0	-0.0157573	-0.0233356	0	0	0.0316869	-0.0124336	0	-0.0500081	0.140466	0.0599431	0	0.111072	0.0204562	0.008094	0	0.00816607	0	0	0	0	0
0	0	0	0	0	0	0	0	0	0	0	0	0	0	0	0	0	0	0	0	0	0	0	0	0	0	0	0	0	0	0	0	0	0	0	0	0	0	0	0	0	0	0	0	0	0	0	0	0	0
0	0	0	0	0	0	0	0	0	0	0	0	0	0	0	0	0	0	0	0	0	0	0	0	0	0	0	0	0	0	0	0	0	0	0	0	0	0	0	0	0	0.00173738	0	0	0	0	0	0	0	0
0	0	0	0	0	0	0	0	0	0	0	0	0	0	0	0	0	0	0	0	0	0	0	0	0	0	0	0	0	0	0	0	0	0	0	0	0	0	0	0	0	0	0	0	0	0	0	0	0	0
0	0	0	0	0	0	0	0	0	0	0	0	0	0	0	0	0	0	0	0	0	0	0	0	0	0	0	0	0	0	0	0	0	0	0	0	0	0	0	0	0	0	0	0	0	0	0	0	0	0
0	0	0	0	0	0	0	0	0	0	0	0	0	0	0	0	0	0	0	0	0	0	0	0	0	0	0	0	0	0	0	0	0	0	0	0	0	0	0	0	0	0	0	0	0	0	0	0	0	0
0	0	0	0	0	0	0	0	0	0	0	0	0	0	0	0	0	0	0	0	0	0	0	0	0	0	0	0	0	0	0	0	0	0	0	0	0	0.0158237	0	0	0	0.0063644	0	0	0	0	0	0	0	0
0	0	0	0	0	0	0	0	0	0	0	0	0	0	0	0	0	0	0	0	0	0	0	0	0	0	0	0	0	0	0	0	0	0	0	0	0	0	0	0	0	0	0	0	0	0	0	0	0	0
0	0	0	0	0	0	0	0	0	0	0	0	0	0	0	0	0	0	0	0	0	0	0	0	0	0	0	0	0	0	0	0	0	0	0	0	0	0	0	0	0	0	0	0	0	0	0	0	0	0
0	0	0	0	0	0	0	0	0	0	0	0	0	0	0	0	0	0	0	0	0	0	0	0	0	0	0	0	0	0	0	0	0	0	0	0	0	0	0	0	0	0	0	0	0	0	0	0	0	0
0	0	0	0	0	0	0	0	0	0	0	0	0	0	0	0	0	0	0	0	0	0	0	0	0	0.0661996	0	0	0	0	0	0.0219643	-0.0289244	0	0	-0.0276748	0	0	-0.00470663	-0.016717	0	0	-0.000323013	0	0	0	0	0	0	0
0	0	0	0	0	0	0	0	0	0	0	0	0	0	0	0	0	0	0	0	0	0	0	0	0	0	0	0	0	0	0	0	0	0	0	0	0	0.0203686	0	0	0	0.0570059	0	0	0	0	0	0	0	0
0	0	0	0	0	0	0	0	0	0	0	0	0	0	0	0	0	0	0	0	0	0	0	0	0	0	0	0	0	0	0	0	0	0	0	0	0	0.0211904	-0.0161628	0	0	0	0.0224771	0	0	0	0	0	0	0
0	0	0	0	0	0	0	0	0	0	0	0	0	0	0	0	0	0	0	0	0	0	0	0	-0.0153076	0.0036519	0	0	0	0	-0.00704494	0.0364168	0.0164238	0	0	0.0342724	-0.0463013	0	-0.0102426	-0.00876058	0	0	0.00134763	0	0	0	0	0	0	0
0	0	0	0	0	0	0	0	0	0	0	0	0	0	0	0	0	0	0	0	0	0	0	0	0	-0.00723748	0	0	0	-0.000563443	0.00872164	-0.0035928	0.00977705	0	0	-0.0021426	-0.00919022	0.0201249	0.000233879	0.0107544	0.00663639	0.0196246	-0.000493466	0	0	0	0	0	0	0
0	0	0	0	0	0	0	0	0	0	0	0	0	0	0	0	0	0	0	0	0	0	0	0	-0.0202388	-0.0628483	0	0	0	0	0.00910507	0.000451126	-0.0117556	0	0	-8.88359e-05	0.0116484	0	-0.0126595	0.00805095	0	0	0.0126208	0	0	0	0	0	0	0
0	0	0	0	0	0	0	0	0	0	0	0	0	0	0	0	0	0	0	0	0	0	0	0	0	0	0	0	0	0	0	0	0	0	0	0	0	0	0	0	0	0	0	0	0	0	0	0	0	0
0	0	0	0	0	0	0	0	0	0	0	0	0	0	0	0	0	0	0	0	0	0	0	0	0	0	0	0	0	0	0	0	0	0	0	0	0	0	0	0	0	0	0	0	0	0	0	0	0	0
0	0	0	0	0	0	0	0	0	0	0	0	0	0	0	0	0	0	0	0	0	0	0	0	0	0	0	0	0	0	0	0	0	0	0	0	0	0	0	0	0	0	0	0	0	0	0	0	0	0
0	0	0	0	0	0	0	0	0	0	0	0	0	0	0	0	0	0	0	0	0	0	0	0	0	0	0	0	0	0	0	0	0	0	0	0	0	0	0	0	0	0	0	0	0	0	0	0	0	0
0	0	0	0	0	0	0	0	0	0	0	0	0	0	0	0	0	0	0	0	0	0	0	0	0	0	0	0	0	0	0	0	0	0	0	0	0	0	0	0	0	0	0	0	0	0	0	0	0	0
0	0	0	0	0	0	0	0	0	0	0	0	0	0	0	0	0	0	0	0	-0.0663448	0	-0.0325302	0.0621404	0	0	0	0	0	0	0	0	0	0	0	0	0	0	0	0	0	0	0	0	0	0	0	0	0	0
0	0	0	0	0	0	0.00276281	0	-0.0160069	0	-0.08587	0	0	0	0	0	0	-0.00372592	0	0	-0.0552827	0	-0.00206505	-0.0306418	0	0	0	0	0	0	0	0	0	0	0	0	0	0	0	0	0	0	0	0	0	0	0	0	0	0
0	0	0	0	0	0	0	0	0	0	0	0	0	0	0	0	0	0	0	0	0	0	0	0	0	0	0	0	0	0	0	0	0	0	0	0	0	0	0	0	0	0	0	0	0	0	0	0	0	0
0	0	0	0	0.00787023	0	0.000130397	0	-0.00839655	0.0210464	0.0222326	-0.0582569	0	0	0	0	0	0.0126188	0	-0.0108993	-0.0101492	-0.00735949	-0.0319942	0.0440182	0	0	0	0	0	0	0	0	0	0	0	0	0	0	0	0	0	0	0	0	0	0	0	0	0	0
0	0	0	0	0	0	0	0	0	0	0	0	0	0	0	0	0	0	0	0	0	0	0	0	0	0	0	0	0	0	0	0	0	0	0	0	0	0	0	0	0	0	0	0	0	0	0	0	0	0
0	0	0	0	0	0	-0.00503381	0	0	0	-0.0014493	0	0	0	0	0	0	0	0	0	0.0209454	0	-0.0653972	-0.00237826	0	0	0	0	0	0	0	0	0	0	0	0	0	0	0	0	0	0	0	0	0	0	0	0	0	0
0	0	0	0	0	0	0	0	0	0	0	0	0	0	0	0	0	0	0	0	0	0	0	0	0	0	0	0	0	0	0	0	0	0	0	0	0	0	0	0	0	0	0	0	0	0	0	0	0	0
0	0	0	0	0	0	0	0	0	0	0	0	0	0	0	0	0	0	0	0	0	0	0	0	0	0	0	0	0	0	0	0	0	0	0	0	0	0.010072	0	0	0	-0.0298307	0	0	0.00212487	0	0	0	0	0
0	0	0	0	0	0	0	0	0	0	0	0	0	0	0	0	0	0	0	0	0	0	0	0	0	0	0	0	0	0	0	0	0	0	-0.0119665	0	0	-0.00993439	0	0	0	-0.00487227	0	0.00395787	-0.00748579	0	0	0	0	0
0	0	0	0	0	0	0	0	0	0	0	0	0	0	0	0	0	0	0	0	0	0	0	0	0	0	0	0	0	0	0	0	0	0	0	0	0	0	0	0	0	0	0	0	0	0	0	0	0	0
0	0	0	0	0	0	0	0	0	0	0	0	0	0	0	0	0	0	0	0	0	0	0	0	0	0	0	-0.00849127	0	0.00188825	0	0	0	0	0.0085954	0	0	-0.0097502	0.0158859	0	-0.00932516	0.000485227	-0.000407186	0	0	0	0	0	0	0
0	0	0	0	0	0	0	0	0	0	0	0	0	0	0	0	0	0	0	0	0	0	0	0	0	0	0	-0.0424918	0	0.0065607	0	0	0	0	-0.00691978	0	0	-0.00571646	0.0139706	0	0.0076461	0.0241625	0	0	0	0	0	0	0	0
0	0	0	0	0	0	0	0	0	0	0	0	0	0	0	0	0	0	0	0	0	0	0	0	0	0	0	0	0	0	0	0	0	0	0	0	0	0	0	0	0	0	0	0	0	0	0	0	0	0
0	0	0	0	0	0	0	0	0	0	0	0	0	0	0	0	0	0	0	0	0	0	0	0	0	0	0	0	0	0	0	0	0	0	0	0	0	-0.0230696	0	0	0	-0.00771898	0	0	0	0	0	0	0	0
0	0	0	0	0	0	0	0	0	0	0	0	0	0	0	0	0	0	0	0	0	0	0	0	0	0	0	0	0	0	0	0	0	0	0	0	0	0	0	0	0	-0.0419762	0	0	0	0	0	0	0	0
0	0	0	0	0	0	0	0	0	0	0	0	0	0	0	0	0	0	0	0	0	0	0	0	0	0	0	-0.00132741	0	-0.00693002	0	0	0	0	0.014801	0	0	-0.0194543	-0.00248776	0	0.000716438	0.0114338	0	-0.00566973	-0.00125337	0	0	0	-0.00393794	0
0	0	0	0	0	0	0	0	0	0	0	0	0	0	0	0	0	0	0	0	0	0	0	0	0	0	0	0	0	-0.0087934	0	0	0	0	-0.0348708	0	0	-0.057866	0	0	-0.00393203	0.0106719	0	-0.0135603	-0.0119686	0	0	0	0.000303805	0
0	0	0	0	0	0	0	0	0	0	0	0	0	0	0	0	0	0	0	0	0	0	0	0	0	0	0	-0.0264955	0	0.0118138	0	0	0	0	-0.0254512	0	0	0.0717199	-0.0120608	0	-0.0385914	0.00614519	0	-0.00869307	-0.00956642	0	0	0	-0.00363752	0
0	0	0	0	0	0	0	0	0	0	0	0	0	0	0	0	0	0	0	0	0	0	0	0	-0.00497339	-0.016079	0	0	0	0	-0.0118418	-0.00967157	-0.00161078	0	0	-0.0218057	-0.0193008	0	0.0038867	0.022438	0	0	-0.00495325	0	0	0	0	0	0	0
0	0	0	0	0	0	0	0	0	0	0	0	0	0	0	0	0	0	0	0	0	0	0	0	-0.00843821	-0.00416887	0	0	0	0	0	-0.013691	-0.011327	0	0	0.0725952	0	0	0	0.0199718	0	0	0	0	0	0	0	0	0	0
0	0	0	0	0	0	0	0	0	0	0	0	0	0	0	0	0	0	0	0	0	0	0	0	-0.015111	-0.0102824	0	0	0	0	0.00767087	0.0141738	-0.0518277	0	0	0.0833601	0	0	-0.0305574	0.0638078	0	0	0	0	0	0	0	0	0	0
0	0	0	0	0	0	0	0	0	0	0	0	0	0	0	0	0	0	0	0	0	0	0	0	0	0	0	0	0	0	0	0	0	0	0	0	0	-0.0233456	0	0	0	0.0339666	0	0	0	0	0	0	0	0
0	0	0	0	0	0	0	0	0	0	0	0	0	0	0	0	0	0	0	0	0	0	0	0	0	0	0	-0.0186987	0	-0.00527185	0	0	0	0	-0.0190809	0	0	-0.00697489	-0.0252788	0	0.00743583	-0.00142266	-0.00143694	0	0	0	0	0	0	0
0	0	0	0	0	0	0	0	0	0	0	0	0	0	0	0	0	0	0	0	0	0	0	0	0	0	0	-0.00778075	0	0.00180311	0	0	0	0	-0.00280878	0	0	-0.00163482	-1.12264e-05	0	-0.00778408	-0.000327954	0	0	0	0	0	0	0	0
0	0	0	0	0	0	0	0	0	0	0	0	0	0	0	0	0	0	0	0	0	0	0	0	0.00991921	0.00785444	0	0	0	0	-0.006172	-0.0093854	-0.00942958	0	0	-0.010895	-0.0213975	0	-0.00309372	-0.0211106	0	0	0.00579053	0	0	0	0	0	0	0
0	0	0	0	0	0	0	0	0	0	0	0	0	0	0	0	0	0	0	0	0	0	0	0	0	0	0	0	0	0	0	0	0	0	0	0	0	0	0	0	0	0	0	0	0	0	0	0	0	0
0	0	0	0	0	0	0	0	0	0	0	0	0	0	0	0	0	0	0	0	0	0	0	0	0	0	0	0	0	0	0	0	0	0	0	0	0	0	0	0	0	0	0	0	0	0	0	0	0	0
0	0	0	0	0	0	0	0	0	0	0	0	0	0	0	0	0	0	0	0	0	0	0.012795	0	0	0	0	0	0	0	0	0	0	0	0	0	0	0	0	0	0	0	0	0	0	0	0	0	0	0
0	0	0	0	0	0	0	0	0	0	0	0	0	0	0	0	0	0	0	0	0	0	0	0	0	0	0	0	0	0	0	0	0	0	0	0	0	0	0	0	0	0	0	0	0	0	0	0	0	0
0	0	0	0	0	0	0	0	0	0	0	0	0	0	0	0	0	0	0	0	0	0	0	0	0	0	0	0	0	0	0	0	0	0	0	0	0	0	0	0	0	0	0	0	0	0	0	0	0	0
0	0	0	0	0	0	0	0	0	0	0	0	0	0	0	0	0	0	0	0	0	0	0	0	0	0	0	0	0	0	0	0.0188611	0	0	0	0	0	0	0	-0.00350457	0	0	0	0	0	0	0	0	0	0
0	0	0	0	0	0	0	0	0	0	0	0	0	0	0	0	0	0	0	0	0	0	0	0	0	0	0	0	0	0	0	-0.00177302	0	0	0	0	0	0	0	-0.000924869	0	0	0	0	0	0	0	0	0	0
0	0	0	0	0	0	0	0	0	0	0	0	0	0	0	0	0	0	0	0	0	0	0	0	0	0	0	0	0	0	0	0.0415857	0	0	0	0	0	0	0	0.0470362	0	0	0	0	0	0	0	0	0	0
0	0	0	0	0	0	0	0	0	0	0	0	0	0	0	0	0	0	0	0	0	0	0	0	0	0	0	0	0	0	0.024891	0	0	0	0	0	0	0	0.0163273	0	0	0	0.00482051	0	0	0	0	0	0	0
0	0	0	0	0	0	0	0	0	0	0	0	0	0	0	0	0	0	0	0	0	0	0	0	0	0	0	0	0	0.0148224	0	0	0	0	0	0	0	-0.0284891	-0.00905928	0	0	-0.0360194	0	0	0	0	0	0	0	0
0	0	0	0	0	0	0	0	0	0	0	0	0	0	0	0	0	0	0	0	0	0	0	0	0.00261132	0	0	0	0	0	0	-0.00630015	-0.00506314	0	0	-0.00291218	0	0	0	0.00486324	0	0	0	0	0	0	0	0	0	0
0	0	0	0	0	0	0	0	0	0	0	0	0	0	0	0	0	0	0	0	0	0	0	0	0	0	0	-0.0363712	0	0.0073013	0	0	0	0	0.012346	0	0	-0.0448217	-0.0165979	0	0.0262455	-0.0180655	0	0	-0.00308896	0	0	0	0	0
0	0	0	0	0	0	0	0	0	0	0	0	0	0	0	0	0	0	0	0	0	0	0	0	0	0	0	-0.00732909	0	0.0639497	0.00214678	0	-0.00307122	0	0.0525806	0	0.0330487	-0.0089255	-0.0366488	0.0145062	0.000403315	0.0252941	-0.0213223	0	0	0	0	0	0	0
0	0	0	0	0	0	0	0	0	0	0	0	0	0	0	0	0	0	0	0	0	0	0	0	-0.0172039	0.0291493	0	0	0	0	-0.0106341	0.116497	-0.0212807	0	0	-0.00285917	0.0265723	0	-0.0193065	-0.00137792	0	0	0.00788289	0	0	0	-0.025435	0	0	0
0	0	0	0	0	0	0	0	0	0	0	0	0	0	0	0	0	0	0	0	0	0	0	0	0.000428817	0.00804884	0	0	0	0	-0.0238729	-0.0180866	-0.000503089	0	0	-0.0150286	0	0	0.00114711	-0.0159146	0	0	0	0	0	0	0	0	0	0
0	0	0	0	0	0	0	0	0	0	0	0	0	0	0	0	0	0	0	0	0	0	0	0	0	0	0	0	0	0	0	0	0	0	0	0	0	0.0168646	0	0	0	0.011762	0	0	0	0	0	0	0	0
0	0	0	0	0	0	0	0	0	0	0	0	0	0	0	0	0	0	0	0	0	0	0	0	0	0	0	0	0	0	0	0	0	0	0	0	0	0	0	0	0	0	0	0	0	0	0	0	0	0
0	0	0	0	0	0	0	0	0	0	0	0	0	0	0	0	0	0	0	0	0	0	0	0	0	0	0	0	0	0	0	0	0	0	0	0	0	0	0	0	0	0	0	0	0	0	0	0	0	0
0	0	0	0	0	0	0	0	0	0	0	0	0	0	0	0	0	0	0	0	0	0	0	0	0	0	0	0	0	0	0	0	0	0	0	0	0	0	0	0	0	0	0	0	0	0	0	0	0	0
0	0	0	0	0	0	0	0	0	0	0	0	0	0	0	0	0	0	0	0	0	0	0	0	0	0	0	0	0	0	0	0	0	0	0	0	0	0	0	0	0	0	0	0	0	0	0	0	0	0
0	0	0	0	0	0	0	0	0	0	0	0	0	0	0	0	0	0	0	0	0	0	0	0	0	0	0	0	0	0	0	0	0	0	0	0	0	0	0	0	0	0	0	0	0	0	0	0	0	0
0	0	0	0	0	0	0	0	0	0	0	0	0	0	0	0	0	0	0	0	0	0	0	0	0	0	0	0	0	0	0	0	0	0	0	0	0	0	0	0	0	0	0	0	0	0	0	0	0	0
0	0	0	0	0	0	0	0	0	0	0	0	0	0	0	0	0	0	0	0	0	0	0	0	0	0	0	0	0	0	0	0	0	0	0	0	0	0	0	0	0	0	0	0	0	0	0	0	0	0
0	0	0	0	0	0	0	0	0	0	0	0	0	0	0	0	0	0	0	0	0	0	0	0	0	0	0	0	0	0	0	0	0	0	0	0	0	0	0	0	0	0	0	0	0	0	0	0	0	0
0	0	0	0	0	0	0	0	0	0	0	0	0	0	0	0	0	0	0	0	0	0	0	0	0	0	0	0	0	0	0	0	0	0	0	0	0	0	0	0	0	0	0	0	0	0	0	0	0	0
0	0	0	0	0	0	0	0	0	0	0	0	0	0	0	0	0	0	0	0	0	0	0	0	0	0	0	0	0	0	0	0	0	0	0	0	0	0	0	0	0	0	0	0	0	0	0	0	0	0
0	0	0	0	0	0	0	0	0	0	0	0	0	0	0	0	0	0	0	0	0	0	0	0	0	0	0	0	0	0	0	0	0	0	0	0	0	0	0	0	0	0	0	0	0	0	0	0	0	0
0	0	0	0	0	0	0	0	0	0	0	0	0	0	0	0	0	0	0	0	0	0	0	0	0	0	0	0	0	0	0	0	0	0	0	0	0	0	0	0	0	0	0	0	0	0	0	0	0	0
0	0	0	0	0	0	0	0	0	0	0	0	0	0	0	0	0	0	0	0	0	0	0	0	0	0	0	0	0	0	0	0	0	0	0	0	0	0	0	0	0	0	0	0	0	0	0	0	0	0
0	0	0	0	0	0	0	0	0	0	0	0	0	0	0	0	0	0	0	0	0	0	0	0	0	0	0	0	0	0	0	0	0	0	0	0	0	0	0	0	0	0	0	0	0	0	0	0	0	0
0	0	0	0	0	0	0	0	0	0	0	0	0	0	0	0	0	0	0	0	0	0	0	0	0	0	0	0	0	0	0	0	0	0	0	0	0	0	0	0	0	0	0	0	0	0	0	0	0	0
0	0	0	0	0	0	0	0	0	0	0	0	0	0	0	0	0	0	0	0	0	0	0	0	0	0	0	0	0	0	0	0	0	0	0	0	0	0	0	0	0	0	0	0	0	0	0	0	0	0
0	0	0	0	0	0	0	0	0	0	0	0	0	0	0	0	0	0	0	0	0	0	0	0	0	0	0	0	0	0	0	0	0	0	0	0	0	0	0	0	0	0	0	0	0	0	0	0	0	0
0	0	0	0	0	0	0	0	0	0	0	0	0	0	0	0	0	0	0	0	0	0	0	0	0	0	0	0	0	0	0	0	0	0	0	0	0	0	0	0	0	0	0	0	0	0	0	0	0	0
0	0	0	0	0	0	0	0	0	0	0	0	0	0	0	0	0	0	0	0	0	0	0	0	0	0	0	0	0	0	0	0	0	0	0	0	0	0	0	0	0	0	0	0	0	0	0	0	0	0
0	0	0	0	0	0	0	0	0	0	0	0	0	0	0	0	0	0	0	0	0	0	0	0	0	0	0	0	0	0	0	0	0	0	0	0	0	0	0	0	0	0	0	0	0	0	0	0	0	0
0	0	0	0	0	0	0	0	0	0	0.0227381	0	0	0	0	0	0	0	0	0	0	0	-0.00560204	-0.013607	0	0	0	0	0	0	0	0	0	0	0	0	0	0	0	0	0	0	0	0	0	0	0	0	0	0
0	0	0	0	0	0	0	0	0	0	0	0	0	0	0	0	0	0	0	0	0	0	0	0	0	0	0	0	0	0	0	0	0	0	0.00652351	0	0	0.00910356	0	0	0	0.00288993	0	0	0	0	0	0	0	0
0	0	0	0	0	0	0	0	0	0	0	0	0	0	0	0	0	0	0	0	0	0	0	0	0	0	0	0	0	0	0	0	0	0	0	0	0	0	0	0	0	0	0	0	0	0	0	0	0	0
0	0	0	0	0	0	0	0	0	0	0	0	0	0	0	0	0	0	0	0	0	0	0	0	0	0	0	0	0	0	0	0	0	0	0	0	0	0	0	0	0	0	0	0	0	0	0	0	0	0
0	0	0	0	0	0	0	0	0	0	0	0	0	0	0	0	0	0	0	0	0	0	0	0	0	0	0	0	0	0	0	0.0049034	0	0	0	0	0	0	0	-0.0283504	0	0	0	0	0	0	0	0	0	0
0	0	0	0	0	0	0	0	0	0	0	0	0	0	0	0	0	0	0	0	0	0	0	0	0	0	0	0	0	0	0	0	0	0	0	0	0	0	0	0	0	0	0	0	0	0	0	0	0	0
0	0	0	0	0	0	0	0	0	0	0	0	0	0	0	0	0	0	0	0	0	0	0	0	0	0	0	0	0	0	0	0	0	0	0	0	0	0	0	0	0	0	0	0	0	0	0	0	0	0
0	0	0	0	0	0	0	0	0	0	0	0	0	0	0	0	0	0	0	0	0	0	0	0	0	0	0	0	0	0	0	0	0	0	0	0	0	0	0	0	0	0	0	0	0	0	0	0	0	0
0	0	0	0	0	0	0	0	0	0	0	0	0	0	0	0	0	0	0	0	0	0	0	0	0	-8.86862e-05	0	0	0	0	0	0.0169658	0.00116141	0	0	-0.00627833	0	0	0.0106137	0.00695726	0	0	0	0	0	0	0	0	0	0
0	0	0	0	0	0	0	0	0	0	0	0	0	0	0	0	0	0	0	0	0	0	0	0	0	0	0	0	0	0	0	0	0	0	0	0	0	0	0	0	0	0	0	0	0	0	0	0	0	0
0	0	0	0	0	0	0	0	0	0	0	0	0	0	0	0	0	0	0	0	0	0	0	0	0.0191218	0	0	0	0	0	0.00667382	-0.00703159	-0.0100084	0	0	0	0	0	-0.00410154	0.00607664	0	0	0	0	0	0	0	0	0	0
0	0	0	0	0	0	0	0	0	0	0	0	0	0	0	0	0	0	0	0	0	0	0	0	0	0	0	0	0	0	0	0	0	0	0	0	0	0	0	0	0	0	0	0	0	0	0	0	0	0
0	0	0	0	0	0	0	0	0	0	0	0	0	0	0	0	0	0	0	0	0	0	0	0	0	0	0	0	0	0	0	0	0	0	0	0	0	0	0	0	0	0	0	0	0	0	0	0	0	0
0	0	0	0	0	0	0	0	0	0	0	0	0	0	0	0	0	0	0	0	0	0	0	0	0	0	0	0	0	0	0	0	0	0	0	0	0	0	0	0	0	0	0	0	0	0	0	0	0	0
0	0	0	0	0	0	0	0	0	0	0	0	0	0	0	0	0	0	0	0	0	0	0	0	0	0	0	0	0	0	0	0	0	0	0	0	0	0	0	0	0	0	0	0	0	0	0	0	0	0
0	0	0	0	0	0	0	0	0	0	0	0	0	0	0	0	0	0	0	0	0	0	0	0	0	0	0	0	0	0	0	0	0	0	0	0	0	0	0	0	0	0	0	0	0	0	0	0	0	0
0	0	0	0	0	0	0	0	0	0	0	0	0	0	0	0	0	0	0	0	0	0	0	0	0	0	0	0	0	0	0	0	0	0	0	0	0	0	0	0	0	0	0	0	0	0	0	0	0	0
0	0	0	0	0	0	0	0	0	0	0	0	0	0	0	0	0	0	0	0	0	0	0	0	0	0	0	0	0	0	0	0	0	0	0	0	0	0	0	0	0	0	0	0	0	0	0	0	0	0
0	0	0	0	0	0	0	0	0	0	0	0	0	0	0	0	0	0	0	0	0	0	0	0	0	0	0	0	0	0	0	0	0	0	0	0	0	0	0	0	0	0	0	0	0	0	0	0	0	0
0	0	0	0	0	0	0	0	0	0	0	0	0	0	0	0	0	0	0	0	0	0	0	0	0.000238551	0	0	0	0	0	0	-5.77041e-05	-0.00547348	0	0	0.0015493	0	0	0	-0.00722289	0	0	0	0	0	0	0	0	0	0
0	0	0	0	0	0	0	0	0	0	0	0	0	0	0	0	0	0	0	0	0	0	0	0	-0.00880602	0	0	0	0	0	0	-0.00281516	0.0133543	0	0	-0.00408469	0	0	0	0.0119816	0	0	0	0	0	0	0	0	0	0
0	0	0	0	0	0	0	0	0	0	0	0	0	0	0	0	0	0	0	0	0	0	0	0	0	0	0	0	0	0	0	0	0	0	0	0	0	0	0	0	0	0	0	0	0	0	0	0	0	0
0	0	0	0	0	0	0	0	0	0	0	0	0	0	0	0	0	0	0	0	0	0	0	0	0	0	0	0	0	0	0	0	0	0	0	0	0	0	0	0	0	0	0	0	0	0	0	0	0	0
0	0	0	0	0	0	0	0	0	0	0	0	0	0	0	0	0	0	0	0	0	0	0	0	0	0	0	0	0	0	0	0	0	0	0	0	0	0	0	0	0	0	0	0	0	0	0	0	0	0
0	0	0	0	0	0	0	0	0	0	0	0	0	0	0	0	0	0	0	0	0	0	0	0	0	0	0	0	0	0	0	0	0	0	0	0	0	0	0	0	0	0	0	0	0	0	0	0	0	0
0	0	0	0	0	0	0	0	0	0	0	0	0	0	0	0	0	0	0	0	0	0	0	0	0	0	0	0	0	0	0	0	0	0	0	0	0	0	0	0	0	0	0	0	0	0	0	0	0	0
0	0	0	0	0	0	0	0	0	0	0.0174647	0	0	0	0	0	0	0	0	0	-0.0224454	0	-0.0206834	0.039373	0	0	0	0	0	0	0	0	0	0	0	0	0	0	0	0	0	0	0	0	0	0	0	0	0	0
0	0	0	0	0.0242439	0	-0.0160329	0	0.00483551	0.0248452	0.00616434	0.0456054	0	0	0	0	0	0.00303281	0	0	-0.018578	0	0.0228214	-0.0278202	0	0	0	0	0	0	0	0	0	0	0	0	0	0	0	0	0	0	0	0	0	0	0	0	0	0
0	0	0	0	0	0	0	0	0	0	0.0141344	0	0	0	0	0	0	0	0	0	0	0	-0.0274736	0.0089767	0	0	0	0	0	0	0	0	0	0	0	0	0	0	0	0	0	0.00459305	0	0	0.00989684	0	0	0	0	0
0	0	0	0	0	0	0	0	0	0	0	0	0	0	0	0	0	0	0	0	0	0	0	0	0	0	0	0	0	-0.0268369	0	0	0	0	0.0151084	0	0	-0.00131829	0	0	0	0.00429357	0	0	0	0	0	0	0	0
0	0	0	0	0	0	-0.00251567	0	0	-0.0117597	0.0244484	0	0	0	0	0	0	0	0	0	0	0	0.0170298	-0.0236066	0	0	0	0	0	0	0	0	0	0	0	0	0	0	0	0	0	0.00561506	0	-0.00086241	4.94184e-05	0	0	0	0	0
0	0	0	0	0	0	0	0	0	0	0	0	0	0	0	0	0	0	0	0	0	0	0	0	0	0	0	0	0	0	0	0	0	0	0	0	0	0	0	0	0	0	0	0	0	0	0	0	0	0
0	0	0	0	0	0	0	0	0	0	0	0	0	0	0	0	0	0	0	0	0	0	0	0	0.004186	0	0.00766781	0.0156581	0	-0.0132256	0.001191	0	-0.00586799	0	-0.00577491	0	-0.0103864	0.00968087	-0.0246433	-0.0133477	0.00176223	0.0182624	0.0131868	0	0	0	0	0	0	0
0	0	0	0	0	0	0	0	0	0	0	0	0	0	0	0	0	0	0	0	0	0	0	0	0	0	0	0	0	0	0	0	0	0	0	0	0	0	0	0	0	0	0	0	0	0	0	0	0	0
0	0	0	0	0	0	0	0	0	0	0	0	0	0	0	0	0	0	0	0	0	0	0	0	0	0	0	0	0	0	0	0	0	0	0	0	0	0	0	0	0	0	0	0	0	0	0	0	0	0
0	0	0	0	0	0	0	0	0	0	0	0	0	0	0	0	0	0	0	0	0	0	-0.00657809	0	0	0	0	0	0	0	0	0	0	0	0	0	0	0	0	0	0	0	0	0	0	0	0	0	0	0
0	0	0	0	0	0	0	0	0	0	0	0	0	0	0	0	0	0	0	0	0	0	0	0	0	0	0	0	0	0	0	0	0	0	0	0	0	0	0	0	0	0	0	0	0	0	0	0	0	0
0	0	0	0	0	0	0	0	0	0	0	0	0	0	0	0	0	0	0	0	0	0	0	0	0	0	0	0	0	0	0	0	0	0	0	0	0	0	0	0	0	0	0	0	0	0	0	0	0	0
0	0	0	0	0	0	0	0	0	0	0	0	0	0	0	0	0	0	0	0	0	0	0	0	0	0	0	0	0	0	0	0	0	0	0	0	0	0	0	0	0	0	0	0	0	0	0	0	0	0
0	0	0	0	0	0	0	0	0	0	0	0	0	0	0	0	0	0	0	0	0	0	0.0233313	-0.0110555	0	0	0	0	0	0	0	0	0	0	0	0	0	0	0	0	0	0	0	0	0	0	0	0	0	0
0	0	0	0	0	0	0	0	0	0	0	0	0	0	0	0	0	0	0	0	0	0	0	0	0	0	0	0	0	0	0	0	0	0	0	0	0	-0.00743096	0	0	0	-0.00662366	0	0	0	0	0	0	0	0
0	0	0	0	0	0	0	0	0	0	0	0	0	0	0	0	0	0	0	0	0	0	0	0	0	0	0	0	0	0	0	0	0	0	0	0	0	0	0	0	0	0	0	0	0	0	0	0	0	0
0	0	0	0	0	0	0	0	0	0	0	0	0	0	0	0	0	0	0	0	0	0	0	0	0	0	0	0	0	0	0	0	0	0	0	0	0	0	0	0	0	0	0	0	0	0	0	0	0	0
0	0	0	0	0	0	0	0	0	0	0	0	0	0	0	0	0	0	0	0	0	0	0	0	0	0	0	0	0	0	0	0	0	0	0	0	0	0	0	0	0	0	0	0	0	0	0	0	0	0
0	0	0	0	0	0	0	0	0	0	0	0	0	0	0	0	0	0	0	0	0	0	0	0	0	0	0	0	0	0	0	0	0	0	0	0	0	0	0	0	0	0	0	0	0	0	0	0	0	0
0	0	0	0	0	0	0	0	0	0	0	0	0	0	0	0	0	0	0	0	0	0	0	0	0	0	0	0	0	0	0	0	0	0	0	0	0	0	0	0	0	0	0	0	0	0	0	0	0	0
0	0	0	0	0	0	0	0	0	0	0	0	0	0	0	0	0	0	0	0	0	0	0	0	0	0	0	0	0	0	0	0	0	0	0	0	0	0	0	0	0	0	0	0	0	0	0	0	0	0
0	0	0	0	0	0	0	0	0	0	0	0	0	0	0	0	0	0	0	0	0	0	0	0	0	0	0	0	0	0	0	0	0	0	0	0	0	0	0	0	0	0	0	0	0	0	0	0	0	0
0	0	0	0	0	0	0	0	0	0	0	0	0	0	0	0	0	0	0	0	0	0	0	0	0	0	0	0	0	0	0	0	0	0	0	0	0	0	0	0	0	0	0	0	0	0	0	0	0	0
0	0	0	0	0	0	0	0	0	0	0	0	0	0	0	0	0	0	0	0	0	0	0	0	0	0	0	0	0	0	0	0	0	0	0	0	0	0	0	0	0	0	0	0	0	0	0	0	0	0
0	0	0	0	0	0	0	0	0	0	0	0	0	0	0	0	0	0	0	0	0	0	0	0	0	0	0	0	0	0	0	0	0	0	0	0	0	0	0	0	0	0	0	0	0	0	0	0	0	0
0	0	0	0	0	0	0	0	0	0	0	0	0	0	0	0	0	0	0	0	0	0	0	0	0	0	0	0	0	0	0	0	0	0	0	0	0	0	0	0	0	0	0	0	0	0	0	0	0	0
0	0	0	0	0	0	0	0	0	0	0	0	0	0	0	0	0	0	0	0	0	0	0	0	0	0	0	0	0	0	0	0	0	0	0	0	0	0	0	0	0	0	0	0	0	0	0	0	0	0
0	0	0	0	0	0	0	0	0	0	0	0	0	0	0	0	0	0	0	0	0	0	0	0	0	0	0	0	0	0	0	0	0	0	0	0	0	0	0	0	0	0	0	0	0	0	0	0	0	0
0	0	0	0	0	0	0	0	0	0	0	0	0	0	0	0	0	0	0	0	0	0	0	0	0	0	0	0	0	0	0	0	0	0	0	0	0	0	0	0	0	0	0	0	0	0	0	0	0	0
0	0	0	0	0	0	0	0	0	0	0	0	0	0	0	0	0	0	0	0	0	0	0	0	0	0	0	0	0	0	0	0	0	0	0	0	0	0	0	0	0	0	0	0	0	0	0	0	0	0
0	0	0	0	0	0	0	0	0	0	0	0	0	0	0	0	0	0	0	0	0	0	0	0	0	0	0	0	0	0	0	-0.0061268	0	0	0	0	0	0	0	0	0	0	0	0	0	0	0	0	0	0
0	0	0	0	0	0	0	0	0	0	0	0	0	0	0	0	0	0	0	0	0	0	0	0	0	0	0	0	0	0	0	0	0	0	0	0	0	0	0	0	0	0	0	0	0	0	0	0	0	0
0	0	0	0	0	0	0	0	0	0	0	0	0	0	0	0	0	0	0	0	0	0	0	0	0	0	0	0	0	0	0	0	0	0	0	0	0	0	0	0	0	0	0	0	0	0	0	0	0	0
0	0	0	0	0	0	0	0	0	0	0	0	0	0	0	0	0	0	0	0	0	0	0	0	0	0	0	0	0	0	0	0	0	0	0	0	0	0	0	0	0	0	0	0	0	0	0	0	0	0
0	0	0	0	0	0	0	0	0	0	0	0	0	0	0	0	0	0	0	0	0	0	0	0	0	0	0	0	0	0	0	0	0	0	0	0	0	0	0	0	0	0	0	0	0	0	0	0	0	0
0	0	0	0	0	0	0.00751544	0	0	0	-0.0120368	0	0	0	0	0	0	0	0	0	-0.00773906	0	0.0227486	-0.0055268	0	0	0	0	0	0	0	0	0	0	0	0	0	0	0	0	0	0	0	0	0	0	0	0	0	0
0	0	0	0	0	0	0	0	0	0	0	0	0	0	0	0	0	0	0	0	0	0	0	0	0	0	0	0	0	0	0	0	0	0	0	0	0	0	0	0	0	0	0	0	0	0	0	0	0	0
0	0	0	0	0	0	0.00882956	0	-0.000440148	0	-0.000723857	0	0	0	0	0	0	0.0011143	0	0	-0.0126294	0.0397742	-0.033844	-0.0142883	0	0	0	0	0	0	0	0	0	0	0	0	0	0	0	0	0	0	0	0	0	0	0	0	0	0
0	0	0	0	0	0	0	0	0	0	0	0	0	0	0	0	0	0	0	0	0	0	0	0	0	0	0	0	0	0	0	0	0	0	0	0	0	0	0	0	0	0	0	0	0	0	0	0	0	0
0	0	0	0	0	0	0	0	0	0	0	0	0	0	0	0	0	0	0	0	0	0	0	0	0	0	0	0	0	0	0	0	0	0	0	0	0	0	0	0	0	0	0	0	0	0	0	0	0	0
0	0	0	0	0	0	0	0	0	0	0	0	0	0	0	0	0	0	0	0	0	0	0	0	0	0	0	0	0	0	0	0	0	0	0	0	0	0	0	0	0	0	0	0	0	0	0	0	0	0
0	0	0	0	0	0	0	0	0	0	0	0	0	0	0	0	0	0	0	0	0	0	0	0	0	0	0	0	0	0	0	0	0	0	0	0	0	0	0	0	0	0	0	0	0	0	0	0	0	0
0	0	0	0	0	0	0	0	0	0	0	0	0	0	0	0	0	0	0	0	0	0	0	0	0	0	0	0	0	0	0	0	0	0	0	0	0	0	0	0	0	0	0	0	0	0	0	0	0	0
0	0	0	0	0	0	0	0	0	0	0	0	0	0	0	0	0	0	0	0	0	0	0	0	0	0	0	0	0	0	0	0	0	0	0	0	0	0	0	0	0	0.00886082	0	0	0	0	0	0	0	0
0	0	0	0	0	0	0	0	0	0	0	0	0	0	0	0	0	0	0	0	0	0	0	0	0	0	0	0	0	0	0	0	0	0	0	0	0	0	0	0	0	0	0	0	0	0	0	0	0	0
0	0	0	0	0	0	0	0	0	0	0	0	0	0	0	0	0	0	0	0	0	0	0	0	0	0	0	0	0	0	0	0	0	0	0	0	0	0	0	0	0	0	0	0	0	0	0	0	0	0
0	0	0	0	0	0	0	0	0	0	0	0	0	0	0	0	0	0	0	0	0	0	0	0	0	0	0	0	0	0	0	0	0	0	0	0	0	0	0	0	0	0	0	0	0	0	0	0	0	0
0	0	0	0	0	0	0	0	0	0	0	0	0	0	0	0	0	0	0	0	0	0	0	0	0	0	0	0	0	0	0	0	0	0	0	0	0	0	0	0	0	0	0	0	0	0	0	0	0	0
0	0	0	0	0	0	0	0	0	0	0	0	0	0	0	0	0	0	0	0	0	0	0	0	0	0	0	0	0	0	0	0	0	0	0	0	0	0	0	0	0	0	0	0	0	0	0	0	0	0
0	0	0	0	0	0	0	0	0	0	0	0	0	0	0	0	0	0	0	0	0	0	0	0	0	0	0	0	0	0	0	0	0	0	0	0	0	0	0	0	0	0	0	0	0	0	0	0	0	0
[truncated: 350 more columns]

## Sheet: panel D - pred vs. obs.
	bin center	counts per bin	counts per bin	counts per bin	counts per bin	counts per bin	counts per bin	counts per bin	counts per bin	counts per bin	counts per bin	counts per bin	counts per bin	counts per bin	counts per bin	counts per bin	counts per bin	counts per bin	counts per bin	counts per bin	counts per bin	counts per bin	counts per bin	counts per bin	counts per bin	counts per bin	counts per bin	counts per bin	counts per bin	counts per bin	counts per bin	counts per bin	counts per bin	counts per bin	counts per bin	counts per bin	counts per bin	counts per bin	counts per bin	counts per bin	counts per bin	counts per bin	counts per bin	counts per bin	counts per bin	counts per bin	counts per bin	counts per bin	counts per bin
bin centers		-5.75362	-5.63542	-5.51722	-5.39902	-5.28083	-5.16263	-5.04443	-4.92623	-4.80803	-4.68983	-4.57163	-4.45343	-4.33523	-4.21704	-4.09884	-3.98064	-3.86244	-3.74424	-3.62604	-3.50784	-3.38964	-3.27144	-3.15325	-3.03505	-2.91685	-2.79865	-2.68045	-2.56225	-2.44405	-2.32585	-2.20765	-2.08946	-1.97126	-1.85306	-1.73486	-1.61666	-1.49846	-1.38026	-1.26206	-1.14387	-1.02567	-0.907467	-0.789269	-0.67107	-0.552871	-0.434672	-0.316473	-0.198274
counts per bin	-6.45451	0	0	0	0	0	0	0	0	1	0	1	0	0	0	0	0	0	0	0	0	0	0	0	0	0	0	0	0	0	0	0	0	0	0	0	0	0	0	0	0	0	0	0	0	0	0	0	0
counts per bin	-6.32346	0	0	0	0	0	0	0	0	0	0	0	0	0	0	0	0	0	0	0	0	0	0	0	0	0	0	0	0	0	0	0	0	0	0	0	0	0	0	0	0	0	0	0	0	0	0	0	0
counts per bin	-6.1924	0	0	0	0	0	0	0	0	1	0	0	0	0	0	1	0	0	0	0	0	0	0	0	0	0	0	0	0	0	0	0	0	0	0	0	0	0	0	0	0	0	0	0	0	0	0	0	0
counts per bin	-6.06135	0	0	0	0	0	0	0	0	0	0	0	0	0	0	0	0	0	1	0	0	0	0	0	0	0	0	0	0	0	0	0	0	0	0	0	0	0	0	0	0	0	0	0	0	0	0	0	0
counts per bin	-5.9303	0	0	0	0	1	0	0	0	1	0	1	0	0	0	0	1	0	0	0	0	0	0	0	0	0	0	0	0	0	0	0	0	0	0	0	0	0	0	0	0	0	0	0	0	0	0	0	0
counts per bin	-5.79925	0	1	0	0	0	0	0	0	0	0	0	0	0	0	0	0	0	0	0	1	0	0	0	0	0	0	0	0	0	0	0	0	0	0	0	0	0	0	0	0	0	0	0	0	0	0	0	0
counts per bin	-5.6682	0	0	0	0	0	0	0	1	1	0	0	0	0	1	1	2	1	0	0	0	0	0	0	0	0	0	0	0	0	0	0	0	0	0	0	0	0	0	0	0	0	0	0	0	0	0	0	0
counts per bin	-5.53715	0	0	0	0	0	0	0	0	0	0	0	1	0	0	3	1	1	2	1	0	0	0	0	0	0	0	0	0	0	0	0	0	0	0	0	0	0	0	0	0	0	0	0	0	0	0	0	0
counts per bin	-5.4061	0	0	0	0	0	0	0	0	0	0	0	0	0	0	2	3	1	1	1	0	2	1	0	1	0	0	0	0	0	0	0	0	0	0	0	0	0	0	0	0	0	0	0	0	0	0	0	0
counts per bin	-5.27505	0	0	1	0	0	0	0	0	0	1	0	1	0	1	2	1	2	0	3	2	1	0	0	0	0	0	0	0	0	0	0	0	0	0	0	0	0	0	0	0	0	0	0	0	0	0	0	0
counts per bin	-5.144	0	0	0	0	0	0	0	0	1	0	0	3	1	2	5	2	2	1	1	2	3	2	3	0	0	0	0	1	0	0	0	0	0	0	0	0	0	0	0	0	0	0	0	0	0	0	0	0
counts per bin	-5.01295	0	0	0	0	0	0	0	0	0	0	2	0	1	1	4	4	3	5	2	2	1	1	3	0	1	1	0	0	0	0	1	0	0	0	0	0	0	0	0	0	0	0	0	0	0	0	0	0
counts per bin	-4.88189	0	0	0	0	0	0	0	1	0	1	3	1	3	3	1	7	11	4	13	8	4	2	2	2	2	2	0	1	0	0	0	1	1	0	0	0	0	0	0	0	0	0	0	0	0	0	0	0
counts per bin	-4.75084	0	0	0	0	0	0	0	0	1	0	2	3	1	2	4	3	12	10	5	14	14	7	10	8	4	3	0	0	1	0	0	0	0	0	0	1	0	0	0	0	0	0	0	0	0	0	0	0
counts per bin	-4.61979	0	0	0	0	0	1	0	1	0	0	1	1	2	3	11	9	12	8	18	13	19	17	13	9	10	6	4	1	3	0	1	1	0	2	0	1	0	0	0	0	0	0	0	0	0	0	0	0
counts per bin	-4.48874	0	0	0	0	0	0	0	3	0	0	2	3	4	6	7	7	17	21	25	31	30	26	27	26	13	16	10	4	6	6	5	1	1	1	1	0	0	0	0	0	0	0	0	0	0	0	0	0
counts per bin	-4.35769	0	0	0	0	0	0	0	0	0	1	0	0	7	3	13	15	27	35	25	34	43	41	36	44	34	28	18	13	10	3	5	2	1	3	2	0	0	0	1	0	0	0	0	0	0	0	0	0
counts per bin	-4.22664	0	0	0	0	0	0	0	0	1	1	0	5	6	9	11	18	34	35	46	68	55	81	78	77	68	60	47	36	18	14	10	4	1	2	1	0	1	0	0	0	0	0	1	0	0	0	0	0
counts per bin	-4.09559	0	0	0	0	0	0	0	1	3	0	2	2	7	12	22	21	29	42	69	78	89	102	108	118	117	113	85	54	34	30	21	13	8	8	4	3	2	2	0	0	0	0	1	0	0	0	0	0
counts per bin	-3.96454	0	1	0	0	0	0	2	0	2	3	1	5	7	13	17	27	40	58	83	103	120	168	192	199	218	192	165	146	88	68	54	35	24	11	11	4	8	0	2	1	0	0	0	0	0	0	0	0
counts per bin	-3.83349	0	1	0	1	0	0	1	0	1	2	2	4	9	20	15	29	53	78	100	134	181	225	233	292	295	314	315	231	198	143	116	80	50	24	13	8	8	5	6	3	1	0	0	0	0	0	0	0
counts per bin	-3.70244	0	0	0	0	0	0	1	2	2	0	1	5	4	10	18	30	40	73	115	157	234	295	383	443	500	517	435	439	362	290	205	151	132	76	42	27	16	13	9	6	3	3	7	0	0	0	0	0
counts per bin	-3.57139	0	0	0	0	2	0	0	0	0	3	3	5	5	10	10	25	55	87	157	187	286	376	490	566	664	727	727	691	632	517	416	302	209	144	100	70	40	26	14	10	4	5	6	1	3	2	0	0
counts per bin	-3.44033	0	1	0	0	0	0	0	0	4	0	0	7	7	13	15	37	54	69	118	181	321	478	655	762	965	1088	1083	1082	1072	930	760	568	453	328	228	128	84	68	41	31	11	13	10	6	2	3	2	2
counts per bin	-3.30928	0	0	0	0	0	0	0	0	0	1	2	4	2	8	27	23	62	86	145	250	335	539	703	995	1275	1399	1600	1705	1696	1558	1368	1144	856	629	478	340	198	158	96	57	39	26	23	15	10	5	3	2
counts per bin	-3.17823	1	0	0	0	2	1	1	0	2	1	6	3	6	16	22	25	68	87	127	231	417	571	849	1192	1540	1955	2164	2442	2635	2540	2365	1989	1643	1278	962	656	487	323	215	140	88	55	33	19	18	15	7	3
counts per bin	-3.04718	0	0	0	0	1	0	0	3	0	2	4	3	7	10	18	35	51	101	165	250	381	624	949	1297	1770	2380	2892	3336	3785	3792	3666	3539	3039	2452	1800	1343	936	626	434	302	219	123	86	53	37	21	18	7
counts per bin	-2.91613	0	0	0	0	0	1	2	0	0	1	4	4	4	9	20	33	54	92	146	237	385	606	977	1454	2021	2842	3585	4486	5123	5570	5728	5541	4919	4281	3377	2618	1899	1370	908	624	401	277	195	123	74	64	36	19
counts per bin	-2.78508	0	1	0	0	0	0	0	0	1	0	2	2	3	19	18	29	34	78	137	203	377	620	1000	1467	2242	3046	4194	5448	6718	7789	8283	8413	8090	7414	5976	4955	3713	2725	1972	1283	900	570	385	281	167	101	63	42
counts per bin	-2.65403	0	0	0	0	0	0	0	2	0	2	1	3	9	10	14	31	37	81	148	206	352	600	940	1576	2357	3488	4778	6353	8332	9827	11321	12328	12324	11535	10048	8707	6986	5375	3793	2649	1845	1252	850	571	385	232	163	111
counts per bin	-2.52298	0	0	0	0	0	0	0	0	1	4	0	2	3	7	20	22	39	67	142	212	348	570	937	1620	2489	3646	5295	7216	9483	12299	14590	16660	17823	17443	16560	14365	12391	9796	7326	5377	3790	2545	1688	1203	767	497	341	232
counts per bin	-2.39193	0	0	0	0	0	0	0	0	0	1	2	2	4	7	12	20	30	55	106	216	324	541	943	1481	2357	3653	5378	7866	10637	14063	17660	21064	23931	25055	25133	23197	20299	16817	13469	10007	7315	5084	3592	2472	1640	1164	724	460
counts per bin	-2.26088	1	1	0	1	3	2	0	1	1	3	4	3	5	8	9	17	30	68	109	181	292	562	933	1411	2392	3619	5499	8038	11520	15757	20715	25741	30239	34065	35650	35320	32202	27722	23196	18333	13999	10118	7105	4936	3295	2259	1574	977
counts per bin	-2.12983	1	0	0	0	1	0	0	0	2	2	3	3	7	11	7	27	39	69	84	166	350	513	864	1394	2241	3572	5543	8172	12134	16462	22905	29836	36781	42833	47662	49846	48765	44473	38542	32012	24701	18687	13713	9673	6689	4564	3040	2073
counts per bin	-1.99877	0	0	0	2	2	0	1	1	0	2	4	2	2	2	9	14	37	55	97	143	253	476	730	1292	2068	3364	5280	8124	12193	17466	24464	32608	42463	52255	60178	66170	68373	66328	60271	52140	42063	32885	25199	18215	12853	8905	6104	4163
counts per bin	-1.86772	0	0	0	0	0	1	1	0	3	1	1	6	2	4	13	20	28	49	96	149	203	414	690	1188	1941	3072	4839	7748	11736	17148	25120	34410	46193	59758	72532	82873	90118	92411	88629	80456	68980	55716	43653	32712	23991	16914	11812	8302
counts per bin	-1.73667	0	0	0	0	0	0	1	1	2	3	2	4	8	13	7	16	28	41	69	110	204	385	571	1048	1774	2960	4616	7360	11061	16906	24646	35400	48736	64157	81374	98630	112141	121025	123458	118246	106238	90520	73119	57116	42459	31104	22123	15704
counts per bin	-1.60562	0	0	0	0	0	0	0	0	1	1	2	3	2	6	10	10	33	34	68	106	185	325	576	944	1595	2676	4177	6639	10449	15936	24087	34818	48936	66702	88087	110105	131718	149016	160342	162140	154721	137467	116770	94221	73072	54684	39891	28600
counts per bin	-1.47457	0	0	0	0	0	0	0	1	1	1	1	2	8	6	12	16	18	33	48	104	196	265	488	834	1468	2392	3689	6165	9517	14869	22273	33187	47498	66296	90104	117443	145859	173904	195553	208594	208292	197492	176527	149413	119459	92473	69266	50974
counts per bin	-1.34352	0	0	0	0	0	0	0	1	0	0	0	0	2	6	15	12	17	37	48	77	133	242	443	788	1249	2097	3400	5344	8679	13264	20362	30486	44956	64038	88438	119724	153743	190587	225037	251944	267358	266213	250466	222199	186608	150094	116232	87340
counts per bin	-1.21247	0	0	0	0	0	0	0	0	1	0	1	1	0	1	9	15	17	35	58	103	121	232	405	623	1187	1806	2989	4738	7758	11747	18377	27745	40652	60043	84389	115677	154018	197953	243542	286829	319351	335065	332664	311134	275089	231094	185146	143208
counts per bin	-1.08142	0	0	0	0	0	0	0	1	1	0	1	0	1	2	6	11	12	25	31	71	140	188	379	622	1003	1595	2680	4338	6481	10528	16181	24580	36891	54221	77697	109148	148044	196924	251460	307711	357950	395887	415287	409431	380968	333596	278694	222847
counts per bin	-0.950367	0	0	0	0	0	0	1	0	0	1	2	2	2	3	8	10	13	14	31	53	118	187	307	539	933	1453	2338	3724	5846	9096	13976	21223	32157	47828	69953	99105	138436	187153	246269	312697	378990	440594	483309	502257	491558	455030	398298	331115
counts per bin	-0.819316	0	0	0	0	0	0	1	0	1	1	0	1	0	2	7	9	10	18	30	65	96	150	281	463	778	1239	1943	3173	4959	7934	12145	18732	27844	41363	61061	88072	124101	171837	230832	301632	378334	457555	526928	576338	595906	580511	534037	465253
counts per bin	-0.688265	0	0	0	0	0	0	1	0	0	0	0	0	1	2	7	5	7	20	23	58	87	154	220	386	645	1016	1669	2700	4262	6662	10302	15769	23495	35632	52617	76406	108668	151666	208424	277193	358123	449489	539412	617089	673822	692635	671534	614483
counts per bin	-0.557214	0	0	0	0	0	0	0	1	1	0	1	0	4	3	5	12	9	15	28	39	59	99	212	325	520	897	1409	2305	3501	5556	8661	13145	20115	29466	43971	63524	91902	130013	180153	244626	324390	418365	517857	619095	708192	769894	789017	759230
counts per bin	-0.426163	0	0	0	0	0	0	0	0	0	1	2	0	3	2	1	9	13	10	32	29	65	109	153	272	402	725	1197	1820	2897	4591	6893	10666	16145	24433	35426	52143	75368	107405	150738	207645	279297	367783	472679	584419	695332	794058	861231	879086
counts per bin	-0.295112	0	0	0	0	0	0	0	0	0	0	2	1	2	1	2	10	7	14	16	29	39	100	125	226	336	512	840	1363	2270	3503	5504	8232	12629	18835	28157	41262	59959	85859	121317	169021	230864	309834	405439	516706	638634	758529	867546	938793
counts per bin	-0.164062	0	0	0	0	0	0	0	0	0	0	3	1	2	3	2	5	7	8	19	16	32	66	113	154	260	446	626	1065	1769	2674	4162	6309	9440	14606	21361	31233	45821	65366	92999	131347	181985	247100	330389	430064	547234	675339	800853	919278
counts per bin	-0.0330106	0	0	0	0	0	0	1	0	0	0	0	0	1	2	1	4	3	5	9	15	37	48	69	119	169	257	468	694	1201	1868	2951	4467	6838	10562	15438	22919	32899	47996	68551	97789	136823	188978	255832	340493	442428	560134	686584	817281
counts per bin	0.0980403	0	0	0	0	2	0	0	1	0	1	1	2	2	0	0	1	3	4	2	13	22	31	49	60	124	209	326	502	785	1192	2015	3188	4599	7249	10483	15819	23036	33175	48154	68989	98081	136888	188226	253571	336868	437331	549492	672690
counts per bin	0.229091	0	0	0	0	1	2	0	0	1	1	0	0	1	1	4	1	5	4	4	11	8	14	24	39	88	142	194	347	551	855	1177	2000	3056	4485	6807	10457	15257	22133	32395	46684	66009	93814	130659	179711	243181	321811	416203	523417
counts per bin	0.360142	0	0	0	0	0	0	0	0	0	0	0	2	0	0	2	2	2	2	2	6	6	16	12	36	41	79	147	202	336	466	790	1281	1961	3022	4316	6723	9682	14594	20960	29961	43699	62055	87464	121361	166865	224848	298934	385962
counts per bin	0.491193	0	0	0	0	0	0	0	0	1	0	1	2	0	0	2	2	1	0	1	1	5	9	9	17	29	67	68	106	160	287	446	688	1152	1688	2718	4016	5953	8873	13002	18665	27037	38951	55675	78188	109500	150230	202638	269454
counts per bin	0.622244	0	0	0	0	0	0	0	0	1	0	0	0	0	1	1	2	1	1	3	3	2	6	11	17	12	36	42	81	119	157	273	425	610	1025	1523	2323	3542	5311	7712	11324	16338	23563	34136	48897	68728	95619	131526	178574
counts per bin	0.753295	0	0	0	0	0	0	0	1	0	0	0	0	1	0	0	0	0	1	2	2	2	2	5	6	8	15	26	40	62	94	143	213	328	546	819	1335	1987	3016	4454	6607	9494	14098	20112	29020	41840	59199	82921	113422
counts per bin	0.884346	0	0	0	0	0	0	0	0	1	0	0	0	0	0	0	0	0	1	0	1	2	3	2	4	3	11	18	24	37	54	80	139	206	298	467	704	1162	1656	2489	3633	5481	7882	11916	17057	24882	35501	50262	70193
counts per bin	1.0154	0	0	0	0	0	0	0	0	0	0	0	0	1	0	0	0	0	0	0	0	1	1	1	4	5	7	4	10	20	35	41	66	105	164	286	419	611	894	1350	2028	3041	4468	6656	9671	14037	20242	29524	40912
counts per bin	1.14645	0	0	0	0	0	0	0	0	0	0	0	0	0	0	0	0	1	0	0	0	2	1	1	0	3	4	3	3	12	16	25	38	60	77	135	227	287	480	779	1092	1743	2455	3592	5335	7725	11381	16514	23530
counts per bin	1.2775	0	0	0	0	0	0	0	0	0	0	0	0	0	0	0	0	0	0	0	0	0	0	1	1	1	3	6	3	6	10	14	18	25	38	77	110	154	292	384	557	891	1395	1980	2987	4236	6242	9314	13240
counts per bin	1.40855	0	0	0	0	0	0	0	0	0	0	0	0	0	0	0	0	0	0	0	0	0	0	2	0	0	2	3	3	4	7	6	15	21	34	44	66	83	153	213	334	495	789	1052	1530	2381	3348	4937	7249
counts per bin	1.5396	0	0	0	0	0	0	0	0	0	0	0	0	0	0	0	0	0	0	1	0	0	1	0	0	1	2	0	0	0	1	5	12	5	20	26	32	56	69	129	171	226	386	547	869	1156	1705	2643	3898
counts per bin	1.67065	0	0	0	0	0	0	0	0	0	0	0	0	0	0	1	0	0	0	0	0	0	1	0	0	0	0	2	1	1	1	2	4	7	9	11	34	33	49	43	82	132	203	262	445	646	948	1342	1956
counts per bin	1.8017	0	0	0	0	0	0	0	0	0	0	0	0	1	0	0	0	0	1	0	0	0	0	0	1	0	0	0	0	0	0	1	2	2	7	1	14	15	20	38	53	76	91	156	182	276	436	753	1021
counts per bin	1.93275	0	0	0	0	0	0	0	0	0	0	0	0	1	0	1	0	0	0	0	0	0	1	0	0	0	0	0	0	0	4	1	3	3	0	5	5	13	15	20	25	36	56	72	117	138	250	341	524
counts per bin	2.0638	0	0	0	0	0	0	0	0	0	0	0	0	0	0	0	0	0	0	0	0	0	0	1	1	0	0	1	0	1	0	0	0	0	3	4	6	8	13	7	15	28	26	39	73	68	119	179	255
counts per bin	2.19486	0	0	0	0	0	0	0	0	0	0	0	0	0	0	0	0	0	0	0	0	0	0	1	0	1	0	0	0	0	0	0	1	0	1	0	4	0	8	5	6	8	15	18	30	45	61	83	146
counts per bin	2.32591	0	0	0	0	0	0	0	0	0	0	0	0	0	0	0	0	0	0	0	0	0	0	0	0	0	0	0	0	0	0	0	0	0	2	0	4	1	2	4	0	14	18	8	20	29	33	62	72
counts per bin	2.45696	0	0	0	0	0	0	0	0	0	0	0	0	0	0	0	0	0	0	0	0	0	0	1	0	0	0	0	0	0	1	0	0	0	0	0	0	0	0	4	2	3	3	3	9	16	24	20	35
counts per bin	2.58801	0	0	0	0	0	0	0	0	0	0	0	0	0	0	0	0	0	0	0	0	0	0	0	1	0	0	1	0	0	0	0	0	0	1	0	0	1	0	2	2	5	5	2	2	9	10	10	22
counts per bin	2.71906	0	0	0	0	0	0	0	0	0	0	0	0	0	0	0	0	0	0	0	0	0	0	0	0	1	0	0	0	0	0	0	0	0	1	0	0	0	0	0	2	1	0	4	2	3	7	10	12
counts per bin	2.85011	0	0	0	0	0	0	0	0	0	0	0	0	0	0	0	0	0	0	0	0	0	0	0	0	0	0	0	0	0	0	0	0	0	0	0	1	0	1	0	1	1	1	2	0	3	1	3	3
counts per bin	2.98116	0	0	0	0	0	0	0	0	0	0	0	0	0	0	0	0	0	0	0	0	0	0	0	0	0	0	0	0	0	0	0	0	0	0	0	0	0	0	1	0	0	0	0	2	2	3	3	0
counts per bin	3.11221	0	0	0	0	0	0	0	0	0	0	0	0	0	0	0	0	0	0	0	0	0	0	0	0	0	0	0	0	0	0	0	0	0	0	0	0	0	0	0	0	0	0	0	0	0	1	1	0
counts per bin	3.24326	0	0	0	0	0	0	0	0	0	0	0	0	0	0	0	0	0	0	0	0	0	0	0	0	0	0	0	0	0	0	0	0	0	0	0	0	0	0	0	1	0	0	0	0	0	3	2	3
counts per bin	3.37431	0	0	0	0	0	0	0	0	0	0	0	0	0	0	0	0	0	0	0	0	0	0	0	0	0	0	0	0	0	0	0	0	0	0	0	0	0	0	0	0	0	1	0	0	1	0	0	1
counts per bin	3.50536	0	0	0	0	0	0	0	0	0	0	0	0	0	0	0	0	0	0	0	0	0	0	0	0	0	0	0	0	0	0	0	0	0	0	0	0	0	0	0	0	0	0	0	1	0	0	0	0
counts per bin	3.63642	0	0	0	0	0	0	0	0	0	0	0	0	0	0	0	0	0	0	0	0	0	0	0	0	0	0	0	0	0	0	0	0	0	0	0	0	0	0	0	0	0	0	0	0	0	0	0	1
counts per bin	3.76747	0	0	0	0	0	0	0	0	0	0	0	0	0	0	0	0	0	0	0	0	0	0	0	0	0	0	0	0	0	0	0	0	0	0	0	0	0	0	0	0	0	0	0	0	0	0	0	0
counts per bin	3.89852	0	0	0	0	0	0	0	0	0	0	0	0	0	0	0	0	0	0	0	0	0	0	0	0	0	0	0	0	0	0	0	0	0	0	0	0	0	0	0	0	0	0	0	0	0	0	0	0
counts per bin	4.02957	0	0	0	0	0	0	0	0	0	0	0	0	0	0	0	0	0	0	0	0	0	0	0	0	0	0	0	0	0	0	0	0	0	0	0	0	0	0	0	0	0	0	0	0	0	0	0	0
counts per bin	4.16062	0	0	0	0	0	0	0	0	0	0	0	0	0	0	0	0	0	0	0	0	0	0	0	0	0	0	0	0	0	0	0	0	0	0	0	0	0	0	0	0	0	0	0	0	0	0	0	0
counts per bin	4.29167	0	0	0	0	0	0	0	0	0	0	0	0	0	0	0	0	0	0	0	0	0	0	0	0	0	0	0	0	0	0	0	0	0	0	0	0	0	0	0	0	0	0	0	0	0	0	0	0
counts per bin	4.42272	0	0	0	0	0	0	0	0	0	0	0	0	0	0	0	0	0	0	0	0	0	0	0	0	0	0	0	0	0	0	0	0	0	0	0	0	0	0	0	0	0	0	0	0	0	0	0	0
counts per bin	4.55377	0	0	0	0	0	0	0	0	0	0	0	0	0	0	0	0	0	0	0	0	0	0	0	0	0	0	0	0	0	0	0	0	0	0	0	0	0	0	0	0	0	0	0	0	0	0	0	0
counts per bin	4.68482	0	0	0	0	0	0	0	0	0	0	0	0	0	0	0	0	0	0	0	0	0	0	0	0	0	0	0	0	0	0	0	0	0	0	0	0	0	0	0	0	0	0	0	0	0	0	0	0
counts per bin	4.81587	0	0	0	0	0	0	0	0	0	0	0	0	0	0	0	0	0	0	0	0	0	0	0	0	0	0	0	0	0	0	0	0	0	0	0	0	0	0	0	0	0	0	0	0	0	0	0	0
counts per bin	4.94692	0	0	0	0	0	0	0	0	0	0	0	0	0	0	0	0	0	0	0	0	0	0	0	0	0	0	0	0	0	0	0	0	0	0	0	0	0	0	0	0	0	0	0	0	0	0	0	0
counts per bin	5.07798	0	0	0	0	0	0	0	0	0	0	0	0	0	0	0	0	0	0	0	0	0	0	0	0	0	0	0	0	0	0	0	0	0	0	0	0	0	0	0	0	0	0	0	0	0	0	0	0
counts per bin	5.20903	0	0	0	0	0	0	0	0	0	0	0	0	0	0	0	0	0	0	0	0	0	0	0	0	0	0	0	0	0	0	0	0	0	0	0	0	0	0	0	0	0	0	0	0	0	0	0	0
counts per bin	5.34008	0	0	0	0	0	0	0	0	0	0	0	0	0	0	0	0	0	0	0	0	0	0	0	0	0	0	0	0	0	0	0	0	0	0	0	0	0	0	0	0	0	0	0	0	0	0	0	0
counts per bin	5.47113	0	0	0	0	0	0	0	0	0	0	0	0	0	0	0	0	0	0	0	0	0	0	0	0	0	0	0	0	0	0	0	0	0	0	0	0	0	0	0	0	0	0	0	0	0	0	0	0
counts per bin	5.60218	0	0	0	0	0	0	0	0	0	0	0	0	0	0	0	0	0	0	0	0	0	0	0	0	0	0	0	0	0	0	0	0	0	0	0	0	0	0	0	0	0	0	0	0	0	0	0	0
counts per bin	5.73323	0	0	0	0	0	0	0	0	0	0	0	0	0	0	0	0	0	0	0	0	0	0	0	0	0	0	0	0	0	0	0	0	0	0	0	0	0	0	0	0	0	0	0	0	0	0	0	0
counts per bin	5.86428	0	0	0	0	0	0	0	0	0	0	0	0	0	0	0	0	0	0	0	0	0	0	0	0	0	0	0	0	0	0	0	0	0	0	0	0	0	0	0	0	0	0	0	0	0	0	0	0
counts per bin	5.99533	0	0	0	0	0	0	0	0	0	0	0	0	0	0	0	0	0	0	0	0	0	0	0	0	0	0	0	0	0	0	0	0	0	0	0	0	0	0	0	0	0	0	0	0	0	0	0	0
counts per bin	6.12638	0	0	0	0	0	0	0	0	0	0	0	0	0	0	0	0	0	0	0	0	0	0	0	0	0	0	0	0	0	0	0	0	0	0	0	0	0	0	0	0	0	0	0	0	0	0	0	0
counts per bin	6.25743	0	0	0	0	0	0	0	0	0	0	0	0	0	0	0	0	0	0	0	0	0	0	0	0	0	0	0	0	0	0	0	0	0	0	0	0	0	0	0	0	0	0	0	0	0	0	0	0
counts per bin	6.38848	0	0	0	0	0	0	0	0	0	0	0	0	0	0	0	0	0	0	0	0	0	0	0	0	0	0	0	0	0	0	0	0	0	0	0	0	0	0	0	0	0	0	0	0	0	0	0	0
counts per bin	6.51954	0	0	0	0	0	0	0	0	0	0	0	0	0	0	0	0	0	0	0	0	0	0	0	0	0	0	0	0	0	0	0	0	0	0	0	0	0	0	0	0	0	0	0	0	0	0	0	0
counts per bin	6.65059	0	0	0	0	0	0	0	0	0	0	0	0	0	0	0	0	0	0	0	0	0	0	0	0	0	0	0	0	0	0	0	0	0	0	0	0	0	0	0	0	0	0	0	0	0	0	0	0
[truncated: 53 more columns]

## Sheet: panel E - example predicted ts
PREDICTED
'insular cortex'	1.82135	1.85388	1.75305	1.53354	1.22104	0.848749	0.453124	0.0696764	-0.270852	-0.545361	-0.740071	-0.85092	-0.882767	-0.847658	-0.762493	-0.646456	-0.518563	-0.395628	-0.290839	-0.213039	-0.16667	-0.152268	-0.16729	-0.207054	-0.2656	-0.336338	-0.412429	-0.48696	-0.55299	-0.603614	-0.632125	-0.632348	-0.599123	-0.528886	-0.420249	-0.274462	-0.0956897	0.108994	0.32986	0.555033	0.771183	0.96437	1.12099	1.22881	1.27806	1.26253	1.18058	1.03601	0.838373
'striate cortex'	-0.431565	-0.310435	-0.135097	0.0759279	0.298586	0.506592	0.675163	0.784586	0.823055	0.788319	0.68788	0.537694	0.359605	0.177956	0.0159124	-0.107875	-0.181801	-0.202666	-0.175749	-0.113646	-0.0341053	0.0427891	0.0977043	0.114979	0.0849973	0.00568845	-0.117046	-0.27006	-0.434755	-0.589714	-0.713802	-0.789265	-0.804323	-0.754814	-0.644603	-0.484695	-0.291247	-0.0828516	0.122378	0.309422	0.468229	0.59461	0.690093	0.760883	0.816168	0.86611	0.919874	0.983975	1.0612
'lateral prefrontal cortex'	-0.267692	-0.430092	-0.56181	-0.64987	-0.685406	-0.664865	-0.590694	-0.471333	-0.32039	-0.155045	0.0061658	0.145882	0.250397	0.311703	0.328735	0.307596	0.260685	0.204847	0.158829	0.140416	0.163724	0.237009	0.361344	0.530294	0.730619	0.943865	1.1486	1.32299	1.44738	1.50662	1.49171	1.40083	1.2394	1.01927	0.757218	0.472842	0.186268	-0.0840608	-0.323185	-0.520782	-0.671575	-0.774991	-0.834237	-0.854995	-0.844024	-0.80793	-0.752322	-0.681476	-0.598522
'posterior cingulate cortex'	0.171951	0.26765	0.31173	0.294613	0.213465	0.0723985	-0.118164	-0.342812	-0.582891	-0.818396	-1.02973	-1.19915	-1.31186	-1.35673	-1.32684	-1.2197	-1.03741	-0.786613	-0.47826	-0.127071	0.249242	0.631016	0.997854	1.32994	1.60938	1.82148	1.95593	2.00777	1.978	1.8738	1.70801	1.49797	1.26366	1.02528	0.800628	0.60265	0.437703	0.304873	0.196629	0.10075	0.00323381	-0.108362	-0.241836	-0.398201	-0.570975	-0.747078	-0.909177	-1.03899	-1.12092
'precuneus'	-0.73797	-0.751538	-0.727299	-0.658154	-0.541942	-0.382009	-0.187189	0.0288076	0.24861	0.452923	0.62266	0.74127	0.796984	0.784678	0.707024	0.574682	0.405417	0.222227	0.0507025	-0.0840394	-0.160453	-0.163329	-0.0859137	0.06888	0.288317	0.55085	0.828262	1.08878	1.30088	1.43724	1.47852	1.41616	1.25397	1.00803	0.704813	0.377862	0.0632517	-0.205355	-0.401386	-0.509007	-0.525179	-0.45978	-0.333797	-0.175832	-0.0175141	0.111436	0.187646	0.19732	0.137772
OBSERVED
'insular cortex'	2.45373	2.18344	1.76882	1.24761	0.66686	0.0775314	-0.471097	-0.93671	-1.28817	-1.50817	-1.59417	-1.55742	-1.42049	-1.21355	-0.97017	-0.723022	-0.500232	-0.322765	-0.20311	-0.145273	-0.145893	-0.196097	-0.283662	-0.395083	-0.517229	-0.638457	-0.749172	-0.841965	-0.911466	-0.954088	-0.96774	-0.951587	-0.905849	-0.831654	-0.730915	-0.606246	-0.4609	-0.298759	-0.124393	0.0568128	0.238468	0.413026	0.571794	0.705265	0.803898	0.859346	0.866015	0.822644	0.733552
'striate cortex'	-0.0199857	0.163269	0.339028	0.494832	0.619976	0.707434	0.755237	0.766991	0.751381	0.720726	0.688821	0.668455	0.669043	0.694825	0.743933	0.808506	0.875785	0.930004	0.954742	0.935375	0.861309	0.727707	0.536535	0.2968	0.0239524	-0.261532	-0.536276	-0.776631	-0.961547	-1.07531	-1.10971	-1.0653	-0.951348	-0.784493	-0.58615	-0.379194	-0.184416	-0.0174445	0.113327	0.207422	0.271512	0.317391	0.35915	0.410107	0.480104	0.573641	0.689155	0.819474	0.953273
'lateral prefrontal cortex'	0.135816	-0.0564437	-0.257349	-0.445537	-0.600783	-0.706849	-0.753824	-0.739563	-0.669942	-0.55784	-0.420969	-0.278855	-0.149448	-0.0459056	0.0258744	0.0684961	0.0928171	0.116189	0.159438	0.243071	0.383318	0.588687	0.857603	1.17757	1.52601	1.87275	2.18378	2.42577	2.57064	2.59962	2.50606	2.29654	1.99023	1.61636	1.21039	0.809275	0.446672	0.148819	-0.0684005	-0.20075	-0.255245	-0.248215	-0.202246	-0.142505	-0.0930486	-0.0736323	-0.0974508	-0.170055	-0.28951
'posterior cingulate cortex'	-0.0778182	-0.0151163	0.050954	0.113342	0.164277	0.195762	0.20008	0.170406	0.10156	-0.0090898	-0.160659	-0.347874	-0.560529	-0.783515	-0.997602	-1.18103	-1.31177	-1.37027	-1.34217	-1.22066	-1.00806	-0.716258	-0.365919	0.0155368	0.396911	0.746815	1.03736	1.2474	1.36494	1.38823	1.32554	1.19348	1.01425	0.812081	0.609636	0.42478	0.268371	0.143416	0.0457217	-0.0341538	-0.108045	-0.187048	-0.278771	-0.385534	-0.503915	-0.625709	-0.740068	-0.836322	-0.906836
'precuneus'	-0.740468	-0.694018	-0.652228	-0.61369	-0.576132	-0.537297	-0.495751	-0.451347	-0.40519	-0.359049	-0.314318	-0.270801	-0.225661	-0.172903	-0.103634	-0.00718726	0.127025	0.307266	0.537265	0.814521	1.12945	1.46559	1.80086	2.10971	2.36593	2.54574	2.63079	2.61073	2.48498	2.26335	1.96543	1.61867	1.25519	0.907922	0.606314	0.372414	0.217864	0.142368	0.133928	0.170914	0.225657	0.269023	0.275161	0.225632	0.112162	-0.0624031	-0.285089	-0.535467	-0.789453
[truncated: 1,050 more columns]

## Sheet: panel F - scan time to sim SC
Y-axis	X-axis
sim to matrix	fraction
0.531457	0.002
0.831619	0.004
0.93118	0.007
0.96943	0.015
0.985776	0.029
0.993316	0.058
0.996908	0.116
0.998666	0.233
0.999538	0.466
1	1

## Sheet: panel G- between sub scan MSE
0.56245	0.298059	0.26581	0.282848	0.749856	0.681018	0.692467	0.693641	0.725734	0.65585	0.798099	0.777547	0.710756	0.713005	0.67052	0.697226	0.717068	0.718433	0.79118	0.801474	0.81071	0.791399	0.811357	0.911611	0.700593	0.739517	0.725608	0.72533	0.699013	0.619947	0.687288	0.734051	0.772456	0.7181	0.640252	0.736468	0.715987	0.735129	0.746497	0.72719	0.788408	0.758243	0.841415	0.846266	0.715034	0.663939	0.670958	0.670565	0.701078	0.603213
0.280882	0.617695	0.258338	0.279774	0.737492	0.656465	0.6795	0.677651	0.712911	0.649863	0.797856	0.766849	0.704481	0.69678	0.664088	0.681001	0.709492	0.712971	0.789969	0.800833	0.794991	0.767006	0.799153	0.909155	0.678157	0.730148	0.711029	0.713243	0.695419	0.614908	0.680839	0.731329	0.753268	0.716378	0.63	0.729842	0.711166	0.735483	0.740679	0.728503	0.792558	0.766495	0.836982	0.84773	0.707988	0.66387	0.669042	0.682463	0.696115	0.610229
0.292018	0.30175	0.515006	0.287349	0.744232	0.673501	0.683861	0.682613	0.720112	0.645037	0.794263	0.771951	0.69376	0.697803	0.67044	0.685732	0.714574	0.714486	0.794382	0.785819	0.795819	0.754773	0.788433	0.89267	0.690552	0.743251	0.708014	0.706561	0.68892	0.616181	0.689106	0.728466	0.751711	0.71319	0.637237	0.726886	0.698286	0.723152	0.738784	0.705941	0.774429	0.749568	0.828777	0.839051	0.713584	0.661391	0.67094	0.676091	0.687543	0.596371
0.286015	0.300998	0.264996	0.547985	0.739651	0.65918	0.673882	0.663227	0.712138	0.659337	0.797484	0.774205	0.698131	0.704065	0.666347	0.696433	0.704525	0.713399	0.792851	0.794459	0.79867	0.770514	0.791712	0.902509	0.674868	0.733685	0.695116	0.697858	0.687334	0.611979	0.683183	0.729572	0.735551	0.707815	0.634255	0.714185	0.6914	0.719959	0.7277	0.716336	0.774234	0.746006	0.821535	0.837702	0.700231	0.669016	0.667409	0.665131	0.687665	0.611769
0.705244	0.80409	0.664116	0.716275	0.537572	0.243418	0.250878	0.235317	0.713105	0.644969	0.806221	0.750235	0.693793	0.716015	0.651587	0.691423	0.734029	0.714941	0.814648	0.804488	0.805371	0.80081	0.828099	0.915663	0.697493	0.757227	0.724638	0.722439	0.657872	0.602033	0.651958	0.70628	0.774792	0.728208	0.644	0.726452	0.741404	0.757244	0.773589	0.766442	0.803707	0.76434	0.847442	0.865643	0.694224	0.667723	0.657436	0.628562	0.709798	0.627823
0.706848	0.800124	0.667603	0.724798	0.25427	0.478983	0.252004	0.243822	0.700236	0.632698	0.7922	0.749717	0.693668	0.72083	0.642093	0.68623	0.719098	0.702191	0.799066	0.807526	0.802849	0.800905	0.816769	0.915864	0.678307	0.751711	0.719889	0.711015	0.664164	0.607949	0.653067	0.713078	0.755245	0.731314	0.630936	0.71654	0.732656	0.756055	0.761575	0.758798	0.795914	0.762825	0.85774	0.860322	0.680615	0.668875	0.650302	0.63455	0.71146	0.639264
0.703845	0.800471	0.658946	0.718601	0.25745	0.249092	0.485306	0.240735	0.682028	0.610539	0.787703	0.733389	0.700623	0.714452	0.644695	0.684136	0.718883	0.696909	0.805884	0.801726	0.809149	0.808714	0.815514	0.92406	0.677942	0.754317	0.72909	0.708316	0.646393	0.607493	0.64484	0.698253	0.754645	0.706076	0.621786	0.705664	0.740524	0.764353	0.775316	0.75461	0.795743	0.761007	0.855236	0.850516	0.685933	0.663155	0.649895	0.631631	0.711096	0.631881
0.706076	0.811172	0.668154	0.723322	0.252634	0.250927	0.252135	0.479264	0.699225	0.624578	0.787292	0.742548	0.695058	0.706268	0.650653	0.689671	0.713007	0.708977	0.805204	0.799086	0.790282	0.78995	0.811084	0.921703	0.677538	0.750718	0.714434	0.719396	0.656486	0.603343	0.653576	0.706985	0.755001	0.724382	0.629917	0.70963	0.743323	0.761984	0.771567	0.761339	0.795899	0.771164	0.845073	0.867188	0.695107	0.65886	0.647894	0.627656	0.705991	0.634715
0.749186	0.819983	0.709148	0.76238	0.744856	0.676638	0.698192	0.699155	0.553018	0.240231	0.261128	0.268444	0.741609	0.738216	0.693407	0.710426	0.731704	0.748034	0.836911	0.83598	0.82462	0.810735	0.834305	0.926378	0.716935	0.756952	0.75575	0.720907	0.716394	0.650609	0.713402	0.742084	0.776658	0.717826	0.652207	0.738537	0.758886	0.790591	0.780753	0.777945	0.825798	0.806465	0.867897	0.902736	0.728007	0.690881	0.691097	0.651733	0.749358	0.651944
0.78197	0.878595	0.73589	0.805367	0.791746	0.72097	0.740363	0.738105	0.224013	0.517221	0.264132	0.277566	0.783101	0.772613	0.72479	0.750969	0.772871	0.793742	0.882119	0.866535	0.868856	0.854497	0.870604	0.97496	0.753209	0.812417	0.798888	0.763541	0.759527	0.680796	0.74897	0.801913	0.814423	0.76671	0.693296	0.789608	0.805604	0.831113	0.82479	0.824477	0.84849	0.834362	0.916628	0.937009	0.759817	0.748895	0.725311	0.695177	0.800537	0.706341
0.767673	0.847726	0.731033	0.788519	0.775292	0.700951	0.717747	0.716976	0.216225	0.237628	0.645012	0.262084	0.77204	0.763674	0.720941	0.751773	0.755089	0.762935	0.884742	0.844071	0.86628	0.832194	0.882871	0.977546	0.741731	0.801298	0.779718	0.747191	0.74268	0.669727	0.727068	0.772431	0.811614	0.744774	0.684658	0.772377	0.79468	0.821999	0.816619	0.814963	0.844755	0.839786	0.919962	0.92357	0.741017	0.705932	0.706027	0.659452	0.792636	0.678325
0.788905	0.865662	0.734438	0.799353	0.768464	0.707716	0.737142	0.733444	0.2168	0.24192	0.254184	0.623628	0.770013	0.766534	0.718301	0.74924	0.763765	0.775985	0.881691	0.858681	0.868405	0.855024	0.869564	0.9863	0.751698	0.820659	0.784762	0.767084	0.754587	0.680873	0.738532	0.786875	0.806387	0.753503	0.679707	0.773157	0.80213	0.822832	0.822292	0.819573	0.863692	0.855299	0.936906	0.95292	0.75265	0.70935	0.716298	0.677047	0.79193	0.699326
0.742805	0.820214	0.681795	0.753536	0.752974	0.68499	0.7173	0.696878	0.750821	0.682846	0.801801	0.796757	0.498609	0.253375	0.242166	0.242393	0.75529	0.741951	0.845767	0.834428	0.837475	0.803763	0.840623	0.921835	0.683989	0.725396	0.727789	0.711186	0.689719	0.634118	0.673993	0.734209	0.757533	0.724873	0.625396	0.711346	0.729234	0.732373	0.749677	0.748564	0.799947	0.777684	0.840233	0.868916	0.724452	0.670932	0.667703	0.669301	0.738768	0.641176
0.737761	0.814641	0.680867	0.764669	0.757251	0.690644	0.69432	0.695182	0.760381	0.673664	0.796829	0.798423	0.245675	0.498296	0.240385	0.246645	0.731689	0.734648	0.827587	0.826931	0.847676	0.813163	0.837553	0.934937	0.686239	0.743095	0.727934	0.719262	0.687564	0.631887	0.686464	0.755236	0.765484	0.729342	0.623098	0.707513	0.713928	0.727205	0.730703	0.744101	0.787113	0.779922	0.844467	0.865911	0.710232	0.660137	0.666844	0.663642	0.735345	0.636896
0.731596	0.804961	0.684241	0.747158	0.748098	0.682185	0.694748	0.696879	0.742784	0.67541	0.795149	0.793885	0.251346	0.256651	0.451002	0.247117	0.745795	0.736056	0.841281	0.832789	0.833915	0.797675	0.835029	0.918003	0.685144	0.732975	0.73298	0.716021	0.69487	0.63901	0.689317	0.742185	0.765183	0.732216	0.627967	0.714124	0.722853	0.739853	0.745609	0.743586	0.796778	0.772036	0.831532	0.867503	0.71984	0.67282	0.666086	0.66426	0.728371	0.634806
0.744714	0.815819	0.691318	0.770622	0.758617	0.689109	0.696511	0.702871	0.753981	0.685017	0.800295	0.81868	0.245248	0.256717	0.241791	0.479343	0.753266	0.747838	0.839207	0.839003	0.838503	0.81322	0.851575	0.935676	0.694392	0.746003	0.726965	0.720101	0.703666	0.642146	0.697586	0.75229	0.769258	0.735314	0.628241	0.709542	0.743931	0.753052	0.748768	0.773116	0.787495	0.781394	0.834025	0.876886	0.733948	0.673527	0.67757	0.684312	0.737994	0.650464
0.729017	0.816532	0.69376	0.741636	0.759582	0.685822	0.721405	0.694299	0.756883	0.68502	0.848382	0.802226	0.753277	0.752977	0.704554	0.721824	0.51359	0.259639	0.293308	0.292152	0.808901	0.789728	0.83387	0.918791	0.707706	0.766661	0.741616	0.727278	0.697056	0.626934	0.686876	0.734895	0.76135	0.723969	0.626668	0.734304	0.743691	0.767082	0.782774	0.768541	0.812017	0.772045	0.849944	0.85854	0.746618	0.695267	0.680521	0.682366	0.761031	0.658753
0.736725	0.814335	0.693743	0.745867	0.757683	0.698846	0.723287	0.704951	0.748038	0.688046	0.839286	0.796224	0.750143	0.76489	0.706304	0.726109	0.266946	0.509651	0.290328	0.296339	0.809841	0.78827	0.829154	0.922252	0.697958	0.768178	0.735158	0.738705	0.709033	0.654094	0.699687	0.755393	0.753519	0.737244	0.621818	0.732027	0.751949	0.772791	0.783648	0.771683	0.806082	0.778717	0.850235	0.869363	0.749681	0.701775	0.682871	0.688882	0.752481	0.666998
0.721069	0.804744	0.680045	0.734524	0.743309	0.68154	0.70205	0.682992	0.729657	0.673717	0.824252	0.77775	0.7463	0.754186	0.696429	0.712352	0.263289	0.252208	0.59734	0.286037	0.818634	0.779167	0.833719	0.9254	0.709668	0.76613	0.746165	0.73211	0.687552	0.635672	0.686553	0.751862	0.743772	0.723511	0.604453	0.721829	0.757337	0.768708	0.787672	0.781696	0.795553	0.762765	0.836643	0.843154	0.72676	0.69119	0.677251	0.661042	0.738111	0.651834
0.722047	0.822247	0.689546	0.747195	0.749051	0.693241	0.718768	0.689397	0.751059	0.677315	0.840117	0.787774	0.759238	0.768593	0.702602	0.719272	0.258809	0.254316	0.283848	0.609806	0.808179	0.78833	0.826508	0.9102	0.710666	0.774596	0.727439	0.731697	0.686991	0.640372	0.685254	0.749397	0.748113	0.731206	0.61828	0.724855	0.752528	0.787125	0.79138	0.788051	0.821736	0.772158	0.840319	0.86057	0.729334	0.697642	0.684015	0.686124	0.75812	0.665976
0.776132	0.842281	0.739996	0.766326	0.820795	0.737623	0.749392	0.738981	0.765143	0.712421	0.835626	0.806124	0.79582	0.787526	0.736013	0.751737	0.774699	0.76626	0.847293	0.837947	0.576631	0.304894	0.303263	0.33227	0.748349	0.780276	0.780338	0.784698	0.76305	0.659725	0.735357	0.788092	0.795567	0.79195	0.694037	0.788538	0.743333	0.776866	0.773604	0.769629	0.824866	0.808418	0.872658	0.902644	0.762994	0.742114	0.729014	0.7083	0.78362	0.703083
0.768636	0.836671	0.72043	0.76346	0.819618	0.735211	0.746282	0.737149	0.751403	0.711682	0.828707	0.807749	0.792702	0.785909	0.731233	0.749312	0.758645	0.759827	0.851708	0.834923	0.310524	0.566371	0.302005	0.336889	0.734625	0.782633	0.769383	0.784342	0.754847	0.666275	0.731388	0.799489	0.783493	0.787913	0.684208	0.78006	0.746275	0.766216	0.756574	0.757345	0.818795	0.793917	0.850373	0.892651	0.770127	0.733536	0.726844	0.717642	0.768503	0.700529
0.753011	0.826207	0.713219	0.756995	0.813942	0.732143	0.744748	0.71905	0.74608	0.699088	0.809768	0.802226	0.783335	0.779491	0.719979	0.736303	0.757376	0.746013	0.833773	0.822413	0.316282	0.306081	0.580113	0.329396	0.741205	0.778067	0.773632	0.77189	0.753256	0.658407	0.733028	0.779819	0.797789	0.783727	0.688338	0.774581	0.749374	0.758827	0.763295	0.763347	0.811373	0.777828	0.85211	0.88545	0.76115	0.733833	0.713944	0.695692	0.775767	0.68715
0.779913	0.843	0.733891	0.778155	0.825309	0.751881	0.753908	0.738003	0.751818	0.700457	0.832817	0.819651	0.795298	0.790126	0.735226	0.751898	0.763174	0.763232	0.848663	0.834641	0.302622	0.302986	0.289648	0.68221	0.739499	0.783609	0.773431	0.785512	0.750676	0.662609	0.744718	0.787117	0.801554	0.788044	0.69843	0.787721	0.766563	0.783071	0.775852	0.777195	0.829155	0.806959	0.870262	0.91165	0.775091	0.744345	0.726687	0.710702	0.774868	0.691359
0.696635	0.788076	0.654842	0.733733	0.723873	0.644515	0.687348	0.678744	0.708413	0.63619	0.778656	0.744464	0.689409	0.675881	0.636669	0.665538	0.705058	0.697952	0.78271	0.77526	0.779016	0.751005	0.779192	0.878623	0.493137	0.264385	0.268486	0.256043	0.671761	0.604094	0.665281	0.71272	0.715722	0.686107	0.598952	0.6817	0.704373	0.73607	0.754114	0.720582	0.760854	0.734643	0.801416	0.821404	0.701946	0.674003	0.666349	0.647198	0.688242	0.596549
0.70128	0.788164	0.659056	0.729582	0.71821	0.646062	0.68001	0.678086	0.71049	0.645875	0.778377	0.744963	0.684074	0.678548	0.617969	0.67017	0.700701	0.692001	0.772507	0.774761	0.767696	0.758697	0.771872	0.881361	0.254599	0.538616	0.264495	0.253238	0.660224	0.602182	0.653341	0.716257	0.7242	0.703777	0.59914	0.682322	0.712387	0.741944	0.742674	0.724968	0.76703	0.747579	0.810705	0.821302	0.701933	0.66482	0.652096	0.659701	0.687711	0.603417
0.717119	0.791334	0.663249	0.730033	0.740772	0.650286	0.700673	0.690058	0.704438	0.642968	0.780309	0.747577	0.692018	0.687779	0.640707	0.671256	0.710589	0.709304	0.787048	0.791099	0.782215	0.763076	0.798239	0.897927	0.256342	0.261377	0.53546	0.252259	0.664479	0.599666	0.659629	0.713307	0.725207	0.697926	0.597313	0.695546	0.716351	0.741729	0.753217	0.735157	0.77153	0.753064	0.814606	0.830704	0.711973	0.67087	0.661165	0.657311	0.694847	0.600943
0.698275	0.788261	0.649944	0.733196	0.72845	0.646329	0.693063	0.687664	0.706953	0.638765	0.773994	0.746096	0.688137	0.675648	0.626967	0.666239	0.691675	0.690504	0.774285	0.773226	0.770905	0.757193	0.788018	0.882077	0.257956	0.264347	0.266144	0.507497	0.659425	0.605331	0.658005	0.711283	0.714305	0.695552	0.586084	0.681746	0.70699	0.731954	0.742197	0.732875	0.762967	0.745749	0.805878	0.819741	0.704245	0.661675	0.648328	0.653604	0.682315	0.59534
0.747792	0.819719	0.71899	0.768849	0.745781	0.678905	0.698483	0.675932	0.739988	0.680322	0.829003	0.799258	0.736958	0.733707	0.681269	0.713064	0.73936	0.719916	0.816047	0.825193	0.837322	0.815748	0.838906	0.928936	0.710987	0.761877	0.746929	0.738027	0.509951	0.222204	0.239009	0.235957	0.795655	0.738272	0.668733	0.740723	0.742573	0.78281	0.77284	0.775027	0.840678	0.827591	0.880244	0.903066	0.717494	0.68443	0.675245	0.665052	0.738332	0.65045
0.750921	0.837565	0.726373	0.783128	0.743097	0.685749	0.701999	0.689373	0.743396	0.692321	0.847352	0.813198	0.736597	0.74596	0.681441	0.730117	0.739669	0.72872	0.818951	0.825601	0.846974	0.823651	0.842934	0.940363	0.717896	0.767115	0.746616	0.751742	0.235395	0.453952	0.241636	0.244393	0.79082	0.758222	0.671023	0.754117	0.746399	0.79822	0.776237	0.79017	0.847235	0.824771	0.894877	0.895065	0.71493	0.688716	0.672781	0.657973	0.745155	0.658979
0.756036	0.841502	0.722578	0.791479	0.754314	0.69083	0.697354	0.691139	0.77321	0.702043	0.857636	0.827932	0.750619	0.756447	0.691263	0.73497	0.753295	0.737024	0.841114	0.828034	0.851544	0.826554	0.856409	0.95038	0.726191	0.772304	0.768517	0.737722	0.233211	0.222059	0.517075	0.236215	0.79782	0.747042	0.67285	0.760945	0.767989	0.804793	0.799454	0.794786	0.871533	0.834748	0.899486	0.912144	0.736525	0.696293	0.690351	0.670633	0.752947	0.663196
0.747381	0.829378	0.719908	0.786886	0.744894	0.683335	0.69041	0.696743	0.762316	0.703652	0.845862	0.820443	0.745809	0.748196	0.701248	0.72792	0.74412	0.734436	0.830992	0.828312	0.847007	0.819004	0.848212	0.940475	0.730975	0.771089	0.762437	0.745156	0.226556	0.222331	0.232771	0.564769	0.801479	0.751419	0.674126	0.758629	0.75552	0.800585	0.782194	0.787725	0.856196	0.817558	0.880353	0.888016	0.722946	0.694146	0.677509	0.665873	0.759761	0.675577
0.720166	0.821014	0.683033	0.72713	0.7316	0.66971	0.692022	0.688733	0.721443	0.647656	0.782591	0.738945	0.701119	0.712158	0.649694	0.669181	0.701196	0.68387	0.794954	0.788084	0.793581	0.778765	0.803017	0.905953	0.690446	0.743594	0.735589	0.712581	0.690727	0.638723	0.69011	0.731448	0.530164	0.241981	0.224605	0.250528	0.745688	0.75445	0.771395	0.768845	0.780975	0.74488	0.814827	0.84093	0.716264	0.678712	0.666268	0.654072	0.718531	0.620562
0.729657	0.820384	0.705843	0.749883	0.746534	0.681108	0.691449	0.689396	0.714895	0.653668	0.781803	0.754545	0.695379	0.712188	0.649275	0.683804	0.693679	0.698312	0.797987	0.785625	0.796983	0.785548	0.797912	0.904864	0.684948	0.738898	0.727812	0.719199	0.698628	0.660079	0.68479	0.740096	0.253707	0.536684	0.221591	0.250172	0.739108	0.76663	0.774839	0.768104	0.784797	0.748054	0.81111	0.849326	0.724969	0.69422	0.676757	0.666974	0.718132	0.63257
0.71281	0.810304	0.678514	0.73391	0.734283	0.682023	0.696239	0.687313	0.707197	0.638372	0.780586	0.735393	0.697855	0.703941	0.648939	0.664936	0.695863	0.691759	0.799121	0.788587	0.792179	0.779713	0.807681	0.901304	0.693457	0.731646	0.719464	0.704257	0.689679	0.647666	0.68081	0.720659	0.267475	0.251644	0.405872	0.260136	0.737283	0.758055	0.770945	0.776301	0.782526	0.750072	0.816272	0.835521	0.703921	0.676139	0.667581	0.647957	0.720102	0.610542
0.718362	0.820811	0.680784	0.748381	0.738942	0.669586	0.691983	0.688505	0.711082	0.643161	0.772858	0.743196	0.693938	0.700799	0.646905	0.670218	0.691767	0.692178	0.799401	0.782572	0.801374	0.789034	0.810947	0.926839	0.689703	0.736719	0.735391	0.716067	0.684382	0.649147	0.683685	0.738844	0.258042	0.24639	0.22543	0.494657	0.733979	0.766153	0.777686	0.766241	0.784668	0.755719	0.823606	0.844173	0.713888	0.688785	0.672297	0.658031	0.724388	0.626378
0.71456	0.780132	0.696807	0.710581	0.764684	0.68797	0.705363	0.699922	0.751771	0.667558	0.810213	0.782535	0.707601	0.723537	0.677415	0.689408	0.751705	0.733789	0.836165	0.817966	0.782699	0.769491	0.785729	0.893178	0.710928	0.74837	0.762443	0.733083	0.703684	0.624689	0.690206	0.75684	0.78571	0.753093	0.65818	0.752759	0.52014	0.287325	0.290863	0.286168	0.819572	0.80063	0.874957	0.883918	0.739326	0.690939	0.665329	0.68765	0.711112	0.628927
0.704687	0.785306	0.695316	0.709564	0.764557	0.705674	0.704105	0.69686	0.738129	0.68962	0.801253	0.783135	0.705984	0.725356	0.667565	0.689403	0.730269	0.7198	0.815297	0.812866	0.785248	0.764612	0.774928	0.892756	0.707966	0.754295	0.749206	0.746244	0.69139	0.626148	0.688057	0.73507	0.779265	0.744897	0.648367	0.742055	0.276393	0.539043	0.287162	0.286829	0.820664	0.80013	0.852373	0.883818	0.726002	0.690466	0.655518	0.67912	0.702571	0.626201
0.730189	0.796888	0.71289	0.725737	0.778291	0.700532	0.721019	0.714806	0.758009	0.679661	0.807981	0.787661	0.718504	0.73642	0.689539	0.698481	0.753362	0.738189	0.835224	0.823619	0.790385	0.779007	0.79019	0.897852	0.716657	0.755322	0.769504	0.759093	0.712119	0.642889	0.700698	0.756785	0.786942	0.771641	0.664178	0.760938	0.277207	0.285279	0.555886	0.284071	0.816206	0.800103	0.871983	0.888137	0.743976	0.697519	0.672141	0.692199	0.715624	0.632788
0.719633	0.790253	0.69804	0.724111	0.769555	0.691674	0.694614	0.705332	0.746058	0.677609	0.80086	0.791923	0.709214	0.7293	0.66902	0.696529	0.751135	0.736478	0.84048	0.831291	0.778437	0.757882	0.777814	0.895399	0.715629	0.76331	0.769118	0.762212	0.703027	0.616971	0.692558	0.744327	0.782006	0.759812	0.659263	0.757696	0.275264	0.288204	0.286964	0.545972	0.8184	0.796898	0.867853	0.881074	0.730272	0.696119	0.665581	0.692726	0.711179	0.62893
0.711644	0.786395	0.678551	0.733781	0.752617	0.669752	0.708731	0.693492	0.723582	0.667615	0.776907	0.752184	0.690288	0.703292	0.668845	0.675072	0.69862	0.67199	0.775854	0.770724	0.792519	0.779539	0.791818	0.892213	0.684758	0.726312	0.717122	0.705365	0.684961	0.621743	0.68469	0.729064	0.71824	0.692444	0.598871	0.682153	0.721099	0.726639	0.768852	0.747737	0.575058	0.308859	0.324704	0.327691	0.706762	0.657857	0.666607	0.651102	0.702998	0.625603
0.722637	0.794155	0.682164	0.737721	0.744811	0.681453	0.710708	0.697371	0.730898	0.675544	0.78821	0.765065	0.69275	0.701886	0.662019	0.677427	0.700471	0.670437	0.778513	0.77047	0.792717	0.779734	0.787264	0.879244	0.677357	0.732891	0.713084	0.712299	0.68278	0.623399	0.682756	0.728898	0.72089	0.699453	0.608734	0.698659	0.728681	0.736888	0.769146	0.747801	0.312581	0.550297	0.32387	0.331765	0.7	0.655333	0.6563	0.658549	0.707275	0.621771
0.719356	0.79543	0.676441	0.730645	0.746992	0.680636	0.70977	0.695398	0.716464	0.657325	0.784491	0.753791	0.687869	0.705699	0.662899	0.671438	0.693583	0.669889	0.784104	0.763436	0.795431	0.782523	0.787564	0.893253	0.688568	0.729261	0.711841	0.712515	0.687655	0.621753	0.683721	0.721425	0.72168	0.692115	0.612495	0.697418	0.719027	0.734731	0.759312	0.741529	0.31276	0.309458	0.588958	0.324938	0.699662	0.662764	0.651197	0.655444	0.711568	0.61523
0.718454	0.793046	0.684151	0.740464	0.74865	0.6689	0.704091	0.705733	0.713675	0.666041	0.767119	0.760229	0.679028	0.689618	0.647522	0.661533	0.685737	0.666673	0.770469	0.770795	0.799566	0.792655	0.787412	0.891635	0.676183	0.717963	0.714999	0.712353	0.68043	0.614042	0.67012	0.71611	0.712129	0.697608	0.597512	0.688578	0.720411	0.737633	0.768445	0.75272	0.308785	0.30884	0.317203	0.617224	0.684891	0.648387	0.652163	0.643908	0.705169	0.615597
0.709519	0.786429	0.676087	0.71871	0.736239	0.635232	0.681168	0.678664	0.692489	0.614421	0.782667	0.723705	0.692181	0.697296	0.649216	0.67917	0.691272	0.692367	0.792904	0.783215	0.796383	0.770753	0.821937	0.914662	0.680537	0.738257	0.726967	0.716801	0.656144	0.588187	0.658141	0.701433	0.791011	0.704693	0.646021	0.724779	0.70327	0.730432	0.74206	0.731952	0.789131	0.746436	0.821357	0.83211	0.498894	0.255322	0.257826	0.233619	0.710626	0.62694
0.701703	0.788014	0.673225	0.718089	0.717298	0.619249	0.661591	0.663087	0.678279	0.618666	0.784043	0.735792	0.695012	0.70472	0.651296	0.686217	0.697491	0.693488	0.795659	0.796864	0.794915	0.76933	0.806049	0.89662	0.673562	0.72685	0.724336	0.712095	0.631086	0.588424	0.649241	0.685596	0.757331	0.708623	0.631735	0.718874	0.700936	0.729571	0.730134	0.727966	0.775607	0.740601	0.815834	0.831193	0.246367	0.49529	0.258819	0.234873	0.706416	0.621896
0.701389	0.777381	0.667179	0.708847	0.720643	0.622018	0.662559	0.672142	0.693426	0.61661	0.773463	0.73385	0.691685	0.709043	0.656433	0.686252	0.70722	0.691649	0.79446	0.800996	0.803385	0.782275	0.817379	0.896634	0.675428	0.734549	0.722487	0.715276	0.637015	0.589947	0.650923	0.690215	0.771272	0.70795	0.646641	0.721207	0.708393	0.732144	0.735697	0.734463	0.777559	0.745833	0.811075	0.835969	0.249918	0.260272	0.476141	0.235328	0.702902	0.625535
0.692652	0.78965	0.668578	0.712742	0.723839	0.635379	0.666917	0.668971	0.682774	0.625347	0.771679	0.742762	0.68714	0.71073	0.63874	0.676312	0.693739	0.683275	0.786787	0.791674	0.789297	0.76522	0.807234	0.898855	0.664624	0.729424	0.712076	0.720627	0.644876	0.600136	0.649959	0.705314	0.761734	0.706021	0.629898	0.719376	0.701531	0.729072	0.730561	0.723033	0.770416	0.739913	0.795656	0.826876	0.250288	0.260926	0.259995	0.460687	0.705583	0.626002
0.69812	0.803048	0.664107	0.704034	0.732619	0.650538	0.684001	0.666152	0.691203	0.614249	0.767292	0.726659	0.705872	0.700585	0.653434	0.669893	0.711897	0.699085	0.817392	0.817496	0.815461	0.787422	0.81843	0.914831	0.671938	0.741313	0.729307	0.702981	0.672503	0.613922	0.655217	0.736139	0.770189	0.707294	0.631259	0.729184	0.695427	0.719151	0.734143	0.727805	0.788247	0.763035	0.846784	0.854326	0.708208	0.667483	0.650153	0.627303	0.493824	0.206685
0.717021	0.803385	0.667899	0.724093	0.741183	0.673439	0.695326	0.680374	0.691874	0.627157	0.778321	0.749521	0.712728	0.71723	0.667281	0.69494	0.730657	0.729203	0.838614	0.825734	0.820511	0.815374	0.82044	0.934281	0.676815	0.754944	0.724764	0.709271	0.681094	0.626282	0.673823	0.752928	0.778596	0.728503	0.643617	0.753394	0.712172	0.739233	0.734364	0.734132	0.797798	0.771722	0.850536	0.865754	0.700026	0.679034	0.654477	0.642088	0.21833	0.426635
0.713631	0.817953	0.657004	0.716324	0.745071	0.664433	0.705186	0.678757	0.705048	0.634341	0.791745	0.757578	0.720245	0.724007	0.674543	0.689122	0.733962	0.722175	0.84621	0.830835	0.830762	0.811824	0.839839	0.936971	0.67579	0.744721	0.730128	0.702824	0.690568	0.628562	0.67517	0.743861	0.765299	0.716304	0.636119	0.74542	0.706807	0.725629	0.73716	0.730484	0.790688	0.775626	0.85838	0.872789	0.710395	0.685443	0.660846	0.637222	0.219269	0.212835
0.72365	0.821172	0.673798	0.722602	0.760803	0.682572	0.706159	0.692837	0.719371	0.65358	0.783254	0.777695	0.727925	0.728957	0.679416	0.6944	0.744783	0.738146	0.856794	0.837222	0.822737	0.812056	0.831897	0.934909	0.693024	0.765745	0.739854	0.732513	0.700353	0.635141	0.682204	0.767561	0.782343	0.75269	0.636694	0.746612	0.713105	0.74505	0.736299	0.750959	0.803286	0.789985	0.873594	0.885033	0.743468	0.692267	0.663791	0.679012	0.218598	0.214825
0.736976	0.824562	0.700181	0.741449	0.740693	0.674252	0.691048	0.701839	0.753905	0.689196	0.826297	0.802122	0.72828	0.727519	0.675068	0.693672	0.74865	0.741003	0.842334	0.841369	0.8308	0.796932	0.822147	0.934831	0.708643	0.775493	0.754482	0.741638	0.688849	0.636741	0.686227	0.742586	0.772406	0.754176	0.659946	0.742173	0.733353	0.770812	0.768694	0.764537	0.805843	0.796982	0.850611	0.860765	0.723592	0.708065	0.670282	0.67995	0.731615	0.644549
0.730359	0.815569	0.69008	0.743339	0.732269	0.685925	0.694631	0.696805	0.747454	0.69204	0.813607	0.815972	0.709104	0.71338	0.658385	0.683412	0.734552	0.726139	0.834207	0.826794	0.831602	0.800131	0.827704	0.944692	0.710893	0.772953	0.74856	0.734558	0.679912	0.621697	0.687509	0.748795	0.762173	0.74473	0.651635	0.747731	0.735097	0.777768	0.772114	0.769253	0.798967	0.793115	0.842688	0.86566	0.705672	0.678924	0.658919	0.659852	0.710206	0.632833
0.747284	0.819517	0.703161	0.742641	0.74556	0.68141	0.682852	0.699712	0.755929	0.698109	0.832309	0.817607	0.722225	0.723481	0.663313	0.677893	0.73799	0.743115	0.842528	0.839495	0.822812	0.804708	0.84267	0.944672	0.707966	0.769383	0.744864	0.736817	0.675752	0.630197	0.690057	0.754713	0.775571	0.759833	0.664827	0.746619	0.725613	0.76965	0.76713	0.75992	0.807292	0.792106	0.848762	0.867797	0.728209	0.706281	0.679907	0.688556	0.733999	0.63367
0.727235	0.824297	0.692063	0.742093	0.754127	0.685989	0.697836	0.697531	0.748996	0.694178	0.821327	0.810253	0.729158	0.732621	0.670555	0.698447	0.733201	0.738193	0.84388	0.825393	0.827349	0.805395	0.833187	0.939653	0.706702	0.776909	0.741445	0.755721	0.683784	0.643239	0.692398	0.758243	0.783396	0.760265	0.668454	0.752563	0.727873	0.769681	0.756832	0.756617	0.812311	0.791114	0.862574	0.867359	0.716166	0.695552	0.675653	0.676142	0.726559	0.643065
0.751497	0.82651	0.720519	0.770567	0.774734	0.706478	0.72896	0.706306	0.779609	0.699557	0.800233	0.805362	0.699043	0.715441	0.665784	0.69382	0.737381	0.737856	0.834494	0.824715	0.819386	0.785684	0.834272	0.89948	0.713044	0.79044	0.751264	0.748976	0.695104	0.643503	0.702867	0.750136	0.759657	0.739625	0.629905	0.742137	0.721823	0.73913	0.73906	0.754809	0.804462	0.764959	0.855796	0.876059	0.720737	0.679507	0.667519	0.654274	0.736751	0.656996
0.757804	0.826803	0.702265	0.776983	0.775942	0.713504	0.719298	0.713519	0.777169	0.705012	0.808546	0.804519	0.713009	0.725564	0.680246	0.711225	0.745956	0.732695	0.824136	0.826891	0.816778	0.793439	0.839165	0.906185	0.711758	0.785658	0.753986	0.753472	0.703065	0.650899	0.723335	0.763992	0.761075	0.743457	0.634514	0.739318	0.727017	0.744448	0.748913	0.75588	0.805755	0.774698	0.851551	0.879193	0.729018	0.687096	0.668301	0.673068	0.737125	0.662966
0.746075	0.811638	0.698288	0.761044	0.776029	0.697277	0.720314	0.708214	0.763924	0.709113	0.804942	0.801324	0.703642	0.722266	0.680804	0.702937	0.745729	0.733749	0.837511	0.816198	0.815521	0.786961	0.843877	0.916336	0.716519	0.772369	0.7626	0.752673	0.718677	0.654532	0.724969	0.764111	0.76007	0.732404	0.630206	0.741632	0.717952	0.739564	0.74601	0.755748	0.799362	0.774552	0.841054	0.875179	0.723725	0.681599	0.667608	0.660446	0.738348	0.656331
0.732917	0.806933	0.692544	0.765076	0.763784	0.702887	0.715515	0.710952	0.768318	0.698626	0.791031	0.799434	0.695006	0.704619	0.665005	0.698085	0.726924	0.718362	0.819667	0.805707	0.797616	0.782598	0.818799	0.902253	0.707422	0.771101	0.747442	0.748059	0.710289	0.652257	0.714909	0.748322	0.756085	0.735318	0.634946	0.746814	0.713646	0.730953	0.73631	0.748034	0.791447	0.765007	0.840484	0.877741	0.720206	0.687091	0.668229	0.660131	0.729078	0.661991
0.764002	0.857781	0.722408	0.782283	0.788474	0.697095	0.739747	0.725511	0.775042	0.680671	0.811481	0.823647	0.729266	0.736569	0.691585	0.706348	0.764149	0.738234	0.84756	0.837809	0.825706	0.820698	0.870692	0.947178	0.695529	0.753501	0.735824	0.736647	0.725612	0.660526	0.736588	0.782168	0.756249	0.7274	0.625209	0.723676	0.753912	0.75994	0.795803	0.772748	0.814763	0.791657	0.843994	0.903851	0.751734	0.702261	0.68794	0.693197	0.738176	0.652591
0.751355	0.840868	0.714402	0.770024	0.775612	0.698073	0.734655	0.722196	0.773267	0.671639	0.819011	0.808129	0.725073	0.744466	0.67989	0.704195	0.756967	0.73984	0.8332	0.822065	0.823505	0.819716	0.867314	0.947558	0.680458	0.749078	0.730715	0.723226	0.707714	0.649192	0.726315	0.780783	0.738484	0.71843	0.605451	0.715056	0.74	0.754736	0.78477	0.765927	0.804642	0.786052	0.840249	0.880676	0.732662	0.688889	0.670962	0.679414	0.736737	0.652339
0.761057	0.849105	0.71557	0.770663	0.78392	0.68533	0.734253	0.715476	0.768515	0.677847	0.805973	0.819395	0.724421	0.736342	0.683699	0.70057	0.755488	0.73716	0.832258	0.828487	0.820316	0.812569	0.87474	0.954392	0.688328	0.761729	0.740193	0.731246	0.713349	0.646943	0.722861	0.785953	0.748808	0.725439	0.620704	0.717167	0.750685	0.76097	0.785343	0.787009	0.817816	0.792065	0.857429	0.893458	0.734114	0.684673	0.67216	0.673686	0.742912	0.649551
0.756728	0.852869	0.721281	0.778149	0.781476	0.690976	0.722221	0.716687	0.756881	0.671427	0.814074	0.812318	0.727754	0.746069	0.68686	0.711021	0.759701	0.739075	0.833332	0.820796	0.820204	0.812515	0.865993	0.961345	0.687155	0.748299	0.735804	0.727643	0.69848	0.643926	0.725029	0.789214	0.744826	0.726526	0.60361	0.71224	0.745271	0.75792	0.780448	0.776962	0.802692	0.789287	0.841113	0.889681	0.730624	0.691304	0.677121	0.683238	0.734556	0.651632
0.745818	0.844103	0.723264	0.7773	0.744337	0.702427	0.722108	0.700478	0.74189	0.685248	0.835093	0.794556	0.750752	0.742771	0.691052	0.726328	0.742418	0.725874	0.84656	0.820044	0.834302	0.805116	0.85151	0.947235	0.745775	0.792325	0.756833	0.749311	0.700262	0.666724	0.703306	0.759859	0.767434	0.703803	0.654082	0.737692	0.757641	0.773364	0.799301	0.781096	0.820286	0.810067	0.87891	0.865391	0.721453	0.692025	0.689349	0.649756	0.736512	0.654882
0.761099	0.865255	0.727928	0.798636	0.736905	0.706218	0.709651	0.699252	0.743876	0.677967	0.830752	0.794737	0.765179	0.765294	0.699712	0.730682	0.746593	0.736216	0.845777	0.824283	0.840175	0.813186	0.856039	0.950823	0.731255	0.787177	0.754309	0.74728	0.69893	0.661462	0.704445	0.754681	0.781265	0.732005	0.67077	0.747021	0.763762	0.775215	0.801917	0.795288	0.8361	0.812757	0.900764	0.89002	0.729894	0.711863	0.71655	0.669653	0.745861	0.664936
0.757433	0.846021	0.721921	0.790284	0.742504	0.701787	0.723153	0.706982	0.742275	0.67237	0.826327	0.791954	0.760517	0.747485	0.69348	0.719307	0.746488	0.731988	0.847289	0.821475	0.827107	0.807774	0.834636	0.937743	0.737434	0.784901	0.748686	0.739763	0.698233	0.649407	0.695867	0.754334	0.766883	0.72292	0.664175	0.735672	0.755626	0.76821	0.787339	0.772372	0.829954	0.806355	0.882561	0.875187	0.73291	0.701292	0.709274	0.669507	0.744006	0.656237
0.754509	0.843275	0.720683	0.786529	0.761334	0.712842	0.726828	0.714809	0.736584	0.683544	0.829732	0.792543	0.765035	0.760266	0.719961	0.736343	0.749899	0.742994	0.848392	0.828316	0.837401	0.806601	0.859913	0.941362	0.752431	0.7979	0.759955	0.745045	0.692656	0.653575	0.698733	0.766297	0.773383	0.722972	0.671993	0.749365	0.770242	0.789335	0.798971	0.799716	0.845848	0.820916	0.894967	0.88606	0.734859	0.700931	0.705047	0.67775	0.748573	0.667361
0.716961	0.814621	0.685026	0.732684	0.731501	0.660128	0.680937	0.689614	0.721005	0.641494	0.779423	0.757061	0.689343	0.698277	0.648156	0.67788	0.714878	0.695021	0.806285	0.801022	0.80743	0.77242	0.826127	0.920229	0.666938	0.709482	0.717037	0.696101	0.676544	0.614222	0.678003	0.738716	0.727391	0.705193	0.606044	0.708235	0.718965	0.751539	0.76773	0.749793	0.784337	0.752423	0.836905	0.844313	0.696511	0.676974	0.648818	0.653951	0.668014	0.589376
0.705298	0.808296	0.678594	0.737585	0.734643	0.666743	0.685933	0.690247	0.716133	0.641415	0.775575	0.754821	0.699945	0.698277	0.639111	0.684388	0.718511	0.695251	0.808479	0.794917	0.805125	0.771572	0.831309	0.926638	0.66925	0.720106	0.719581	0.702199	0.676255	0.611589	0.664846	0.729713	0.734354	0.706033	0.617137	0.711657	0.704351	0.745665	0.762223	0.749919	0.793148	0.765557	0.839521	0.858867	0.697727	0.678003	0.649399	0.66391	0.680003	0.609089
0.711929	0.796287	0.675967	0.722629	0.725815	0.652533	0.683333	0.677272	0.7057	0.633909	0.769107	0.748595	0.685585	0.695092	0.641418	0.684538	0.700327	0.684926	0.802968	0.787596	0.806889	0.766298	0.826741	0.918932	0.670084	0.712323	0.716605	0.691939	0.654872	0.596661	0.660812	0.721498	0.735017	0.693325	0.61146	0.703901	0.709105	0.741971	0.769612	0.741874	0.779598	0.74672	0.829021	0.832274	0.693061	0.65984	0.645632	0.636799	0.67601	0.593967
0.715143	0.812052	0.682576	0.74452	0.730063	0.665136	0.699585	0.691347	0.71604	0.638097	0.77344	0.757097	0.696376	0.702004	0.653262	0.693028	0.717498	0.69497	0.811733	0.807743	0.810204	0.77266	0.842283	0.917389	0.67475	0.732721	0.718765	0.706706	0.676718	0.615096	0.656123	0.73807	0.755186	0.710773	0.63597	0.722689	0.706336	0.753961	0.776894	0.754711	0.787261	0.756301	0.834185	0.857976	0.688547	0.671968	0.660867	0.664928	0.672706	0.602411
0.683656	0.783742	0.663527	0.723748	0.732371	0.656284	0.694464	0.684397	0.71504	0.640369	0.803384	0.767065	0.71999	0.695449	0.654441	0.684367	0.710278	0.696817	0.797306	0.798815	0.784722	0.775071	0.808818	0.893951	0.678629	0.735637	0.725837	0.707297	0.683616	0.596536	0.668563	0.733035	0.737993	0.698573	0.61945	0.700557	0.715043	0.727638	0.73287	0.735036	0.792746	0.773559	0.834582	0.864433	0.684225	0.642998	0.628672	0.63246	0.690981	0.613563
0.691349	0.789797	0.663476	0.714422	0.735006	0.656575	0.689004	0.682684	0.714948	0.640319	0.799058	0.765193	0.715232	0.702004	0.656892	0.686568	0.711148	0.698229	0.798221	0.79308	0.802117	0.782383	0.816116	0.904182	0.691924	0.742147	0.713865	0.704005	0.676355	0.605755	0.663114	0.723549	0.738515	0.71062	0.62344	0.712994	0.714801	0.740671	0.736144	0.742851	0.786663	0.768318	0.829548	0.862661	0.683555	0.64993	0.642417	0.637847	0.683212	0.610012
0.683865	0.784711	0.66608	0.721464	0.740601	0.658961	0.692956	0.677269	0.722244	0.635165	0.797981	0.756208	0.711114	0.702972	0.661058	0.683178	0.709122	0.69176	0.802388	0.792013	0.791514	0.766777	0.795459	0.879133	0.684102	0.741153	0.717154	0.716025	0.677481	0.599262	0.663546	0.723157	0.736307	0.708682	0.62208	0.700195	0.729443	0.728582	0.743932	0.741714	0.791274	0.766895	0.823889	0.859538	0.685802	0.640059	0.634295	0.638835	0.685286	0.605271
0.690051	0.791689	0.655941	0.719212	0.734424	0.655725	0.690605	0.672216	0.710494	0.631874	0.795029	0.757668	0.707067	0.695607	0.662419	0.680071	0.709798	0.697609	0.791382	0.787913	0.793874	0.780015	0.810424	0.895625	0.677308	0.732627	0.708246	0.710268	0.682964	0.598744	0.662935	0.721382	0.726245	0.710424	0.611606	0.696729	0.698154	0.725628	0.733718	0.732447	0.794869	0.751748	0.820469	0.844093	0.687087	0.635115	0.632938	0.643646	0.685785	0.610984
0.738423	0.832849	0.710993	0.773596	0.756524	0.694436	0.71741	0.70726	0.729684	0.648102	0.813297	0.774908	0.709074	0.71599	0.667111	0.702693	0.754556	0.724099	0.853919	0.845704	0.835088	0.817043	0.839945	0.937383	0.714605	0.763186	0.72773	0.724016	0.691608	0.626813	0.68044	0.736785	0.764756	0.7041	0.627762	0.709131	0.761607	0.786658	0.787805	0.782988	0.785472	0.777359	0.821049	0.837381	0.719377	0.696756	0.674117	0.649982	0.740383	0.644411
0.740183	0.850477	0.70982	0.79036	0.759148	0.697787	0.718234	0.714405	0.708531	0.648365	0.811716	0.789957	0.711978	0.731178	0.688973	0.707101	0.75058	0.727691	0.857999	0.857947	0.860156	0.838736	0.859211	0.963257	0.731282	0.7737	0.747688	0.729114	0.698998	0.645132	0.68917	0.754322	0.776321	0.716929	0.636234	0.721031	0.757063	0.789739	0.7883	0.793867	0.8083	0.796662	0.833849	0.857917	0.720352	0.706012	0.682471	0.650187	0.746029	0.656406
0.727141	0.832603	0.701493	0.765872	0.753665	0.685376	0.70843	0.713132	0.719737	0.64851	0.801744	0.772983	0.707403	0.720317	0.67326	0.703681	0.748404	0.73655	0.857025	0.844157	0.845484	0.801856	0.841117	0.939492	0.712066	0.757319	0.736707	0.734534	0.698622	0.633277	0.689705	0.728435	0.779943	0.718173	0.6298	0.724762	0.745907	0.777453	0.772996	0.783229	0.790622	0.773423	0.830687	0.842487	0.704785	0.693428	0.665625	0.632438	0.72954	0.62695
0.745356	0.847413	0.713148	0.78815	0.760745	0.707619	0.726046	0.732419	0.720991	0.665082	0.817224	0.784975	0.707924	0.721298	0.668545	0.703113	0.75208	0.732744	0.85196	0.847651	0.834279	0.820657	0.853641	0.941778	0.723922	0.771345	0.732801	0.731904	0.717729	0.653101	0.693403	0.741816	0.779972	0.718431	0.626699	0.711662	0.749151	0.776897	0.776208	0.781938	0.786699	0.785839	0.822189	0.839812	0.723585	0.705389	0.683191	0.654889	0.74201	0.639932
0.727472	0.801586	0.693295	0.736232	0.755634	0.677726	0.703688	0.710201	0.725666	0.671358	0.799979	0.786563	0.693519	0.718757	0.655323	0.679265	0.717111	0.723371	0.82341	0.810322	0.789364	0.796638	0.811695	0.916177	0.703268	0.742652	0.722561	0.717955	0.680589	0.636443	0.67953	0.729497	0.784585	0.719459	0.642365	0.747628	0.701588	0.726253	0.729588	0.727151	0.769635	0.742414	0.80698	0.836662	0.695057	0.646542	0.639229	0.656177	0.719839	0.63193
0.718338	0.804064	0.683132	0.741227	0.727427	0.670036	0.690766	0.706232	0.71028	0.672299	0.803157	0.790989	0.710341	0.723796	0.663447	0.683503	0.720638	0.73074	0.808985	0.809751	0.796008	0.799856	0.822406	0.921424	0.697794	0.752702	0.719803	0.709653	0.667846	0.61799	0.66628	0.73547	0.775737	0.724533	0.645889	0.745188	0.704888	0.732394	0.733835	0.726586	0.775771	0.750924	0.81661	0.841737	0.689631	0.640688	0.642601	0.650596	0.729396	0.634861
0.740454	0.817615	0.707439	0.748708	0.739191	0.668987	0.709184	0.72378	0.729674	0.678471	0.800314	0.789198	0.710473	0.727183	0.661321	0.686639	0.728869	0.724783	0.831524	0.810423	0.809484	0.810406	0.827146	0.928979	0.720916	0.76006	0.741692	0.728193	0.681606	0.627262	0.673941	0.7463	0.79088	0.735468	0.651975	0.752617	0.724555	0.752063	0.753512	0.743489	0.788712	0.767028	0.8299	0.869897	0.710111	0.662841	0.65056	0.658786	0.725352	0.628344
0.718118	0.798271	0.678092	0.745907	0.74015	0.680678	0.693035	0.719464	0.725871	0.681065	0.798643	0.790167	0.696091	0.717423	0.649138	0.679722	0.713438	0.718438	0.811914	0.801851	0.813041	0.805004	0.830875	0.92994	0.69442	0.746524	0.721175	0.729034	0.662021	0.623908	0.669567	0.74089	0.783446	0.728398	0.647701	0.746144	0.707147	0.740597	0.739481	0.740808	0.784685	0.760352	0.813825	0.852274	0.701772	0.652834	0.637757	0.668596	0.722705	0.634519
0.695532	0.792953	0.672457	0.716956	0.723842	0.651981	0.673278	0.672562	0.693436	0.649111	0.770624	0.72997	0.70909	0.694837	0.665016	0.681578	0.731361	0.702264	0.795096	0.787184	0.779497	0.782763	0.786601	0.883657	0.694069	0.752168	0.735036	0.718081	0.67106	0.625613	0.690527	0.728802	0.727001	0.700994	0.604748	0.682859	0.723685	0.737514	0.755147	0.745482	0.783835	0.751893	0.821674	0.83103	0.725271	0.657685	0.660541	0.644215	0.69209	0.617899
0.688325	0.793489	0.678127	0.733881	0.722302	0.662728	0.678025	0.675619	0.705895	0.659382	0.771346	0.742664	0.702957	0.708689	0.666405	0.693824	0.724923	0.704776	0.80036	0.79607	0.790273	0.791249	0.800872	0.894316	0.707943	0.765022	0.729499	0.730834	0.684631	0.625547	0.688461	0.735119	0.72771	0.704805	0.598922	0.681534	0.721964	0.750981	0.753026	0.748084	0.782763	0.762826	0.8116	0.845975	0.716828	0.647271	0.658329	0.641138	0.707745	0.628076
0.699651	0.802961	0.687285	0.735371	0.743912	0.665615	0.70215	0.683291	0.714208	0.670076	0.785695	0.751807	0.706403	0.696461	0.666857	0.682412	0.741467	0.722192	0.818411	0.808442	0.78922	0.787532	0.792543	0.886466	0.706601	0.762501	0.737795	0.71103	0.680963	0.636754	0.701816	0.743693	0.737637	0.698063	0.610998	0.698341	0.716004	0.746283	0.760404	0.75539	0.784004	0.758848	0.825277	0.839206	0.724923	0.667589	0.666861	0.653392	0.709307	0.631057
0.699875	0.799913	0.67528	0.725477	0.726158	0.664369	0.686777	0.686084	0.723245	0.668711	0.779047	0.748268	0.706729	0.700808	0.665617	0.697458	0.735221	0.718679	0.810509	0.798616	0.773535	0.778687	0.786352	0.890884	0.706198	0.74947	0.740789	0.725486	0.680802	0.632996	0.693875	0.73987	0.727363	0.701841	0.614505	0.688371	0.718162	0.74184	0.749773	0.746885	0.794295	0.763337	0.822849	0.85743	0.733509	0.667978	0.666028	0.661784	0.707869	0.628458
0.773161	0.855943	0.737033	0.788995	0.798309	0.715208	0.74817	0.741959	0.77501	0.688281	0.835843	0.812187	0.763454	0.751863	0.693079	0.726764	0.770639	0.767851	0.86715	0.86696	0.840621	0.81032	0.841027	0.937064	0.706317	0.754002	0.751145	0.751935	0.721016	0.657296	0.711018	0.779535	0.811724	0.758857	0.683231	0.784089	0.748714	0.784145	0.776975	0.775579	0.824607	0.807768	0.886324	0.904975	0.76098	0.702747	0.695431	0.704551	0.737238	0.647026
0.758524	0.855616	0.713359	0.773995	0.778004	0.698148	0.734109	0.716124	0.7603	0.671708	0.818182	0.795871	0.747614	0.733598	0.689634	0.708952	0.754842	0.75112	0.855923	0.845802	0.824615	0.799735	0.831127	0.914905	0.693503	0.758718	0.736833	0.739211	0.703986	0.656766	0.68318	0.763687	0.781065	0.742986	0.662342	0.768841	0.731982	0.770905	0.769078	0.768446	0.820566	0.792979	0.884979	0.895552	0.75685	0.698601	0.688505	0.701014	0.737787	0.639318
0.763943	0.837819	0.715281	0.765978	0.782211	0.714832	0.753447	0.730368	0.769218	0.681513	0.826839	0.805602	0.757964	0.748151	0.688136	0.715601	0.754547	0.762124	0.860686	0.860504	0.827466	0.810478	0.837505	0.915743	0.700826	0.752837	0.752696	0.73989	0.719678	0.663541	0.708673	0.779408	0.812236	0.757092	0.675242	0.788875	0.7443	0.773973	0.776609	0.772078	0.823416	0.796091	0.892814	0.89682	0.750216	0.695783	0.688296	0.689148	0.746384	0.658608
0.781465	0.866946	0.733452	0.787102	0.790578	0.709988	0.746837	0.742416	0.76986	0.696166	0.835984	0.818922	0.755834	0.75508	0.693389	0.728508	0.751355	0.764822	0.853916	0.876554	0.846852	0.825764	0.851222	0.940591	0.692755	0.743928	0.733342	0.744639	0.709807	0.667208	0.704328	0.777526	0.798625	0.767505	0.674695	0.785263	0.74332	0.784541	0.769451	0.779819	0.838297	0.808252	0.888093	0.911157	0.759557	0.706	0.68502	0.706333	0.75688	0.66186
0.74317	0.827876	0.72471	0.776689	0.757836	0.689147	0.740501	0.724085	0.754491	0.693832	0.809978	0.808364	0.726771	0.722457	0.662008	0.712065	0.743824	0.741051	0.829201	0.849086	0.843606	0.814609	0.84681	0.936773	0.713057	0.765323	0.747613	0.737304	0.689364	0.616022	0.703569	0.758377	0.777586	0.744317	0.645093	0.748393	0.743757	0.759143	0.76578	0.764066	0.823343	0.787313	0.842997	0.875714	0.729604	0.692026	0.677852	0.666932	0.731745	0.648088
0.741499	0.841479	0.717636	0.784272	0.752526	0.69376	0.733301	0.731409	0.758125	0.691615	0.804194	0.80394	0.729384	0.737758	0.677253	0.727119	0.741657	0.745616	0.830037	0.849947	0.838368	0.806808	0.85263	0.936497	0.711045	0.766073	0.753517	0.751966	0.682843	0.630455	0.697869	0.743906	0.785916	0.757124	0.66204	0.75992	0.728041	0.740148	0.752492	0.749416	0.815698	0.796627	0.842509	0.883156	0.726922	0.69636	0.677226	0.667653	0.746616	0.656556
0.739894	0.823523	0.719103	0.767509	0.742376	0.684293	0.732511	0.708829	0.74827	0.681029	0.794028	0.787423	0.723278	0.724196	0.668296	0.706318	0.742204	0.73891	0.833745	0.844134	0.832705	0.795542	0.853471	0.931419	0.706631	0.75783	0.751757	0.736669	0.677	0.614998	0.688886	0.74111	0.771564	0.741501	0.648976	0.734361	0.729482	0.742917	0.741828	0.756338	0.803005	0.780211	0.831307	0.865369	0.719787	0.693865	0.672163	0.667696	0.736865	0.641385
0.738339	0.836333	0.710587	0.764941	0.748496	0.687559	0.722643	0.727692	0.759071	0.694268	0.797371	0.793128	0.733112	0.73064	0.672352	0.714327	0.736455	0.74133	0.827462	0.845712	0.843777	0.794612	0.849922	0.926733	0.711879	0.769238	0.75824	0.736055	0.68095	0.624914	0.690896	0.752793	0.77162	0.750351	0.649875	0.739168	0.734413	0.745868	0.7544	0.759349	0.806185	0.795801	0.841654	0.884283	0.735228	0.700673	0.675719	0.665803	0.735225	0.644355
0.753074	0.832657	0.72067	0.765836	0.76374	0.688747	0.726698	0.69506	0.739221	0.677899	0.812658	0.772354	0.745536	0.752461	0.702937	0.71505	0.735055	0.729429	0.843191	0.82912	0.86254	0.816809	0.843795	0.939229	0.735139	0.787843	0.77638	0.74978	0.717236	0.671977	0.723377	0.782466	0.778685	0.746785	0.669556	0.746657	0.745821	0.758828	0.790742	0.774119	0.850528	0.802196	0.866694	0.891948	0.723242	0.701894	0.715844	0.680725	0.755027	0.648227
0.729994	0.825921	0.703469	0.754648	0.741181	0.678824	0.715512	0.686058	0.733077	0.665233	0.80636	0.77123	0.72059	0.744079	0.677015	0.711635	0.73012	0.724075	0.839942	0.825905	0.851219	0.821593	0.856588	0.937388	0.714478	0.784673	0.7531	0.745814	0.701116	0.653874	0.706231	0.76476	0.769148	0.730484	0.644575	0.725244	0.751119	0.76783	0.788589	0.787483	0.818532	0.786875	0.84388	0.873877	0.714998	0.68995	0.701099	0.683479	0.735996	0.644207
0.742634	0.827736	0.719398	0.76168	0.747071	0.677449	0.71675	0.691606	0.727724	0.673181	0.802955	0.779462	0.737905	0.733748	0.686063	0.712056	0.741386	0.722768	0.843401	0.838539	0.850575	0.826299	0.855111	0.949604	0.719545	0.781567	0.777476	0.753764	0.714069	0.666385	0.713743	0.764468	0.766812	0.739059	0.647701	0.740416	0.745315	0.759759	0.78672	0.773792	0.827268	0.780323	0.847515	0.866752	0.725249	0.698561	0.709214	0.684872	0.728408	0.639545
0.74899	0.831914	0.724383	0.770333	0.758236	0.689515	0.716436	0.701863	0.747414	0.677839	0.808438	0.781569	0.729441	0.743655	0.694052	0.721884	0.73613	0.727159	0.831425	0.830665	0.844872	0.832259	0.849451	0.95312	0.719512	0.785138	0.76554	0.753292	0.703319	0.657252	0.717427	0.776469	0.772872	0.741847	0.659987	0.748433	0.736384	0.758023	0.775069	0.772449	0.834829	0.794188	0.859222	0.889334	0.730227	0.694225	0.70868	0.686567	0.741895	0.653659
0.691919	0.783366	0.67153	0.725634	0.759787	0.665458	0.692719	0.697492	0.72976	0.651667	0.799373	0.753113	0.717892	0.720387	0.669008	0.690886	0.723348	0.71568	0.805014	0.815082	0.786353	0.781465	0.798762	0.902953	0.686869	0.730499	0.72005	0.708064	0.692635	0.637236	0.697055	0.750755	0.743105	0.703703	0.607852	0.696154	0.707376	0.730182	0.747005	0.750263	0.785332	0.755261	0.831317	0.855671	0.706434	0.677954	0.671127	0.662183	0.70317	0.607411
0.695772	0.809444	0.6823	0.732787	0.757695	0.678093	0.701194	0.71676	0.718248	0.646241	0.796619	0.765868	0.70453	0.727276	0.656756	0.690445	0.720061	0.717481	0.810191	0.822727	0.77905	0.777791	0.786314	0.904944	0.677279	0.725431	0.711442	0.708688	0.680001	0.639124	0.683954	0.742208	0.74255	0.703928	0.605173	0.695108	0.715509	0.741025	0.754293	0.760988	0.777039	0.753028	0.812924	0.856678	0.695619	0.6646	0.668744	0.653525	0.696538	0.616695
0.693398	0.796374	0.682401	0.729738	0.74397	0.666776	0.692339	0.702473	0.719136	0.649595	0.811714	0.760406	0.707391	0.707908	0.670465	0.680346	0.715896	0.704843	0.796823	0.804331	0.785109	0.771258	0.790071	0.890635	0.680728	0.728428	0.702681	0.70429	0.679602	0.629216	0.68031	0.749006	0.730323	0.690488	0.596539	0.686418	0.70551	0.729734	0.742455	0.739776	0.778506	0.748642	0.822294	0.847773	0.701335	0.661063	0.661654	0.653765	0.701459	0.601513
0.702783	0.794199	0.672633	0.725186	0.745637	0.669374	0.696104	0.69869	0.721925	0.656818	0.812697	0.752813	0.715281	0.710731	0.667219	0.686905	0.728319	0.709813	0.805373	0.814915	0.804866	0.783711	0.800859	0.910999	0.683625	0.722372	0.708545	0.713672	0.682243	0.639254	0.690639	0.755937	0.738451	0.698283	0.596052	0.693373	0.709429	0.735802	0.760066	0.750345	0.785495	0.75534	0.823154	0.85458	0.702861	0.663882	0.657213	0.646926	0.709934	0.620386
0.720497	0.823156	0.708102	0.737058	0.77464	0.701019	0.722718	0.717294	0.747384	0.676757	0.79975	0.781569	0.705301	0.705571	0.667482	0.696136	0.725179	0.729812	0.827922	0.815667	0.833073	0.817709	0.831253	0.933178	0.712244	0.759285	0.765531	0.742082	0.696792	0.624742	0.683261	0.740458	0.777643	0.737151	0.652341	0.735585	0.741196	0.76617	0.773193	0.756995	0.802905	0.775529	0.850353	0.873265	0.70325	0.67268	0.658758	0.655042	0.724013	0.651915
0.715189	0.811473	0.700037	0.729788	0.774305	0.695458	0.714137	0.711755	0.751004	0.671203	0.800868	0.797328	0.69583	0.699982	0.671437	0.701884	0.738289	0.733503	0.827777	0.82743	0.833395	0.830703	0.837864	0.944725	0.711896	0.753143	0.760948	0.752886	0.698621	0.618333	0.685937	0.746927	0.782366	0.737643	0.665582	0.744311	0.738639	0.758081	0.767704	0.756607	0.805422	0.764535	0.848739	0.877849	0.713217	0.680112	0.656803	0.662379	0.728671	0.645008
0.71787	0.822619	0.701803	0.740145	0.783939	0.690943	0.731152	0.736859	0.766971	0.689209	0.808063	0.792396	0.710078	0.713602	0.67791	0.698479	0.738713	0.730917	0.832977	0.831657	0.856383	0.834909	0.848708	0.95511	0.720338	0.769963	0.76728	0.761112	0.710107	0.626255	0.702811	0.752494	0.790107	0.736144	0.659505	0.745559	0.765722	0.767516	0.791695	0.765352	0.814261	0.783039	0.848274	0.879177	0.715291	0.678127	0.666189	0.662824	0.738394	0.66274
0.731506	0.825288	0.716607	0.748259	0.78205	0.705403	0.728525	0.7308	0.763576	0.696069	0.80749	0.794839	0.721177	0.709575	0.676629	0.707932	0.750749	0.745434	0.843596	0.858009	0.851961	0.833693	0.840905	0.949336	0.724831	0.763335	0.769689	0.755902	0.707938	0.64245	0.693907	0.762151	0.785345	0.750708	0.660366	0.754474	0.762448	0.778626	0.788395	0.777359	0.814536	0.79272	0.875968	0.890927	0.732959	0.697038	0.68819	0.691246	0.728307	0.655832
0.741881	0.839386	0.708373	0.768427	0.748428	0.695596	0.710153	0.68946	0.725522	0.627495	0.821419	0.747597	0.715883	0.722831	0.676937	0.685321	0.743465	0.722732	0.834678	0.841052	0.803925	0.804971	0.821787	0.939424	0.721101	0.765197	0.74823	0.733356	0.683808	0.636236	0.678804	0.724775	0.770873	0.722128	0.649425	0.743478	0.762503	0.786376	0.809701	0.774747	0.815818	0.798149	0.862764	0.868771	0.71888	0.682729	0.687246	0.64092	0.728595	0.644257
0.751476	0.84238	0.708922	0.772559	0.730648	0.685955	0.697113	0.695354	0.737457	0.646174	0.823913	0.751433	0.713324	0.715533	0.661391	0.695761	0.740428	0.726414	0.834127	0.84555	0.828314	0.818021	0.844945	0.938321	0.72461	0.773213	0.74753	0.732182	0.688838	0.636564	0.679488	0.744153	0.744439	0.708079	0.623616	0.730223	0.764104	0.789677	0.814797	0.784183	0.807969	0.791513	0.862676	0.882479	0.721444	0.692814	0.687757	0.648657	0.732012	0.646784
0.734037	0.829449	0.695633	0.746977	0.734734	0.684177	0.695866	0.689362	0.729019	0.639435	0.809749	0.752656	0.715071	0.717427	0.66472	0.683348	0.734695	0.708103	0.833919	0.827543	0.815263	0.802457	0.837323	0.940597	0.708763	0.747415	0.729741	0.721226	0.677579	0.627973	0.672511	0.744353	0.751151	0.702829	0.626846	0.724654	0.745595	0.770853	0.784089	0.766862	0.801819	0.783816	0.851553	0.85166	0.707924	0.68993	0.680522	0.642307	0.720764	0.628927
0.737663	0.824985	0.687842	0.75663	0.736523	0.696755	0.697735	0.702022	0.713106	0.643908	0.808902	0.748625	0.70081	0.708797	0.661536	0.687787	0.723314	0.711121	0.819075	0.823417	0.806728	0.811914	0.836299	0.944879	0.708612	0.756242	0.724633	0.731727	0.684842	0.630104	0.677765	0.757052	0.742964	0.71053	0.628355	0.731127	0.750776	0.763146	0.794607	0.771853	0.801732	0.789138	0.843626	0.859999	0.700157	0.679287	0.683497	0.645017	0.71986	0.635776
0.746615	0.832298	0.697593	0.758488	0.779592	0.690308	0.725759	0.712206	0.747958	0.652121	0.801546	0.772741	0.710205	0.708791	0.652515	0.679067	0.728237	0.707951	0.821157	0.808307	0.825056	0.804962	0.832657	0.934665	0.716237	0.765621	0.747037	0.714702	0.675543	0.608567	0.680963	0.727423	0.768864	0.737744	0.620905	0.722342	0.746619	0.772916	0.75333	0.758999	0.797836	0.776309	0.842733	0.849681	0.706737	0.671575	0.644301	0.654948	0.721817	0.62579
0.742349	0.838218	0.693571	0.754769	0.760491	0.680421	0.705247	0.707992	0.7385	0.64811	0.80373	0.776375	0.723869	0.724046	0.668669	0.688868	0.724312	0.703917	0.817054	0.814491	0.842694	0.82055	0.840217	0.94045	0.71458	0.772507	0.746528	0.714196	0.671356	0.616823	0.682335	0.724916	0.766775	0.727192	0.619427	0.736731	0.7534	0.762115	0.753163	0.766413	0.79928	0.782943	0.836179	0.854272	0.706094	0.67375	0.659096	0.644745	0.711152	0.62737
0.760333	0.851361	0.712426	0.773035	0.773955	0.687705	0.717094	0.712684	0.735748	0.642258	0.807015	0.782689	0.722656	0.728052	0.668002	0.689927	0.728815	0.706066	0.827031	0.8119	0.836213	0.815408	0.844551	0.938409	0.714106	0.773292	0.770683	0.728714	0.67784	0.61105	0.691873	0.715132	0.765584	0.725767	0.622897	0.72974	0.75502	0.777576	0.780998	0.779392	0.804383	0.768952	0.848807	0.847956	0.717267	0.671639	0.662661	0.646102	0.733243	0.630042
0.727037	0.8349	0.693884	0.764609	0.760783	0.676954	0.705737	0.709444	0.735915	0.639037	0.800335	0.767728	0.710149	0.718317	0.661729	0.684178	0.722416	0.704103	0.808787	0.805353	0.825307	0.790761	0.829149	0.92311	0.710836	0.766184	0.741332	0.717192	0.664358	0.599188	0.670828	0.717317	0.777511	0.727379	0.632077	0.733556	0.743819	0.766738	0.762005	0.764848	0.807826	0.772639	0.846572	0.847268	0.710159	0.671074	0.650035	0.639849	0.711008	0.618283
0.760735	0.851238	0.744229	0.779425	0.795794	0.707232	0.736627	0.736843	0.763091	0.67944	0.848677	0.789862	0.754963	0.758722	0.705515	0.752412	0.778925	0.756281	0.885053	0.867309	0.86379	0.850293	0.873593	0.966289	0.717444	0.765742	0.758922	0.738676	0.706955	0.652985	0.69765	0.762133	0.803867	0.756957	0.674003	0.774999	0.779038	0.793844	0.794428	0.802481	0.823304	0.820583	0.8969	0.893152	0.749561	0.721788	0.707412	0.705185	0.746848	0.659081
0.762947	0.867512	0.735224	0.788971	0.785029	0.720616	0.734537	0.743867	0.767699	0.676687	0.853322	0.807507	0.762763	0.766525	0.703794	0.742197	0.776051	0.762269	0.877209	0.850578	0.850113	0.844669	0.864841	0.962197	0.710112	0.764937	0.75721	0.735407	0.721105	0.656549	0.707648	0.773018	0.789053	0.757145	0.668712	0.783699	0.781336	0.787972	0.784462	0.793695	0.81906	0.811202	0.889974	0.884009	0.747096	0.728533	0.707281	0.712548	0.764076	0.667206
0.768153	0.866395	0.741415	0.782266	0.78252	0.716058	0.739507	0.748827	0.779161	0.679489	0.841215	0.802941	0.776133	0.768314	0.7083	0.74538	0.782227	0.758247	0.884039	0.860075	0.861147	0.855586	0.871731	0.951915	0.718179	0.766575	0.770573	0.73836	0.717209	0.659224	0.705967	0.775418	0.812913	0.771401	0.682892	0.789673	0.788636	0.783073	0.799646	0.793092	0.837666	0.816511	0.89468	0.901405	0.757409	0.728817	0.719144	0.721717	0.761677	0.667996
0.76049	0.878431	0.753495	0.800659	0.779508	0.730327	0.738257	0.743982	0.757998	0.685984	0.840614	0.802446	0.769556	0.776039	0.715911	0.747442	0.780291	0.766101	0.882199	0.864407	0.847396	0.857209	0.869984	0.96545	0.717077	0.771838	0.766273	0.744992	0.721657	0.661229	0.704192	0.77792	0.791472	0.76883	0.67181	0.783978	0.783482	0.79875	0.805821	0.80088	0.839597	0.812805	0.882717	0.892616	0.747094	0.735971	0.71617	0.71492	0.772381	0.668998
0.754788	0.818454	0.710142	0.753164	0.757244	0.687377	0.714571	0.702894	0.765468	0.680275	0.806431	0.790589	0.748871	0.733506	0.689631	0.727388	0.754435	0.754975	0.832851	0.842353	0.82865	0.807025	0.840208	0.943921	0.710502	0.73719	0.730891	0.731402	0.695582	0.641428	0.696944	0.761391	0.799074	0.756563	0.675198	0.768604	0.718873	0.76932	0.747372	0.773315	0.821634	0.79243	0.876506	0.888153	0.742857	0.705324	0.682243	0.667646	0.752119	0.657017
0.741042	0.840289	0.709138	0.773226	0.754462	0.670289	0.701493	0.69444	0.753954	0.678679	0.815685	0.793065	0.737409	0.741507	0.690707	0.732811	0.759522	0.745404	0.846057	0.850914	0.816842	0.813509	0.836505	0.936229	0.695936	0.746503	0.723892	0.72146	0.68202	0.636553	0.682326	0.740438	0.79181	0.760901	0.668998	0.771251	0.724346	0.772738	0.763501	0.769472	0.821284	0.790491	0.872623	0.890222	0.733531	0.703631	0.679049	0.662871	0.739377	0.652345
0.732242	0.820219	0.691866	0.752408	0.744403	0.663283	0.691577	0.682596	0.745178	0.657313	0.812824	0.788729	0.723045	0.722154	0.675473	0.712391	0.763086	0.750505	0.838152	0.83137	0.814239	0.808225	0.834545	0.936385	0.696508	0.739491	0.722668	0.715614	0.688994	0.631061	0.686811	0.735788	0.787525	0.734676	0.65968	0.766169	0.720077	0.767205	0.759982	0.777143	0.805877	0.780074	0.873734	0.876277	0.724788	0.6886	0.668196	0.662079	0.734139	0.651112
0.731128	0.817141	0.693715	0.756051	0.735005	0.660646	0.688671	0.692265	0.735063	0.663141	0.798659	0.783541	0.733031	0.733558	0.680495	0.720338	0.742572	0.731977	0.831745	0.83345	0.823783	0.82757	0.830461	0.944426	0.693686	0.748769	0.720681	0.714047	0.683057	0.634872	0.68343	0.758483	0.779798	0.735863	0.660272	0.758345	0.724174	0.763936	0.756694	0.768278	0.801608	0.783592	0.854606	0.883605	0.717633	0.686918	0.665106	0.648747	0.725949	0.647087
0.700507	0.772274	0.666629	0.724964	0.731052	0.667938	0.668318	0.679854	0.702671	0.63843	0.777169	0.758309	0.692339	0.687854	0.647625	0.671063	0.70572	0.706517	0.782027	0.797506	0.766278	0.752766	0.768835	0.861537	0.683983	0.712431	0.712096	0.69566	0.668172	0.585332	0.665218	0.706008	0.747731	0.705871	0.62978	0.711295	0.703113	0.719814	0.72958	0.733879	0.766982	0.74202	0.824849	0.835115	0.707007	0.651166	0.64599	0.645271	0.713711	0.632221
0.68093	0.771107	0.650217	0.728206	0.717998	0.666462	0.656199	0.67459	0.699135	0.626465	0.770611	0.743925	0.681354	0.687358	0.64114	0.658769	0.695502	0.695154	0.783986	0.796065	0.760943	0.747138	0.748134	0.858576	0.67434	0.719368	0.711256	0.700005	0.64434	0.582242	0.649673	0.703163	0.741338	0.69387	0.625408	0.702889	0.696408	0.714502	0.721506	0.722457	0.760018	0.739599	0.809644	0.833656	0.682922	0.649079	0.633945	0.624901	0.714437	0.621503
0.682458	0.772301	0.653487	0.724809	0.720675	0.658927	0.657636	0.67338	0.698911	0.630743	0.764856	0.729909	0.683204	0.685341	0.642571	0.661824	0.702262	0.685445	0.791871	0.781967	0.769576	0.742512	0.76707	0.882527	0.680516	0.711153	0.712699	0.69826	0.646192	0.583598	0.656991	0.710943	0.734616	0.700034	0.608403	0.698985	0.689605	0.707913	0.733642	0.719588	0.76764	0.746637	0.81595	0.835194	0.688648	0.658468	0.634294	0.630091	0.722025	0.623227
0.684738	0.779849	0.654057	0.733988	0.726293	0.667196	0.658025	0.671667	0.706284	0.645182	0.787836	0.755413	0.687193	0.692504	0.638682	0.667437	0.70585	0.700885	0.794692	0.797748	0.776839	0.756181	0.765902	0.875918	0.679683	0.717332	0.715153	0.705695	0.653982	0.586997	0.65898	0.709151	0.734765	0.700882	0.619871	0.709771	0.693482	0.723894	0.731408	0.736543	0.774061	0.743688	0.812589	0.836765	0.69029	0.661612	0.639736	0.639157	0.722498	0.63899
0.705307	0.793635	0.683726	0.74657	0.740805	0.657228	0.683899	0.682738	0.68789	0.633652	0.783657	0.735447	0.68527	0.679137	0.642568	0.663426	0.733796	0.704255	0.822799	0.81674	0.80202	0.774998	0.813923	0.890078	0.702749	0.747848	0.734302	0.725565	0.697753	0.625056	0.701431	0.726673	0.745946	0.699866	0.616333	0.700328	0.737841	0.738576	0.746568	0.73721	0.786648	0.759483	0.815913	0.822765	0.689091	0.646551	0.63307	0.633769	0.705819	0.631567
0.711047	0.801588	0.674209	0.741547	0.728672	0.660448	0.687056	0.675946	0.687911	0.636445	0.785328	0.738303	0.685877	0.692948	0.642088	0.657123	0.71031	0.710448	0.803276	0.814319	0.803889	0.771395	0.805455	0.897199	0.688608	0.750693	0.736566	0.713407	0.687433	0.626723	0.686631	0.732535	0.756365	0.703453	0.629341	0.70867	0.72896	0.753248	0.751615	0.743631	0.789691	0.764622	0.827113	0.837192	0.685913	0.650898	0.629789	0.622889	0.706936	0.621937
0.715638	0.801122	0.684553	0.732566	0.740846	0.671652	0.693041	0.684052	0.694364	0.639281	0.787504	0.744973	0.688818	0.688489	0.643749	0.662812	0.74087	0.710404	0.811144	0.816952	0.8035	0.764579	0.812039	0.900017	0.701446	0.757235	0.752345	0.727367	0.706933	0.635536	0.708666	0.734226	0.751776	0.705815	0.634202	0.707232	0.741241	0.745064	0.755775	0.748674	0.791184	0.768084	0.824227	0.835983	0.694212	0.658441	0.638126	0.630583	0.710999	0.629663
0.706559	0.796646	0.680149	0.744518	0.748479	0.666844	0.685018	0.684919	0.688871	0.64834	0.784071	0.758271	0.695622	0.699638	0.656224	0.666931	0.719762	0.711458	0.799347	0.80927	0.799698	0.763266	0.807283	0.902099	0.690169	0.756585	0.747856	0.729205	0.694024	0.623469	0.683715	0.74302	0.740344	0.712397	0.620767	0.707479	0.738945	0.752571	0.758409	0.75049	0.789042	0.757656	0.827113	0.833478	0.698669	0.652735	0.63563	0.642811	0.698233	0.621134
0.7156	0.799014	0.682496	0.739154	0.759467	0.685256	0.70399	0.690652	0.73952	0.671847	0.814965	0.784418	0.724854	0.723306	0.662835	0.692753	0.725301	0.712013	0.826097	0.818973	0.84625	0.81895	0.849416	0.948195	0.695326	0.745571	0.722585	0.715139	0.68098	0.642021	0.68756	0.745804	0.775617	0.715559	0.624048	0.712176	0.746872	0.762411	0.776477	0.763913	0.787345	0.754336	0.822254	0.839491	0.701678	0.674795	0.681561	0.642884	0.713199	0.631842
0.736229	0.798692	0.676842	0.734958	0.758938	0.685278	0.705659	0.689208	0.743978	0.671491	0.798347	0.795846	0.6984	0.719662	0.666973	0.684019	0.724732	0.710546	0.82119	0.807528	0.830165	0.817675	0.847463	0.939623	0.690234	0.736178	0.72214	0.721679	0.689341	0.645969	0.683853	0.752254	0.774272	0.717675	0.619986	0.711353	0.745453	0.759799	0.775843	0.774086	0.775286	0.758802	0.826814	0.849068	0.715022	0.676155	0.684593	0.661432	0.711476	0.64803
0.733032	0.808336	0.685643	0.733958	0.762501	0.68346	0.717052	0.693542	0.732863	0.670638	0.805735	0.792446	0.698165	0.718094	0.657733	0.677052	0.727312	0.715065	0.829913	0.810059	0.835124	0.794476	0.839282	0.929722	0.699092	0.728038	0.730794	0.718736	0.698842	0.652362	0.700985	0.761606	0.761477	0.708233	0.613173	0.698927	0.738725	0.752032	0.760537	0.76305	0.787914	0.758655	0.818311	0.846864	0.722284	0.678131	0.681969	0.661118	0.700538	0.626291
0.725604	0.802468	0.686651	0.741672	0.747895	0.671248	0.692845	0.692936	0.736438	0.667445	0.811366	0.792279	0.709019	0.721359	0.655564	0.678271	0.725477	0.713649	0.824999	0.807429	0.817371	0.800643	0.82429	0.930616	0.697289	0.741002	0.722692	0.718541	0.683824	0.647772	0.691174	0.751896	0.776656	0.705993	0.619121	0.707483	0.739888	0.760821	0.773653	0.7664	0.789312	0.774005	0.834395	0.862217	0.698497	0.670393	0.679622	0.641139	0.720943	0.630696
0.753627	0.853324	0.712896	0.789029	0.799728	0.706537	0.739433	0.738805	0.76928	0.699478	0.852335	0.804469	0.760278	0.75303	0.709347	0.719487	0.73525	0.743391	0.830939	0.848463	0.873277	0.826869	0.869517	0.964654	0.737921	0.801686	0.785817	0.760794	0.733087	0.63958	0.711428	0.775658	0.791247	0.729552	0.656928	0.750382	0.745162	0.773973	0.797219	0.784637	0.836793	0.830544	0.905489	0.912088	0.75907	0.704371	0.709325	0.686094	0.738451	0.652317
0.740926	0.850966	0.70332	0.7675	0.787095	0.70541	0.744146	0.729819	0.765761	0.678939	0.852047	0.815278	0.750984	0.757922	0.696793	0.71731	0.719167	0.732695	0.820963	0.836223	0.86046	0.82088	0.862002	0.956954	0.733887	0.802469	0.765021	0.747255	0.716327	0.633003	0.705725	0.762222	0.779107	0.731908	0.653661	0.760267	0.748613	0.784786	0.789404	0.78466	0.828577	0.808371	0.885755	0.898632	0.756865	0.718299	0.697106	0.701357	0.762185	0.657195
0.738674	0.84366	0.702921	0.768945	0.794779	0.696483	0.731463	0.724954	0.758591	0.671696	0.834351	0.799322	0.746992	0.746852	0.693094	0.703052	0.73422	0.743572	0.829106	0.837609	0.852775	0.812568	0.863481	0.943222	0.72315	0.783396	0.757602	0.736956	0.71607	0.630881	0.705267	0.754989	0.781532	0.726562	0.658505	0.746485	0.742783	0.769604	0.783507	0.77431	0.82583	0.809593	0.883546	0.887254	0.745422	0.705227	0.688976	0.67856	0.742609	0.656123
0.730498	0.846343	0.710055	0.76765	0.793039	0.718755	0.739672	0.74414	0.76326	0.684984	0.860104	0.802645	0.739864	0.759934	0.69004	0.714943	0.73826	0.747037	0.824664	0.85239	0.865941	0.826633	0.866414	0.9592	0.729461	0.79301	0.770721	0.752049	0.710617	0.633501	0.698672	0.778977	0.786873	0.736837	0.657993	0.753695	0.735714	0.779104	0.778086	0.777578	0.824596	0.813413	0.880276	0.89914	0.754424	0.706347	0.696391	0.699471	0.743956	0.656268
0.724832	0.819515	0.693123	0.732419	0.758573	0.692707	0.722983	0.699862	0.733245	0.664866	0.822931	0.768639	0.725498	0.726403	0.681998	0.698863	0.730629	0.719553	0.826418	0.82526	0.819132	0.794287	0.827273	0.934212	0.700103	0.768499	0.754237	0.73358	0.70892	0.638582	0.697844	0.759177	0.795295	0.752754	0.663594	0.746949	0.750178	0.775215	0.787675	0.772477	0.798378	0.777944	0.859012	0.87205	0.716059	0.688699	0.691187	0.665093	0.74558	0.64871
0.723711	0.813741	0.701223	0.736092	0.76244	0.700529	0.735571	0.699037	0.753117	0.676314	0.803244	0.77642	0.7246	0.7406	0.678954	0.701877	0.726108	0.726382	0.812305	0.83844	0.811364	0.7899	0.817304	0.924703	0.701071	0.752209	0.751481	0.734645	0.718959	0.647715	0.709546	0.777282	0.779643	0.753599	0.653738	0.752747	0.73542	0.761781	0.767145	0.757224	0.796749	0.775706	0.841942	0.859849	0.71692	0.687888	0.687337	0.671916	0.731807	0.636413
0.71791	0.80088	0.692669	0.720451	0.75706	0.679098	0.711933	0.690028	0.740727	0.669202	0.799863	0.768299	0.71381	0.725487	0.681651	0.697334	0.727485	0.716594	0.813351	0.816971	0.803687	0.789111	0.814827	0.916907	0.69089	0.755594	0.753249	0.726331	0.705719	0.631505	0.690671	0.749887	0.782387	0.748034	0.651346	0.734923	0.742294	0.759261	0.766024	0.751965	0.787099	0.768356	0.843183	0.846896	0.708366	0.684706	0.673132	0.657668	0.721545	0.632565
0.724658	0.805344	0.689782	0.724798	0.747945	0.683885	0.710758	0.687597	0.734705	0.660366	0.80138	0.764185	0.719809	0.72138	0.675105	0.690963	0.7313	0.725637	0.816242	0.835543	0.805614	0.785169	0.813135	0.924761	0.696906	0.757743	0.742616	0.730631	0.7022	0.636824	0.693539	0.764528	0.787225	0.734396	0.652858	0.7365	0.729267	0.760822	0.774307	0.759241	0.787792	0.768344	0.832714	0.85004	0.702257	0.679389	0.670408	0.658806	0.726264	0.634657
0.738917	0.839957	0.708391	0.760928	0.76838	0.700633	0.721357	0.714839	0.756487	0.68067	0.812505	0.812543	0.752524	0.749791	0.698387	0.727236	0.751482	0.751393	0.85103	0.853805	0.842137	0.809283	0.855648	0.945998	0.725959	0.78168	0.785332	0.759344	0.711082	0.665265	0.701091	0.763241	0.786033	0.744	0.653002	0.752844	0.774699	0.781995	0.800336	0.793008	0.827274	0.799202	0.877163	0.901855	0.750816	0.691729	0.689814	0.676965	0.738747	0.646302
0.742481	0.838906	0.706642	0.768968	0.768	0.709852	0.731921	0.727218	0.749693	0.698731	0.80759	0.800607	0.747782	0.756295	0.69702	0.728179	0.753442	0.753523	0.848577	0.854681	0.849881	0.806179	0.853913	0.937966	0.727065	0.767599	0.770259	0.76462	0.7036	0.658476	0.698315	0.767988	0.787083	0.747437	0.653278	0.755651	0.779293	0.795126	0.799974	0.796743	0.829094	0.792702	0.867502	0.880008	0.738245	0.705702	0.69093	0.679698	0.742664	0.657325
0.73303	0.834646	0.699861	0.761323	0.773581	0.702341	0.723048	0.723199	0.758455	0.697069	0.810627	0.810514	0.757833	0.751337	0.701074	0.726098	0.740427	0.728325	0.838361	0.835227	0.831483	0.812652	0.858725	0.964825	0.713971	0.771853	0.751642	0.74068	0.713344	0.656394	0.706487	0.766066	0.779349	0.732822	0.644478	0.744081	0.76883	0.771026	0.790469	0.772155	0.826943	0.794901	0.859042	0.880171	0.732968	0.676826	0.66754	0.670076	0.744352	0.656321
0.739571	0.84178	0.716723	0.769609	0.7762	0.715795	0.728636	0.724431	0.761038	0.681786	0.81604	0.806258	0.751406	0.748765	0.702343	0.721379	0.748362	0.741258	0.835064	0.850755	0.840107	0.816638	0.863703	0.948728	0.730825	0.7757	0.778702	0.772415	0.708077	0.664425	0.71147	0.776688	0.792964	0.751016	0.658282	0.759922	0.768715	0.779834	0.802095	0.785933	0.837504	0.808081	0.870804	0.904997	0.745602	0.698489	0.691075	0.68384	0.743434	0.658983
0.761875	0.840498	0.728203	0.777178	0.773379	0.709109	0.724566	0.727621	0.751255	0.671735	0.804743	0.804081	0.728715	0.723914	0.681187	0.708246	0.75712	0.748729	0.840026	0.840449	0.851107	0.813533	0.870059	0.936024	0.722407	0.760941	0.765262	0.757979	0.711885	0.646446	0.723466	0.758822	0.784069	0.756314	0.661032	0.763947	0.754578	0.771652	0.7817	0.794707	0.815096	0.782301	0.846908	0.886145	0.733035	0.701105	0.707616	0.677378	0.735377	0.648558
0.772829	0.838444	0.727228	0.772333	0.773502	0.713837	0.726936	0.722718	0.728677	0.675119	0.803562	0.806117	0.723407	0.726341	0.681018	0.716558	0.755215	0.752591	0.839475	0.847536	0.848736	0.820221	0.862184	0.952098	0.722229	0.763813	0.759871	0.762394	0.726735	0.65353	0.719944	0.758412	0.777772	0.745348	0.661131	0.741526	0.76146	0.776107	0.772356	0.800387	0.800665	0.78113	0.852171	0.891815	0.728324	0.725988	0.714077	0.683293	0.727225	0.636787
0.754596	0.827352	0.724984	0.771927	0.779958	0.700839	0.727662	0.709976	0.730071	0.653911	0.796045	0.796933	0.733216	0.718146	0.684398	0.710653	0.75156	0.737392	0.846972	0.834477	0.842475	0.812566	0.863691	0.935488	0.714815	0.75656	0.759726	0.748037	0.726295	0.65263	0.723074	0.752906	0.763569	0.740968	0.636011	0.73494	0.745727	0.758223	0.768017	0.774961	0.794778	0.772752	0.83992	0.872842	0.725401	0.695702	0.704451	0.675207	0.722274	0.629001
0.761168	0.823408	0.719801	0.787614	0.77151	0.714343	0.730596	0.717526	0.734787	0.672083	0.814156	0.799159	0.719191	0.717878	0.665165	0.702126	0.748611	0.756399	0.844696	0.842551	0.843708	0.802883	0.857387	0.937534	0.710444	0.764654	0.751372	0.750665	0.727952	0.654195	0.731211	0.759091	0.763464	0.741498	0.646261	0.743107	0.767747	0.775505	0.781492	0.798677	0.792314	0.786022	0.846045	0.891278	0.724875	0.704809	0.699249	0.679723	0.710235	0.6378
0.72039	0.810142	0.694264	0.746207	0.745764	0.667736	0.690995	0.682244	0.74086	0.650041	0.785548	0.780164	0.719798	0.702355	0.670111	0.691148	0.732722	0.71599	0.816685	0.81368	0.801801	0.776078	0.807359	0.896198	0.699606	0.741001	0.735179	0.710395	0.673219	0.627616	0.669662	0.730158	0.748712	0.72302	0.637919	0.730387	0.71675	0.739999	0.772259	0.750751	0.778466	0.745592	0.815777	0.853873	0.729512	0.694013	0.688047	0.671642	0.707714	0.632725
0.732068	0.813229	0.680495	0.751672	0.751881	0.666466	0.70104	0.68814	0.741449	0.649299	0.789853	0.786139	0.733668	0.718702	0.671934	0.689938	0.733707	0.719427	0.817094	0.806251	0.807734	0.782529	0.820269	0.912284	0.685804	0.735998	0.719483	0.715943	0.685832	0.633438	0.675254	0.748291	0.735497	0.721429	0.618054	0.72387	0.715974	0.731575	0.759623	0.750428	0.775239	0.751486	0.823853	0.855298	0.731689	0.704784	0.671383	0.677938	0.704212	0.63571
0.721085	0.803024	0.688264	0.742429	0.739336	0.657068	0.699151	0.674687	0.742866	0.635406	0.793111	0.766366	0.72319	0.701727	0.652615	0.682913	0.742312	0.71614	0.814966	0.802778	0.80485	0.775503	0.815836	0.899442	0.679721	0.729504	0.718906	0.7064	0.679951	0.628959	0.674537	0.738656	0.738398	0.719581	0.622413	0.71484	0.717375	0.73267	0.763952	0.733578	0.774563	0.746018	0.80578	0.838784	0.723594	0.686617	0.664958	0.656554	0.701184	0.629814
0.728482	0.804867	0.687931	0.753171	0.754611	0.654543	0.686423	0.681186	0.731067	0.647451	0.793072	0.775211	0.722834	0.713426	0.653842	0.682478	0.743889	0.720363	0.802407	0.806991	0.801244	0.77968	0.819343	0.905292	0.686314	0.726449	0.718364	0.712	0.683688	0.623859	0.672598	0.730465	0.738213	0.712108	0.618388	0.713604	0.701181	0.72739	0.759639	0.7389	0.764018	0.725823	0.800612	0.838418	0.734327	0.699438	0.673025	0.663555	0.695514	0.633346
0.710037	0.795657	0.686181	0.726026	0.723324	0.656305	0.687206	0.676924	0.718455	0.640535	0.766998	0.769194	0.73236	0.709327	0.666911	0.68381	0.720444	0.694478	0.816861	0.795875	0.797628	0.772601	0.791269	0.885961	0.677369	0.725982	0.713091	0.696135	0.69173	0.637473	0.681299	0.72653	0.731704	0.705038	0.61456	0.696358	0.709306	0.739272	0.747116	0.743331	0.78746	0.777851	0.84585	0.83585	0.71889	0.683275	0.676226	0.674142	0.738666	0.645364
0.712315	0.8122	0.68509	0.733026	0.726202	0.673519	0.68691	0.682794	0.72557	0.639422	0.762495	0.763679	0.738266	0.726299	0.672827	0.696364	0.722548	0.698455	0.824217	0.802822	0.797652	0.784711	0.803451	0.89888	0.67452	0.728063	0.706409	0.705599	0.692212	0.645519	0.681942	0.740987	0.736611	0.702317	0.627162	0.712662	0.724475	0.748354	0.764813	0.753527	0.78776	0.793871	0.851769	0.858524	0.716949	0.692814	0.662215	0.666525	0.743359	0.656162
0.724015	0.823553	0.707016	0.743985	0.724656	0.665891	0.687952	0.67933	0.716877	0.636935	0.750437	0.76203	0.738806	0.720202	0.670733	0.689263	0.71832	0.699534	0.826119	0.808845	0.806987	0.778546	0.804337	0.899177	0.686136	0.730026	0.70761	0.705445	0.694904	0.647428	0.692407	0.741611	0.73608	0.712291	0.618473	0.720101	0.729755	0.748934	0.756787	0.745474	0.788299	0.773971	0.851971	0.851757	0.713737	0.683122	0.677101	0.659569	0.735608	0.651343
0.709513	0.803892	0.689942	0.736478	0.723638	0.661058	0.683284	0.679999	0.720606	0.643267	0.773027	0.768319	0.720949	0.705919	0.671329	0.688458	0.713996	0.695592	0.812185	0.784196	0.79957	0.777491	0.798086	0.900043	0.672996	0.734555	0.709697	0.698337	0.689361	0.643695	0.689714	0.741249	0.726139	0.709632	0.611777	0.701887	0.708231	0.746567	0.747999	0.73134	0.786192	0.777945	0.843315	0.846119	0.719038	0.682202	0.666	0.671565	0.729318	0.650301
0.714159	0.801884	0.68009	0.737462	0.720059	0.644178	0.675067	0.676371	0.704589	0.637754	0.78749	0.765685	0.703005	0.718538	0.655913	0.677341	0.697208	0.69401	0.802995	0.791993	0.790822	0.772225	0.794862	0.901184	0.692452	0.741237	0.714544	0.707176	0.669605	0.612897	0.656294	0.716992	0.764478	0.704622	0.620934	0.707148	0.720064	0.74578	0.751254	0.766335	0.779797	0.759312	0.830121	0.84043	0.684951	0.671284	0.657548	0.643047	0.712903	0.617188
0.710211	0.799929	0.687465	0.74294	0.721424	0.649248	0.68494	0.673268	0.688035	0.633048	0.786136	0.756422	0.686162	0.710512	0.649824	0.676118	0.689652	0.694696	0.798072	0.789583	0.765549	0.764436	0.785756	0.886484	0.680111	0.736884	0.716395	0.704745	0.660625	0.612469	0.657421	0.716439	0.76051	0.72055	0.621574	0.711297	0.736486	0.753676	0.745986	0.768049	0.781501	0.763963	0.830954	0.839672	0.682434	0.671311	0.650611	0.630288	0.717286	0.627686
0.721608	0.813272	0.681882	0.748421	0.711507	0.651021	0.664611	0.671269	0.692171	0.61647	0.780939	0.75023	0.686437	0.706649	0.650515	0.669122	0.704514	0.693058	0.804671	0.792018	0.774861	0.774011	0.800571	0.89111	0.684148	0.727318	0.715851	0.691055	0.654093	0.605561	0.654011	0.703729	0.75756	0.707551	0.617939	0.710102	0.725999	0.750276	0.745884	0.759063	0.775054	0.764549	0.828356	0.846894	0.678253	0.670003	0.648743	0.626021	0.722592	0.621877
0.703501	0.80374	0.67599	0.735971	0.712738	0.643607	0.663241	0.671112	0.681347	0.628411	0.770311	0.765703	0.683124	0.704021	0.634013	0.668085	0.691015	0.69566	0.790705	0.789326	0.777575	0.776604	0.792795	0.885734	0.670165	0.732274	0.712045	0.700589	0.653279	0.599678	0.644631	0.709044	0.733807	0.701377	0.616614	0.702869	0.712307	0.750082	0.738239	0.757855	0.769293	0.753084	0.814326	0.838179	0.675188	0.669257	0.64746	0.632266	0.71049	0.615866
0.701741	0.799369	0.669423	0.714696	0.728975	0.651586	0.696987	0.678815	0.697703	0.630472	0.800229	0.749876	0.726207	0.717745	0.692583	0.698373	0.726748	0.713107	0.825046	0.806454	0.817751	0.79381	0.838222	0.944147	0.683062	0.736183	0.721658	0.711381	0.686644	0.622555	0.67758	0.728988	0.751497	0.686361	0.632385	0.726275	0.737924	0.775118	0.780531	0.763606	0.802038	0.755212	0.831749	0.856078	0.703235	0.660088	0.643439	0.632974	0.7232	0.631141
0.698992	0.798904	0.661957	0.715037	0.725118	0.654425	0.707415	0.684058	0.681832	0.623696	0.776293	0.735502	0.725761	0.722167	0.686205	0.696442	0.708106	0.712211	0.80744	0.796563	0.817823	0.79183	0.843675	0.9246	0.672483	0.751853	0.719824	0.704696	0.672172	0.618378	0.666079	0.738493	0.751338	0.691017	0.627419	0.724633	0.73799	0.780465	0.786782	0.765695	0.790575	0.758052	0.830264	0.854282	0.705167	0.659996	0.643944	0.625498	0.718333	0.632479
0.687282	0.789245	0.654659	0.716675	0.7198	0.656866	0.695792	0.669193	0.678141	0.629704	0.779647	0.746984	0.711419	0.714101	0.671421	0.687526	0.710999	0.700755	0.81286	0.792931	0.816704	0.787462	0.847764	0.922243	0.666952	0.735504	0.709812	0.708118	0.674163	0.633663	0.66707	0.724912	0.741831	0.676208	0.612576	0.709186	0.740344	0.770089	0.77378	0.757905	0.794865	0.757556	0.823231	0.850973	0.692742	0.659969	0.643465	0.630411	0.713187	0.63478
0.700716	0.808736	0.667798	0.721171	0.728241	0.656459	0.695166	0.679731	0.692464	0.644921	0.798198	0.768963	0.729854	0.724098	0.67603	0.70074	0.718623	0.710601	0.805589	0.817076	0.810932	0.790294	0.829977	0.921912	0.664932	0.750812	0.725028	0.707667	0.688259	0.629352	0.675951	0.726533	0.742272	0.693709	0.618861	0.728345	0.746354	0.783609	0.779653	0.762576	0.792721	0.757333	0.83043	0.854411	0.718548	0.666436	0.646801	0.650247	0.733186	0.642551
0.715133	0.815027	0.697681	0.753697	0.74674	0.675062	0.700696	0.691025	0.703729	0.65306	0.806292	0.775436	0.709475	0.723579	0.686117	0.680959	0.716936	0.709429	0.818474	0.79712	0.798509	0.776357	0.789682	0.901116	0.705782	0.754409	0.73817	0.725919	0.669059	0.621415	0.665435	0.703425	0.73131	0.693307	0.611556	0.700833	0.708056	0.732017	0.742491	0.719553	0.781935	0.76799	0.833626	0.856513	0.689538	0.676397	0.661521	0.635574	0.719037	0.631298
0.722605	0.833115	0.711192	0.767968	0.751984	0.693748	0.692679	0.693252	0.723381	0.662825	0.811936	0.790111	0.708491	0.72127	0.684321	0.69501	0.7343	0.725837	0.817661	0.814318	0.802712	0.789903	0.805353	0.916467	0.69791	0.765399	0.742483	0.723109	0.673168	0.640405	0.670283	0.717779	0.740581	0.713311	0.615689	0.709885	0.709817	0.734517	0.743544	0.739321	0.783979	0.785957	0.851614	0.869128	0.704604	0.699417	0.673523	0.647526	0.732687	0.660268
0.739164	0.83201	0.719782	0.773286	0.749079	0.692283	0.704972	0.694207	0.726075	0.66264	0.825742	0.781168	0.725961	0.727661	0.684098	0.690726	0.734786	0.715816	0.829025	0.816759	0.801905	0.792534	0.805021	0.923397	0.714352	0.756201	0.74485	0.736532	0.665457	0.628025	0.668664	0.715294	0.74707	0.701683	0.615816	0.702502	0.725817	0.7436	0.75401	0.750288	0.79453	0.783231	0.848864	0.86804	0.699098	0.694507	0.673531	0.642829	0.739864	0.653425
0.739739	0.857457	0.725537	0.79475	0.754855	0.706751	0.713635	0.705784	0.71786	0.675874	0.83803	0.789105	0.727302	0.742143	0.698784	0.705992	0.741888	0.74292	0.835408	0.83895	0.829348	0.807909	0.832898	0.945288	0.724976	0.780973	0.766772	0.731751	0.676012	0.642864	0.673039	0.720631	0.767214	0.716201	0.627486	0.722428	0.73178	0.768237	0.768471	0.762179	0.793525	0.801534	0.866665	0.888569	0.711428	0.718695	0.70413	0.654953	0.753295	0.665209
0.699502	0.816732	0.689003	0.745729	0.756018	0.6734	0.691403	0.689131	0.735193	0.667568	0.825293	0.772523	0.706865	0.712175	0.665582	0.697484	0.731338	0.711522	0.800883	0.806398	0.795135	0.785057	0.813049	0.903595	0.68958	0.736369	0.716751	0.686661	0.660315	0.611465	0.6596	0.706734	0.761407	0.712973	0.628887	0.72079	0.718812	0.732197	0.739809	0.737593	0.807554	0.764015	0.828039	0.842515	0.694283	0.665651	0.655955	0.655481	0.718718	0.623028
0.694774	0.811318	0.68005	0.732912	0.738063	0.660863	0.681754	0.682797	0.725302	0.66334	0.803673	0.760267	0.696244	0.708891	0.657164	0.681678	0.7244	0.69659	0.804425	0.799723	0.783933	0.776691	0.799239	0.890803	0.678174	0.732915	0.713897	0.690015	0.655983	0.613255	0.658311	0.705368	0.750101	0.711282	0.619559	0.721657	0.718498	0.734701	0.743351	0.740097	0.789328	0.758277	0.83047	0.845939	0.683933	0.660365	0.649256	0.642524	0.71502	0.619571
0.691303	0.800713	0.671083	0.728617	0.736386	0.663328	0.671896	0.678029	0.730516	0.668468	0.800806	0.76922	0.696061	0.688667	0.651323	0.675244	0.723872	0.689412	0.796478	0.793885	0.777854	0.762733	0.806015	0.902438	0.690045	0.740076	0.723438	0.696797	0.655308	0.597043	0.65806	0.698899	0.756491	0.708338	0.621263	0.725999	0.722659	0.72956	0.72557	0.730201	0.786574	0.768181	0.814829	0.848864	0.685152	0.653188	0.643858	0.636135	0.723783	0.629763
0.688944	0.802131	0.674695	0.734124	0.751768	0.658159	0.684262	0.689944	0.734269	0.671262	0.814265	0.772478	0.696797	0.702944	0.659688	0.686359	0.725377	0.710773	0.797086	0.817841	0.776441	0.763173	0.788397	0.879831	0.682273	0.729345	0.717313	0.689901	0.656047	0.603607	0.663718	0.722155	0.755984	0.703627	0.63166	0.72135	0.712938	0.732346	0.737141	0.738852	0.782615	0.760804	0.812048	0.839297	0.686985	0.653004	0.650793	0.653121	0.719543	0.639907
0.721998	0.808711	0.686618	0.745531	0.734155	0.668342	0.686202	0.682888	0.711026	0.651603	0.797818	0.757324	0.691873	0.707008	0.647934	0.676696	0.721468	0.715511	0.804191	0.823007	0.825492	0.783655	0.813676	0.91382	0.70605	0.768312	0.71548	0.711667	0.67359	0.606242	0.670031	0.724574	0.752474	0.695332	0.612669	0.713055	0.723118	0.776851	0.783681	0.755966	0.795648	0.783233	0.851588	0.859321	0.695139	0.670331	0.662731	0.633741	0.707591	0.625077
0.716682	0.810024	0.692214	0.747097	0.739559	0.681331	0.691905	0.688529	0.708781	0.644694	0.771441	0.766143	0.69562	0.710388	0.643951	0.675404	0.726374	0.71221	0.80925	0.818278	0.822253	0.77942	0.803904	0.924069	0.697836	0.758972	0.722155	0.72062	0.6689	0.620086	0.66009	0.740686	0.748537	0.694402	0.600072	0.715354	0.713076	0.763909	0.772921	0.750609	0.807852	0.79061	0.858999	0.872463	0.688649	0.677971	0.657831	0.635633	0.694957	0.621864
0.719079	0.809854	0.693783	0.743557	0.741092	0.681808	0.695639	0.695959	0.707866	0.650065	0.775564	0.774142	0.698678	0.726053	0.652107	0.673919	0.723549	0.721508	0.806634	0.82121	0.813163	0.772937	0.815353	0.912975	0.69358	0.757847	0.724605	0.721766	0.681898	0.612494	0.67298	0.734236	0.764347	0.706884	0.634398	0.729824	0.723202	0.773989	0.779883	0.763441	0.804367	0.784838	0.86219	0.862421	0.707937	0.667874	0.669122	0.647212	0.71599	0.617638
0.722716	0.821464	0.69384	0.759689	0.730557	0.682438	0.699171	0.691018	0.707547	0.640706	0.78461	0.775743	0.712608	0.73126	0.651426	0.686832	0.708397	0.710155	0.806581	0.816761	0.828907	0.779131	0.809982	0.920664	0.701212	0.756618	0.731639	0.719814	0.686955	0.619368	0.669426	0.735265	0.766799	0.702021	0.620519	0.733989	0.726937	0.78265	0.780215	0.769138	0.806584	0.791432	0.864097	0.881624	0.688929	0.689793	0.661524	0.643592	0.715143	0.632111
0.714756	0.812873	0.668709	0.743622	0.690098	0.642556	0.659567	0.647298	0.685787	0.60972	0.776577	0.746793	0.707811	0.716456	0.669015	0.687749	0.710475	0.693038	0.79999	0.797383	0.80387	0.781255	0.813327	0.917827	0.686199	0.753631	0.726928	0.698737	0.668237	0.622258	0.661114	0.694349	0.759343	0.702843	0.641121	0.740921	0.715177	0.739909	0.748483	0.752666	0.790801	0.75843	0.856842	0.85838	0.676614	0.665436	0.648957	0.6268	0.695784	0.61018
0.698069	0.797766	0.654759	0.728932	0.697364	0.637174	0.663176	0.648047	0.679424	0.609701	0.763563	0.735252	0.695515	0.709727	0.653828	0.687165	0.69294	0.688373	0.781466	0.792713	0.797834	0.769043	0.804547	0.905301	0.67619	0.755487	0.709523	0.693383	0.651279	0.62284	0.64911	0.691463	0.737117	0.699052	0.627089	0.725942	0.69817	0.731708	0.731252	0.737059	0.785869	0.753817	0.834815	0.844333	0.668631	0.665398	0.638414	0.629012	0.684972	0.605772
0.696173	0.784978	0.662149	0.724352	0.696362	0.632188	0.665477	0.649284	0.69165	0.605875	0.764368	0.729997	0.694892	0.70133	0.659915	0.679903	0.700169	0.686364	0.784223	0.790303	0.802186	0.77244	0.808722	0.911395	0.685364	0.748667	0.706804	0.684584	0.655191	0.617725	0.658242	0.694973	0.745701	0.705666	0.631383	0.734303	0.710287	0.732397	0.746518	0.741873	0.782382	0.751435	0.839512	0.849005	0.664645	0.654526	0.643145	0.619547	0.692744	0.605334
0.695176	0.789693	0.651493	0.727641	0.691983	0.625025	0.656832	0.647657	0.692674	0.612266	0.765325	0.742172	0.688096	0.700985	0.655423	0.682893	0.69483	0.688298	0.792357	0.786446	0.792996	0.772913	0.80753	0.908705	0.675614	0.739706	0.711739	0.692912	0.65955	0.624849	0.661015	0.702345	0.744392	0.710206	0.632981	0.727777	0.71009	0.733072	0.744412	0.747863	0.7745	0.751265	0.831219	0.852622	0.658596	0.65904	0.642695	0.620537	0.681706	0.602581
0.756145	0.839357	0.727416	0.776603	0.752525	0.698118	0.728916	0.705352	0.740745	0.666391	0.83869	0.798136	0.728688	0.758828	0.687763	0.715064	0.733954	0.736294	0.864842	0.837702	0.858923	0.835528	0.885008	0.981971	0.729245	0.782658	0.77743	0.756814	0.698816	0.647954	0.709018	0.75848	0.81289	0.750501	0.669621	0.771213	0.77235	0.799041	0.819035	0.78986	0.825823	0.816902	0.876829	0.897287	0.700856	0.688806	0.681501	0.636939	0.757887	0.637645
0.76045	0.8548	0.736257	0.800603	0.745445	0.703324	0.724896	0.714294	0.76367	0.674293	0.848352	0.82568	0.736411	0.763882	0.688347	0.716249	0.763428	0.753676	0.881625	0.855911	0.876262	0.847905	0.907779	0.991766	0.731039	0.804022	0.779938	0.7657	0.72001	0.659489	0.714841	0.763163	0.809412	0.747178	0.666276	0.767842	0.767225	0.807872	0.827578	0.801393	0.833841	0.831569	0.907695	0.911878	0.705875	0.695179	0.693266	0.646854	0.769686	0.648205
0.759082	0.857641	0.725611	0.79472	0.752862	0.701067	0.738548	0.709848	0.753665	0.658717	0.829378	0.79378	0.740196	0.761026	0.691493	0.710277	0.747063	0.744784	0.869732	0.84493	0.875306	0.836176	0.896636	0.993499	0.737034	0.776615	0.77384	0.751623	0.713699	0.656253	0.712927	0.766639	0.810687	0.749471	0.666819	0.758495	0.75973	0.793729	0.806139	0.796559	0.827302	0.829613	0.888091	0.912725	0.691774	0.695503	0.685934	0.637697	0.758382	0.647949
0.763473	0.857756	0.737865	0.792399	0.756904	0.704051	0.748071	0.722023	0.754679	0.659132	0.822348	0.799317	0.733378	0.750987	0.684825	0.715006	0.756234	0.748637	0.879588	0.84648	0.873814	0.8472	0.902967	0.991908	0.740651	0.785444	0.775873	0.763283	0.721608	0.668522	0.718368	0.766917	0.80167	0.742329	0.661887	0.772107	0.769822	0.804891	0.810974	0.796176	0.828446	0.824698	0.883997	0.914325	0.699441	0.6938	0.68415	0.637406	0.760976	0.6509
0.712706	0.80078	0.687414	0.739234	0.768733	0.690009	0.721969	0.704583	0.727147	0.692049	0.797608	0.773683	0.742914	0.742834	0.68913	0.705755	0.745095	0.749685	0.813931	0.817927	0.807898	0.798468	0.831987	0.904554	0.69861	0.771746	0.728394	0.722281	0.697745	0.647714	0.714256	0.756808	0.749776	0.711591	0.644676	0.731017	0.719483	0.740663	0.765653	0.749708	0.789808	0.773972	0.845107	0.858824	0.738001	0.683194	0.692461	0.709409	0.737926	0.634562
0.713819	0.810368	0.692077	0.751844	0.764551	0.684838	0.71671	0.713519	0.740356	0.699182	0.784636	0.785613	0.744968	0.747458	0.694771	0.709428	0.738489	0.746469	0.81126	0.817314	0.801689	0.79567	0.826317	0.907816	0.702236	0.769256	0.729953	0.72111	0.690071	0.634864	0.698115	0.75347	0.739508	0.719993	0.633064	0.734968	0.726904	0.749043	0.763179	0.765493	0.789879	0.773863	0.845182	0.857449	0.739372	0.682715	0.680972	0.70835	0.736323	0.638222
0.712386	0.802154	0.694968	0.75379	0.779374	0.683364	0.719011	0.719701	0.745916	0.696108	0.806729	0.783149	0.740954	0.742735	0.693409	0.705272	0.751809	0.75509	0.815718	0.825606	0.808033	0.807403	0.830154	0.909018	0.7009	0.776829	0.739783	0.72301	0.695887	0.655208	0.709401	0.762551	0.757567	0.728125	0.640254	0.734296	0.731612	0.755746	0.780913	0.771324	0.803936	0.778651	0.85756	0.864653	0.745888	0.695822	0.694809	0.704677	0.747358	0.634826
0.711294	0.803964	0.691027	0.735233	0.780215	0.704218	0.719432	0.710706	0.748908	0.683729	0.798558	0.791432	0.751535	0.752695	0.687155	0.711107	0.740058	0.739045	0.805979	0.816638	0.804146	0.785419	0.814526	0.897742	0.69703	0.762338	0.732986	0.731951	0.701363	0.648824	0.691025	0.771831	0.749492	0.72776	0.64149	0.735256	0.717084	0.745377	0.759668	0.756429	0.787873	0.774516	0.840371	0.854457	0.749764	0.691568	0.701882	0.714707	0.742008	0.645194
0.715094	0.796075	0.669057	0.728187	0.713899	0.655342	0.678233	0.668865	0.709754	0.635455	0.798868	0.749057	0.704782	0.712054	0.66483	0.67942	0.689522	0.69953	0.787344	0.785271	0.79589	0.794898	0.818192	0.892288	0.697504	0.749978	0.726041	0.690828	0.651606	0.623021	0.664111	0.704776	0.758211	0.691599	0.621357	0.713401	0.739642	0.75968	0.76175	0.76211	0.779301	0.765149	0.831791	0.846813	0.656076	0.644631	0.654746	0.60273	0.72267	0.632804
0.720767	0.814815	0.674904	0.736007	0.72215	0.660075	0.688657	0.676226	0.699406	0.636832	0.78272	0.74257	0.70554	0.708294	0.660229	0.68411	0.690504	0.698376	0.787548	0.783448	0.808404	0.802702	0.81778	0.913044	0.70112	0.754779	0.735069	0.706737	0.665194	0.638703	0.673911	0.709379	0.761334	0.689227	0.615797	0.717521	0.738499	0.759338	0.755295	0.779173	0.791169	0.78376	0.836481	0.854048	0.664973	0.661012	0.655569	0.618472	0.721525	0.643103
0.730112	0.818665	0.680545	0.755121	0.727402	0.65867	0.676714	0.674863	0.706799	0.646518	0.789807	0.752088	0.704252	0.704069	0.656693	0.671567	0.705183	0.699155	0.798607	0.798167	0.797576	0.796234	0.802808	0.905494	0.697839	0.750979	0.739216	0.697378	0.662104	0.627342	0.665033	0.708416	0.767915	0.693246	0.631262	0.723091	0.737365	0.745198	0.75989	0.758354	0.789453	0.76474	0.835832	0.841992	0.667533	0.647584	0.651217	0.616078	0.71179	0.626048
0.718774	0.816401	0.677354	0.740689	0.720969	0.657495	0.67727	0.678619	0.700714	0.654455	0.782298	0.758599	0.702601	0.706186	0.657301	0.681763	0.694725	0.702104	0.798542	0.799305	0.80297	0.787858	0.811398	0.907136	0.692486	0.743435	0.718141	0.69765	0.659518	0.620716	0.657399	0.708086	0.753367	0.693735	0.620619	0.717597	0.724029	0.745866	0.749092	0.756607	0.776988	0.764641	0.832007	0.846401	0.665494	0.646804	0.649973	0.613629	0.721352	0.63086
0.71476	0.805482	0.703945	0.739015	0.720633	0.665791	0.687977	0.676025	0.721455	0.661524	0.803846	0.761233	0.698623	0.702285	0.649181	0.662181	0.714046	0.7027	0.801599	0.803756	0.799359	0.766114	0.801943	0.892774	0.687423	0.725086	0.721765	0.709696	0.672578	0.611931	0.656977	0.741256	0.73042	0.721053	0.60421	0.707547	0.713205	0.730386	0.740034	0.739225	0.78533	0.772737	0.826299	0.848523	0.719173	0.670736	0.654239	0.652258	0.722031	0.630123
0.720159	0.802829	0.701207	0.735988	0.714934	0.665163	0.687248	0.682565	0.732753	0.654006	0.80095	0.754937	0.70024	0.699704	0.646265	0.669843	0.72419	0.714398	0.805491	0.807288	0.801513	0.764919	0.803431	0.902427	0.689647	0.728054	0.723257	0.713462	0.676389	0.620958	0.656005	0.743637	0.722758	0.725564	0.604835	0.705374	0.716143	0.744705	0.748255	0.744434	0.793594	0.769847	0.828172	0.85427	0.698173	0.676703	0.642596	0.64819	0.71214	0.627705
0.720642	0.799165	0.701097	0.736216	0.721746	0.66524	0.688244	0.686238	0.742371	0.67442	0.809231	0.777327	0.717342	0.70173	0.661029	0.674274	0.737507	0.718211	0.819033	0.812499	0.792054	0.768065	0.791921	0.889383	0.692675	0.725574	0.714976	0.704814	0.66883	0.613025	0.660794	0.748035	0.726952	0.724869	0.602609	0.700776	0.719699	0.734629	0.755469	0.743891	0.787286	0.762463	0.827774	0.859251	0.710135	0.674328	0.64889	0.646255	0.713634	0.627458
0.717696	0.810132	0.696071	0.739502	0.710924	0.665354	0.684024	0.690321	0.729801	0.664321	0.794057	0.777294	0.710383	0.708469	0.659982	0.674344	0.722789	0.720053	0.815736	0.820106	0.796709	0.766091	0.79732	0.894602	0.6947	0.727682	0.718487	0.719216	0.677635	0.616221	0.655371	0.745292	0.730221	0.732205	0.609858	0.710228	0.712907	0.741822	0.747928	0.739628	0.792171	0.771938	0.830801	0.852874	0.71323	0.672184	0.652771	0.659167	0.722601	0.634688
0.750748	0.843757	0.725667	0.769274	0.748983	0.680462	0.700955	0.703943	0.769114	0.700433	0.840968	0.79417	0.749346	0.747848	0.688851	0.732135	0.743364	0.745026	0.828026	0.846419	0.827595	0.797425	0.832298	0.918963	0.710657	0.755923	0.752911	0.744314	0.716808	0.649594	0.719297	0.770958	0.777127	0.749345	0.657209	0.736106	0.750908	0.780647	0.770669	0.780536	0.825318	0.788727	0.851036	0.849403	0.734966	0.697456	0.677734	0.680252	0.763967	0.667887
0.73374	0.821721	0.704788	0.745684	0.737811	0.669556	0.683051	0.684719	0.767289	0.692863	0.820065	0.786776	0.7251	0.732414	0.671775	0.715229	0.733039	0.729761	0.815341	0.81446	0.809146	0.792805	0.820278	0.90271	0.704102	0.747674	0.732492	0.729261	0.706107	0.641362	0.711176	0.774015	0.760043	0.753204	0.6416	0.738005	0.749411	0.75997	0.750042	0.764112	0.80176	0.766907	0.832465	0.843478	0.725893	0.686596	0.671485	0.677388	0.740531	0.666237
0.735498	0.823417	0.721447	0.761573	0.735368	0.676656	0.694308	0.687157	0.756094	0.690057	0.82291	0.788901	0.734239	0.741275	0.675492	0.715075	0.736054	0.739666	0.823522	0.828069	0.82006	0.795842	0.839423	0.907527	0.705258	0.748349	0.737715	0.720924	0.703309	0.640038	0.712136	0.762354	0.764389	0.743062	0.639564	0.729914	0.762768	0.776667	0.770726	0.786872	0.808049	0.778159	0.848507	0.843313	0.742872	0.688459	0.671803	0.686218	0.738467	0.659681
0.741204	0.827426	0.715037	0.764732	0.740136	0.679045	0.695133	0.697286	0.782418	0.698248	0.832911	0.801129	0.733892	0.737937	0.674275	0.715149	0.743561	0.746181	0.831047	0.836576	0.818835	0.79239	0.817807	0.904096	0.710126	0.761927	0.74283	0.746234	0.720062	0.650272	0.71094	0.771605	0.777481	0.744098	0.649927	0.733446	0.748803	0.777865	0.763386	0.772636	0.80176	0.790847	0.841713	0.850784	0.74879	0.692043	0.674101	0.69928	0.740622	0.667074
0.707138	0.784902	0.682179	0.726562	0.734438	0.670617	0.673229	0.667398	0.729468	0.667618	0.782694	0.770097	0.703447	0.712932	0.66198	0.679865	0.694896	0.695224	0.789394	0.794947	0.811115	0.776723	0.819943	0.909257	0.681916	0.734771	0.71498	0.734828	0.677378	0.609995	0.675482	0.723945	0.733077	0.726641	0.621687	0.714782	0.707775	0.715162	0.74693	0.736599	0.768027	0.730848	0.809574	0.835017	0.711632	0.660453	0.644738	0.635706	0.712849	0.619683
0.696136	0.774948	0.684255	0.716869	0.718859	0.651363	0.66158	0.655204	0.706347	0.651373	0.760373	0.748686	0.692249	0.701869	0.642687	0.666634	0.68225	0.685735	0.795554	0.791546	0.794361	0.780586	0.797371	0.902054	0.671788	0.720733	0.705693	0.71093	0.661575	0.605499	0.658446	0.712482	0.72269	0.695714	0.606317	0.695137	0.690737	0.712495	0.726007	0.730039	0.752727	0.724696	0.792418	0.82063	0.69883	0.652002	0.641001	0.621082	0.696236	0.606048
0.693507	0.769008	0.66575	0.712697	0.712061	0.65396	0.666212	0.664715	0.717237	0.656533	0.779802	0.754974	0.693884	0.697242	0.640331	0.663187	0.689581	0.677266	0.78672	0.781574	0.814	0.772394	0.817985	0.907539	0.674642	0.719911	0.701988	0.718333	0.662503	0.60043	0.657271	0.701718	0.722485	0.696195	0.606823	0.698084	0.690477	0.714027	0.725698	0.728016	0.757543	0.731921	0.791464	0.821597	0.703026	0.648661	0.632646	0.622096	0.695007	0.60705
0.704043	0.784469	0.682868	0.730541	0.716948	0.658763	0.667211	0.666117	0.728268	0.662031	0.788439	0.764524	0.699197	0.698477	0.643416	0.670172	0.697575	0.680856	0.791375	0.785214	0.802821	0.783103	0.811125	0.90105	0.672191	0.719903	0.707937	0.715274	0.662769	0.601097	0.662915	0.712654	0.725231	0.710723	0.618331	0.708872	0.694507	0.719584	0.737904	0.733018	0.757009	0.730526	0.797989	0.826847	0.690526	0.65162	0.639466	0.621507	0.693501	0.617395
0.71564	0.785075	0.685468	0.72651	0.765767	0.684582	0.697324	0.710979	0.753374	0.672426	0.795287	0.774015	0.729134	0.718938	0.675335	0.704055	0.734025	0.726641	0.811466	0.816934	0.800472	0.805913	0.827231	0.921767	0.716588	0.761098	0.747716	0.744984	0.703968	0.625368	0.680209	0.751921	0.749891	0.750449	0.654685	0.732905	0.712995	0.716149	0.743209	0.725155	0.803795	0.782351	0.842791	0.867107	0.727809	0.674982	0.661414	0.673257	0.726301	0.638709
0.711803	0.784133	0.687056	0.72266	0.778449	0.692913	0.702067	0.72399	0.756696	0.689246	0.80515	0.796419	0.725436	0.738744	0.684983	0.711323	0.733665	0.7291	0.825877	0.825846	0.82293	0.830309	0.835522	0.938836	0.710451	0.764547	0.751848	0.75519	0.703475	0.636587	0.675175	0.763113	0.761185	0.764111	0.671989	0.756846	0.708338	0.720751	0.734143	0.729441	0.802378	0.781958	0.83604	0.866425	0.734884	0.671535	0.666218	0.679843	0.732277	0.640804
0.724926	0.784978	0.6835	0.725114	0.764771	0.686521	0.703376	0.707137	0.758307	0.671685	0.801131	0.763857	0.734799	0.739628	0.686158	0.711289	0.730275	0.729069	0.81966	0.817889	0.815313	0.814953	0.835593	0.932699	0.714812	0.766122	0.753626	0.753438	0.708033	0.640175	0.686125	0.75631	0.761274	0.753133	0.669321	0.755313	0.697169	0.718461	0.740594	0.721521	0.812641	0.775124	0.84215	0.865637	0.729226	0.674936	0.661388	0.674468	0.71552	0.629108
0.720639	0.790932	0.686657	0.732489	0.772144	0.697244	0.702481	0.717259	0.753583	0.674848	0.80947	0.774704	0.717609	0.738911	0.680898	0.711048	0.732291	0.727147	0.822505	0.820146	0.805542	0.806378	0.822939	0.933421	0.716797	0.767567	0.755372	0.764601	0.701089	0.639533	0.686914	0.76481	0.755474	0.749996	0.658603	0.747741	0.706427	0.72204	0.738037	0.728344	0.818071	0.786963	0.854399	0.886313	0.728484	0.671311	0.666469	0.687784	0.7248	0.651204
0.712046	0.812618	0.692537	0.75752	0.748833	0.671742	0.692812	0.692004	0.737546	0.67599	0.786231	0.789898	0.729618	0.714644	0.669945	0.701608	0.730061	0.727607	0.815871	0.813775	0.820951	0.789204	0.816363	0.921145	0.700068	0.731618	0.73639	0.704076	0.703136	0.6372	0.699414	0.756461	0.772936	0.718467	0.63575	0.744076	0.713935	0.717644	0.744332	0.736	0.81341	0.773469	0.833763	0.865336	0.716639	0.66471	0.659489	0.650439	0.691206	0.6294
0.710089	0.806655	0.698117	0.758007	0.74052	0.678562	0.693674	0.700229	0.723114	0.67585	0.790718	0.781079	0.729954	0.719915	0.671103	0.701642	0.723757	0.729319	0.81041	0.821087	0.81926	0.792925	0.816729	0.927688	0.70111	0.734329	0.739778	0.712417	0.690571	0.634853	0.688054	0.75844	0.773667	0.732874	0.634516	0.749169	0.714733	0.742219	0.743094	0.734739	0.800478	0.776541	0.828226	0.863629	0.715695	0.681004	0.66501	0.66337	0.686612	0.619191
0.718151	0.81113	0.703032	0.755386	0.744364	0.666445	0.692367	0.683739	0.726392	0.668565	0.799183	0.779326	0.737854	0.710024	0.671515	0.702201	0.739312	0.722047	0.833032	0.825529	0.817928	0.785659	0.807278	0.922897	0.692674	0.739843	0.742812	0.711497	0.697733	0.636508	0.693678	0.753131	0.773149	0.715685	0.634924	0.752585	0.700526	0.729942	0.754551	0.738818	0.809663	0.770403	0.842994	0.87043	0.711488	0.664164	0.664119	0.668029	0.689676	0.624201
0.715614	0.81607	0.699731	0.761601	0.737805	0.667105	0.680162	0.69522	0.73312	0.679694	0.787288	0.764378	0.719421	0.719897	0.669681	0.699404	0.725501	0.727751	0.820406	0.825804	0.813972	0.80186	0.81696	0.927895	0.697137	0.737529	0.739205	0.700442	0.694522	0.639509	0.69201	0.765522	0.770558	0.726579	0.6408	0.74659	0.703506	0.729643	0.748346	0.740396	0.810021	0.773845	0.824017	0.86009	0.709286	0.662982	0.665216	0.651279	0.686768	0.629302
0.722579	0.824392	0.697529	0.755546	0.751448	0.68119	0.693732	0.694774	0.711331	0.65581	0.790055	0.765087	0.700337	0.704369	0.675261	0.69799	0.72106	0.718567	0.817755	0.802212	0.800332	0.766115	0.788047	0.895776	0.691947	0.748914	0.723299	0.714529	0.701553	0.647839	0.68986	0.743002	0.766083	0.733971	0.65328	0.7258	0.724728	0.746507	0.752521	0.745846	0.782992	0.776901	0.827216	0.874389	0.702389	0.678818	0.660876	0.63868	0.703544	0.645723
0.710258	0.833842	0.691869	0.757715	0.753891	0.680365	0.697108	0.692122	0.711071	0.654803	0.796515	0.775409	0.722952	0.72007	0.686567	0.715069	0.73071	0.720936	0.82341	0.811835	0.812968	0.770949	0.803522	0.899876	0.693515	0.757349	0.717492	0.721608	0.697616	0.659671	0.694025	0.756626	0.785112	0.719322	0.655683	0.745765	0.731043	0.754588	0.764779	0.766653	0.792389	0.781494	0.843565	0.866876	0.710037	0.673027	0.67067	0.65554	0.714621	0.6425
0.737036	0.838821	0.708508	0.768101	0.76862	0.687847	0.710249	0.701431	0.728125	0.667897	0.802884	0.784077	0.739595	0.731098	0.695479	0.720974	0.750158	0.727302	0.846575	0.829164	0.825947	0.778528	0.815839	0.900651	0.723421	0.765597	0.748337	0.745719	0.712141	0.664748	0.71233	0.760896	0.793913	0.742373	0.678015	0.761593	0.747065	0.757962	0.777944	0.770011	0.806229	0.79466	0.876689	0.888866	0.72022	0.690765	0.676936	0.661217	0.72942	0.660428
0.720049	0.826161	0.699452	0.759582	0.757697	0.682612	0.700185	0.702041	0.723976	0.663537	0.800186	0.781802	0.721652	0.724914	0.677375	0.709366	0.731299	0.706974	0.824207	0.811379	0.810745	0.77466	0.801543	0.891085	0.701208	0.755285	0.739142	0.738918	0.699639	0.656802	0.689155	0.748148	0.767588	0.731232	0.646006	0.732547	0.731022	0.760765	0.760452	0.759448	0.78244	0.777856	0.84244	0.866286	0.701399	0.676677	0.661885	0.655096	0.715664	0.645816
0.715284	0.794264	0.675403	0.732313	0.70741	0.638799	0.664257	0.645725	0.675371	0.610362	0.744402	0.726956	0.677566	0.680212	0.621715	0.659215	0.701659	0.68112	0.792485	0.790645	0.78238	0.770405	0.805605	0.892604	0.668312	0.70756	0.699711	0.687564	0.655279	0.603653	0.659069	0.696005	0.719668	0.698287	0.595105	0.678165	0.701372	0.73072	0.739283	0.718431	0.76022	0.747904	0.817038	0.820988	0.696051	0.64698	0.638129	0.624757	0.699751	0.614321
0.712305	0.793565	0.670908	0.732252	0.702325	0.642846	0.660432	0.651759	0.682431	0.608897	0.751755	0.738561	0.690232	0.696426	0.634404	0.673994	0.698902	0.69054	0.798089	0.795582	0.785879	0.768307	0.799859	0.89504	0.665902	0.726282	0.706611	0.690122	0.650142	0.610702	0.643138	0.712504	0.731501	0.701592	0.601406	0.695715	0.695449	0.732076	0.737655	0.720995	0.767077	0.749371	0.833068	0.819698	0.674708	0.650811	0.641062	0.623979	0.711716	0.61423
0.704298	0.79196	0.668383	0.731065	0.708702	0.636248	0.657564	0.642667	0.681617	0.607519	0.748273	0.724098	0.686545	0.683862	0.632686	0.668264	0.693048	0.673507	0.782485	0.784105	0.778527	0.757126	0.800063	0.882062	0.667959	0.708762	0.70044	0.69426	0.650187	0.612342	0.653709	0.697449	0.719376	0.696465	0.59626	0.689815	0.704373	0.731923	0.741697	0.71347	0.755848	0.745951	0.821725	0.830352	0.670835	0.643659	0.636194	0.603262	0.705356	0.607811
0.702921	0.784156	0.663423	0.732686	0.704441	0.646212	0.660429	0.652323	0.678833	0.605101	0.735002	0.72779	0.678859	0.683043	0.626	0.663171	0.6875	0.682054	0.784779	0.779448	0.783157	0.760711	0.809817	0.887013	0.663144	0.713606	0.691128	0.702093	0.642639	0.609751	0.650793	0.704718	0.71456	0.69354	0.59652	0.679459	0.694525	0.730881	0.729964	0.714014	0.751928	0.742064	0.804194	0.818634	0.674122	0.649374	0.636637	0.609426	0.713105	0.612897
0.721573	0.812108	0.700477	0.756314	0.78116	0.691731	0.718472	0.712004	0.732613	0.6639	0.81439	0.765494	0.723741	0.711028	0.65997	0.696964	0.727126	0.709365	0.818971	0.806617	0.798726	0.780585	0.803552	0.910212	0.706015	0.776095	0.749894	0.729606	0.704422	0.634968	0.681649	0.7364	0.767688	0.740732	0.640573	0.735358	0.737098	0.757704	0.77001	0.748136	0.83097	0.78394	0.8419	0.868025	0.718228	0.666163	0.655093	0.666582	0.714926	0.615788
0.718144	0.80604	0.687181	0.742465	0.779291	0.682795	0.715428	0.712979	0.749322	0.677535	0.81276	0.78721	0.717337	0.705968	0.651987	0.689178	0.718681	0.695685	0.803805	0.805633	0.813649	0.785249	0.823823	0.922341	0.70411	0.778284	0.74359	0.739944	0.690371	0.627034	0.673598	0.7548	0.767295	0.747227	0.625655	0.729705	0.731922	0.76655	0.770103	0.748157	0.810711	0.760703	0.821969	0.852795	0.720386	0.656535	0.654974	0.671091	0.721524	0.621478
0.713856	0.795374	0.682154	0.737793	0.783466	0.678626	0.713203	0.701268	0.742955	0.662117	0.797265	0.759328	0.73534	0.707905	0.661717	0.686159	0.722339	0.701927	0.807077	0.800137	0.796729	0.773832	0.816047	0.899748	0.703147	0.7724	0.759032	0.739509	0.689679	0.638024	0.678908	0.725201	0.761383	0.740257	0.630113	0.717186	0.735211	0.75584	0.757338	0.736191	0.812824	0.759787	0.822417	0.858145	0.718256	0.658915	0.656919	0.654359	0.720817	0.622539
0.716543	0.805322	0.685565	0.744879	0.790205	0.71002	0.725837	0.737516	0.741446	0.669609	0.805726	0.767761	0.728808	0.721608	0.670121	0.692896	0.715233	0.710093	0.798947	0.796834	0.802279	0.77267	0.817221	0.912233	0.70924	0.782582	0.749986	0.751215	0.710143	0.646703	0.695922	0.762979	0.775327	0.748586	0.633345	0.734559	0.723982	0.756172	0.763365	0.744231	0.813667	0.772331	0.827367	0.85755	0.71676	0.666412	0.660198	0.662712	0.729856	0.637882
0.754148	0.854697	0.720438	0.774764	0.785167	0.71226	0.725411	0.719656	0.762385	0.688298	0.840577	0.8066	0.749001	0.741223	0.693018	0.71349	0.736386	0.729874	0.845995	0.839852	0.831123	0.799609	0.848883	0.92154	0.735374	0.787009	0.773507	0.757074	0.719245	0.661304	0.719992	0.763669	0.780446	0.743702	0.659306	0.746282	0.744781	0.772633	0.788081	0.775695	0.796184	0.796201	0.862636	0.87011	0.733833	0.696601	0.702572	0.663476	0.751868	0.660273
0.739716	0.859068	0.714468	0.779277	0.791298	0.730065	0.735054	0.733743	0.750497	0.685885	0.840899	0.810767	0.754553	0.763925	0.691517	0.723512	0.740191	0.741558	0.853954	0.851256	0.846726	0.799283	0.863192	0.943592	0.720853	0.789588	0.76335	0.739892	0.71756	0.663768	0.719245	0.760611	0.783885	0.749953	0.655871	0.745611	0.756564	0.775722	0.794204	0.789409	0.790883	0.794546	0.866745	0.878157	0.745643	0.701388	0.706889	0.679591	0.75962	0.658524
0.736403	0.847088	0.71489	0.772734	0.781687	0.724273	0.74204	0.727741	0.750765	0.681513	0.829883	0.803838	0.754966	0.733757	0.682401	0.71636	0.735184	0.736482	0.852663	0.829812	0.832465	0.788038	0.851484	0.93617	0.732671	0.782313	0.763511	0.749002	0.715561	0.660124	0.727407	0.77107	0.776662	0.741854	0.648211	0.737402	0.759147	0.775583	0.792704	0.778762	0.789727	0.790792	0.859236	0.884146	0.735423	0.687496	0.691093	0.652687	0.755378	0.652411
0.747511	0.860515	0.72169	0.772888	0.796467	0.731341	0.736808	0.735884	0.747113	0.676297	0.824001	0.80394	0.744854	0.759536	0.694687	0.717347	0.735936	0.73094	0.848177	0.841019	0.835783	0.804665	0.853322	0.939796	0.725628	0.790145	0.758508	0.749839	0.721413	0.659682	0.715588	0.768864	0.7695	0.744732	0.640513	0.738574	0.745951	0.781279	0.775366	0.795971	0.80457	0.792457	0.860757	0.885846	0.733822	0.691834	0.703661	0.660941	0.752156	0.662148
0.715659	0.809424	0.676463	0.726293	0.743146	0.646134	0.673729	0.690333	0.729718	0.650559	0.794428	0.75999	0.727651	0.714853	0.682728	0.697592	0.743614	0.71024	0.809571	0.802981	0.818421	0.782044	0.812521	0.907565	0.686049	0.754131	0.733489	0.732041	0.693543	0.627708	0.689508	0.753817	0.789492	0.730886	0.640692	0.74088	0.728476	0.735817	0.750404	0.734826	0.788203	0.77089	0.848577	0.838351	0.716868	0.663447	0.655417	0.655092	0.678395	0.620655
0.708472	0.815127	0.672706	0.729978	0.728883	0.65552	0.672128	0.67924	0.71044	0.654569	0.785421	0.759601	0.713387	0.712935	0.67398	0.692092	0.720876	0.70495	0.800757	0.803597	0.822392	0.795707	0.806136	0.908938	0.690155	0.758147	0.735169	0.72611	0.678504	0.622471	0.670033	0.755819	0.773178	0.730153	0.632522	0.745739	0.729707	0.748619	0.758685	0.754757	0.789981	0.770089	0.83901	0.822897	0.699811	0.654699	0.652518	0.65031	0.684525	0.618715
0.717311	0.814905	0.671567	0.725451	0.745212	0.647243	0.679612	0.670392	0.754285	0.654095	0.807988	0.755353	0.734525	0.735152	0.685721	0.705766	0.730888	0.714098	0.815343	0.814738	0.82288	0.796513	0.826768	0.928998	0.701952	0.771703	0.738223	0.723272	0.699215	0.63634	0.686496	0.764562	0.782234	0.724917	0.647592	0.743121	0.737672	0.750235	0.754229	0.750758	0.785933	0.777342	0.851239	0.847096	0.714439	0.662669	0.655911	0.659485	0.701024	0.627377
0.717354	0.813877	0.678921	0.73834	0.755395	0.664236	0.671617	0.677843	0.726311	0.668596	0.793925	0.777051	0.733636	0.730262	0.692314	0.713543	0.730251	0.718124	0.817226	0.82118	0.823372	0.78958	0.820126	0.93388	0.690866	0.768113	0.733193	0.724137	0.697366	0.622595	0.678322	0.767995	0.78573	0.729028	0.642813	0.759861	0.743845	0.757194	0.760746	0.748337	0.790353	0.774147	0.842206	0.830979	0.71231	0.670601	0.658838	0.655157	0.690969	0.61759
0.734883	0.786891	0.682606	0.733567	0.753449	0.673426	0.696151	0.693724	0.747577	0.650326	0.773	0.752869	0.706649	0.702043	0.657863	0.677294	0.726287	0.724947	0.807464	0.78899	0.820331	0.802189	0.821883	0.90808	0.688736	0.727112	0.721576	0.719176	0.703102	0.6317	0.682605	0.734804	0.762991	0.725673	0.631375	0.738355	0.701655	0.718568	0.732477	0.724195	0.807818	0.768479	0.843358	0.853161	0.707654	0.66749	0.658899	0.664744	0.697123	0.613009
0.728609	0.806542	0.677369	0.736217	0.754499	0.680893	0.694152	0.704869	0.750785	0.667247	0.775086	0.763982	0.720941	0.723197	0.666627	0.688269	0.729949	0.722547	0.815016	0.8026	0.820947	0.809042	0.825307	0.90244	0.690756	0.737897	0.725385	0.729913	0.701326	0.642108	0.689502	0.736274	0.764043	0.739222	0.630431	0.731233	0.707491	0.73047	0.733002	0.735625	0.806922	0.767626	0.839965	0.860383	0.717508	0.677786	0.665407	0.675298	0.697059	0.616301
0.723665	0.793123	0.687886	0.732165	0.759597	0.674796	0.703974	0.697555	0.751914	0.665869	0.793746	0.765234	0.714848	0.731683	0.668865	0.669515	0.737225	0.725924	0.814946	0.802689	0.81902	0.809073	0.822317	0.89758	0.69829	0.73045	0.716258	0.723879	0.696029	0.637459	0.687394	0.729501	0.787301	0.737593	0.658099	0.743855	0.706898	0.736141	0.741336	0.746865	0.793946	0.767563	0.839147	0.856261	0.728926	0.675301	0.676266	0.668422	0.702683	0.61689
0.733519	0.796986	0.690219	0.737123	0.74996	0.67004	0.694401	0.694919	0.738139	0.670646	0.776411	0.766273	0.711379	0.71847	0.660005	0.67881	0.726057	0.716196	0.805627	0.803913	0.822659	0.806067	0.832209	0.905709	0.680637	0.735335	0.726688	0.720203	0.691349	0.632696	0.673703	0.744345	0.774693	0.722755	0.633464	0.736853	0.714923	0.732436	0.738053	0.741563	0.784565	0.762311	0.838572	0.847402	0.718142	0.668641	0.672155	0.669991	0.700633	0.613725
0.716823	0.807953	0.683135	0.73443	0.746212	0.681824	0.704661	0.707617	0.734154	0.664456	0.818066	0.784867	0.692209	0.69986	0.64932	0.680737	0.714049	0.70351	0.80807	0.798285	0.824954	0.797683	0.819121	0.921392	0.729592	0.774526	0.752295	0.731237	0.688111	0.641033	0.693477	0.751149	0.74651	0.728076	0.631823	0.711712	0.720272	0.763409	0.7678	0.748456	0.803465	0.768914	0.816633	0.818671	0.692721	0.654289	0.65386	0.660324	0.739874	0.650871
0.719317	0.81473	0.689391	0.730573	0.748679	0.692761	0.717628	0.705953	0.711447	0.667969	0.803642	0.786874	0.696917	0.700595	0.654672	0.677769	0.705226	0.69099	0.805256	0.800518	0.815944	0.794115	0.813936	0.904697	0.723873	0.761828	0.749071	0.722434	0.694241	0.654547	0.693327	0.754725	0.749159	0.718346	0.631024	0.715729	0.724212	0.759485	0.764563	0.749886	0.789951	0.766866	0.815813	0.829071	0.685577	0.647079	0.645073	0.658123	0.752561	0.647213
0.716759	0.80817	0.700225	0.73398	0.741153	0.68158	0.705271	0.700817	0.73767	0.658361	0.816042	0.781085	0.681363	0.692169	0.64632	0.67241	0.711347	0.701316	0.821616	0.801324	0.808001	0.786933	0.818474	0.90459	0.719169	0.763825	0.754475	0.723913	0.682997	0.642636	0.68645	0.760566	0.746345	0.723729	0.635934	0.712881	0.729513	0.762938	0.76617	0.745136	0.780651	0.764639	0.808291	0.827813	0.69413	0.650577	0.650205	0.6547	0.754074	0.641459
0.713795	0.808998	0.685409	0.72941	0.746988	0.6812	0.711693	0.704588	0.721961	0.671267	0.811479	0.783419	0.695653	0.700145	0.647539	0.685714	0.716043	0.699654	0.808481	0.802191	0.807409	0.788213	0.812843	0.91432	0.720968	0.770593	0.739842	0.729569	0.69427	0.640643	0.69081	0.761069	0.740917	0.723819	0.634672	0.712276	0.718527	0.76534	0.761471	0.738891	0.785536	0.771123	0.810433	0.826912	0.693514	0.654868	0.651289	0.662488	0.745861	0.64739
0.705195	0.791873	0.691673	0.731164	0.749015	0.670529	0.705579	0.697625	0.726544	0.654446	0.808788	0.758902	0.691844	0.689707	0.643659	0.669989	0.721193	0.703521	0.797692	0.800648	0.807315	0.788691	0.799903	0.888922	0.68747	0.731854	0.724487	0.69858	0.679626	0.635306	0.667162	0.723094	0.738796	0.700592	0.611487	0.699768	0.726875	0.755211	0.752998	0.733238	0.769363	0.747422	0.827219	0.82914	0.717899	0.659782	0.650001	0.65868	0.710531	0.627315
0.704552	0.793981	0.685417	0.734578	0.736407	0.653214	0.697571	0.677761	0.712653	0.646198	0.780595	0.757452	0.691548	0.695216	0.650344	0.674866	0.697593	0.688608	0.779449	0.793505	0.795628	0.772114	0.789467	0.871925	0.67779	0.723309	0.713825	0.694553	0.663467	0.620337	0.647766	0.713578	0.727431	0.707886	0.606118	0.693264	0.723493	0.760881	0.750288	0.747509	0.765507	0.750672	0.817317	0.830818	0.690349	0.660551	0.643529	0.656256	0.700683	0.619119
0.708314	0.806744	0.69203	0.742489	0.739214	0.660215	0.691547	0.685599	0.713964	0.64041	0.797615	0.756413	0.699233	0.718399	0.651923	0.666412	0.704277	0.694053	0.784545	0.794641	0.805477	0.786815	0.810021	0.886414	0.680109	0.729252	0.715432	0.702697	0.67359	0.627279	0.662928	0.71484	0.744192	0.707291	0.62196	0.704071	0.735469	0.7663	0.756291	0.740133	0.775543	0.750598	0.831591	0.835674	0.707957	0.668255	0.654735	0.652844	0.70841	0.627536
0.688296	0.791471	0.674538	0.721096	0.741318	0.663121	0.694736	0.697306	0.712381	0.641656	0.79049	0.747959	0.676607	0.69117	0.637809	0.662772	0.692347	0.682521	0.776588	0.787219	0.79515	0.773353	0.794614	0.877942	0.67779	0.727351	0.705734	0.700025	0.672005	0.61534	0.651611	0.720161	0.722105	0.704364	0.608801	0.690454	0.726969	0.765403	0.745324	0.74126	0.75358	0.743915	0.80926	0.815691	0.707875	0.666658	0.651497	0.658613	0.703469	0.620808
0.713456	0.811916	0.68298	0.741171	0.769748	0.67798	0.71697	0.693703	0.72042	0.666438	0.822323	0.788521	0.711304	0.734827	0.667481	0.702838	0.713854	0.731954	0.820572	0.79769	0.808157	0.798809	0.818825	0.915193	0.702085	0.758079	0.729323	0.733785	0.682675	0.619428	0.665433	0.723836	0.77133	0.720886	0.642685	0.733966	0.721516	0.765161	0.750369	0.745678	0.804898	0.788405	0.837087	0.870581	0.720125	0.678832	0.659233	0.655078	0.713499	0.633633
0.693755	0.805591	0.680127	0.742709	0.759496	0.676953	0.710535	0.682382	0.712698	0.662396	0.808053	0.786264	0.698902	0.726904	0.650607	0.692773	0.707732	0.708911	0.798712	0.7887	0.818712	0.809385	0.823337	0.943168	0.690747	0.743876	0.736827	0.729615	0.663237	0.605061	0.654612	0.705027	0.759099	0.71854	0.625801	0.727528	0.71668	0.762292	0.740094	0.759583	0.796314	0.7884	0.83293	0.865741	0.709585	0.676332	0.66001	0.656773	0.696906	0.633303
0.698006	0.811337	0.679613	0.726993	0.748004	0.666411	0.690563	0.683479	0.70627	0.664268	0.806276	0.776327	0.703231	0.724285	0.659906	0.693585	0.703822	0.712246	0.796997	0.7874	0.797716	0.784851	0.816704	0.909466	0.690553	0.740889	0.724975	0.721318	0.665729	0.599378	0.659654	0.709742	0.771395	0.721905	0.643153	0.740467	0.714489	0.747808	0.743145	0.735684	0.780156	0.767214	0.83144	0.857361	0.721648	0.681202	0.65419	0.656454	0.702639	0.621417
0.708275	0.809939	0.686853	0.737032	0.753511	0.67968	0.704318	0.682977	0.720836	0.67202	0.821097	0.78704	0.705346	0.740405	0.661921	0.703868	0.717456	0.727653	0.803726	0.804622	0.818196	0.795215	0.817155	0.928059	0.689757	0.751823	0.725436	0.743041	0.670099	0.612763	0.663626	0.7256	0.781741	0.727208	0.651099	0.750472	0.735287	0.776128	0.760304	0.767279	0.802297	0.795284	0.844429	0.870348	0.709703	0.677258	0.660116	0.657417	0.705455	0.639509
0.736346	0.820011	0.688522	0.749291	0.769035	0.695693	0.731516	0.713504	0.74917	0.675966	0.821372	0.794356	0.730401	0.740001	0.693733	0.718601	0.739426	0.731297	0.842039	0.827189	0.80625	0.795347	0.842773	0.935793	0.718302	0.76546	0.759152	0.742916	0.69511	0.621236	0.689295	0.724235	0.787335	0.742187	0.648094	0.754898	0.743642	0.754526	0.78413	0.774537	0.811792	0.773512	0.845781	0.877508	0.718413	0.669334	0.663325	0.672765	0.730205	0.649468
0.73553	0.827292	0.697475	0.757293	0.770645	0.691592	0.709752	0.706371	0.755082	0.674395	0.829838	0.786309	0.71829	0.729434	0.674699	0.703981	0.73346	0.737376	0.841607	0.823989	0.810628	0.801515	0.834559	0.930933	0.716059	0.774204	0.74006	0.736042	0.694542	0.625894	0.68665	0.737461	0.766293	0.735576	0.636206	0.751471	0.749851	0.757805	0.771945	0.776406	0.796571	0.779406	0.838617	0.879185	0.709719	0.686025	0.658137	0.669387	0.740659	0.667096
0.729145	0.822242	0.690445	0.745426	0.748405	0.679143	0.707406	0.693537	0.760634	0.674015	0.824715	0.778354	0.71807	0.732919	0.686554	0.710426	0.723712	0.733207	0.826079	0.805134	0.805777	0.792445	0.844309	0.910411	0.711269	0.76349	0.742998	0.735703	0.69811	0.623368	0.6937	0.726522	0.755583	0.727666	0.633819	0.747744	0.738301	0.75008	0.784557	0.770457	0.789988	0.761839	0.828249	0.866596	0.710459	0.668899	0.647863	0.660181	0.73076	0.656058
0.729677	0.820474	0.686049	0.753968	0.763481	0.692336	0.719275	0.709303	0.760743	0.684379	0.818284	0.798994	0.730995	0.741838	0.695654	0.72592	0.731612	0.744143	0.836055	0.828892	0.80276	0.801652	0.835511	0.92096	0.707124	0.752233	0.737159	0.746343	0.698327	0.6377	0.684467	0.755926	0.779411	0.755967	0.651054	0.762963	0.732931	0.756497	0.777395	0.767699	0.794028	0.766147	0.838188	0.87283	0.723105	0.688501	0.66063	0.669048	0.728789	0.659883
0.71588	0.818584	0.67496	0.73791	0.754406	0.661903	0.690823	0.677412	0.704772	0.643984	0.79712	0.757626	0.728958	0.724601	0.681961	0.69113	0.724391	0.729404	0.796447	0.803194	0.812735	0.791545	0.83012	0.917705	0.691612	0.746971	0.72823	0.710108	0.684851	0.633296	0.683829	0.745985	0.755329	0.718766	0.638476	0.723597	0.702422	0.74572	0.758184	0.745918	0.811234	0.779475	0.852689	0.865804	0.713289	0.676908	0.674029	0.654856	0.720954	0.630955
0.715935	0.809483	0.670096	0.735261	0.749338	0.664018	0.683471	0.674917	0.703926	0.640344	0.789431	0.762142	0.726122	0.730516	0.68202	0.693974	0.734563	0.715689	0.794908	0.800856	0.813236	0.775495	0.812743	0.900545	0.688269	0.748489	0.726796	0.710006	0.682649	0.633187	0.684064	0.745535	0.762105	0.720131	0.631361	0.725979	0.698552	0.732226	0.744421	0.737636	0.81314	0.776262	0.850056	0.863184	0.692394	0.677299	0.664658	0.638868	0.717045	0.633536
0.707092	0.802205	0.664911	0.731657	0.754009	0.659734	0.679724	0.674302	0.708219	0.633036	0.788893	0.763676	0.706944	0.720716	0.680767	0.685309	0.72328	0.724398	0.787037	0.806296	0.81393	0.773626	0.810018	0.900245	0.679251	0.742483	0.725358	0.696932	0.683072	0.644748	0.684287	0.750798	0.751432	0.709781	0.629839	0.715679	0.699863	0.735419	0.743723	0.732996	0.816977	0.780724	0.847716	0.868307	0.698673	0.679784	0.663037	0.650713	0.714736	0.620315
0.7124	0.814217	0.674866	0.728352	0.751592	0.662966	0.679379	0.677526	0.705986	0.644693	0.78706	0.769894	0.718557	0.722761	0.677199	0.683882	0.730459	0.723886	0.792437	0.798203	0.812573	0.776253	0.815183	0.899348	0.688403	0.739532	0.733747	0.703987	0.689662	0.628882	0.68727	0.745914	0.749242	0.715523	0.624052	0.717094	0.703854	0.743428	0.75118	0.739992	0.812784	0.771926	0.845701	0.874042	0.698911	0.677923	0.668538	0.643883	0.723975	0.636147
0.698763	0.780249	0.654629	0.702656	0.730799	0.66696	0.682438	0.666954	0.69958	0.598619	0.786078	0.722818	0.69981	0.703931	0.634482	0.686522	0.704359	0.699423	0.799944	0.798775	0.775507	0.773885	0.798517	0.894074	0.677494	0.717655	0.704486	0.707888	0.665776	0.62659	0.668139	0.717184	0.728454	0.677856	0.603509	0.683338	0.732603	0.739527	0.763863	0.745022	0.785916	0.74517	0.830476	0.822455	0.677374	0.660139	0.652639	0.6252	0.701437	0.624707
0.686428	0.775676	0.660878	0.701104	0.719682	0.668952	0.676793	0.667847	0.692136	0.594017	0.780244	0.732566	0.685192	0.696166	0.632401	0.68138	0.700143	0.718175	0.80474	0.785562	0.782881	0.783059	0.801434	0.901667	0.679553	0.72386	0.711781	0.715503	0.665961	0.633149	0.669549	0.723718	0.716359	0.66134	0.595891	0.673633	0.725777	0.752616	0.762699	0.745125	0.763932	0.753073	0.828519	0.826042	0.678041	0.665162	0.645051	0.639109	0.700791	0.627657
0.695154	0.795872	0.673651	0.718424	0.737301	0.662224	0.673511	0.664295	0.699267	0.609617	0.790503	0.740888	0.6936	0.712055	0.640752	0.693156	0.711644	0.718853	0.811211	0.801664	0.782786	0.778257	0.790898	0.898839	0.681426	0.723079	0.704312	0.711922	0.671817	0.62751	0.666918	0.722383	0.733728	0.689921	0.614029	0.691175	0.728588	0.74365	0.763924	0.742179	0.778456	0.758144	0.826766	0.839725	0.693658	0.6643	0.65497	0.634335	0.706771	0.624391
0.689335	0.787977	0.657622	0.707956	0.738389	0.66953	0.686862	0.68882	0.699526	0.615041	0.787083	0.74607	0.698171	0.704827	0.636672	0.684587	0.711978	0.719839	0.809783	0.803278	0.804746	0.788891	0.811029	0.906266	0.676389	0.733436	0.703238	0.714698	0.675862	0.641197	0.677478	0.731209	0.717466	0.692567	0.600415	0.682374	0.732349	0.750856	0.765503	0.748608	0.782707	0.758442	0.834566	0.842221	0.694535	0.665946	0.653049	0.638938	0.70797	0.62985
0.720735	0.81962	0.689064	0.742792	0.738483	0.673432	0.704825	0.697657	0.723597	0.64309	0.787767	0.774017	0.698831	0.727053	0.659261	0.689254	0.73636	0.723921	0.818678	0.808692	0.787361	0.800417	0.804043	0.915935	0.685269	0.743084	0.725548	0.703179	0.672646	0.609078	0.651889	0.721199	0.774817	0.724755	0.640431	0.718659	0.722212	0.743604	0.748585	0.742468	0.788395	0.766593	0.845116	0.832798	0.696981	0.673764	0.667452	0.668926	0.710984	0.641271
0.72545	0.832327	0.697698	0.761853	0.747428	0.672437	0.701398	0.710674	0.725211	0.657967	0.786719	0.769208	0.701026	0.71574	0.646426	0.694769	0.735478	0.732057	0.828502	0.820006	0.791547	0.797575	0.796315	0.907043	0.687027	0.749645	0.714091	0.714599	0.68298	0.625265	0.659413	0.725297	0.778846	0.724195	0.646064	0.711819	0.718984	0.741467	0.751447	0.742144	0.77635	0.76503	0.837242	0.820788	0.70438	0.681027	0.67458	0.674667	0.708718	0.637092
0.710523	0.806995	0.676999	0.728585	0.735492	0.65037	0.700963	0.698045	0.720187	0.652356	0.777779	0.771256	0.690752	0.712531	0.64607	0.671259	0.725985	0.720103	0.807106	0.806368	0.783195	0.787974	0.796025	0.8942	0.680361	0.74781	0.72152	0.71036	0.667418	0.600555	0.649718	0.711319	0.760471	0.714422	0.633852	0.700334	0.714697	0.736166	0.745683	0.73369	0.793162	0.771341	0.843109	0.826904	0.715293	0.676495	0.666479	0.673632	0.716004	0.636281
0.716137	0.833651	0.690594	0.755142	0.749188	0.670598	0.700658	0.711344	0.728127	0.656979	0.788568	0.778149	0.70324	0.719698	0.652788	0.692691	0.740165	0.743087	0.823889	0.818596	0.800001	0.798102	0.807523	0.902919	0.688618	0.757249	0.725313	0.725572	0.682416	0.62378	0.66051	0.724464	0.782973	0.730344	0.646381	0.718974	0.719608	0.745175	0.754343	0.736879	0.78652	0.779575	0.853806	0.833074	0.717808	0.678114	0.68062	0.676214	0.719636	0.645215
0.700724	0.764562	0.659039	0.706327	0.71482	0.653761	0.680767	0.667131	0.694849	0.60788	0.769765	0.728802	0.647864	0.682309	0.628907	0.65454	0.697513	0.691226	0.80704	0.786026	0.799387	0.788295	0.80418	0.890896	0.667887	0.734834	0.706795	0.691287	0.655957	0.604088	0.661509	0.715671	0.735706	0.676796	0.601259	0.700424	0.697297	0.733049	0.741219	0.730652	0.767745	0.737372	0.812257	0.808196	0.672713	0.637646	0.62648	0.606257	0.703054	0.620565
0.710374	0.785825	0.669798	0.729096	0.719848	0.663451	0.688521	0.682996	0.682365	0.61326	0.764188	0.740897	0.657437	0.687434	0.630775	0.663219	0.718956	0.703388	0.811678	0.799675	0.808662	0.785624	0.828434	0.912353	0.678388	0.748398	0.707759	0.71043	0.662731	0.610246	0.670341	0.718238	0.732987	0.685889	0.596734	0.703375	0.716586	0.751616	0.750254	0.749551	0.780239	0.755855	0.82061	0.827776	0.662063	0.635415	0.623625	0.595023	0.717283	0.628036
0.732175	0.783465	0.677047	0.743181	0.738399	0.666028	0.710478	0.685215	0.712548	0.615214	0.787585	0.738787	0.680024	0.698893	0.64249	0.681268	0.71311	0.698259	0.825819	0.794454	0.821982	0.816331	0.842724	0.945289	0.688145	0.735729	0.710294	0.712376	0.675978	0.622786	0.681004	0.733695	0.740506	0.6837	0.608411	0.716006	0.716942	0.759872	0.757989	0.759567	0.782367	0.755163	0.817953	0.833037	0.658616	0.636087	0.637901	0.588005	0.732791	0.633144
0.695487	0.761638	0.659242	0.712588	0.710442	0.646142	0.674919	0.661256	0.671453	0.611321	0.743568	0.722277	0.64641	0.684219	0.625086	0.656239	0.693982	0.689755	0.793598	0.77624	0.789807	0.770787	0.798423	0.895756	0.659687	0.72787	0.690772	0.695306	0.658634	0.59593	0.656891	0.712188	0.730351	0.679395	0.59019	0.691002	0.694259	0.735002	0.729294	0.724996	0.757295	0.741782	0.806574	0.805194	0.66068	0.624907	0.618021	0.594485	0.681437	0.614002
0.722794	0.814688	0.675476	0.737972	0.74075	0.685304	0.720031	0.689842	0.72814	0.639054	0.801567	0.761363	0.704143	0.707776	0.662952	0.681096	0.729625	0.709353	0.830161	0.805086	0.816999	0.813754	0.823497	0.921313	0.718133	0.768359	0.731709	0.746383	0.681411	0.644639	0.689833	0.752628	0.773135	0.708687	0.639981	0.733251	0.738892	0.772771	0.780535	0.761828	0.796927	0.771939	0.845407	0.85865	0.673174	0.67958	0.651459	0.61968	0.731736	0.638217
0.727095	0.817697	0.675238	0.749078	0.738534	0.674064	0.704551	0.680669	0.714148	0.63598	0.79704	0.777218	0.693326	0.710587	0.656893	0.682857	0.73639	0.728915	0.838296	0.824276	0.825703	0.821258	0.826098	0.926754	0.705347	0.753024	0.724311	0.739044	0.676121	0.636089	0.703272	0.754278	0.779469	0.714531	0.624707	0.724459	0.729203	0.769923	0.767635	0.762871	0.801546	0.777635	0.845543	0.868501	0.677471	0.673508	0.644702	0.626594	0.722413	0.630553
0.715427	0.797009	0.662773	0.728693	0.728233	0.65749	0.696193	0.676921	0.716895	0.623017	0.803016	0.755431	0.701146	0.707198	0.66363	0.686517	0.714366	0.697534	0.83211	0.810424	0.824239	0.809141	0.81635	0.916693	0.705511	0.755396	0.729635	0.728916	0.667441	0.634118	0.678202	0.722627	0.758194	0.693828	0.62533	0.721846	0.731975	0.769649	0.759409	0.753634	0.799127	0.762625	0.844911	0.839373	0.670342	0.672137	0.644603	0.618695	0.709522	0.623211
0.714455	0.809473	0.67162	0.735511	0.713754	0.670003	0.696468	0.681606	0.702727	0.620458	0.775021	0.746252	0.680784	0.692701	0.652914	0.670482	0.711012	0.702104	0.820163	0.801895	0.799852	0.793803	0.813393	0.912544	0.701262	0.754918	0.718228	0.727943	0.665306	0.62803	0.684998	0.719272	0.750383	0.693846	0.616928	0.71688	0.723191	0.753159	0.759457	0.755341	0.781646	0.760056	0.83128	0.840522	0.660572	0.663809	0.646946	0.613612	0.706695	0.623739
0.714382	0.804204	0.688928	0.729193	0.753333	0.673919	0.686227	0.697448	0.714734	0.646083	0.765003	0.75472	0.692508	0.70186	0.639947	0.667168	0.711877	0.72086	0.809739	0.80309	0.779656	0.752576	0.784788	0.882909	0.677695	0.726373	0.721379	0.709007	0.665042	0.58986	0.665227	0.714958	0.748462	0.703374	0.624378	0.711575	0.685586	0.714802	0.728799	0.717002	0.780504	0.769381	0.820356	0.855171	0.715075	0.658867	0.643819	0.633985	0.680507	0.592936
0.710116	0.804778	0.678701	0.736664	0.763436	0.688244	0.687579	0.702153	0.711718	0.639279	0.76055	0.756815	0.687335	0.70121	0.643417	0.672699	0.710572	0.735722	0.811165	0.820231	0.790293	0.773787	0.812583	0.895854	0.675176	0.737576	0.716324	0.700651	0.657453	0.588874	0.649262	0.708325	0.75728	0.718476	0.624341	0.730584	0.69736	0.736628	0.740151	0.740586	0.790343	0.779899	0.827923	0.865582	0.7112	0.665668	0.636238	0.638255	0.677808	0.586142
0.710019	0.810379	0.68386	0.735052	0.755375	0.694453	0.696985	0.695396	0.717308	0.634135	0.776858	0.752969	0.692306	0.70678	0.647531	0.675524	0.71388	0.721521	0.805731	0.804369	0.780478	0.758581	0.803374	0.880176	0.67705	0.719997	0.71622	0.707682	0.65451	0.588469	0.655986	0.709863	0.747459	0.708214	0.627501	0.711066	0.694386	0.727804	0.739749	0.728797	0.775036	0.770082	0.817077	0.842646	0.706726	0.674111	0.650185	0.630521	0.683143	0.593293
0.70698	0.799102	0.673663	0.73173	0.757536	0.684611	0.688871	0.695624	0.710929	0.640404	0.768706	0.762486	0.686513	0.703313	0.640263	0.674973	0.704195	0.717311	0.798863	0.798476	0.788225	0.758829	0.793579	0.882449	0.683235	0.727996	0.712815	0.700294	0.650834	0.595823	0.647682	0.702474	0.745439	0.706629	0.617426	0.720692	0.685728	0.71896	0.722415	0.722291	0.780941	0.774993	0.824625	0.848356	0.702203	0.665445	0.642282	0.632774	0.676702	0.588846
0.699191	0.768485	0.65453	0.719225	0.742525	0.661728	0.674942	0.679881	0.720235	0.641887	0.792303	0.773269	0.725361	0.730482	0.653598	0.69972	0.737243	0.70727	0.792587	0.802996	0.798085	0.77104	0.809934	0.90124	0.657871	0.711181	0.689426	0.687983	0.671499	0.620144	0.652116	0.724244	0.785857	0.73309	0.657558	0.741292	0.712889	0.731251	0.743242	0.726564	0.766509	0.755929	0.82956	0.833544	0.691187	0.661085	0.657452	0.640114	0.711446	0.614392
0.689385	0.773264	0.661235	0.731747	0.735265	0.659578	0.666816	0.683133	0.701667	0.629607	0.774795	0.757382	0.709676	0.729752	0.650769	0.696236	0.725155	0.698471	0.791121	0.787755	0.793806	0.771137	0.79721	0.892651	0.661461	0.719698	0.692124	0.686067	0.653525	0.623611	0.644652	0.722726	0.778597	0.73662	0.645184	0.739242	0.71086	0.731121	0.731814	0.736829	0.755366	0.753236	0.81849	0.823377	0.674116	0.661467	0.656334	0.618139	0.689952	0.615462
0.701121	0.779195	0.666371	0.733706	0.743535	0.665315	0.684045	0.679162	0.709226	0.624081	0.776416	0.761297	0.723036	0.729745	0.659986	0.699857	0.727257	0.71255	0.795252	0.802989	0.803835	0.777355	0.809645	0.905723	0.668356	0.718982	0.705804	0.691819	0.659531	0.615997	0.65354	0.711797	0.778131	0.723248	0.644691	0.730439	0.722676	0.733263	0.74868	0.736218	0.774161	0.762825	0.829376	0.831182	0.686715	0.657389	0.660316	0.620199	0.701017	0.612715
0.698424	0.778163	0.662905	0.728307	0.723463	0.647593	0.6608	0.673111	0.706262	0.622878	0.756345	0.75193	0.715752	0.726799	0.649268	0.699292	0.711003	0.705272	0.790085	0.790893	0.811871	0.768986	0.799893	0.893487	0.656938	0.720988	0.687749	0.699817	0.645163	0.616826	0.646479	0.711418	0.784041	0.72978	0.657906	0.744575	0.709996	0.743606	0.74184	0.733456	0.765836	0.765021	0.825299	0.83036	0.6785	0.659734	0.649615	0.619413	0.700517	0.618162
0.718531	0.800649	0.680227	0.734536	0.752068	0.677794	0.717279	0.712265	0.718247	0.669988	0.793402	0.7816	0.703265	0.700824	0.669519	0.69169	0.716875	0.715398	0.811918	0.82025	0.817975	0.80631	0.818609	0.930318	0.681639	0.745445	0.721958	0.716981	0.695013	0.642903	0.678923	0.764635	0.774654	0.724959	0.642571	0.735512	0.692089	0.70739	0.732725	0.722675	0.815769	0.79128	0.855636	0.881034	0.738491	0.686867	0.678518	0.670224	0.715183	0.627845
0.712541	0.803198	0.672981	0.729509	0.758112	0.701622	0.718592	0.720271	0.727257	0.678157	0.799464	0.787636	0.706925	0.706752	0.671439	0.696627	0.722851	0.708996	0.815049	0.815003	0.793458	0.795138	0.796573	0.912541	0.69014	0.745616	0.733014	0.724963	0.704725	0.649674	0.695014	0.769068	0.77251	0.73297	0.643029	0.743833	0.704686	0.718497	0.73901	0.733807	0.811035	0.789782	0.860779	0.875566	0.745934	0.690771	0.678269	0.680947	0.71549	0.631599
0.707697	0.794651	0.677585	0.722207	0.754547	0.68731	0.708774	0.705922	0.714024	0.673108	0.793584	0.780875	0.698131	0.697604	0.672553	0.692989	0.707891	0.711393	0.804057	0.81395	0.79207	0.788312	0.804796	0.901918	0.682098	0.740102	0.718626	0.715572	0.697395	0.641552	0.683068	0.758442	0.756703	0.714349	0.626775	0.727819	0.702022	0.71339	0.725686	0.728021	0.809238	0.787555	0.843878	0.868415	0.737873	0.671127	0.679782	0.676233	0.700014	0.622516
0.70712	0.780643	0.663651	0.712972	0.738767	0.66893	0.702793	0.702236	0.710153	0.667757	0.765809	0.76885	0.693364	0.70059	0.667278	0.688783	0.702232	0.695798	0.788899	0.804478	0.795362	0.791755	0.801297	0.911366	0.670705	0.73811	0.710428	0.710738	0.69651	0.64995	0.677954	0.759831	0.758024	0.713172	0.622942	0.730059	0.700519	0.709532	0.725961	0.728582	0.812945	0.780608	0.846352	0.871382	0.725139	0.669621	0.663636	0.655597	0.706621	0.626897
0.713132	0.814526	0.692431	0.746147	0.77029	0.699768	0.71977	0.716061	0.724983	0.670225	0.808752	0.763929	0.741048	0.743839	0.675726	0.704082	0.752188	0.743465	0.828247	0.828928	0.800375	0.758058	0.787266	0.891113	0.696674	0.74503	0.706422	0.716179	0.694345	0.646081	0.714823	0.755572	0.771105	0.717881	0.636575	0.731019	0.740188	0.76296	0.781745	0.755799	0.792426	0.773025	0.843159	0.862703	0.737667	0.694113	0.684367	0.691316	0.740585	0.65626
0.715355	0.813062	0.699058	0.749997	0.761201	0.686988	0.711585	0.709924	0.721719	0.659632	0.80496	0.760701	0.739798	0.755522	0.685035	0.721913	0.738533	0.741719	0.825048	0.824737	0.795432	0.770441	0.78129	0.916555	0.693582	0.753706	0.71856	0.729857	0.680513	0.644437	0.703566	0.758629	0.774403	0.727884	0.651498	0.740831	0.743543	0.770605	0.784484	0.781286	0.791362	0.770627	0.825984	0.851354	0.725009	0.704849	0.690774	0.688886	0.737788	0.652536
0.707949	0.807478	0.694255	0.74243	0.745552	0.674235	0.702951	0.695167	0.713635	0.655717	0.810217	0.76305	0.734696	0.744996	0.682954	0.705873	0.725178	0.728918	0.822688	0.818609	0.799444	0.769447	0.786305	0.908782	0.687967	0.7501	0.709637	0.720981	0.68636	0.63284	0.69439	0.735171	0.754729	0.702753	0.621081	0.708505	0.728144	0.762097	0.775379	0.763028	0.783628	0.762832	0.836325	0.849024	0.711888	0.674621	0.66538	0.658404	0.724905	0.648031
0.711601	0.80938	0.700222	0.756867	0.757703	0.690288	0.713534	0.696464	0.712464	0.662596	0.798869	0.769029	0.71904	0.734018	0.665174	0.701353	0.727649	0.740063	0.82379	0.834102	0.786324	0.755815	0.782416	0.896389	0.689391	0.741598	0.702728	0.727243	0.686907	0.639869	0.696324	0.73671	0.759998	0.702766	0.623271	0.716648	0.727039	0.756089	0.770439	0.760817	0.793532	0.775212	0.837112	0.849539	0.718704	0.691098	0.67182	0.67315	0.729534	0.64481
0.732995	0.81979	0.705073	0.766513	0.778138	0.71853	0.728399	0.709703	0.724644	0.665805	0.819831	0.779877	0.733758	0.722517	0.679334	0.700118	0.768809	0.752266	0.872617	0.864724	0.830219	0.836885	0.855711	0.947873	0.705215	0.76894	0.738607	0.729803	0.710171	0.653013	0.70223	0.764698	0.797047	0.718895	0.654431	0.768847	0.794274	0.819157	0.801847	0.816387	0.828157	0.799143	0.892861	0.892281	0.704442	0.686746	0.676652	0.63285	0.763994	0.66229
0.758612	0.829401	0.711582	0.780924	0.770939	0.723746	0.733296	0.708515	0.733302	0.6711	0.823098	0.787163	0.74085	0.733971	0.692502	0.707291	0.780804	0.764144	0.865912	0.863525	0.831988	0.840399	0.859723	0.963126	0.703608	0.773504	0.747999	0.746934	0.711885	0.661162	0.705817	0.766977	0.794028	0.735908	0.661674	0.77184	0.795012	0.837836	0.807381	0.827688	0.840335	0.818424	0.90528	0.896981	0.71451	0.705995	0.684025	0.632088	0.784014	0.682022
0.734611	0.812554	0.702421	0.765771	0.7693	0.712272	0.721656	0.709851	0.728384	0.664886	0.818552	0.781851	0.730727	0.722931	0.680804	0.699314	0.767634	0.752659	0.865409	0.859286	0.82706	0.824268	0.855677	0.941367	0.700843	0.776947	0.743913	0.741264	0.711903	0.649219	0.714296	0.759245	0.789195	0.720453	0.653918	0.769033	0.786385	0.8194	0.797785	0.818791	0.823791	0.797741	0.886178	0.891595	0.709614	0.692307	0.675412	0.62858	0.764766	0.663869
0.722435	0.818546	0.693901	0.759815	0.771168	0.712002	0.721089	0.705556	0.709502	0.649951	0.810287	0.763485	0.721757	0.723886	0.675117	0.699623	0.755518	0.74854	0.855048	0.848634	0.81607	0.815764	0.844466	0.95369	0.701722	0.764632	0.733845	0.742635	0.704661	0.647195	0.69519	0.763065	0.773713	0.710791	0.647341	0.753619	0.775237	0.802978	0.780282	0.806351	0.823545	0.79816	0.878108	0.881335	0.701651	0.681178	0.661975	0.636996	0.762942	0.669851
0.732314	0.820074	0.684486	0.758145	0.776193	0.684409	0.728155	0.695753	0.713031	0.682776	0.827823	0.780608	0.711602	0.717031	0.669272	0.693233	0.765003	0.754137	0.853814	0.841564	0.819478	0.801505	0.833284	0.920884	0.691335	0.731749	0.721376	0.712534	0.706311	0.631731	0.690182	0.760878	0.747341	0.724728	0.637369	0.734381	0.748086	0.768474	0.760073	0.758521	0.795535	0.786428	0.865564	0.858666	0.721259	0.686041	0.690283	0.667641	0.755372	0.652723
0.736651	0.837151	0.701277	0.766811	0.782403	0.702011	0.721595	0.701324	0.725592	0.672346	0.833313	0.792461	0.714323	0.727549	0.67524	0.715085	0.766333	0.760671	0.859286	0.857866	0.834713	0.820424	0.854384	0.94497	0.699307	0.746946	0.727068	0.731758	0.715188	0.641797	0.705813	0.757868	0.76864	0.741205	0.644659	0.761627	0.754981	0.767061	0.766052	0.76349	0.797372	0.799872	0.866036	0.866595	0.731672	0.694336	0.683406	0.673163	0.750403	0.647161
0.734224	0.810028	0.683671	0.753689	0.760414	0.684935	0.712847	0.693644	0.705064	0.672554	0.806586	0.76536	0.714034	0.716322	0.671617	0.698632	0.751568	0.747153	0.848973	0.832696	0.815252	0.787329	0.828853	0.903514	0.692053	0.743474	0.725945	0.718086	0.689762	0.623073	0.701879	0.742887	0.753431	0.721607	0.641113	0.748387	0.733086	0.744717	0.749225	0.746374	0.783821	0.766228	0.850988	0.853192	0.710877	0.67233	0.676535	0.668077	0.738779	0.644449
0.724634	0.823403	0.689763	0.754363	0.76678	0.686539	0.705286	0.69244	0.709206	0.678629	0.812927	0.782359	0.709445	0.718737	0.670496	0.700772	0.745552	0.751905	0.832445	0.838561	0.818674	0.802213	0.824825	0.917365	0.684372	0.739007	0.721728	0.720686	0.692349	0.62776	0.690248	0.757175	0.750042	0.727134	0.642129	0.74853	0.746723	0.759593	0.759591	0.760227	0.793553	0.780475	0.858374	0.872759	0.716542	0.674945	0.683374	0.669352	0.764418	0.651094
0.707004	0.779928	0.679141	0.714486	0.73075	0.660244	0.669007	0.664467	0.710689	0.634815	0.767567	0.743376	0.690867	0.684393	0.65456	0.682596	0.693495	0.687974	0.778994	0.787015	0.788951	0.769973	0.790917	0.885124	0.683166	0.714725	0.7094	0.704844	0.668738	0.608872	0.660304	0.704894	0.741283	0.711122	0.631101	0.699095	0.711314	0.725255	0.734257	0.727495	0.779581	0.752929	0.818982	0.831286	0.689308	0.658809	0.64435	0.638391	0.703166	0.614365
0.69921	0.775286	0.665828	0.70693	0.723658	0.649494	0.66408	0.658148	0.696477	0.626069	0.746099	0.735931	0.688099	0.685522	0.647144	0.681674	0.687324	0.696065	0.776217	0.789445	0.779902	0.777423	0.791098	0.878433	0.677673	0.709182	0.691707	0.691434	0.681102	0.602491	0.657703	0.710744	0.735187	0.708476	0.623007	0.702749	0.704504	0.726269	0.72075	0.712498	0.758814	0.750129	0.808106	0.822751	0.692491	0.661707	0.641157	0.652656	0.6934	0.612077
0.699053	0.780139	0.684532	0.711527	0.726568	0.650606	0.669554	0.665029	0.712598	0.63248	0.772461	0.740101	0.698919	0.685	0.662728	0.68722	0.703211	0.69018	0.787979	0.792151	0.783508	0.769634	0.792831	0.892398	0.68686	0.720096	0.708505	0.701837	0.670379	0.609546	0.661282	0.702581	0.763347	0.72199	0.642479	0.716924	0.712166	0.732754	0.729387	0.725951	0.77683	0.745551	0.814828	0.82541	0.702209	0.652786	0.648076	0.6466	0.695384	0.614152
0.687684	0.773117	0.668679	0.713887	0.718914	0.652037	0.66291	0.654953	0.708905	0.634808	0.751422	0.749881	0.69321	0.669165	0.651844	0.67559	0.690926	0.68968	0.769407	0.786189	0.777902	0.759813	0.780459	0.875356	0.67581	0.706635	0.691557	0.683882	0.667847	0.60592	0.660201	0.710237	0.727236	0.697452	0.617472	0.696122	0.70663	0.736592	0.725702	0.723173	0.765853	0.739591	0.802156	0.820996	0.681953	0.658747	0.641685	0.647245	0.691015	0.617743
0.781812	0.899409	0.735144	0.817836	0.759744	0.719212	0.727114	0.73972	0.774538	0.704412	0.863525	0.809564	0.742666	0.767715	0.704776	0.726561	0.760016	0.751578	0.85171	0.875181	0.892423	0.872112	0.890897	0.988379	0.741429	0.835644	0.795539	0.782128	0.725207	0.698728	0.739752	0.789816	0.823429	0.749175	0.681335	0.765073	0.787452	0.822246	0.823336	0.808931	0.838429	0.826544	0.889745	0.913289	0.733787	0.70768	0.707057	0.664649	0.815757	0.68823
0.794022	0.89943	0.748949	0.814409	0.779777	0.721272	0.724525	0.746671	0.778559	0.710914	0.875718	0.822863	0.755643	0.784075	0.726269	0.757311	0.761582	0.76273	0.857451	0.875317	0.90222	0.882819	0.89215	1.00927	0.756799	0.824833	0.799865	0.773959	0.728226	0.695812	0.752217	0.791193	0.844946	0.762094	0.691429	0.785016	0.802997	0.818372	0.825045	0.811613	0.858074	0.845186	0.909679	0.940104	0.736927	0.709414	0.716849	0.673475	0.828241	0.705273
0.815678	0.919207	0.757122	0.825431	0.784808	0.741079	0.748485	0.758462	0.807711	0.728487	0.910194	0.84015	0.772402	0.803445	0.739405	0.75808	0.765468	0.773488	0.869292	0.881595	0.932615	0.888418	0.924699	1.01276	0.763833	0.85369	0.799531	0.7869	0.739393	0.706866	0.759737	0.803689	0.865519	0.778322	0.700042	0.800289	0.811401	0.833891	0.843196	0.826821	0.863389	0.852935	0.923501	0.9313	0.745927	0.72482	0.727081	0.682015	0.843094	0.724383
0.762416	0.877797	0.719905	0.797879	0.76214	0.701875	0.721386	0.736024	0.76509	0.682635	0.863293	0.788349	0.737302	0.760556	0.700412	0.728431	0.728986	0.728192	0.819221	0.84102	0.885601	0.842315	0.874371	0.978565	0.731743	0.813576	0.78259	0.754648	0.714771	0.67076	0.726559	0.769998	0.823112	0.744519	0.674509	0.754788	0.782596	0.804858	0.809989	0.791772	0.829592	0.808295	0.880767	0.884537	0.70284	0.683318	0.68484	0.641878	0.794094	0.670382
0.740309	0.823579	0.706689	0.752745	0.77792	0.717272	0.753241	0.727081	0.770781	0.703624	0.830719	0.804419	0.747254	0.72672	0.685774	0.704293	0.769147	0.776451	0.848654	0.850352	0.840209	0.801919	0.83811	0.926555	0.712929	0.782364	0.758558	0.745075	0.723268	0.65713	0.731926	0.76717	0.776451	0.746248	0.653391	0.758235	0.746401	0.770844	0.773317	0.761592	0.801971	0.774044	0.854605	0.867987	0.75249	0.700223	0.689303	0.7116	0.737182	0.66553
0.736064	0.817476	0.698587	0.751085	0.781454	0.71175	0.735161	0.731695	0.771996	0.709533	0.831929	0.806873	0.740708	0.730998	0.672805	0.697582	0.743908	0.744401	0.816534	0.835186	0.852993	0.819135	0.846844	0.949945	0.699019	0.777272	0.740874	0.748486	0.707443	0.646053	0.719836	0.760474	0.780194	0.755986	0.656672	0.758147	0.754683	0.780682	0.785525	0.762219	0.814268	0.785411	0.852993	0.887338	0.737622	0.695313	0.68364	0.704538	0.752282	0.678568
0.720319	0.824263	0.701082	0.750964	0.761153	0.703175	0.719706	0.725628	0.75233	0.684606	0.819202	0.784385	0.736735	0.710583	0.671644	0.694821	0.74384	0.739175	0.815923	0.816972	0.835686	0.793365	0.827318	0.922455	0.69046	0.770868	0.734074	0.72649	0.707535	0.63219	0.704629	0.748565	0.766967	0.73254	0.638137	0.72849	0.740687	0.751034	0.764024	0.751057	0.789557	0.777607	0.850827	0.865428	0.737443	0.686166	0.681787	0.687744	0.729432	0.653568
0.721367	0.811019	0.690215	0.746194	0.769556	0.708209	0.726617	0.726256	0.760431	0.68995	0.806083	0.788598	0.733571	0.714771	0.666838	0.692307	0.739373	0.739862	0.817015	0.818567	0.820506	0.802068	0.836762	0.924284	0.704649	0.765823	0.749003	0.736382	0.707921	0.64822	0.7061	0.760538	0.769671	0.741729	0.643369	0.7369	0.730876	0.75952	0.768077	0.7549	0.78924	0.766699	0.836851	0.856567	0.734514	0.693118	0.680763	0.693854	0.727124	0.656539
0.767069	0.833993	0.717069	0.775499	0.742013	0.687992	0.703395	0.692391	0.707494	0.628361	0.800019	0.75764	0.726613	0.737195	0.66981	0.709543	0.72998	0.719969	0.846877	0.820953	0.800119	0.798639	0.83321	0.919364	0.696445	0.754632	0.720441	0.702378	0.697139	0.659751	0.679977	0.749095	0.765882	0.706188	0.636804	0.73535	0.732556	0.754498	0.774846	0.764894	0.808352	0.772845	0.853041	0.871925	0.67671	0.670918	0.658372	0.626376	0.735314	0.637942
0.745334	0.83446	0.705901	0.771432	0.737418	0.690139	0.700755	0.695154	0.703727	0.643015	0.793335	0.758803	0.709268	0.737603	0.669851	0.700361	0.732429	0.713605	0.832191	0.823921	0.815859	0.795274	0.832742	0.916865	0.685179	0.758325	0.721206	0.699891	0.693252	0.671078	0.688871	0.741289	0.755931	0.71019	0.63479	0.727786	0.726015	0.752389	0.772997	0.772096	0.807582	0.781348	0.85259	0.871826	0.672105	0.669688	0.662776	0.620257	0.721063	0.63593
0.745897	0.819146	0.700649	0.771728	0.737204	0.68541	0.697921	0.695329	0.704736	0.64188	0.787857	0.75485	0.712113	0.730475	0.673666	0.698684	0.715107	0.70798	0.82229	0.814749	0.802638	0.782372	0.834555	0.908235	0.682525	0.750946	0.714844	0.703007	0.688379	0.665369	0.678781	0.742034	0.763721	0.709959	0.642556	0.738678	0.722169	0.743219	0.771024	0.76356	0.795999	0.77275	0.830042	0.853402	0.686665	0.671609	0.654765	0.627824	0.717149	0.616332
0.754546	0.835572	0.701231	0.775655	0.735377	0.694677	0.695455	0.692349	0.707473	0.648474	0.795235	0.759516	0.719298	0.735454	0.662056	0.689453	0.71848	0.719334	0.824642	0.823859	0.812134	0.802028	0.843924	0.916831	0.681676	0.757517	0.722321	0.704998	0.685371	0.669795	0.675871	0.742612	0.753334	0.708587	0.63902	0.73518	0.724304	0.749824	0.769192	0.773805	0.79555	0.774255	0.845998	0.860727	0.674003	0.666585	0.659356	0.630697	0.713761	0.631987
0.737821	0.844343	0.711423	0.777546	0.790887	0.719022	0.737216	0.720287	0.721691	0.658025	0.826437	0.768071	0.731731	0.748649	0.689988	0.715024	0.759554	0.730917	0.843161	0.842125	0.888231	0.839875	0.896063	0.986105	0.742655	0.807782	0.77065	0.749232	0.694705	0.633362	0.694741	0.72876	0.789148	0.738183	0.666827	0.763421	0.774553	0.810046	0.80566	0.813815	0.809707	0.789374	0.866256	0.872952	0.714138	0.685175	0.681132	0.629949	0.751422	0.670757
0.759063	0.856988	0.735174	0.793246	0.793961	0.728249	0.743185	0.730259	0.744759	0.682783	0.846678	0.792778	0.73739	0.747281	0.699447	0.722275	0.769133	0.749354	0.857758	0.854391	0.898322	0.857805	0.91098	0.994893	0.7599	0.810866	0.77743	0.756574	0.687161	0.644773	0.694244	0.730184	0.808327	0.745992	0.68904	0.790603	0.792133	0.81297	0.820333	0.839975	0.832785	0.808368	0.879621	0.885513	0.723325	0.705599	0.706566	0.633346	0.76259	0.68031
0.726159	0.829439	0.709921	0.769776	0.78188	0.71364	0.727125	0.72464	0.725379	0.657091	0.830799	0.773597	0.721542	0.730025	0.686783	0.703624	0.738092	0.731447	0.841101	0.837963	0.880548	0.821089	0.868209	0.955376	0.742803	0.80404	0.765773	0.749253	0.687821	0.643457	0.692212	0.72332	0.779389	0.727438	0.671789	0.77325	0.779711	0.814228	0.808364	0.813489	0.824661	0.798019	0.867685	0.870638	0.699738	0.685873	0.675118	0.631536	0.740225	0.660778
0.725672	0.823558	0.69477	0.758478	0.769829	0.70636	0.706151	0.711182	0.711554	0.656249	0.80805	0.768807	0.717791	0.734034	0.678826	0.696142	0.730811	0.730076	0.828078	0.827448	0.866011	0.81555	0.876633	0.944111	0.718436	0.784755	0.760451	0.72897	0.677769	0.641905	0.672884	0.717542	0.769689	0.725967	0.660685	0.760144	0.763952	0.799989	0.795835	0.793522	0.810343	0.791787	0.863623	0.868861	0.695716	0.679518	0.668506	0.619452	0.720006	0.656696
0.736585	0.823373	0.699916	0.753722	0.783538	0.69005	0.710304	0.688172	0.759024	0.680387	0.824828	0.811526	0.7367	0.744568	0.683347	0.702095	0.726128	0.711873	0.826591	0.823942	0.799148	0.778045	0.822439	0.89802	0.701396	0.753313	0.722065	0.716365	0.703984	0.646593	0.687259	0.752274	0.76402	0.734213	0.64251	0.721687	0.713445	0.737824	0.758648	0.756562	0.813144	0.799361	0.843291	0.86292	0.737055	0.693062	0.680932	0.674968	0.717083	0.661067
0.741892	0.828596	0.712569	0.758838	0.780718	0.701823	0.713354	0.712993	0.755541	0.692938	0.82544	0.820484	0.73866	0.749334	0.688724	0.708974	0.749646	0.733845	0.832417	0.830192	0.807168	0.788157	0.821852	0.898557	0.710443	0.770167	0.744467	0.730323	0.695149	0.648358	0.68103	0.752984	0.782883	0.747644	0.651603	0.724266	0.734233	0.758102	0.778986	0.769659	0.80974	0.797679	0.836086	0.876498	0.738284	0.695174	0.683333	0.687862	0.732345	0.658419
0.728883	0.82842	0.709221	0.746989	0.771868	0.695516	0.708683	0.692385	0.753412	0.688346	0.823688	0.816138	0.73197	0.733037	0.689823	0.708069	0.735429	0.72125	0.826159	0.826703	0.818786	0.795183	0.837934	0.908569	0.707755	0.751597	0.730403	0.711451	0.690908	0.630895	0.684876	0.742762	0.760907	0.733697	0.651241	0.727851	0.711514	0.739895	0.750641	0.751873	0.817633	0.792402	0.834704	0.860444	0.734704	0.694606	0.680722	0.662093	0.7127	0.648522
0.734457	0.82171	0.703364	0.750281	0.782535	0.702569	0.713507	0.711147	0.754826	0.685121	0.811801	0.820796	0.742916	0.746439	0.69691	0.723057	0.734314	0.730502	0.824734	0.823937	0.797658	0.780993	0.825994	0.915902	0.723745	0.764777	0.746475	0.733253	0.697768	0.640075	0.688839	0.7574	0.765957	0.747276	0.649192	0.729955	0.719886	0.74731	0.760073	0.762246	0.81407	0.794864	0.842622	0.874165	0.746347	0.700657	0.689625	0.69201	0.730955	0.658298
0.743522	0.841583	0.695853	0.77272	0.800107	0.71064	0.73975	0.723644	0.763288	0.687072	0.824147	0.806099	0.715105	0.721758	0.663999	0.721179	0.751292	0.74564	0.849029	0.853599	0.844709	0.823698	0.867901	0.976711	0.708365	0.745438	0.735861	0.711329	0.70173	0.649395	0.71381	0.782333	0.776344	0.765579	0.639631	0.760002	0.726703	0.762658	0.759026	0.76407	0.824722	0.798528	0.856969	0.887297	0.75967	0.706394	0.690078	0.700798	0.746758	0.643102
0.764884	0.84285	0.7053	0.788388	0.790097	0.720817	0.745474	0.719052	0.761795	0.684997	0.806795	0.807423	0.725405	0.735422	0.675469	0.716608	0.769777	0.750587	0.856298	0.853293	0.84482	0.820562	0.858181	0.949701	0.708218	0.749285	0.751101	0.723343	0.702565	0.65337	0.714449	0.790621	0.778046	0.771392	0.638612	0.767268	0.733028	0.762279	0.765723	0.771289	0.823346	0.809204	0.863691	0.904103	0.753945	0.710043	0.6856	0.704707	0.741716	0.656671
0.754158	0.830224	0.708696	0.775636	0.789172	0.705842	0.747309	0.721531	0.751925	0.67079	0.803442	0.800377	0.716188	0.733481	0.681848	0.732459	0.763238	0.750116	0.853564	0.845464	0.829811	0.816056	0.854456	0.951908	0.695775	0.744042	0.740371	0.719141	0.710296	0.643083	0.703284	0.775847	0.781669	0.761503	0.636818	0.753442	0.73376	0.755577	0.76963	0.765948	0.827871	0.812517	0.860716	0.889993	0.754075	0.696385	0.680416	0.694582	0.739675	0.64394
0.763785	0.845293	0.718042	0.791399	0.791991	0.722565	0.753692	0.729397	0.764802	0.685511	0.815265	0.810557	0.726988	0.735831	0.677017	0.727018	0.758075	0.754764	0.8529	0.863278	0.832934	0.819972	0.870297	0.972073	0.702443	0.741029	0.745548	0.723549	0.718791	0.668284	0.726724	0.79732	0.773432	0.766663	0.642135	0.760803	0.73757	0.763505	0.768693	0.778394	0.840927	0.810793	0.876339	0.901859	0.770471	0.714812	0.701634	0.705561	0.748352	0.667113
0.698207	0.774892	0.671248	0.698767	0.756396	0.681869	0.689897	0.690348	0.718771	0.649733	0.764396	0.753932	0.721913	0.727168	0.671791	0.695412	0.698075	0.707233	0.794933	0.78656	0.830033	0.797851	0.824335	0.910108	0.693	0.756677	0.72818	0.715379	0.675612	0.616862	0.685052	0.726975	0.767424	0.733349	0.650295	0.744784	0.724119	0.752295	0.751406	0.741549	0.782898	0.76798	0.821626	0.856349	0.726386	0.665488	0.662845	0.666574	0.732041	0.631819
0.707403	0.795915	0.677122	0.711827	0.769611	0.679166	0.707256	0.706704	0.719723	0.65265	0.773074	0.781989	0.732067	0.731212	0.671524	0.712139	0.704912	0.715878	0.802683	0.794393	0.844033	0.818695	0.852413	0.935628	0.693672	0.76797	0.744612	0.73411	0.684603	0.632528	0.692319	0.746815	0.759779	0.724916	0.642131	0.745338	0.726216	0.759494	0.756927	0.752458	0.791736	0.773886	0.832045	0.860879	0.7274	0.677962	0.666614	0.656441	0.735401	0.631511
0.701366	0.783125	0.676799	0.709391	0.764666	0.680621	0.695699	0.689477	0.722099	0.653545	0.77559	0.760653	0.728933	0.726676	0.671798	0.700832	0.708931	0.711797	0.79395	0.787385	0.832379	0.79396	0.826705	0.89969	0.69005	0.758564	0.737829	0.721766	0.686167	0.613969	0.696155	0.730949	0.766748	0.717889	0.648927	0.745252	0.738106	0.754024	0.763859	0.739314	0.788355	0.765083	0.829061	0.862666	0.722676	0.664105	0.661685	0.659816	0.737029	0.630334
0.704049	0.794085	0.68191	0.715688	0.760869	0.690221	0.69483	0.699134	0.719527	0.660395	0.778268	0.759685	0.733548	0.745057	0.680081	0.702182	0.696127	0.703253	0.799584	0.785443	0.818666	0.803688	0.828699	0.91472	0.688587	0.737581	0.730542	0.728058	0.698206	0.639125	0.69957	0.748985	0.752517	0.733638	0.643127	0.747115	0.728612	0.753746	0.754111	0.738669	0.79668	0.76606	0.813987	0.853579	0.73419	0.675129	0.672961	0.680109	0.733818	0.635584
0.739644	0.838717	0.723124	0.788256	0.754272	0.685159	0.718267	0.723137	0.759649	0.686976	0.833142	0.792234	0.755409	0.739078	0.701799	0.732064	0.741323	0.704407	0.824297	0.835421	0.819093	0.803947	0.8355	0.937854	0.724746	0.778216	0.767651	0.737675	0.695852	0.649287	0.710659	0.75659	0.805927	0.749551	0.651686	0.760827	0.752294	0.77622	0.774078	0.756526	0.810725	0.785547	0.865094	0.880727	0.717909	0.690771	0.680973	0.647443	0.738417	0.659781
0.744678	0.841729	0.728944	0.780624	0.753082	0.70397	0.721273	0.719727	0.759355	0.689208	0.848889	0.795946	0.744832	0.753389	0.70348	0.739884	0.725049	0.713438	0.826177	0.835189	0.82503	0.80034	0.836089	0.95162	0.73619	0.796107	0.764792	0.750383	0.687771	0.64965	0.695034	0.741868	0.804669	0.753867	0.658432	0.764067	0.747632	0.772397	0.770678	0.750506	0.815166	0.798122	0.872584	0.8901	0.709643	0.692578	0.674342	0.653246	0.759899	0.668847
0.754039	0.852366	0.727233	0.773394	0.740624	0.683374	0.712956	0.708844	0.761055	0.693466	0.848975	0.802318	0.749801	0.745223	0.708149	0.72409	0.730346	0.711327	0.83138	0.829224	0.824588	0.813349	0.84117	0.946259	0.731629	0.778757	0.761763	0.744348	0.702909	0.657897	0.710094	0.758055	0.803675	0.757109	0.664996	0.767851	0.753524	0.774141	0.774387	0.760489	0.817137	0.802169	0.872221	0.896247	0.724585	0.713524	0.684393	0.667988	0.760355	0.662377
0.741789	0.856416	0.725429	0.783488	0.748536	0.698439	0.712562	0.726137	0.767071	0.70236	0.833959	0.810965	0.760296	0.764137	0.697452	0.742399	0.728204	0.716555	0.819657	0.842334	0.818142	0.808994	0.832309	0.949908	0.728288	0.801162	0.764889	0.748826	0.699839	0.669993	0.714032	0.754009	0.81302	0.759285	0.672206	0.764677	0.747776	0.777255	0.7736	0.753009	0.812469	0.788124	0.865646	0.879819	0.720474	0.708456	0.685062	0.682939	0.752949	0.667285
0.702055	0.790079	0.678962	0.713883	0.769973	0.681691	0.700323	0.7134	0.759298	0.67272	0.821624	0.797652	0.72943	0.748659	0.692766	0.722313	0.737412	0.719876	0.822644	0.822414	0.839105	0.800864	0.834329	0.932506	0.702925	0.752244	0.731628	0.717584	0.688626	0.629652	0.69451	0.761148	0.785017	0.755754	0.654067	0.739976	0.716059	0.736611	0.740099	0.742102	0.789037	0.762489	0.851289	0.832448	0.732789	0.661781	0.666051	0.676202	0.735505	0.63781
0.694446	0.786212	0.669988	0.718709	0.763833	0.677395	0.709008	0.714514	0.750486	0.670147	0.803039	0.801522	0.718892	0.738243	0.674924	0.713327	0.720671	0.718728	0.805631	0.810979	0.819194	0.799475	0.828395	0.935645	0.704956	0.750867	0.730155	0.728992	0.684567	0.636894	0.693876	0.752572	0.782671	0.752757	0.667397	0.733969	0.716042	0.746299	0.738503	0.748431	0.78643	0.772101	0.842231	0.839257	0.72946	0.644891	0.656654	0.657673	0.733964	0.64475
0.698627	0.791183	0.687883	0.727285	0.770788	0.680981	0.688223	0.711363	0.766307	0.678383	0.834085	0.810757	0.71457	0.728659	0.673048	0.707401	0.722594	0.722738	0.818688	0.813885	0.83774	0.803958	0.834658	0.931659	0.708473	0.764149	0.73322	0.732169	0.691865	0.626952	0.697542	0.768081	0.790155	0.761528	0.660144	0.739455	0.714447	0.745606	0.749526	0.747018	0.796749	0.775441	0.851188	0.842316	0.741257	0.666956	0.662464	0.685048	0.743504	0.654334
0.708438	0.790477	0.677653	0.728425	0.763514	0.68075	0.701348	0.711904	0.759836	0.684579	0.817944	0.802917	0.729118	0.743112	0.682204	0.707826	0.723494	0.732755	0.815919	0.818139	0.807061	0.792863	0.831404	0.934211	0.709546	0.750883	0.73416	0.744426	0.691373	0.647205	0.696427	0.772253	0.782312	0.771517	0.663185	0.741027	0.717793	0.741574	0.745367	0.739212	0.788973	0.76627	0.850608	0.84149	0.736712	0.668413	0.666467	0.684325	0.745817	0.656207
0.713879	0.799982	0.679282	0.740793	0.70781	0.650516	0.67381	0.658211	0.713753	0.643824	0.794409	0.766407	0.71197	0.722173	0.681136	0.691018	0.714203	0.691699	0.809353	0.788605	0.80227	0.769626	0.795319	0.888747	0.695085	0.748763	0.717293	0.713649	0.660222	0.629602	0.674828	0.711525	0.762761	0.703973	0.633918	0.722506	0.708975	0.750074	0.745359	0.72595	0.775493	0.758477	0.820545	0.838771	0.688126	0.676656	0.663151	0.652875	0.714008	0.625219
0.717577	0.807139	0.676816	0.748334	0.716802	0.668401	0.666408	0.666959	0.70766	0.639421	0.787886	0.764773	0.716002	0.735427	0.69219	0.705908	0.72296	0.703524	0.814904	0.803762	0.809646	0.775689	0.79204	0.896238	0.70501	0.745538	0.711634	0.707287	0.672081	0.637911	0.678336	0.721979	0.752973	0.704528	0.632486	0.71545	0.716443	0.765676	0.748485	0.736556	0.772389	0.750337	0.807338	0.851502	0.697661	0.699403	0.683778	0.661123	0.718921	0.65
0.714943	0.804059	0.679342	0.74411	0.71432	0.653568	0.677813	0.655172	0.717963	0.629844	0.799526	0.755844	0.705277	0.716236	0.680548	0.684922	0.720579	0.696561	0.807292	0.78657	0.791588	0.757183	0.785698	0.888352	0.699093	0.738196	0.709919	0.709249	0.659977	0.6238	0.680969	0.707643	0.744814	0.703849	0.629067	0.71537	0.716747	0.755453	0.751793	0.727282	0.772207	0.755472	0.831796	0.847093	0.68673	0.679178	0.668932	0.642069	0.709262	0.628282
0.717122	0.815979	0.675187	0.75076	0.717486	0.662373	0.674105	0.668265	0.713868	0.646432	0.791491	0.757605	0.712991	0.736608	0.685319	0.697594	0.715461	0.696304	0.812655	0.786843	0.805352	0.772962	0.798157	0.889868	0.696204	0.754933	0.718255	0.7203	0.672493	0.625563	0.667704	0.716468	0.758698	0.704048	0.635054	0.725129	0.716696	0.757013	0.750366	0.736494	0.78026	0.761834	0.823597	0.864565	0.687768	0.685305	0.672788	0.655207	0.722012	0.639683
0.706853	0.810325	0.678923	0.740774	0.757174	0.677982	0.718915	0.689584	0.703928	0.649252	0.796103	0.778951	0.718873	0.743158	0.691796	0.694627	0.723374	0.704747	0.829668	0.829598	0.808451	0.8033	0.834859	0.923607	0.689341	0.763141	0.719174	0.719027	0.670884	0.623615	0.683149	0.734547	0.757468	0.687644	0.629358	0.719245	0.716181	0.74422	0.757184	0.746854	0.793274	0.764355	0.839523	0.858282	0.697657	0.668269	0.657362	0.646892	0.718635	0.622045
0.715438	0.83516	0.687753	0.753055	0.772792	0.681059	0.716411	0.700305	0.717015	0.652392	0.802477	0.786963	0.70946	0.735289	0.679374	0.68518	0.725265	0.71479	0.835194	0.83027	0.810795	0.803773	0.83384	0.93155	0.69011	0.76286	0.719382	0.721911	0.67458	0.629822	0.682041	0.743213	0.768364	0.695839	0.632906	0.723266	0.721313	0.758047	0.769304	0.760218	0.795882	0.768447	0.847303	0.858073	0.706673	0.678448	0.654965	0.65269	0.726902	0.630385
0.720566	0.825124	0.699307	0.751474	0.747663	0.668071	0.705894	0.688214	0.715985	0.636173	0.79852	0.776684	0.712347	0.726947	0.676933	0.691878	0.739641	0.719226	0.84217	0.830985	0.829249	0.810421	0.842005	0.934249	0.708361	0.767475	0.730228	0.725864	0.67355	0.636734	0.678062	0.734624	0.756131	0.679701	0.633016	0.7178	0.719145	0.756776	0.772014	0.748882	0.804017	0.781414	0.857589	0.866171	0.691455	0.665452	0.648675	0.648035	0.727215	0.62576
0.723953	0.823958	0.68732	0.75784	0.754086	0.672303	0.716796	0.69118	0.706326	0.66142	0.79364	0.78365	0.709392	0.724725	0.67321	0.682751	0.724249	0.715553	0.831907	0.835912	0.809128	0.799372	0.82792	0.925137	0.693277	0.767408	0.725535	0.726661	0.688324	0.640804	0.687212	0.752048	0.759803	0.685547	0.629962	0.728755	0.711946	0.751138	0.758874	0.750887	0.803653	0.780004	0.84528	0.875768	0.694045	0.671745	0.651062	0.650907	0.725743	0.639144
0.706013	0.799477	0.681361	0.731004	0.789401	0.69535	0.720564	0.707148	0.740427	0.674854	0.818871	0.793134	0.683177	0.725004	0.64972	0.675165	0.729588	0.729406	0.818521	0.838327	0.819734	0.799131	0.824273	0.93301	0.686377	0.71245	0.705055	0.697967	0.695487	0.629772	0.696646	0.739138	0.759398	0.708945	0.627143	0.724841	0.74083	0.758011	0.758509	0.755413	0.804043	0.789018	0.858566	0.860504	0.747515	0.680297	0.682202	0.666582	0.74402	0.651346
0.716202	0.823966	0.685557	0.753752	0.792661	0.699208	0.730802	0.716088	0.741856	0.686175	0.828813	0.795582	0.701729	0.738975	0.663638	0.68558	0.73042	0.744476	0.844977	0.844265	0.830285	0.835607	0.843844	0.966897	0.702701	0.743607	0.719881	0.715985	0.694493	0.63881	0.689314	0.758062	0.767969	0.726498	0.642818	0.738506	0.750472	0.776124	0.77569	0.77231	0.814872	0.797986	0.877315	0.878139	0.747782	0.682527	0.691643	0.688351	0.734266	0.658241
0.709525	0.799834	0.689107	0.739073	0.78085	0.690892	0.733483	0.705429	0.741344	0.692435	0.832672	0.816134	0.685064	0.709803	0.653777	0.671796	0.744488	0.737599	0.832304	0.850127	0.827083	0.819441	0.850351	0.959501	0.702302	0.73392	0.724084	0.716492	0.696324	0.64058	0.700399	0.765394	0.754885	0.719317	0.642893	0.725969	0.747419	0.766087	0.77173	0.766332	0.81853	0.799645	0.867971	0.871142	0.75117	0.681512	0.689531	0.689978	0.741639	0.641572
0.708288	0.793454	0.670661	0.733167	0.781405	0.700538	0.710204	0.702177	0.726851	0.667038	0.808204	0.788064	0.677578	0.704883	0.639946	0.667816	0.736994	0.734909	0.824833	0.838406	0.796579	0.796718	0.817129	0.924978	0.684463	0.716207	0.700089	0.685163	0.690647	0.62664	0.673527	0.735333	0.734523	0.711329	0.620022	0.704321	0.722118	0.748235	0.752647	0.747428	0.815587	0.780016	0.84479	0.867557	0.731193	0.669363	0.661798	0.669357	0.731543	0.632817
0.721661	0.797222	0.67484	0.724829	0.747251	0.689323	0.697535	0.681083	0.724303	0.642264	0.771298	0.744983	0.70967	0.702036	0.668967	0.684543	0.721843	0.714207	0.815554	0.813253	0.825342	0.807365	0.844648	0.927514	0.690395	0.708401	0.71453	0.710885	0.690625	0.62095	0.686813	0.73509	0.755576	0.711748	0.626627	0.711545	0.709222	0.72288	0.742538	0.720629	0.787946	0.757023	0.847415	0.854061	0.71034	0.672408	0.656477	0.647221	0.707758	0.619657
0.723741	0.790931	0.672797	0.738223	0.755012	0.687022	0.691668	0.680148	0.719268	0.640994	0.781413	0.751117	0.71016	0.708025	0.681921	0.699572	0.720435	0.726806	0.810521	0.804715	0.821067	0.816951	0.841434	0.94147	0.69108	0.725442	0.709849	0.721231	0.696605	0.631699	0.687543	0.74774	0.759806	0.72619	0.631479	0.715443	0.703786	0.725005	0.736274	0.727773	0.784328	0.763222	0.837439	0.8568	0.707941	0.665565	0.65797	0.653062	0.709831	0.619196
0.723075	0.786122	0.667621	0.723513	0.749921	0.684932	0.696584	0.681291	0.708071	0.631954	0.772629	0.73388	0.692763	0.692059	0.658902	0.674817	0.714108	0.719401	0.816558	0.803025	0.814847	0.812325	0.834803	0.924723	0.691707	0.707621	0.70975	0.70128	0.695152	0.628038	0.686277	0.736372	0.751225	0.718877	0.624512	0.701753	0.706215	0.72205	0.732744	0.719429	0.784734	0.76241	0.842989	0.853241	0.702354	0.654787	0.651726	0.638939	0.705478	0.612203
0.728196	0.803773	0.674668	0.743212	0.764182	0.694487	0.707932	0.697691	0.728843	0.650128	0.786598	0.755996	0.707855	0.716703	0.674403	0.701299	0.7234	0.730615	0.817576	0.813975	0.824921	0.814223	0.837231	0.934601	0.704158	0.725211	0.720775	0.733507	0.693502	0.643584	0.703505	0.75225	0.766022	0.73595	0.647788	0.721098	0.711693	0.732686	0.740574	0.732028	0.79692	0.76637	0.854928	0.858063	0.716418	0.677443	0.66583	0.648187	0.710632	0.639819
0.714927	0.812838	0.694929	0.746411	0.722023	0.673489	0.688432	0.680207	0.721313	0.646612	0.78672	0.765777	0.699578	0.680359	0.644877	0.685272	0.745084	0.716064	0.839619	0.817285	0.798097	0.769355	0.798101	0.900119	0.671413	0.730294	0.705501	0.688571	0.672445	0.634028	0.670825	0.723554	0.733314	0.702617	0.618884	0.703161	0.688521	0.713859	0.719576	0.715731	0.793179	0.772168	0.851676	0.850002	0.693405	0.671767	0.647294	0.63691	0.688806	0.624417
0.718178	0.814279	0.690741	0.74836	0.725866	0.665307	0.678324	0.674765	0.713033	0.641969	0.781059	0.769345	0.706471	0.694053	0.636013	0.683435	0.735144	0.719142	0.821779	0.812309	0.784629	0.770384	0.799617	0.902247	0.669934	0.735043	0.707229	0.69676	0.657295	0.631289	0.666411	0.720539	0.722366	0.699621	0.601166	0.689173	0.688183	0.712179	0.705703	0.717167	0.78132	0.766931	0.844744	0.834724	0.690767	0.667995	0.64827	0.636333	0.694274	0.618677
0.71362	0.8107	0.686989	0.752134	0.708544	0.657585	0.681674	0.672997	0.714745	0.640117	0.78266	0.747649	0.689306	0.682969	0.636762	0.677773	0.730315	0.713744	0.818198	0.811729	0.780155	0.766046	0.791676	0.885987	0.658729	0.733287	0.692161	0.677793	0.663025	0.622129	0.66686	0.716771	0.717394	0.684786	0.606718	0.690082	0.689514	0.710789	0.721304	0.715193	0.778431	0.777426	0.839399	0.846234	0.677089	0.660805	0.645373	0.630775	0.695696	0.619824
0.696633	0.803197	0.684022	0.748353	0.730908	0.66485	0.683875	0.672821	0.70465	0.640592	0.774301	0.751453	0.695764	0.684033	0.649579	0.689018	0.722149	0.708195	0.816525	0.80818	0.780476	0.766464	0.786566	0.880632	0.658255	0.73053	0.706129	0.686649	0.665358	0.625197	0.656432	0.715035	0.721246	0.698193	0.602765	0.697089	0.680236	0.716296	0.716899	0.712807	0.777655	0.769479	0.842992	0.844363	0.69367	0.671567	0.651225	0.641308	0.696753	0.621635
0.737295	0.83038	0.70892	0.769854	0.765203	0.692043	0.717594	0.715806	0.747428	0.679393	0.819206	0.802723	0.744386	0.749755	0.68462	0.749989	0.748772	0.757323	0.834539	0.846688	0.831928	0.838059	0.85948	0.945941	0.711468	0.788657	0.747326	0.729692	0.694246	0.633056	0.695312	0.744451	0.789293	0.748653	0.673536	0.773786	0.759421	0.775932	0.770256	0.768064	0.824059	0.805744	0.875172	0.881154	0.740657	0.690306	0.6847	0.679449	0.735747	0.645648
0.721268	0.823107	0.708072	0.762878	0.762864	0.697167	0.715127	0.712194	0.722961	0.671359	0.801254	0.78957	0.749609	0.736291	0.691114	0.739905	0.738658	0.743215	0.836239	0.833423	0.81998	0.821076	0.834063	0.928212	0.700107	0.772276	0.727783	0.71712	0.683355	0.636914	0.681311	0.736173	0.768697	0.750425	0.665312	0.763201	0.741318	0.771999	0.766552	0.761211	0.823069	0.810868	0.868404	0.890938	0.718335	0.673968	0.679932	0.66693	0.737863	0.649159
0.73201	0.841316	0.715658	0.774279	0.765556	0.701978	0.710081	0.709661	0.751233	0.674567	0.818443	0.797492	0.743639	0.743785	0.691825	0.734006	0.749331	0.741861	0.843902	0.850251	0.839462	0.832024	0.86632	0.938397	0.708776	0.780098	0.74328	0.735373	0.69598	0.641243	0.702485	0.745984	0.793139	0.748751	0.68111	0.770058	0.761776	0.784957	0.769654	0.771287	0.81973	0.80938	0.881323	0.880246	0.73959	0.68837	0.688527	0.680691	0.737454	0.640244
0.721886	0.822345	0.712668	0.769072	0.762409	0.69395	0.706784	0.710522	0.737905	0.680766	0.810221	0.807931	0.749188	0.746854	0.696968	0.749896	0.758972	0.745378	0.848809	0.842767	0.827488	0.823526	0.837364	0.927991	0.705774	0.781027	0.743261	0.730403	0.696223	0.638324	0.688747	0.745746	0.798821	0.754437	0.669763	0.775145	0.738385	0.780395	0.77278	0.765701	0.811758	0.8039	0.869587	0.888279	0.7454	0.701017	0.690955	0.686469	0.72264	0.643408
0.701237	0.791314	0.671176	0.716209	0.708163	0.651624	0.665281	0.661127	0.708125	0.637059	0.781987	0.754244	0.705968	0.711601	0.667713	0.683194	0.705335	0.69747	0.791231	0.79704	0.801232	0.791301	0.815613	0.9086	0.676645	0.732129	0.726186	0.715554	0.666713	0.607973	0.670412	0.717782	0.737214	0.708066	0.628694	0.704608	0.70601	0.703062	0.733832	0.718934	0.768824	0.741338	0.817672	0.829957	0.710574	0.648423	0.637563	0.648717	0.699535	0.621532
0.706611	0.804887	0.682835	0.72442	0.724906	0.660452	0.678515	0.674161	0.706312	0.650987	0.786662	0.763198	0.707373	0.715085	0.661322	0.689834	0.699511	0.699811	0.789003	0.788183	0.80252	0.79455	0.819224	0.918192	0.685356	0.739842	0.725714	0.718582	0.674008	0.612345	0.681742	0.722224	0.726002	0.708852	0.614906	0.702472	0.707153	0.718933	0.736698	0.726133	0.770528	0.748129	0.826302	0.84144	0.6983	0.649471	0.633295	0.65332	0.701864	0.618906
0.717759	0.790372	0.690647	0.724256	0.738268	0.661951	0.679434	0.683685	0.7231	0.656211	0.799784	0.770532	0.724459	0.736724	0.684316	0.711018	0.716551	0.712073	0.787117	0.797062	0.8038	0.787244	0.82212	0.905764	0.686402	0.745809	0.726378	0.73176	0.673865	0.610956	0.689622	0.720241	0.76325	0.730686	0.63952	0.723435	0.703481	0.723152	0.746931	0.719175	0.789866	0.76528	0.839316	0.846147	0.719658	0.672388	0.644078	0.673547	0.712652	0.626365
0.69783	0.784918	0.668291	0.719023	0.725087	0.661551	0.682167	0.676264	0.716175	0.649831	0.788339	0.747932	0.712343	0.721951	0.670373	0.692548	0.702829	0.709924	0.782817	0.802464	0.808223	0.784466	0.812018	0.902683	0.687535	0.743081	0.733004	0.723355	0.666524	0.609088	0.671987	0.727585	0.743426	0.710487	0.624889	0.707655	0.700554	0.725396	0.730025	0.724874	0.773196	0.751177	0.816445	0.834602	0.705139	0.659276	0.638838	0.665797	0.708487	0.617547
0.775566	0.859906	0.768413	0.820883	0.821353	0.732685	0.769615	0.743851	0.796897	0.72729	0.88065	0.832653	0.773085	0.782884	0.715322	0.745976	0.807223	0.807925	0.896747	0.875211	0.859305	0.833138	0.890715	0.969383	0.745959	0.811425	0.781359	0.773985	0.740052	0.684179	0.751585	0.779747	0.845481	0.803186	0.713487	0.800139	0.776114	0.810194	0.797	0.791395	0.866837	0.825332	0.915369	0.941211	0.789965	0.739387	0.718795	0.720054	0.776419	0.691662
0.768916	0.862334	0.745727	0.815855	0.804634	0.724129	0.753262	0.74996	0.773912	0.708915	0.860081	0.830526	0.758663	0.789094	0.714643	0.740718	0.775125	0.793689	0.869488	0.858861	0.854262	0.842681	0.874723	0.964586	0.726569	0.80932	0.757723	0.770334	0.723094	0.66354	0.72932	0.78045	0.826397	0.788198	0.704779	0.805883	0.774719	0.805271	0.795536	0.784092	0.852374	0.833944	0.896974	0.914916	0.77114	0.72244	0.707569	0.718565	0.754048	0.677996
0.767042	0.871262	0.742503	0.814162	0.810612	0.728829	0.761219	0.739273	0.780701	0.710231	0.867276	0.820097	0.754424	0.776896	0.703558	0.741519	0.780093	0.779375	0.873806	0.868011	0.85113	0.829921	0.872386	0.950174	0.729114	0.813623	0.774918	0.763687	0.728477	0.66658	0.733978	0.767668	0.825777	0.780493	0.694587	0.800462	0.775067	0.791752	0.792795	0.780369	0.85812	0.836018	0.893194	0.918935	0.765136	0.721216	0.698805	0.714533	0.75542	0.680163
0.763421	0.868518	0.74233	0.810598	0.803385	0.713059	0.749149	0.74589	0.782694	0.71063	0.866799	0.82569	0.755489	0.771269	0.699311	0.745529	0.777452	0.784698	0.8731	0.853545	0.843926	0.828778	0.860167	0.941828	0.725334	0.810573	0.767581	0.756384	0.734811	0.677064	0.727616	0.773172	0.840503	0.791742	0.718518	0.817468	0.765133	0.79878	0.778474	0.782601	0.854504	0.832645	0.89947	0.925248	0.764228	0.719411	0.692847	0.706351	0.763679	0.679592
0.729063	0.826691	0.706572	0.747963	0.786068	0.696694	0.730059	0.720582	0.738377	0.660066	0.816301	0.781446	0.727841	0.738666	0.677989	0.698911	0.75588	0.74149	0.848066	0.828385	0.820096	0.793017	0.812123	0.903171	0.70237	0.786961	0.750626	0.724632	0.690101	0.620461	0.681792	0.745725	0.783479	0.73526	0.650405	0.742972	0.741939	0.776221	0.775867	0.76253	0.79738	0.777915	0.844694	0.868876	0.720726	0.69105	0.667707	0.652416	0.728243	0.647238
0.72676	0.847451	0.70837	0.759752	0.778836	0.709553	0.732042	0.733536	0.734378	0.663133	0.807624	0.787144	0.723222	0.731741	0.674187	0.703083	0.746454	0.737052	0.837233	0.841127	0.810333	0.802937	0.828836	0.920416	0.699858	0.771897	0.73923	0.725523	0.676747	0.623344	0.679087	0.747106	0.784669	0.749434	0.643189	0.742662	0.73873	0.772136	0.770184	0.765091	0.791633	0.790197	0.858809	0.878656	0.716961	0.694121	0.659011	0.658229	0.725053	0.648584
0.718904	0.836664	0.698745	0.752978	0.785448	0.704063	0.722744	0.722994	0.73605	0.666875	0.819946	0.778157	0.737233	0.732549	0.677054	0.700307	0.746206	0.723292	0.838187	0.825316	0.818189	0.791094	0.820237	0.909305	0.701071	0.779423	0.745253	0.716167	0.6821	0.623707	0.677211	0.740439	0.783452	0.728552	0.640693	0.738193	0.731721	0.769491	0.771159	0.754365	0.797408	0.781964	0.857884	0.87531	0.712553	0.691914	0.653638	0.64734	0.719654	0.645996
0.724604	0.837735	0.692814	0.760303	0.776262	0.704365	0.72351	0.725343	0.732707	0.663289	0.804857	0.777778	0.726399	0.733097	0.670394	0.708218	0.746358	0.742018	0.826868	0.838285	0.807048	0.800676	0.815886	0.905409	0.695862	0.777582	0.733094	0.727754	0.67362	0.625233	0.677271	0.732845	0.789373	0.751725	0.659057	0.747792	0.725739	0.76167	0.755854	0.753145	0.775344	0.77822	0.838298	0.86769	0.715205	0.69499	0.672353	0.651685	0.726377	0.630767
0.712511	0.766794	0.675317	0.711081	0.754311	0.678837	0.712887	0.713509	0.709832	0.636574	0.75818	0.756458	0.705282	0.718401	0.659009	0.683996	0.712839	0.714459	0.809241	0.79313	0.797229	0.778636	0.824834	0.907378	0.679797	0.724675	0.720884	0.711741	0.6883	0.607715	0.685275	0.724359	0.740226	0.707741	0.599883	0.714197	0.730202	0.747224	0.735508	0.742668	0.795208	0.75749	0.83522	0.859268	0.694814	0.656716	0.650349	0.6299	0.708182	0.630248
0.696063	0.766184	0.662527	0.696863	0.733588	0.676552	0.692525	0.699638	0.707319	0.631702	0.756773	0.735862	0.686881	0.703588	0.647154	0.665722	0.690893	0.689722	0.772708	0.767817	0.778437	0.766449	0.800369	0.890589	0.661277	0.721582	0.714654	0.720075	0.666658	0.614155	0.656206	0.729807	0.732539	0.688413	0.592936	0.701241	0.70809	0.731364	0.717048	0.72363	0.779047	0.74874	0.828188	0.847577	0.673636	0.64084	0.628388	0.625927	0.707293	0.632947
0.704379	0.76611	0.669788	0.712366	0.733846	0.673522	0.712139	0.703731	0.724784	0.637468	0.777162	0.752707	0.691312	0.713298	0.650193	0.674654	0.703565	0.693225	0.787608	0.781004	0.780935	0.766535	0.816663	0.89169	0.672135	0.731644	0.721814	0.713427	0.671204	0.6106	0.672652	0.722434	0.747699	0.701928	0.607685	0.714867	0.7231	0.736679	0.7382	0.745128	0.80521	0.768202	0.853303	0.869111	0.695653	0.647951	0.641114	0.624501	0.724859	0.64421
0.699998	0.765382	0.668975	0.712435	0.738664	0.671016	0.695398	0.702931	0.715316	0.634847	0.750337	0.747645	0.693487	0.707515	0.649305	0.676623	0.694922	0.695218	0.778278	0.779177	0.778209	0.76728	0.803307	0.894077	0.667225	0.719647	0.705569	0.703167	0.672981	0.60646	0.670244	0.723407	0.744504	0.703199	0.60424	0.704603	0.704602	0.732089	0.72207	0.719784	0.779263	0.756047	0.829546	0.850091	0.688916	0.650097	0.639649	0.640441	0.71528	0.626383
[truncated: 330 more columns]

## Sheet: Panel H - MSE
Different subject	Held out scan	Within-sample
0.705244	0.280882	0.56245
0.706848	0.292018	0.617695
0.703845	0.286015	0.515006
0.706076	0.298059	0.547985
0.749186	0.30175	0.537572
0.78197	0.300998	0.478983
0.767673	0.26581	0.485306
0.788905	0.258338	0.479264
0.742805	0.264996	0.553018
0.737761	0.282848	0.517221
0.731596	0.279774	0.645012
0.744714	0.287349	0.623628
0.729017	0.25427	0.498609
0.736725	0.25745	0.498296
0.721069	0.252634	0.451002
0.722047	0.243418	0.479343
0.776132	0.249092	0.51359
0.768636	0.250927	0.509651
0.753011	0.250878	0.59734
0.779913	0.252004	0.609806
0.696635	0.252135	0.576631
0.70128	0.235317	0.566371
0.717119	0.243822	0.580113
0.698275	0.240735	0.68221
0.747792	0.224013	0.493137
0.750921	0.216225	0.538616
0.756036	0.2168	0.53546
0.747381	0.240231	0.507497
0.720166	0.237628	0.509951
0.729657	0.24192	0.453952
0.71281	0.261128	0.517075
0.718362	0.264132	0.564769
0.71456	0.254184	0.530164
0.704687	0.268444	0.536684
0.730189	0.277566	0.405872
0.719633	0.262084	0.494657
0.711644	0.245675	0.52014
0.722637	0.251346	0.539043
0.719356	0.245248	0.555886
0.718454	0.253375	0.545972
0.709519	0.256651	0.575058
0.701703	0.256717	0.550297
0.701389	0.242166	0.588958
0.692652	0.240385	0.617224
0.69812	0.241791	0.498894
0.717021	0.242393	0.49529
0.713631	0.246645	0.476141
0.72365	0.247117	0.460687
0.736976	0.266946	0.493824
0.730359	0.263289	0.426635
0.747284	0.258809	0.423937
0.727235	0.259639	0.419287
0.751497	0.252208	0.476765
0.757804	0.254316	0.459226
0.746075	0.293308	0.506249
0.732917	0.290328	0.501534
0.764002	0.283848	0.580724
0.751355	0.292152	0.565461
0.761057	0.296339	0.558088
0.756728	0.286037	0.47048
0.745818	0.310524	0.416952
0.761099	0.316282	0.427804
0.757433	0.302622	0.501257
0.754509	0.304894	0.442763
0.716961	0.306081	0.520444
0.705298	0.302986	0.511543
0.711929	0.303263	0.488427
0.715143	0.302005	0.463873
0.683656	0.289648	0.464374
0.691349	0.33227	0.465961
0.683865	0.336889	0.459814
0.690051	0.329396	0.461879
0.738423	0.254599	0.553361
0.740183	0.256342	0.574172
0.727141	0.257956	0.546959
0.745356	0.264385	0.568673
0.727472	0.261377	0.488342
0.718338	0.264347	0.529733
0.740454	0.268486	0.493757
0.718118	0.264495	0.462629
0.695532	0.266144	0.453137
0.688325	0.256043	0.438928
0.699651	0.253238	0.452041
0.699875	0.252259	0.474113
0.773161	0.235395	0.516316
0.758524	0.233211	0.567515
0.763943	0.226556	0.522065
0.781465	0.222204	0.516389
0.74317	0.222059	0.448793
0.741499	0.222331	0.443407
0.739894	0.239009	0.493786
0.738339	0.241636	0.524061
0.753074	0.232771	0.436621
0.729994	0.235957	0.432074
0.742634	0.244393	0.407128
0.74899	0.236215	0.383451
0.691919	0.253707	0.477401
0.695772	0.267475	0.564368
0.693398	0.258042	0.489392
0.702783	0.241981	0.477605
0.720497	0.251644	0.500644
0.715189	0.24639	0.532094
0.71787	0.224605	0.509275
0.731506	0.221591	0.482237
0.741881	0.22543	0.58785
0.751476	0.250528	0.581792
0.734037	0.250172	0.495484
0.737663	0.260136	0.52178
0.746615	0.276393	0.512433
0.742349	0.277207	0.482621
0.760333	0.275264	0.451512
0.727037	0.287325	0.456546
0.760735	0.285279	0.408013
0.762947	0.288204	0.36707
0.768153	0.290863	0.45296
0.76049	0.287162	0.407661
0.754788	0.286964	0.526857
0.741042	0.286168	0.618832
0.732242	0.286829	0.523458
0.731128	0.284071	0.531465
0.700507	0.312581	0.568624
0.68093	0.31276	0.516061
0.682458	0.308785	0.57216
0.684738	0.308859	0.576194
0.705307	0.309458	0.535343
0.711047	0.30884	0.44765
0.715638	0.324704	0.585442
0.706559	0.32387	0.493267
0.7156	0.317203	0.507018
0.736229	0.327691	0.479672
0.733032	0.331765	0.463164
0.725604	0.324938	0.445269
0.753627	0.246367	0.500102
0.740926	0.249918	0.428569
0.738674	0.250288	0.405609
0.730498	0.255322	0.507016
0.724832	0.260272	0.440286
0.723711	0.260926	0.45369
0.71791	0.257826	0.410261
0.724658	0.258819	0.422227
0.738917	0.259995	0.490539
0.742481	0.233619	0.455535
0.73303	0.234873	0.405342
0.739571	0.235328	0.44752
0.761875	0.21833	0.518731
0.772829	0.219269	0.489649
0.754596	0.218598	0.544202
0.761168	0.206685	0.529092
0.72039	0.212835	0.498491
0.732068	0.214825	0.515066
0.721085	0.208461	0.509537
0.728482	0.213479	0.561533
0.710037	0.214366	0.48717
0.712315	0.179859	0.499259
0.724015	0.186155	0.503134
0.709513	0.185417	0.575033
0.714159	0.240454	0.481944
0.710211	0.23973	0.486103
0.721608	0.238656	0.543967
0.703501	0.242321	0.533745
0.701741	0.240705	0.465468
0.698992	0.243042	0.466852
0.687282	0.237617	0.518404
0.700716	0.236807	0.462313
0.715133	0.232414	0.462967
0.722605	0.252649	0.449161
0.739164	0.255756	0.458637
0.739739	0.248517	0.565416
0.699502	0.293522	0.341622
0.694774	0.294385	0.424671
0.691303	0.300522	0.429036
0.688944	0.2687	0.496198
0.721998	0.271426	0.498102
0.716682	0.278298	0.495878
0.719079	0.280499	0.596064
0.722716	0.282589	0.564436
0.714756	0.287459	0.431417
0.698069	0.256588	0.425294
0.696173	0.260471	0.382128
0.695176	0.256287	0.404197
0.756145	0.219567	0.490357
0.76045	0.216441	0.464807
0.759082	0.217501	0.411452
0.763473	0.224431	0.391982
0.712706	0.217321	0.329717
0.713819	0.224639	0.344165
0.712386	0.251341	0.367419
0.711294	0.247954	0.354989
0.715094	0.248804	0.59833
0.720767	0.231902	0.613849
0.730112	0.233468	0.667187
0.718774	0.227023	0.735564
0.71476	0.244376	0.498983
0.720159	0.247023	0.503479
0.720642	0.24704	0.526133
0.717696	0.247064	0.483946
0.750748	0.249387	0.528472
0.73374	0.25432	0.53646
0.735498	0.233962	0.545283
0.741204	0.233155	0.505387
0.707138	0.234562	0.669558
0.696136	0.221452	0.699787
0.693507	0.225331	0.625079
0.704043	0.224095	0.651852
0.71564	0.232899	0.533286
0.711803	0.236667	0.491744
0.724926	0.233665	0.494643
0.720639	0.238323	0.546612
0.712046	0.239404	0.49819
0.710089	0.240896	0.503301
0.718151	0.25506	0.529326
0.715614	0.253604	0.521487
0.722579	0.25375	0.53963
0.710258	0.245189	0.552926
0.737036	0.246961	0.610097
0.720049	0.246099	0.62429
0.715284	0.278399	0.597972
0.712305	0.281045	0.56461
0.704298	0.27788	0.539661
0.702921	0.300535	0.6171
0.721573	0.301612	0.427654
0.718144	0.298626	0.421107
0.713856	0.287216	0.421195
0.716543	0.285994	0.431781
0.754148	0.285141	0.590071
0.739716	0.287646	0.592584
0.736403	0.286035	0.570192
0.747511	0.287331	0.585209
0.715659	0.2184	0.383863
0.708472	0.220971	0.389135
0.717311	0.221785	0.512416
0.717354	0.238552	0.433868
0.734883	0.237558	0.465112
0.728609	0.239586	0.462753
0.723665	0.229276	0.517835
0.733519	0.225418	0.513721
0.716823	0.230077	0.637312
0.719317	0.212025	0.618749
0.716759	0.210194	0.621622
0.713795	0.21236	0.676292
0.705195	0.234647	0.546626
0.704552	0.23775	0.498744
0.708314	0.231141	0.476992
0.688296	0.233619	0.518444
0.713456	0.234474	0.551585
0.693755	0.235369	0.512118
0.698006	0.249825	0.596547
0.708275	0.248467	0.558228
0.736346	0.245165	0.493923
0.73553	0.242625	0.530377
0.729145	0.246256	0.50613
0.729677	0.242199	0.515652
0.71588	0.283088	0.536179
0.715935	0.285764	0.563848
0.707092	0.285609	0.480174
0.7124	0.301378	0.533253
0.698763	0.297946	0.517423
0.686428	0.300824	0.497512
0.695154	0.272572	0.490359
0.689335	0.265544	0.508442
0.720735	0.271268	0.434658
0.72545	0.261405	0.438287
0.710523	0.259637	0.486233
0.716137	0.262114	0.503929
0.700724	0.226773	0.564949
0.710374	0.224863	0.546418
0.732175	0.221955	0.498003
0.695487	0.226987	0.529404
0.722794	0.224813	0.358107
0.727095	0.224921	0.460605
0.715427	0.243885	0.50927
0.714455	0.245168	0.35093
0.714382	0.238003	0.488685
0.710116	0.24037	0.525825
0.710019	0.241007	0.445373
0.70698	0.235571	0.399287
0.699191	0.23371	0.429419
0.689385	0.236352	0.44441
0.701121	0.236418	0.462425
0.698424	0.23803	0.454002
0.718531	0.239319	0.424382
0.712541	0.243357	0.44841
0.707697	0.221069	0.466146
0.70712	0.219679	0.445185
0.713132	0.223669	0.533661
0.715355	0.213375	0.526384
0.707949	0.21688	0.458203
0.711601	0.216402	0.541682
0.732995	0.228925	0.547919
0.758612	0.236234	0.526787
0.734611	0.234863	0.600405
0.722435	0.263316	0.512817
0.732314	0.263232	0.438654
0.736651	0.26543	0.555825
0.734224	0.254338	0.503625
0.724634	0.245098	0.433965
0.707004	0.253277	0.561082
0.69921	0.241146	0.559741
0.699053	0.237485	0.522897
0.687684	0.242114	0.560933
0.781812	0.254751	0.612071
0.794022	0.259432	0.584076
0.815678	0.259993	0.54822
0.762416	0.267718	0.529925
0.740309	0.268582	0.51197
0.736064	0.272959	0.587327
0.720319	0.264519	0.519847
0.721367	0.259819	0.488208
0.767069	0.263371	0.648675
0.745334	0.258553	0.677159
0.745897	0.259186	0.664078
0.754546	0.258354	0.610671
0.737821	0.269444	0.486516
0.759063	0.275765	0.542828
0.726159	0.272806	0.390892
0.725672	0.267778	0.378803
0.736585	0.275031	0.503602
0.741892	0.27306	0.539603
0.728883	0.252814	0.47967
0.734457	0.251825	0.448863
0.743522	0.257938	0.604774
0.764884	0.242095	0.616184
0.754158	0.244077	0.529497
0.763785	0.250807	0.535103
0.698207	0.238242	0.449647
0.707403	0.241809	0.411945
0.701366	0.238625	0.42606
0.704049	0.242654	0.487059
0.739644	0.245057	0.621804
0.744678	0.24712	0.692276
0.754039	0.218185	0.586206
0.741789	0.217641	0.631102
0.702055	0.220323	0.553084
0.694446	0.214134	0.484412
0.698627	0.219586	0.488945
0.708438	0.220187	0.468443
0.713879	0.202003	0.591863
0.717577	0.197169	0.606843
0.714943	0.198021	0.533188
0.717122	0.193975	0.599408
0.706853	0.191904	0.436437
0.715438	0.19718	0.462695
0.720566	0.220815	0.430362
0.723953	0.22336	0.414805
0.706013	0.21931	0.413599
0.716202	0.201347	0.424873
0.709525	0.207303	0.489841
0.708288	0.199056	0.431705
0.721661	0.221406	0.551004
0.723741	0.229445	0.555871
0.723075	0.227838	0.513454
0.728196	0.239667	0.611566
0.714927	0.238721	0.425566
0.718178	0.240885	0.456419
0.71362	0.23125	0.497511
0.696633	0.222706	0.458421
0.737295	0.228196	0.461439
0.721268	0.231101	0.476541
0.73201	0.227351	0.446332
0.721886	0.230192	0.481914
0.701237	0.25207	0.50329
0.706611	0.24978	0.499074
0.717759	0.247213	0.517175
0.69783	0.255311	0.614722
0.775566	0.255006	0.535472
0.768916	0.257631	0.584839
0.767042	0.275712	0.525739
0.763421	0.277088	0.490135
0.729063	0.272824	0.531973
0.72676	0.26077	0.494084
0.718904	0.267863	0.536533
0.724604	0.26251	0.48472
0.712511	0.263876	0.448215
0.696063	0.255036	0.455076
0.704379	0.261911	0.451591
0.699998	0.244678	0.494039
0.80409	0.243345	0.537087
0.800124	0.250165	0.47791
0.800471	0.291725	0.564311
0.811172	0.299482	0.494934
0.819983	0.294779	0
0.878595	0.265132	0
0.847726	0.272577	0
0.865662	0.261341	0
0.820214	0.259329	0
0.814641	0.260277	0
0.804961	0.260107	0
0.815819	0.248987	0
0.816532	0.251441	0
0.814335	0.254251	0
0.804744	0.246365	0
0.822247	0.246694	0
0.842281	0.250306	0
0.836671	0.222079	0
0.826207	0.226543	0
0.843	0.226896	0
0.788076	0.243681	0
0.788164	0.247713	0
0.791334	0.2415	0
0.788261	0.211165	0
0.819719	0.221036	0
0.837565	0.212177	0
0.841502	0.205381	0
0.829378	0.210313	0
0.821014	0.201238	0
0.820384	0.247772	0
0.810304	0.251571	0
0.820811	0.25215	0
0.780132	0.220566	0
0.785306	0.226996	0
0.796888	0.223235	0
0.790253	0.229799	0
0.786395	0.233317	0
0.794155	0.234095	0
0.79543	0.213185	0
0.793046	0.211341	0
0.786429	0.212704	0
0.788014	0.209477	0
0.777381	0.210849	0
0.78965	0.211336	0
0.803048	0.243642	0
0.803385	0.248837	0
0.817953	0.243092	0
0.821172	0.225462	0
0.824562	0.232173	0
0.815569	0.230704	0
0.819517	0.214928	0
0.824297	0.215316	0
0.82651	0.215544	0
0.826803	0.223558	0
0.811638	0.227869	0
0.806933	0.230835	0
0.857781	0.251492	0
0.840868	0.249136	0
0.849105	0.249357	0
0.852869	0.245593	0
0.844103	0.244479	0
0.865255	0.247828	0
0.846021	0.251931	0
0.843275	0.252468	0
0.814621	0.247465	0
0.808296	0.250715	0
0.796287	0.255296	0
0.812052	0.2465	0
0.783742	0.232279	0
0.789797	0.235884	0
0.784711	0.230702	0
0.791689	0.235185	0
0.832849	0.236368	0
0.850477	0.234068	0
0.832603	0.233372	0
0.847413	0.23131	0
0.801586	0.226889	0
0.804064	0.248424	0
0.817615	0.248321	0
0.798271	0.246619	0
0.792953	0.26161	0
0.793489	0.263882	0
0.802961	0.256196	0
0.799913	0.270321	0
0.855943	0.26831	0
0.855616	0.265379	0
0.837819	0.27261	0
0.866946	0.270029	0
0.827876	0.263615	0
0.841479	0.267325	0
0.823523	0.26812	0
0.836333	0.266125	0
0.832657	0.249537	0
0.825921	0.244857	0
0.827736	0.241234	0
0.831914	0.259722	0
0.783366	0.253691	0
0.809444	0.25692	0
0.796374	0.273765	0
0.794199	0.272105	0
0.823156	0.268758	0
0.811473	0.254253	0
0.822619	0.258098	0
0.825288	0.253039	0
0.839386	0.226971	0
0.84238	0.224538	0
0.829449	0.227897	0
0.824985	0.233574	0
0.832298	0.230834	0
0.838218	0.235241	0
0.851361	0.260014	0
0.8349	0.260453	0
0.851238	0.258714	0
0.867512	0.241117	0
0.866395	0.242694	0
0.878431	0.23521	0
0.818454	0.246795	0
0.840289	0.247808	0
0.820219	0.235136	0
0.817141	0.236156	0
0.772274	0.233711	0
0.771107	0.228147	0
0.772301	0.240966	0
0.779849	0.237333	0
0.793635	0.231779	0
0.801588	0.254606	0
0.801122	0.257949	0
0.796646	0.256702	0
0.799014	0.181772	0
0.798692	0.182173	0
0.808336	0.175912	0
0.802468	0.215873	0
0.853324	0.208308	0
0.850966	0.205138	0
0.84366	0.228311	0
0.846343	0.219827	0
0.819515	0.2168	0
0.813741	0.252339	0
0.80088	0.247363	0
0.805344	0.246563	0
0.839957	0.250117	0
0.838906	0.242153	0
0.834646	0.244073	0
0.84178	0.249362	0
0.840498	0.240899	0
0.838444	0.243483	0
0.827352	0.276363	0
0.823408	0.275139	0
0.810142	0.269293	0
0.813229	0.253743	0
0.803024	0.254326	0
0.804867	0.246566	0
0.795657	0.211295	0
0.8122	0.216763	0
0.823553	0.212365	0
0.803892	0.212205	0
0.801884	0.214402	0
0.799929	0.21729	0
0.813272	0.186864	0
0.80374	0.183782	0
0.799369	0.186324	0
0.798904	0.204603	0
0.789245	0.208538	0
0.808736	0.208521	0
0.815027	0.24405	0
0.833115	0.250869	0
0.83201	0.252413	0
0.857457	0.23403	0
0.816732	0.242033	0
0.811318	0.243103	0
0.800713	0.219826	0
0.802131	0.220766	0
0.808711	0.225843	0
0.810024	0.213704	0
0.809854	0.215367	0
0.821464	0.218144	0
0.812873	0.162671	0
0.797766	0.162249	0
0.784978	0.162231	0
0.789693	0.172306	0
0.839357	0.169908	0
0.8548	0.171964	0
0.857641	0.18333	0
0.857756	0.181285	0
0.80078	0.180996	0
0.810368	0.180534	0
0.802154	0.180772	0
0.803964	0.178225	0
0.796075	0.313131	0
0.814815	0.308548	0
0.818665	0.301622	0
0.816401	0.320342	0
0.805482	0.312501	0
0.802829	0.311869	0
0.799165	0.335446	0
0.810132	0.331466	0
0.843757	0.325686	0
0.821721	0.333528	0
0.823417	0.332821	0
0.827426	0.3266	0
0.784902	0.255205	0
0.774948	0.253527	0
0.769008	0.254883	0
0.784469	0.259576	0
0.785075	0.255974	0
0.784133	0.261445	0
0.784978	0.265693	0
0.790932	0.264843	0
0.812618	0.267206	0
0.806655	0.243809	0
0.81113	0.244853	0
0.81607	0.242747	0
0.824392	0.288249	0
0.833842	0.289072	0
0.838821	0.291502	0
0.826161	0.286834	0
0.794264	0.28746	0
0.793565	0.290829	0
0.79196	0.291666	0
0.784156	0.290481	0
0.812108	0.289771	0
0.80604	0.271131	0
0.795374	0.27076	0
0.805322	0.267738	0
0.854697	0.338849	0
0.859068	0.344803	0
0.847088	0.342244	0
0.860515	0.3343	0
0.809424	0.337039	0
0.815127	0.335045	0
0.814905	0.332477	0
0.813877	0.330207	0
0.786891	0.333498	0
0.806542	0.330129	0
0.793123	0.328548	0
0.796986	0.333531	0
0.807953	0.261749	0
0.81473	0.26424	0
0.80817	0.258731	0
0.808998	0.269538	0
0.791873	0.27403	0
0.793981	0.270858	0
0.806744	0.277352	0
0.791471	0.280417	0
0.811916	0.275938	0
0.805591	0.286616	0
0.811337	0.291321	0
0.809939	0.290768	0
0.820011	0.276192	0
0.827292	0.274358	0
0.822242	0.273598	0
0.820474	0.28234	0
0.818584	0.279513	0
0.809483	0.281916	0
0.802205	0.276785	0
0.814217	0.274733	0
0.780249	0.27216	0
0.775676	0.274271	0
0.795872	0.275956	0
0.787977	0.270901	0
0.81962	0.270985	0
0.832327	0.267238	0
0.806995	0.264212	0
0.833651	0.284871	0
0.764562	0.276731	0
0.785825	0.279074	0
0.783465	0.302925	0
0.761638	0.297144	0
0.814688	0.292405	0
0.817697	0.302297	0
0.797009	0.303432	0
0.809473	0.297551	0
0.804204	0.279923	0
0.804778	0.280456	0
0.810379	0.274926	0
0.799102	0.275687	0
0.768485	0.28134	0
0.773264	0.277032	0
0.779195	0.270878	0
0.778163	0.275033	0
0.800649	0.270975	0
0.803198	0.281162	0
0.794651	0.286046	0
0.780643	0.286384	0
0.814526	0.213297	0
0.813062	0.214809	0
0.807478	0.212816	0
0.80938	0.223854	0
0.81979	0.226018	0
0.829401	0.225577	0
0.812554	0.223867	0
0.818546	0.225748	0
0.820074	0.223016	0
0.837151	0.218479	0
0.810028	0.219976	0
0.823403	0.219621	0
0.779928	0.298158	0
0.775286	0.302002	0
0.780139	0.29814	0
0.773117	0.305227	0
0.899409	0.305631	0
0.89943	0.30662	0
0.919207	0.289692	0
0.877797	0.286786	0
0.823579	0.289142	0
0.817476	0.285431	0
0.824263	0.289221	0
0.811019	0.288233	0
0.833993	0.194085	0
0.83446	0.187036	0
0.819146	0.191037	0
0.835572	0.201576	0
0.844343	0.1933	0
0.856988	0.199743	0
0.829439	0.226299	0
0.823558	0.224394	0
0.823373	0.219737	0
0.828596	0.212807	0
0.82842	0.213174	0
0.82171	0.20228	0
0.841583	0.24097	0
0.84285	0.237348	0
0.830224	0.234702	0
0.845293	0.243889	0
0.774892	0.238897	0
0.795915	0.242105	0
0.783125	0.263692	0
0.794085	0.260923	0
0.838717	0.257427	0
0.841729	0.254424	0
0.852366	0.258023	0
0.856416	0.251303	0
0.790079	0.283046	0
0.786212	0.283707	0
0.791183	0.279808	0
0.790477	0.289877	0
0.799982	0.289423	0
0.807139	0.286625	0
0.804059	0.283947	0
0.815979	0.286423	0
0.810325	0.281934	0
0.83516	0.295346	0
0.825124	0.29839	0
0.823958	0.298158	0
0.799477	0.293524	0
0.823966	0.297456	0
0.799834	0.293778	0
0.793454	0.276776	0
0.797222	0.284898	0
0.790931	0.282462	0
0.786122	0.268495	0
0.803773	0.27161	0
0.812838	0.266824	0
0.814279	0.280693	0
0.8107	0.286681	0
0.803197	0.284574	0
0.83038	0.273592	0
0.823107	0.271561	0
0.841316	0.270577	0
0.822345	0.273385	0
0.791314	0.269895	0
0.804887	0.274218	0
0.790372	0.30741	0
0.784918	0.308571	0
0.859906	0.30505	0
0.862334	0.273121	0
0.871262	0.27824	0
0.868518	0.270023	0
0.826691	0.247327	0
0.847451	0.24975	0
0.836664	0.245928	0
0.837735	0.253355	0
0.766794	0.250328	0
0.766184	0.251294	0
0.76611	0.257979	0
0.765382	0.253221	0
0.664116	0.255178	0
0.667603	0.25321	0
0.658946	0.254178	0
0.668154	0.254595	0
0.709148	0.245671	0
0.73589	0.251929	0
0.731033	0.246517	0
0.734438	0.246997	0
0.681795	0.249753	0
0.680867	0.246988	0
0.684241	0.239637	0
0.691318	0.235383	0
0.69376	0.235972	0
0.693743	0.234443	0
0.680045	0.235178	0
0.689546	0.237638	0
0.739996	0.265747	0
0.72043	0.268419	0
0.713219	0.263562	0
0.733891	0.260187	0
0.654842	0.262519	0
0.659056	0.261774	0
0.663249	0.249182	0
0.649944	0.248812	0
0.71899	0.246145	0
0.726373	0.246	0
0.722578	0.2496	0
0.719908	0.246997	0
0.683033	0.239315	0
0.705843	0.236097	0
0.678514	0.232811	0
0.680784	0.242484	0
0.696807	0.236312	0
0.695316	0.238041	0
0.71289	0.254428	0
0.69804	0.25134	0
0.678551	0.24726	0
0.682164	0.24701	0
0.676441	0.25085	0
0.684151	0.244608	0
0.676087	0.276203	0
0.673225	0.282306	0
0.667179	0.279458	0
0.668578	0.278286	0
0.664107	0.284985	0
0.667899	0.282631	0
0.657004	0.248175	0
0.673798	0.249438	0
0.700181	0.248483	0
0.69008	0.26704	0
0.703161	0.267438	0
0.692063	0.267651	0
0.720519	0.184797	0
0.702265	0.182556	0
0.698288	0.1927	0
0.692544	0.234204	0
0.722408	0.22299	0
0.714402	0.236758	0
0.71557	0.246666	0
0.721281	0.23848	0
0.723264	0.246245	0
0.727928	0.185574	0
0.721921	0.179303	0
0.720683	0.175202	0
0.685026	0.225232	0
0.678594	0.232747	0
0.675967	0.235064	0
0.682576	0.229183	0
0.663527	0.233709	0
0.663476	0.237948	0
0.66608	0.217885	0
0.655941	0.213385	0
0.710993	0.22394	0
0.70982	0.200792	0
0.701493	0.198511	0
0.713148	0.203494	0
0.693295	0.230464	0
0.683132	0.230194	0
0.707439	0.228802	0
0.678092	0.244369	0
0.672457	0.241531	0
0.678127	0.243677	0
0.687285	0.248631	0
0.67528	0.245469	0
0.737033	0.245191	0
0.713359	0.232599	0
0.715281	0.233602	0
0.733452	0.23099	0
0.72471	0.200857	0
0.717636	0.200015	0
0.719103	0.201485	0
0.710587	0.231448	0
0.72067	0.229295	0
0.703469	0.230416	0
0.719398	0.235896	0
0.724383	0.233769	0
0.67153	0.234585	0
0.6823	0.23244	0
0.682401	0.231952	0
0.672633	0.230591	0
0.708102	0.279884	0
0.700037	0.287816	0
0.701803	0.276843	0
0.716607	0.281294	0
0.708373	0.286519	0
0.708922	0.281301	0
0.695633	0.248794	0
0.687842	0.247302	0
0.697593	0.24282	0
0.693571	0.268484	0
0.712426	0.271678	0
0.693884	0.273351	0
0.744229	0.266197	0
0.735224	0.260323	0
0.741415	0.265475	0
0.753495	0.272256	0
0.710142	0.26677	0
0.709138	0.274964	0
0.691866	0.303775	0
0.693715	0.30434	0
0.666629	0.307787	0
0.650217	0.283269	0
0.653487	0.286703	0
0.654057	0.282549	0
0.683726	0.214383	0
0.674209	0.221486	0
0.684553	0.222947	0
0.680149	0.251612	0
0.682496	0.247071	0
0.676842	0.255035	0
0.685643	0.223547	0
0.686651	0.212993	0
0.712896	0.221232	0
0.70332	0.214795	0
0.702921	0.209674	0
0.710055	0.210425	0
0.693123	0.261914	0
0.701223	0.2658	0
0.692669	0.26006	0
0.689782	0.266631	0
0.708391	0.269033	0
0.706642	0.267439	0
0.699861	0.251665	0
0.716723	0.250225	0
0.728203	0.249211	0
0.727228	0.25894	0
0.724984	0.258049	0
0.719801	0.26098	0
0.694264	0.32201	0
0.680495	0.325644	0
0.688264	0.325246	0
0.687931	0.313486	0
0.686181	0.319637	0
0.68509	0.321451	0
0.707016	0.304083	0
0.689942	0.304175	0
0.68009	0.308186	0
0.687465	0.290844	0
0.681882	0.295006	0
0.67599	0.295653	0
0.669423	0.208513	0
0.661957	0.210258	0
0.654659	0.205229	0
0.667798	0.218748	0
0.697681	0.216371	0
0.711192	0.217956	0
0.719782	0.239475	0
0.725537	0.236977	0
0.689003	0.238304	0
0.68005	0.19983	0
0.671083	0.202026	0
0.674695	0.201612	0
0.686618	0.317267	0
0.692214	0.318455	0
0.693783	0.322843	0
0.69384	0.334431	0
0.668709	0.335172	0
0.654759	0.337685	0
0.662149	0.324418	0
0.651493	0.322406	0
0.727416	0.326936	0
0.736257	0.315426	0
0.725611	0.313526	0
0.737865	0.312911	0
0.687414	0.237015	0
0.692077	0.2482	0
0.694968	0.247515	0
0.691027	0.235134	0
0.669057	0.239849	0
0.674904	0.242597	0
0.680545	0.205281	0
0.677354	0.19881	0
0.703945	0.213951	0
0.701207	0.198012	0
0.701097	0.196079	0
0.696071	0.207306	0
0.725667	0.247353	0
0.704788	0.254181	0
0.721447	0.253512	0
0.715037	0.25484	0
0.682179	0.256184	0
0.684255	0.25927	0
0.66575	0.237402	0
0.682868	0.233428	0
0.685468	0.237816	0
0.687056	0.209332	0
0.6835	0.208133	0
0.686657	0.210362	0
0.692537	0.309272	0
0.698117	0.318206	0
0.703032	0.315043	0
0.699731	0.312326	0
0.697529	0.318297	0
0.691869	0.320675	0
0.708508	0.280479	0
0.699452	0.278282	0
0.675403	0.283984	0
0.670908	0.285617	0
0.668383	0.286856	0
0.663423	0.290831	0
0.700477	0.216594	0
0.687181	0.215324	0
0.682154	0.210734	0
0.685565	0.206879	0
0.720438	0.206809	0
0.714468	0.20302	0
0.71489	0.206218	0
0.72169	0.20863	0
0.676463	0.20217	0
0.672706	0.218873	0
0.671567	0.222123	0
0.678921	0.220582	0
0.682606	0.299623	0
0.677369	0.310551	0
0.687886	0.30494	0
0.690219	0.330047	0
0.683135	0.331923	0
0.689391	0.330746	0
0.700225	0.292789	0
0.685409	0.284928	0
0.691673	0.290126	0
0.685417	0.293405	0
0.69203	0.289141	0
0.674538	0.297262	0
0.68298	0.250848	0
0.680127	0.251004	0
0.679613	0.250051	0
0.686853	0.232127	0
0.688522	0.236558	0
0.697475	0.239196	0
0.690445	0.233837	0
0.686049	0.238259	0
0.67496	0.238288	0
0.670096	0.211354	0
0.664911	0.217894	0
0.674866	0.215815	0
0.654629	0.287421	0
0.660878	0.294234	0
0.673651	0.288797	0
0.657622	0.299606	0
0.689064	0.307139	0
0.697698	0.301837	0
0.676999	0.281223	0
0.690594	0.280495	0
0.659039	0.277627	0
0.669798	0.286212	0
0.677047	0.284616	0
0.659242	0.288328	0
0.675476	0.219662	0
0.675238	0.227127	0
0.662773	0.223396	0
0.67162	0.233627	0
0.688928	0.234943	0
0.678701	0.239005	0
0.68386	0.235196	0
0.673663	0.229323	0
0.65453	0.232973	0
0.661235	0.215094	0
0.666371	0.218198	0
0.662905	0.215562	0
0.680227	0.206637	0
0.672981	0.205425	0
0.677585	0.20708	0
0.663651	0.211726	0
0.692431	0.207296	0
0.699058	0.213746	0
0.694255	0.236032	0
0.700222	0.233226	0
0.705073	0.233197	0
0.711582	0.220597	0
0.702421	0.220469	0
0.693901	0.213929	0
0.684486	0.259378	0
0.701277	0.261351	0
0.683671	0.254415	0
0.689763	0.269514	0
0.679141	0.269454	0
0.665828	0.265208	0
0.684532	0.248265	0
0.668679	0.246778	0
0.735144	0.244974	0
0.748949	0.225482	0
0.757122	0.225827	0
0.719905	0.228427	0
0.706689	0.222223	0
0.698587	0.220574	0
0.701082	0.220427	0
0.690215	0.236182	0
0.717069	0.229183	0
0.705901	0.235232	0
0.700649	0.249591	0
0.701231	0.245386	0
0.711423	0.246419	0
0.735174	0.241059	0
0.709921	0.241989	0
0.69477	0.236692	0
0.699916	0.240997	0
0.712569	0.243572	0
0.709221	0.238291	0
0.703364	0.249295	0
0.695853	0.248966	0
0.7053	0.248001	0
0.708696	0.243477	0
0.718042	0.239014	0
0.671248	0.239886	0
0.677122	0.244338	0
0.676799	0.246647	0
0.68191	0.248166	0
0.723124	0.250866	0
0.728944	0.2546	0
0.727233	0.244126	0
0.725429	0.254187	0
0.678962	0.253693	0
0.669988	0.249988	0
0.687883	0.233177	0
0.677653	0.230147	0
0.679282	0.224241	0
0.676816	0.250876	0
0.679342	0.253682	0
0.675187	0.251127	0
0.678923	0.267248	0
0.687753	0.274119	0
0.699307	0.275511	0
0.68732	0.301222	0
0.681361	0.301699	0
0.685557	0.30711	0
0.689107	0.260919	0
0.670661	0.256673	0
0.67484	0.26324	0
0.672797	0.263461	0
0.667621	0.26239	0
0.674668	0.263949	0
0.694929	0.230694	0
0.690741	0.2289	0
0.686989	0.231102	0
0.684022	0.235301	0
0.70892	0.23445	0
0.708072	0.239467	0
0.715658	0.243094	0
0.712668	0.242839	0
0.671176	0.244271	0
0.682835	0.23119	0
0.690647	0.234715	0
0.668291	0.23046	0
0.768413	0.229023	0
0.745727	0.22945	0
0.742503	0.223443	0
0.74233	0.231495	0
0.706572	0.228673	0
0.70837	0.228235	0
0.698745	0.218064	0
0.692814	0.215194	0
0.675317	0.212916	0
0.662527	0.227809	0
0.669788	0.228856	0
0.668975	0.229101	0
0.716275	0.278046	0
0.724798	0.272366	0
0.718601	0.276806	0
0.723322	0.266657	0
0.76238	0.264879	0
0.805367	0.271285	0
0.788519	0.293742	0
0.799353	0.29712	0
0.753536	0.295908	0
0.764669	0.268632	0
0.747158	0.27555	0
0.770622	0.266441	0
0.741636	0	0
0.745867	0	0
0.734524	0	0
0.747195	0	0
0.766326	0	0
0.76346	0	0
0.756995	0	0
0.778155	0	0
0.733733	0	0
0.729582	0	0
0.730033	0	0
0.733196	0	0
0.768849	0	0
0.783128	0	0
0.791479	0	0
0.786886	0	0
0.72713	0	0
0.749883	0	0
0.73391	0	0
0.748381	0	0
0.710581	0	0
0.709564	0	0
0.725737	0	0
0.724111	0	0
0.733781	0	0
0.737721	0	0
0.730645	0	0
0.740464	0	0
0.71871	0	0
0.718089	0	0
0.708847	0	0
0.712742	0	0
0.704034	0	0
0.724093	0	0
0.716324	0	0
0.722602	0	0
0.741449	0	0
0.743339	0	0
0.742641	0	0
0.742093	0	0
0.770567	0	0
0.776983	0	0
0.761044	0	0
0.765076	0	0
0.782283	0	0
0.770024	0	0
0.770663	0	0
0.778149	0	0
0.7773	0	0
0.798636	0	0
0.790284	0	0
0.786529	0	0
0.732684	0	0
0.737585	0	0
0.722629	0	0
0.74452	0	0
0.723748	0	0
0.714422	0	0
0.721464	0	0
0.719212	0	0
0.773596	0	0
0.79036	0	0
0.765872	0	0
0.78815	0	0
0.736232	0	0
0.741227	0	0
0.748708	0	0
0.745907	0	0
0.716956	0	0
0.733881	0	0
0.735371	0	0
0.725477	0	0
0.788995	0	0
0.773995	0	0
0.765978	0	0
0.787102	0	0
0.776689	0	0
0.784272	0	0
0.767509	0	0
0.764941	0	0
0.765836	0	0
0.754648	0	0
0.76168	0	0
0.770333	0	0
0.725634	0	0
0.732787	0	0
0.729738	0	0
0.725186	0	0
0.737058	0	0
0.729788	0	0
0.740145	0	0
0.748259	0	0
0.768427	0	0
0.772559	0	0
0.746977	0	0
0.75663	0	0
0.758488	0	0
0.754769	0	0
0.773035	0	0
0.764609	0	0
0.779425	0	0
0.788971	0	0
0.782266	0	0
0.800659	0	0
0.753164	0	0
0.773226	0	0
0.752408	0	0
0.756051	0	0
0.724964	0	0
0.728206	0	0
0.724809	0	0
0.733988	0	0
0.74657	0	0
0.741547	0	0
0.732566	0	0
0.744518	0	0
0.739154	0	0
0.734958	0	0
0.733958	0	0
0.741672	0	0
0.789029	0	0
0.7675	0	0
0.768945	0	0
0.76765	0	0
0.732419	0	0
0.736092	0	0
0.720451	0	0
0.724798	0	0
0.760928	0	0
0.768968	0	0
0.761323	0	0
0.769609	0	0
0.777178	0	0
0.772333	0	0
0.771927	0	0
0.787614	0	0
0.746207	0	0
0.751672	0	0
0.742429	0	0
0.753171	0	0
0.726026	0	0
0.733026	0	0
0.743985	0	0
0.736478	0	0
0.737462	0	0
0.74294	0	0
0.748421	0	0
0.735971	0	0
0.714696	0	0
0.715037	0	0
0.716675	0	0
0.721171	0	0
0.753697	0	0
0.767968	0	0
0.773286	0	0
0.79475	0	0
0.745729	0	0
0.732912	0	0
0.728617	0	0
0.734124	0	0
0.745531	0	0
0.747097	0	0
0.743557	0	0
0.759689	0	0
0.743622	0	0
0.728932	0	0
0.724352	0	0
0.727641	0	0
0.776603	0	0
0.800603	0	0
0.79472	0	0
0.792399	0	0
0.739234	0	0
0.751844	0	0
0.75379	0	0
0.735233	0	0
0.728187	0	0
0.736007	0	0
0.755121	0	0
0.740689	0	0
0.739015	0	0
0.735988	0	0
0.736216	0	0
0.739502	0	0
0.769274	0	0
0.745684	0	0
0.761573	0	0
0.764732	0	0
0.726562	0	0
0.716869	0	0
0.712697	0	0
0.730541	0	0
0.72651	0	0
0.72266	0	0
0.725114	0	0
0.732489	0	0
0.75752	0	0
0.758007	0	0
0.755386	0	0
0.761601	0	0
0.755546	0	0
0.757715	0	0
0.768101	0	0
0.759582	0	0
0.732313	0	0
0.732252	0	0
0.731065	0	0
0.732686	0	0
0.756314	0	0
0.742465	0	0
0.737793	0	0
0.744879	0	0
0.774764	0	0
0.779277	0	0
0.772734	0	0
0.772888	0	0
0.726293	0	0
0.729978	0	0
0.725451	0	0
0.73834	0	0
0.733567	0	0
0.736217	0	0
0.732165	0	0
0.737123	0	0
0.73443	0	0
0.730573	0	0
0.73398	0	0
0.72941	0	0
0.731164	0	0
0.734578	0	0
0.742489	0	0
0.721096	0	0
0.741171	0	0
0.742709	0	0
0.726993	0	0
0.737032	0	0
0.749291	0	0
0.757293	0	0
0.745426	0	0
0.753968	0	0
0.73791	0	0
0.735261	0	0
0.731657	0	0
0.728352	0	0
0.702656	0	0
0.701104	0	0
0.718424	0	0
0.707956	0	0
0.742792	0	0
0.761853	0	0
0.728585	0	0
0.755142	0	0
0.706327	0	0
0.729096	0	0
0.743181	0	0
0.712588	0	0
0.737972	0	0
0.749078	0	0
0.728693	0	0
0.735511	0	0
0.729193	0	0
0.736664	0	0
0.735052	0	0
0.73173	0	0
0.719225	0	0
0.731747	0	0
0.733706	0	0
0.728307	0	0
0.734536	0	0
0.729509	0	0
0.722207	0	0
0.712972	0	0
0.746147	0	0
0.749997	0	0
0.74243	0	0
0.756867	0	0
0.766513	0	0
0.780924	0	0
0.765771	0	0
0.759815	0	0
0.758145	0	0
0.766811	0	0
0.753689	0	0
0.754363	0	0
0.714486	0	0
0.70693	0	0
0.711527	0	0
0.713887	0	0
0.817836	0	0
0.814409	0	0
0.825431	0	0
0.797879	0	0
0.752745	0	0
0.751085	0	0
0.750964	0	0
0.746194	0	0
0.775499	0	0
0.771432	0	0
0.771728	0	0
0.775655	0	0
0.777546	0	0
0.793246	0	0
0.769776	0	0
0.758478	0	0
0.753722	0	0
0.758838	0	0
0.746989	0	0
0.750281	0	0
0.77272	0	0
0.788388	0	0
0.775636	0	0
0.791399	0	0
0.698767	0	0
0.711827	0	0
0.709391	0	0
0.715688	0	0
0.788256	0	0
0.780624	0	0
0.773394	0	0
0.783488	0	0
0.713883	0	0
0.718709	0	0
0.727285	0	0
0.728425	0	0
0.740793	0	0
0.748334	0	0
0.74411	0	0
0.75076	0	0
0.740774	0	0
0.753055	0	0
0.751474	0	0
0.75784	0	0
0.731004	0	0
0.753752	0	0
0.739073	0	0
0.733167	0	0
0.724829	0	0
0.738223	0	0
0.723513	0	0
0.743212	0	0
0.746411	0	0
0.74836	0	0
0.752134	0	0
0.748353	0	0
0.769854	0	0
0.762878	0	0
0.774279	0	0
0.769072	0	0
0.716209	0	0
0.72442	0	0
0.724256	0	0
0.719023	0	0
0.820883	0	0
0.815855	0	0
0.814162	0	0
0.810598	0	0
0.747963	0	0
0.759752	0	0
0.752978	0	0
0.760303	0	0
0.711081	0	0
0.696863	0	0
0.712366	0	0
0.712435	0	0
0.749856	0	0
0.737492	0	0
0.744232	0	0
0.739651	0	0
0.744856	0	0
0.791746	0	0
0.775292	0	0
0.768464	0	0
0.752974	0	0
0.757251	0	0
0.748098	0	0
0.758617	0	0
0.759582	0	0
0.757683	0	0
0.743309	0	0
0.749051	0	0
0.820795	0	0
0.819618	0	0
0.813942	0	0
0.825309	0	0
0.723873	0	0
0.71821	0	0
0.740772	0	0
0.72845	0	0
0.745781	0	0
0.743097	0	0
0.754314	0	0
0.744894	0	0
0.7316	0	0
0.746534	0	0
0.734283	0	0
0.738942	0	0
0.764684	0	0
0.764557	0	0
0.778291	0	0
0.769555	0	0
0.752617	0	0
0.744811	0	0
0.746992	0	0
0.74865	0	0
0.736239	0	0
0.717298	0	0
0.720643	0	0
0.723839	0	0
0.732619	0	0
0.741183	0	0
0.745071	0	0
0.760803	0	0
0.740693	0	0
0.732269	0	0
0.74556	0	0
0.754127	0	0
0.774734	0	0
0.775942	0	0
0.776029	0	0
0.763784	0	0
0.788474	0	0
0.775612	0	0
0.78392	0	0
0.781476	0	0
0.744337	0	0
0.736905	0	0
0.742504	0	0
0.761334	0	0
0.731501	0	0
0.734643	0	0
0.725815	0	0
0.730063	0	0
0.732371	0	0
0.735006	0	0
0.740601	0	0
0.734424	0	0
0.756524	0	0
0.759148	0	0
0.753665	0	0
0.760745	0	0
0.755634	0	0
0.727427	0	0
0.739191	0	0
0.74015	0	0
0.723842	0	0
0.722302	0	0
0.743912	0	0
0.726158	0	0
0.798309	0	0
0.778004	0	0
0.782211	0	0
0.790578	0	0
0.757836	0	0
0.752526	0	0
0.742376	0	0
0.748496	0	0
0.76374	0	0
0.741181	0	0
0.747071	0	0
0.758236	0	0
0.759787	0	0
0.757695	0	0
0.74397	0	0
0.745637	0	0
0.77464	0	0
0.774305	0	0
0.783939	0	0
0.78205	0	0
0.748428	0	0
0.730648	0	0
0.734734	0	0
0.736523	0	0
0.779592	0	0
0.760491	0	0
0.773955	0	0
0.760783	0	0
0.795794	0	0
0.785029	0	0
0.78252	0	0
0.779508	0	0
0.757244	0	0
0.754462	0	0
0.744403	0	0
0.735005	0	0
0.731052	0	0
0.717998	0	0
0.720675	0	0
0.726293	0	0
0.740805	0	0
0.728672	0	0
0.740846	0	0
0.748479	0	0
0.759467	0	0
0.758938	0	0
0.762501	0	0
0.747895	0	0
0.799728	0	0
0.787095	0	0
0.794779	0	0
0.793039	0	0
0.758573	0	0
0.76244	0	0
0.75706	0	0
0.747945	0	0
0.76838	0	0
0.768	0	0
0.773581	0	0
0.7762	0	0
0.773379	0	0
0.773502	0	0
0.779958	0	0
0.77151	0	0
0.745764	0	0
0.751881	0	0
0.739336	0	0
0.754611	0	0
0.723324	0	0
0.726202	0	0
0.724656	0	0
0.723638	0	0
0.720059	0	0
0.721424	0	0
0.711507	0	0
0.712738	0	0
0.728975	0	0
0.725118	0	0
0.7198	0	0
0.728241	0	0
0.74674	0	0
0.751984	0	0
0.749079	0	0
0.754855	0	0
0.756018	0	0
0.738063	0	0
0.736386	0	0
0.751768	0	0
0.734155	0	0
0.739559	0	0
0.741092	0	0
0.730557	0	0
0.690098	0	0
0.697364	0	0
0.696362	0	0
0.691983	0	0
0.752525	0	0
0.745445	0	0
0.752862	0	0
0.756904	0	0
0.768733	0	0
0.764551	0	0
0.779374	0	0
0.780215	0	0
0.713899	0	0
0.72215	0	0
0.727402	0	0
0.720969	0	0
0.720633	0	0
0.714934	0	0
0.721746	0	0
0.710924	0	0
0.748983	0	0
0.737811	0	0
0.735368	0	0
0.740136	0	0
0.734438	0	0
0.718859	0	0
0.712061	0	0
0.716948	0	0
0.765767	0	0
0.778449	0	0
0.764771	0	0
0.772144	0	0
0.748833	0	0
0.74052	0	0
0.744364	0	0
0.737805	0	0
0.751448	0	0
0.753891	0	0
0.76862	0	0
0.757697	0	0
0.70741	0	0
0.702325	0	0
0.708702	0	0
0.704441	0	0
0.78116	0	0
0.779291	0	0
0.783466	0	0
0.790205	0	0
0.785167	0	0
0.791298	0	0
0.781687	0	0
0.796467	0	0
0.743146	0	0
0.728883	0	0
0.745212	0	0
0.755395	0	0
0.753449	0	0
0.754499	0	0
0.759597	0	0
0.74996	0	0
0.746212	0	0
0.748679	0	0
0.741153	0	0
0.746988	0	0
0.749015	0	0
0.736407	0	0
0.739214	0	0
0.741318	0	0
0.769748	0	0
0.759496	0	0
0.748004	0	0
0.753511	0	0
0.769035	0	0
0.770645	0	0
0.748405	0	0
0.763481	0	0
0.754406	0	0
0.749338	0	0
0.754009	0	0
0.751592	0	0
0.730799	0	0
0.719682	0	0
0.737301	0	0
0.738389	0	0
0.738483	0	0
0.747428	0	0
0.735492	0	0
0.749188	0	0
0.71482	0	0
0.719848	0	0
0.738399	0	0
0.710442	0	0
0.74075	0	0
0.738534	0	0
0.728233	0	0
0.713754	0	0
0.753333	0	0
0.763436	0	0
0.755375	0	0
0.757536	0	0
0.742525	0	0
0.735265	0	0
0.743535	0	0
0.723463	0	0
0.752068	0	0
0.758112	0	0
0.754547	0	0
0.738767	0	0
0.77029	0	0
0.761201	0	0
0.745552	0	0
0.757703	0	0
0.778138	0	0
0.770939	0	0
0.7693	0	0
0.771168	0	0
0.776193	0	0
0.782403	0	0
0.760414	0	0
0.76678	0	0
0.73075	0	0
0.723658	0	0
0.726568	0	0
0.718914	0	0
0.759744	0	0
0.779777	0	0
0.784808	0	0
0.76214	0	0
0.77792	0	0
0.781454	0	0
0.761153	0	0
0.769556	0	0
0.742013	0	0
0.737418	0	0
0.737204	0	0
0.735377	0	0
0.790887	0	0
0.793961	0	0
0.78188	0	0
0.769829	0	0
0.783538	0	0
0.780718	0	0
0.771868	0	0
0.782535	0	0
0.800107	0	0
0.790097	0	0
0.789172	0	0
0.791991	0	0
0.756396	0	0
0.769611	0	0
0.764666	0	0
0.760869	0	0
0.754272	0	0
0.753082	0	0
0.740624	0	0
0.748536	0	0
0.769973	0	0
0.763833	0	0
0.770788	0	0
0.763514	0	0
0.70781	0	0
0.716802	0	0
0.71432	0	0
0.717486	0	0
0.757174	0	0
0.772792	0	0
0.747663	0	0
0.754086	0	0
0.789401	0	0
0.792661	0	0
0.78085	0	0
0.781405	0	0
0.747251	0	0
0.755012	0	0
0.749921	0	0
0.764182	0	0
0.722023	0	0
0.725866	0	0
0.708544	0	0
0.730908	0	0
0.765203	0	0
0.762864	0	0
0.765556	0	0
0.762409	0	0
0.708163	0	0
0.724906	0	0
0.738268	0	0
0.725087	0	0
0.821353	0	0
0.804634	0	0
0.810612	0	0
0.803385	0	0
0.786068	0	0
0.778836	0	0
0.785448	0	0
0.776262	0	0
0.754311	0	0
0.733588	0	0
0.733846	0	0
0.738664	0	0
0.681018	0	0
0.656465	0	0
0.673501	0	0
0.65918	0	0
0.676638	0	0
0.72097	0	0
0.700951	0	0
0.707716	0	0
0.68499	0	0
0.690644	0	0
0.682185	0	0
0.689109	0	0
0.685822	0	0
0.698846	0	0
0.68154	0	0
0.693241	0	0
0.737623	0	0
0.735211	0	0
0.732143	0	0
0.751881	0	0
0.644515	0	0
0.646062	0	0
0.650286	0	0
0.646329	0	0
0.678905	0	0
0.685749	0	0
0.69083	0	0
0.683335	0	0
0.66971	0	0
0.681108	0	0
0.682023	0	0
0.669586	0	0
0.68797	0	0
0.705674	0	0
0.700532	0	0
0.691674	0	0
0.669752	0	0
0.681453	0	0
0.680636	0	0
0.6689	0	0
0.635232	0	0
0.619249	0	0
0.622018	0	0
0.635379	0	0
0.650538	0	0
0.673439	0	0
0.664433	0	0
0.682572	0	0
0.674252	0	0
0.685925	0	0
0.68141	0	0
0.685989	0	0
0.706478	0	0
0.713504	0	0
0.697277	0	0
0.702887	0	0
0.697095	0	0
0.698073	0	0
0.68533	0	0
0.690976	0	0
0.702427	0	0
0.706218	0	0
0.701787	0	0
0.712842	0	0
0.660128	0	0
0.666743	0	0
0.652533	0	0
0.665136	0	0
0.656284	0	0
0.656575	0	0
0.658961	0	0
0.655725	0	0
0.694436	0	0
0.697787	0	0
0.685376	0	0
0.707619	0	0
0.677726	0	0
0.670036	0	0
0.668987	0	0
0.680678	0	0
0.651981	0	0
0.662728	0	0
0.665615	0	0
0.664369	0	0
0.715208	0	0
0.698148	0	0
0.714832	0	0
0.709988	0	0
0.689147	0	0
0.69376	0	0
0.684293	0	0
0.687559	0	0
0.688747	0	0
0.678824	0	0
0.677449	0	0
0.689515	0	0
0.665458	0	0
0.678093	0	0
0.666776	0	0
0.669374	0	0
0.701019	0	0
0.695458	0	0
0.690943	0	0
0.705403	0	0
0.695596	0	0
0.685955	0	0
0.684177	0	0
0.696755	0	0
0.690308	0	0
0.680421	0	0
0.687705	0	0
0.676954	0	0
0.707232	0	0
0.720616	0	0
0.716058	0	0
0.730327	0	0
0.687377	0	0
0.670289	0	0
0.663283	0	0
[truncated: 140,881 more rows]

## Sheet: Panel I MSE null models
Circ shift	Rewire	Reorder	Spin	Min wire	Observed
0.99633	0.552065	0.556185	0.459485	0.438204	0.429129

## Sheet: Panel J- weights vs distance
Weights	Distance
22.7169	-0.0341788
82.4177	-0.0537848
58.8409	0.0108831
63.8591	0.021143
58.0985	0.0315151
73.4715	0.00882032
65.7023	0.0140604
27.1665	0.0320515
119.008	-0.0131034
22.0832	-0.0214292
10.3308	0.147372
114.341	-0.00172324
30.3041	0.124377
13.6408	-0.0116533
54.402	-0.0623426
25.3849	0.0490981
15.6468	-0.00585097
93.8951	0.00350026
20.0171	0.044936
86.6352	-0.00644711
30.1795	-0.007721
62.4399	0.00283045
67.2606	-0.0105748
17.9752	0.05757
42.9071	0.0142356
34.538	-0.0162522
14.3823	0.192846
25.3539	-0.0553289
49.3556	0.0581297
52.9909	-0.00795598
43.9281	0.00188705
81.6045	-0.00371412
23.5943	-0.00715745
22.0959	0.0034686
71.4027	-0.00188004
25.6853	0.0808869
58.3837	0.00101481
42.4202	-0.00142627
10.7581	0.124847
30.3375	0.0221747
28.7742	0.0346366
93.072	-0.0104762
32.4172	-0.00918716
18.9351	-0.0383714
43.0536	0.0316869
28.413	0.0025263
60.0403	-0.0364863
18.9289	0.147506
19.568	-0.0348206
78.5946	-0.00990123
12.7961	0.145522
22.8314	-0.0353371
105.169	-0.000967131
19.765	-0.0352535
66.7752	0.0885082
59.1248	-0.0293607
80.8507	0.00594516
45.1432	-0.0239485
80.2935	-0.0102984
51.9556	-0.0120641
12.7337	0.088515
30.9062	0.00756319
17.7678	0.0365602
20.3734	-0.018264
32.8884	-0.0326161
100.447	-0.00135625
61.3212	-0.0127012
63.0581	0.00146829
61.8282	0.00723168
36.9772	-0.00235752
94.4017	-0.00641545
22.7326	-0.0337398
87.6416	-0.0813364
51.4684	0.0123922
125.565	0.0059031
20.541	-0.113776
23.1531	-0.0569063
69.3729	-0.00662926
61.1566	-0.0157452
14.9683	0.0758332
19.907	-0.0113548
20.7811	0.0122022
28.5197	0.0223821
16.5358	0.00327303
89.0684	-0.0106783
121.006	-0.00143236
61.4896	0.0880623
37.0077	-0.00473598
106.77	-0.0108069
57.2801	-0.0326786
78.0157	0.00428925
61.0186	0.0199023
41.6543	0.0299766
19.2853	0.074522
21.1887	0.0157161
43.4871	-0.000938306
36.2166	0.0200963
52.6379	0.0987718
18.6145	0.244752
35.103	0.0160929
102.709	0.000185055
19.2791	-0.0447262
19.0508	-0.00974507
81.2562	-0.0175631
50.4173	0.000785428
69.4318	0.00326256
32.61	-0.0070089
30.3468	-0.0587279
62.0446	-0.0112978
65.8991	0.0216345
16.0288	0.108945
78.5536	0.134465
61.3537	0.00371158
31.7455	-0.0500583
49.8785	-0.011392
90.786	-0.0260495
47.7427	-0.0232151
74.7667	-0.00316383
88.742	0.00738877
72.1695	-0.0516035
43.0295	0.00807204
52.8603	-0.0271722
48.099	0.0518934
108.679	-0.00323688
101.64	-0.00349927
74.8488	0.0108272
25.3532	-0.0114073
63.2764	-0.00740961
81.6155	0.0142672
37.7442	0.0248306
64.6963	0.0240641
37.1036	-0.00738591
28.0579	-0.0132243
106.062	0.0134008
82.1266	0.00547784
47.168	-0.0454434
59.1729	0.0184981
75.1054	-0.0179393
62.0383	-0.00265019
53.7562	-0.0452777
130.551	0.00902172
94.1448	0.00714194
83.3929	0.00244928
53.7719	0.00551815
29.5377	0.0586077
27.8927	0.00467948
45.7487	-0.00351053
31.6958	-0.0358973
111.615	0.0113137
61.1929	-0.0317633
34.6391	0.0105696
83.6645	-0.00302585
26.3004	-0.00452404
54.2957	0.0222813
12.205	0.139504
31.8707	0.0377479
26.2655	0.0670662
51.2058	-0.00169863
12.3307	0.20827
46.6147	-0.0793226
88.6468	-0.0196614
54.5751	-0.00544192
31.6921	0.00121201
42.1347	-0.00880473
103.116	0.0251383
37.4213	-0.0378778
65.3258	0.00468577
67.0344	-0.0117799
56.593	0.107564
57.6776	0.00132391
43.1689	-0.0153206
28.3259	0.130567
50.8422	-0.014374
40.9646	0.00832798
114.114	0.00150751
90.0449	-0.00354088
38.6347	-0.0290612
117.995	-0.00512071
48.3356	-0.0161355
47.4523	-0.0114048
34.271	0.0128958
47.9286	-0.0207069
61.9837	0.0230696
78.5918	0.00408075
49.8181	-0.0130059
36.4243	-0.0118404
103.576	0.000640867
12.314	0.074803
80.9407	-0.033648
57.3448	0.00201936
71.573	-0.00724853
13.489	0.171886
29.2922	0.0320717
33.3202	-0.0255599
62.6279	-0.014444
91.6723	0.0390365
60.8519	-0.0029803
79.9797	-0.0011432
60.4272	-0.052832
94.7407	0.0179487
96.8034	0.0144793
17.6236	0.0566769
85.3477	0.00525426
57.4094	0.014907
13.7316	0.123903
13.5482	0.141392
7.72603	0.183894
43.8661	-0.00565954
21.5274	0.0291985
128.34	0.00921828
56.109	0.0158537
61.1654	0.0392373
31.3485	0.0315157
65.5553	0.000994922
42.1996	-0.0486305
35.3575	0.0217891
66.3294	-0.00944642
48.4116	0.0213337
30.797	0.0360228
76.4412	-0.017865
28.3523	0.0803107
41.1131	0.0247265
60.5603	-0.0195717
16.2024	0.144827
43.7543	-0.0103313
69.8817	-0.000415344
14.2069	0.285112
51.5917	0.000929628
25.3277	-0.00753329
15.9651	0.0351291
40.4987	0.0199636
65.7801	-0.0172947
68.9693	-0.0195438
59.7169	0.0188883
41.9828	-0.0357258
69.2472	-0.000725514
43.6199	-0.0180619
84.5464	-0.0248254
19.4319	-0.0318911
77.1583	-0.0105845
18.8493	0.0775283
96.1768	-0.00995812
40.4585	0.00302682
109.034	-0.000786564
35.7074	-0.0087934
19.4089	0.00563539
55.837	0.00476438
57.6903	0.00142954
41.4693	0.0198211
38.7992	0.0321396
115.147	-0.0113301
29.1605	-0.0253296
32.9603	-0.00691518
29.5018	-0.0250373
85.6565	-0.00222965
61.6172	-0.00717992
65.4414	-0.00531087
59.3506	-0.0246605
42.8378	0.0323463
64.3144	-0.00155585
52.7716	0.0346244
27.7919	0.0197255
75.5909	0.117874
65.4843	0.0142234
47.6102	-0.0251234
78.2688	-0.0164786
30.0411	0.0227208
90.3972	-0.00556339
18.4389	0.0305949
39.9693	-0.0124336
25.3708	-0.024094
64.7029	-0.0102126
42.0543	-0.00141971
8.33373	0.267827
88.7805	0.000125502
20.2723	-0.0281587
34.961	0.0123821
42.3703	-0.00893694
28.411	-0.000418914
43.5605	0.00224999
56.4954	-0.00793374
87.3606	-0.0152159
32.6403	-0.0201137
13.1945	-0.0143234
64.5759	-0.00821733
51.2825	-0.0613396
16.884	-0.0143259
35.7753	0.151722
92.1056	-0.0432421
55.3664	-0.0204707
50.9532	-0.0306023
12.7557	0.224292
70.3788	-0.0270698
90.0435	-0.026845
52.8772	-0.0130799
40.7369	-0.00935549
31.8345	0.0156767
33.9963	0.0447869
22.9162	0.0100546
79.3952	-0.00892841
68.3871	-0.005738
54.4222	0.00787684
14.48	0.218186
25.6701	-0.0316908
51.538	-0.0134636
121.761	-0.00441377
21.096	-0.0322207
50.0996	0.0427085
32.9667	-0.0177593
68.9262	-0.00970514
33.009	0.0105586
35.8202	-0.00631749
19.96	0.0388583
59.6927	-0.00807474
27.1138	-0.00219415
122.193	0.019146
26.7062	0.145331
25.5581	-0.0617431
13.3345	0.406267
27.645	-0.0190859
74.5865	0.00521246
41.9958	0.0346656
56.0502	0.0462367
39.4691	0.00382442
63.6237	-0.0160985
28.0544	0.04285
24.0871	0.193199
95.1055	0.0701744
19.0779	0.0295636
30.9219	0.0358026
59.3777	-0.0017812
20.9802	-0.0949978
17.5052	0.0912315
72.7186	0.0107367
49.7826	0.00279653
38.4774	0.0369795
43.7232	0.0182624
46.9856	-0.0121249
46.5023	0.0112519
18.2099	2.65976e-05
35.8755	-0.0205983
42.294	-0.0449529
79.3006	0.00481583
17.7843	-0.00507662
87.48	0.00282733
33.5306	0.00292677
78.7541	-0.00122345
10.7581	0.087942
56.1756	-0.0244589
32.6452	0.0988868
53.2391	0.0261777
51.8054	-0.0116183
103.95	-0.00986633
63.0457	0.0109475
37.4109	-0.000490086
75.865	-0.0156319
40.4747	-0.0225516
83.7538	0.0109338
23.1349	-0.0106341
80.0159	0.0170341
11.8416	0.0240112
53.7051	0.00878145
69.8542	-0.00624199
27.7462	-0.0107892
110.374	0.00494461
61.7487	-0.00684693
74.1282	0.0382803
20.3284	7.90323e-06
32.8155	0.0102463
64.7787	7.5638e-05
23.1989	0.0398413
20.3425	0.0379586
42.355	-0.0124307
28.5726	0.00339946
28.358	0.0211757
11.1244	0.215277
55.5015	0.00653782
48.7737	0.0188981
72.3422	-0.0148456
52.1349	0.00911115
68.6516	-0.0219596
18.2455	-0.0232911
67.0451	0.00388839
56.3641	0.00329672
43.7743	0.0132267
29.9218	-0.0220049
29.5142	0.0026757
32.4935	-0.0149988
29.1899	-0.00560148
14.1535	0.0555263
60.07	0.0346556
75.7707	-0.00553592
34.6391	-0.00175848
32.6387	0.023682
45.3831	-9.30305e-06
106.192	-0.0391329
94.2422	-0.0159965
45.3411	0.00688649
53.7503	-0.0295161
32.369	-0.0711079
22.1925	0.0907557
35.0863	-0.0331472
87.3606	-0.00612203
45.8237	0.0240031
73.7296	-0.0289895
65.2682	-0.00553108
43.2777	0.0138838
18.0916	-0.0452187
105.331	0.01591
97.0052	-0.0509822
89.4754	-0.0247335
20.6037	0.105314
43.3375	0.0134749
77.1515	-0.00718526
45.2014	0.0708584
68.0407	-0.0162774
47.0547	0.00329559
27.6823	-0.0287956
53.6609	-0.00551392
52.2102	-0.0310869
85.911	0.0097155
24.071	-0.0508333
47.5243	-0.00530327
31.5141	0.000327531
15.5279	0.136002
71.4027	0.00743175
83.729	-0.00782144
26.2342	-0.0378602
70.7499	-0.0124009
29.6646	-0.044384
37.9274	0.0524014
34.4181	0.0169914
15.8319	0.12292
78.8946	-0.0251388
71.9213	0.00394853
64.7041	0.00395521
53.0312	-0.0338607
22.8453	0.0265313
54.9176	0.0141252
41.2406	-0.0345827
39.9069	-0.0125856
23.4026	0.00267042
42.5061	0.0194098
80.4639	-0.00403186
21.2828	0.0974545
36.6654	-0.00868366
49.7026	-0.00781282
47.6337	0.0149174
61.4636	-0.00346989
124.698	0.00212545
145.909	-0.00133284
65.3915	-0.00440866
23.4513	0.0285686
76.8123	-0.031959
37.5258	0.00144336
59.7431	-0.00969489
27.6231	-0.00823554
23.6158	0.0219122
91.4719	-0.0080439
30.6966	0.0319286
17.9341	-0.00551674
121.032	-0.0109419
54.8826	0.0343603
39.5569	0.00485009
69.8765	0.020339
23.7892	0.0103907
73.3914	-0.0401117
49.0053	-0.00503776
51.5366	0.033563
47.3745	-0.00394431
42.6754	-0.0107031
28.3998	-0.0066385
21.9744	0.128533
106.61	0.00461977
23.2127	0.00540477
94.3854	0.0263051
12.0527	0.0364765
59.9214	0.0168185
62.9062	0.0526225
25.8131	0.0114158
14.7808	0.0503462
91.7457	-0.0119153
43.0865	0.00581443
33.4675	0.134345
27.5062	0.00457235
36.0865	-0.0151388
32.9326	0.0248599
63.0581	0.00352155
40.1741	0.00486374
65.4414	-0.00690946
73.2978	0.0115047
21.7932	0.0158844
14.8288	0.0523418
51.6236	0.000641422
72.4834	-0.00935778
51.2098	-0.0517121
44.141	0.351834
56.6436	-0.0117952
94.9726	-0.012169
29.3093	0.0843785
53.6241	0.0143397
51.2843	-0.0123354
65.426	0.014801
16.8144	0.220307
46.5201	0.0213792
51.3889	0.0510135
86.2559	0.0108313
40.1625	-0.0162284
45.7901	-0.0124526
52.7176	0.00293952
34.4286	0.0543894
68.7984	0.0120409
41.0511	0.00337375
29.1412	-0.00240758
35.8312	0.0138896
65.9993	-0.00336942
32.1915	-0.0270936
58.1415	-0.0010028
103.141	-0.046366
37.4224	0.0440213
57.3053	-0.00126898
49.8484	-0.00907426
39.6506	0.010695
51.6569	0.00266457
49.7925	-0.0147878
19.8616	-0.0702576
73.5527	-0.0269284
8.35279	0.0625097
22.5511	0.0256893
92.0487	0.0537964
61.6672	-0.0164486
62.404	-0.0138919
98.9876	0.0100065
77.9292	-0.00980177
34.8822	0.0412552
29.2071	-0.025055
45.344	0.0110445
32.2828	-0.000462573
22.7237	0.0153191
76.6173	-0.00721586
81.8711	-0.00180357
11.1244	0.389456
37.9781	-0.0120831
21.6021	-0.0167435
61.5142	-0.0139608
68.4939	-0.00772528
86.6343	0.00587179
73.3428	-0.00269232
32.3342	0.0378681
25.9686	0.199177
41.0567	0.00175823
22.8883	-0.0155632
15.0071	0.000191687
64.4229	0.0268242
81.694	-0.00219995
101.26	-0.000760604
48.0078	-0.0186434
11.5497	0.288572
43.7354	-0.0112404
54.7384	-0.00217192
13.5745	0.13465
75.4823	0.0209132
85.5509	-0.00628112
62.5662	0.00443334
49.8885	0.0137986
70.0824	0.0123362
65.8411	0.0106516
20.0942	0.000647917
31.5858	-0.00808612
37.2606	0.0316408
85.9163	0.169753
94.0724	0.0131143
77.1273	0.0212247
75.6771	0.0570059
16.274	-0.0145313
12.5531	0.221802
47.6895	0.0325048
30.0295	0.0358069
25.7981	-0.00155502
65.0437	-0.00626873
25.5436	0.00245732
16.4376	-0.0729206
52.3277	-0.0252797
32.0161	0.00161453
45.0815	-0.040341
63.8038	0.0147748
69.6858	0.019944
21.4848	-0.116509
108.151	-0.068677
14.8651	0.123817
93.4315	-0.0424918
79.7469	-0.00999287
15.0839	0.291968
63.0884	-0.000609441
40.6073	-0.00513398
79.8118	0.0273917
56.1593	0.00748574
11.5224	0.104428
14.9493	0.0166904
30.5593	-0.00933748
19.2223	-0.0156891
87.3711	-0.0167566
60.8322	-0.0172943
57.9351	-0.0164562
73.8747	0.0282146
33.3366	0.0353434
15.9187	0.0709379
63.8103	-0.0140838
35.1595	0.00341895
57.113	-0.0328102
20.4442	-0.00633396
35.3595	0.0410826
61.4723	0.00738112
49.2627	-0.0108246
49.0519	0.00558301
28.9961	-0.0309359
101.754	-0.00217491
36.1966	-0.0510278
27.1508	0.0810929
32.4362	-0.0140676
28.4653	-0.0693369
62.2314	0.00856461
22.6967	-0.0233464
47.939	-7.64548e-05
26.0841	-0.0354626
59.8555	-0.00473056
88.2309	-0.015441
63.6023	-0.00120505
31.8071	0.17214
60.4348	-0.0176593
121.006	0.00349581
117.454	-0.0864208
30.9554	0.120853
116.029	0.0210209
44.8101	-0.0234733
64.3866	0.00401166
10.012	0.22011
15.5168	-0.0112841
86.3773	-0.0113043
55.3097	0.20296
29.7834	-0.014339
51.8767	-0.0190709
29.1115	0.0180113
15.1782	0.0919737
63.0794	-0.018392
22.3904	0.0381816
46.08	0.25321
32.9603	-0.0086273
43.2423	0.00750739
58.0533	-0.00502787
18.1748	0.00213451
15.0853	0.0147849
55.5873	-0.00364316
22.1925	0.00997228
26.4606	0.00153469
23.5672	0.0144553
112.33	-0.00889792
79.3091	0.00378871
44.6134	0.0125749
47.5693	0.0233938
74.8024	0.00514729
57.4466	0.0363427
61.5884	0.0156853
67.8813	0.011862
35.1638	0.0499899
43.7014	-0.00888323
37.4016	-0.101075
15.8096	0.0810139
46.858	0.0015484
14.9777	0.0835074
30.5813	-0.0305113
37.6628	0.0694768
47.2362	-0.00370355
17.7557	0.078882
32.7325	0.017843
56.5282	0.0237261
42.7881	0.00594808
135.537	0.0100056
12.4426	0.189328
92.371	0.00345996
11.1484	0.261126
93.0291	-0.000753821
50.3896	0.00846452
24.4606	0.00575368
47.4698	0.00589444
56.0045	0.0974241
29.7838	-0.0108462
113.478	0.00177728
53.3328	0.0459442
50.0483	-0.023961
30.793	0.00760773
85.6507	0.0272143
38.1352	-0.00226612
72.5776	-0.00999955
50.9555	-0.0309015
62.3109	-0.0224689
19.28	0.0613712
52.8431	0.0181335
54.4448	-0.00731412
73.0705	-0.0201077
93.8025	0.00293306
19.7463	0.186696
26.4052	-0.0192587
58.4832	-0.0129502
14.7575	0.0611663
63.3611	-0.00385403
39.439	0.0162981
104.539	-0.0210367
101.644	0.0210797
56.3147	0.00900899
35.5914	0.0294529
69.2465	-0.00134637
56.7175	-0.0111012
35.9641	-0.00346456
69.1203	-0.00198408
44.1245	-0.000513167
53.8459	-0.00281735
73.1653	0.0197958
64.1476	-0.00771503
75.0491	-0.00945689
43.4607	-0.00968077
62.547	-0.00132101
25.5155	-0.0373318
60.1622	0.011799
53.3328	0.0980901
64.0818	-0.0379844
29.0895	0.0287417
54.183	-0.0148382
65.2898	0.00127977
91.7995	-0.00157792
42.134	0.0456054
85.9421	-0.00278242
108.598	0.125368
63.2267	0.0109463
52.7784	0.014692
35.7933	0.00865188
70.0205	-0.00122499
46.3661	0.0303758
120.002	-0.00484248
86.1554	-0.0112009
76.8552	-0.00712114
28.7721	0.0236821
54.502	0.00434483
43.1965	-0.0053682
40.4854	0.0100087
13.6847	0.0427934
76.3797	0.00693674
17.234	-0.0939515
74.5264	0.00704233
31.9109	0.00619667
69.5774	-0.0494309
44.0755	-0.00746857
70.3956	-0.00163482
62.1345	-0.00496893
58.7479	0.00149117
13.018	0.136236
74.6928	-0.00455934
103.172	-0.055734
45.6821	-0.00107898
47.6499	0.0140545
72.3115	0.0289065
58.6614	-0.00477348
59.1003	0.00469083
73.1087	-0.00761252
63.7175	-0.0178009
154.799	0.00432139
60.9644	-0.000617112
21.5212	0.0326127
46.7592	0.00584149
58.2909	-0.0106809
35.7334	0.0169956
54.3658	-0.0019452
41.4515	0.0520687
78.1113	0.00192916
83.2459	0.00132105
15.7323	0.0449896
26.6231	0.109262
41.9828	-0.0563197
51.7298	0.0051881
106.275	0.0315167
21.4427	-0.0463858
44.6778	-0.00623773
75.0835	0.00488926
70.7655	0.000480661
58.644	0.00283532
14.6938	0.00559901
84.3358	0.00663816
108.454	-0.0109418
43.3161	0.0152459
79.0397	-0.00100412
60.5644	-0.00614834
118.69	0.0156124
66.3095	-0.0107283
37.3157	0.0376205
71.369	-0.00705911
19.533	0.00566962
73.8131	0.0650046
19.8027	-0.0166596
24.3717	0.109222
87.0728	-0.0283
71.5219	-0.034474
17.654	0.157183
104.715	0.0326971
32.5612	-0.0405637
122.692	-0.00800281
42.5128	-0.0290261
33.7226	-0.0378326
65.8934	0.0151987
24.6336	0.00368089
49.4004	-0.00508781
34.132	-0.0270573
71.8527	0.0379084
41.9574	0.0180222
29.999	0.0847101
32.0152	-0.0633004
110.646	0.0151685
95.1477	-0.0035048
108.002	-0.0527999
36.9278	-0.00776254
70.4053	-0.0186416
18.7568	0.0112443
72.6379	0.0070926
20.573	-0.108706
49.4812	0.0443592
52.6817	-0.0161915
60.2379	0.00474846
41.3651	-0.0310806
27.5233	-0.000946685
51.9101	0.0270798
119.226	0.0159869
57.6574	0.00915028
73.2376	0.0183058
65.106	0.0248455
8.35279	0.0459796
64.7997	-0.000875704
40.7049	0.0335803
74.3366	0.00936974
56.5297	-0.0107263
74.555	-0.00655893
19.8053	-0.0117792
48.9863	0.000473642
45.0341	0.0103534
38.0562	-0.0905245
101.246	0.0236505
61.9619	-0.075973
50.5133	0.0115092
52.7775	-0.012148
83.9058	0.00810603
50.2065	-0.0239982
32.6871	0.0129018
23.3709	-0.0227016
82.5093	0.00316059
52.629	-0.00180519
36.2573	0.0221511
65.3518	0.0118367
81.1272	0.044903
32.1897	-0.00178288
50.7266	0.00822021
21.7693	0.0131215
16.3073	-0.0901772
52.7267	-0.00791746
62.733	-0.0050513
22.5149	0.00242604
55.5051	0.00435744
16.4519	0.0699063
97.2013	-0.00808157
71.4228	0.0133347
103.262	0.00614975
33.6402	0.0113223
26.5026	0.00219111
23.7789	-0.0270412
92.4784	0.000924679
103.143	0.00192667
52.9757	0.0117919
34.2543	0.000236518
13.9112	-0.0235954
118.52	0.00707969
56.1322	-0.019495
29.0456	-0.0264329
14.2773	0.231747
35.6785	0.00380535
47.4739	-0.014834
85.6812	-0.00202766
48.8791	0.0099003
47.9823	0.198234
44.903	-0.00220967
123.299	0.021776
48.5318	0.0599532
34.7615	-0.00609676
42.2862	-0.00247865
89.0556	-0.0459899
20.4362	0.0126379
90.0643	0.0179922
15.4464	-0.000315812
62.7632	0.00426272
60.1179	0.0173003
50.0714	0.0309426
28.3868	0.137602
74.5143	-0.0038315
31.0094	0.0560215
51.6365	0.0133645
30.9667	0.112153
53.9684	-0.0168029
22.6561	0.112947
61.2855	-0.00362313
94.6187	0.0491221
51.8707	-0.0105014
113.662	-0.00615641
49.4781	0.0364194
94.8214	0.0125524
60.2604	-0.00890575
40.3143	0.00463479
29.3965	-0.0290956
40.6644	-0.0316711
35.4553	-0.000614094
99.8783	-0.0398898
17.954	0.0540361
80.2585	0.0163337
57.5889	0.0357638
64.7549	-0.0143081
50.9081	-0.0365736
39.4584	-0.0197981
103.875	-0.0564132
70.6583	-0.0150292
68.7219	0.0145173
83.3943	-0.00223806
33.4214	-0.0238729
58.1521	-0.0141561
22.6531	0.0946074
48.7866	0.0668165
88.7653	-0.00188794
58.8409	-0.00170143
41.1097	0.0469314
106.918	0.0262935
24.5286	-0.00330444
59.0983	0.010182
63.5276	-0.00299988
35.0064	0.00131822
99.7043	0.0251087
46.7539	-0.00230776
27.8678	0.0602081
55.6863	0.0072146
54.5756	0.0025509
65.8562	-0.0240972
35.3292	-0.0205426
37.4914	-0.0152843
41.2001	-0.0104742
27.5152	0.0542826
46.6519	-0.0175516
15.9535	0.183097
25.2862	-0.0717385
37.969	0.0162455
123.668	0.0513337
17.0184	-0.0708488
12.7298	0.116497
35.976	0.0351725
55.708	-0.00394681
48.4116	0.0118436
40.9716	-0.0512358
91.2305	-0.013734
36.1201	-0.0063124
31.6169	-0.00132284
52.3933	-0.0394993
62.2314	0.00914173
33.8043	-0.00803239
37.4073	0.0276038
27.3449	0.109647
67.9512	-9.54589e-05
39.7518	-0.0039026
96.4178	0.0203846
69.6966	0.0753918
44.4312	0.00522047
28.6775	0.0123713
92.9781	-0.000898407
64.8929	0.0114591
29.6272	0.00361315
41.8913	-0.00710777
22.2923	0.0241237
24.8492	-0.00522825
53.1452	0.00808964
33.4125	-0.0301996
33.8391	-0.00393526
47.786	-0.0294722
39.6675	0.0236542
107.333	0.00872428
30.6178	-0.00207991
101.822	-0.0208836
46.2966	0.0154485
32.2945	0.0112623
72.7186	0.0115767
75.7611	0.194096
41.6442	0.0129212
44.7458	0.0299616
71.0298	0.00442572
31.8632	-0.0235134
59.1683	-0.00104148
77.9801	0.00857899
24.3024	0.0213703
118.13	0.00339076
74.6334	-0.0125654
54.707	0.0171417
26.0967	-0.0200977
32.2257	-0.0153824
33.2951	-0.00684552
17.2513	0.12755
85.8767	-0.0384823
103.576	0.000685557
33.9995	-0.00408584
51.9024	0.00481133
57.9781	0.0218176
55.9398	-0.00325818
72.5972	-0.0257405
89.4654	0.0209226
38.6547	0.0620826
76.7691	-0.0305216
15.1573	-0.0711162
82.0575	-0.111614
51.2961	0.0387602
36.149	-0.00111121
8.51168	0.139194
56.2885	-0.00944008
61.1988	0.00388494
47.9026	-0.00105886
83.5146	0.00494374
16.2464	0.149568
26.1064	0.0181215
42.6725	-0.0150438
11.9051	0.207402
25.8142	-0.0165686
18.7971	0.0192832
29.7708	-0.0073894
43.3539	0.00898252
31.4731	0.0396241
45.6587	0.0073993
15.7343	0.153792
65.4751	0.00478622
51.0398	0.080655
42.7026	-0.0229625
33.2141	0.179596
11.4664	0.0536716
31.3376	-0.0139957
24.8419	0.0212293
64.383	-0.0331646
40.2221	-0.00270659
31.1392	0.0264544
29.2382	-0.0528818
66.1737	-0.00274088
80.5985	0.0275429
73.7211	-0.00761314
30.3086	-0.00801528
59.8806	0.00505662
75.1218	-0.0146559
20.6866	0.0675214
146.662	0.0192979
30.1929	0.0188455
36.8668	0.0191774
26.6257	-0.0196665
33.3407	-0.0142915
70.8076	0.00583629
50.7977	0.0131032
33.6661	0.020748
71.234	0.0179296
65.5685	0.0384225
54.0627	0.00548535
32.8388	-0.00544264
28.4333	0.0114581
39.6366	0.00194915
10.3018	0.065809
68.0824	-0.00125654
74.7683	0.0218594
24.9631	-0.0434426
32.7018	0.00903455
56.6695	0.132564
38.5416	-0.0282168
68.8891	-0.00181488
83.8015	-0.028762
52.2903	0.0900385
64.09	-0.0417623
22.9925	-0.0031323
12.5597	0.132447
52.7176	-0.0147822
110.442	-0.0430556
24.7702	0.017198
89.1955	-0.0119219
70.409	-0.0153976
80.3228	-0.00924083
61.5154	0.00172056
85.4116	-0.0173465
73.3587	-0.0573671
28.2635	-0.0156876
45.5325	-0.00497339
84.5988	0.0062966
11.7255	0.405605
36.8668	-0.00562416
32.8409	-0.00833905
37.5484	-0.0125647
73.2376	0.00148722
74.7129	0.0154803
50.4188	-0.00812685
56.1423	0.00626183
11.8003	0.0337483
50.3299	-0.0156474
54.7283	-0.00213856
59.9404	-0.00562123
36.3532	0.00285893
42.9956	-0.0199494
15.2602	0.0696242
44.8161	0.0291637
30.9651	0.0257589
11.9453	0.13344
27.5671	-0.0303083
43.9281	-0.000325342
54.3761	-0.0123669
14.4435	-0.0892624
124.667	-0.0293715
60.1691	0.0357747
77.0745	0.00236124
60.3658	-0.0174228
86.0148	-0.00927899
29.214	-0.0241544
34.6192	0.0722584
83.3929	-0.00797385
27.8537	-0.00198697
24.8593	0.00144832
52.7617	0.00539488
83.9863	0.00653069
42.7381	0.0656773
40.7927	-0.0467828
24.971	0.0302976
72.3062	0.0109924
16.4793	0.317748
16.421	0.042534
18.1708	0.0175668
36.8028	-0.00965771
37.1327	0.0151936
19.06	-0.0265108
93.8439	-0.00840531
91.3295	0.0068958
38.8809	-0.025256
23.8075	-0.00766169
17.9766	0.00537349
57.7339	-0.0253727
62.0414	0.0171984
76.7283	0.014755
16.9908	-0.00292113
32.5618	-0.00285631
34.8083	-0.0178941
96.9842	0.00539988
86.9317	-0.00685346
25.6524	-0.0148926
86.7089	0.070369
44.7671	-0.00265222
75.9541	-0.000591652
89.5178	-0.00492947
66.5574	-0.00308734
98.2983	-0.0363215
62.1925	0.00601866
87.4694	-0.0345726
87.2246	-0.00486632
51.4109	0.015508
37.1514	-0.0194112
48.9895	-0.00955201
42.9948	-0.0470522
24.6643	0.00491549
39.1656	0.163523
54.9591	0.0039673
72.4961	-0.000535625
23.7736	-0.0518049
24.8384	-0.0633763
31.2292	0.0248782
21.0993	0.105852
40.2809	0.00607664
47.5377	-0.0891304
72.2195	0.02083
34.8322	-0.014934
91.3979	-0.0266072
64.1476	-0.0138737
20.9502	-0.0476277
60.2709	0.0134506
32.5033	0.00150787
21.2949	-0.0120971
39.4214	-0.0304906
121.773	0.104177
76.6733	-0.0156946
108.307	-0.0203414
108.003	0.0241854
22.3572	-0.0122853
102.727	-0.00220492
32.4732	-0.0343756
122.097	0.0118095
13.6603	0.022282
46.0375	0.00209619
72.2075	0.0424158
45.607	0.0260329
66.7352	-0.0136586
22.3869	0.119895
88.8471	-0.0141121
59.8884	-0.00993352
27.6193	-0.0253495
43.3879	0.0197806
36.0637	-0.0343722
38.787	-0.00422695
39.0952	-0.0156132
16.294	0.103479
50.9372	-0.005345
25.7467	0.0302739
55.9398	-0.00419174
46.4612	-0.000347029
59.3621	-0.00940319
89.4832	-0.00112578
56.3097	0.000908032
62.9425	-0.0276384
18.5718	0.000320925
37.8871	-0.00266232
27.4934	0.0329819
43.6345	-0.0661922
63.2193	0.00363201
27.1261	0.0173399
33.6885	-0.0137626
52.1975	0.0580947
29.4214	-0.0160397
46.481	-0.0204308
31.0294	0.00628273
19.9966	0.030361
18.0453	0.021627
46.7892	0.0227583
89.9331	-0.0164904
56.1816	-0.0124809
32.0325	0.00931615
38.9836	0.0232436
54.192	-0.00256474
46.1585	-0.00387478
118.44	-0.0182516
18.7518	0.0654188
77.3269	0.0288789
25.7207	-0.00418436
35.7658	-0.0288312
40.7286	-0.0416631
78.3402	-0.00318388
129.337	0.035095
21.5118	-0.0825033
22.2318	-0.0666253
22.4321	0.116433
50.3431	-0.0356661
64.0799	0.0438469
42.2315	-0.0318877
59.0151	-0.00676243
35.0555	-0.0071907
11.688	0.132825
38.2388	0.0260612
32.9097	-0.00186153
65.7991	-0.013356
45.9361	0.0238061
78.4153	0.00281923
17.3931	0.0419319
66.4855	-0.022549
65.872	0.00341445
54.58	0.00402061
51.3038	-0.0113039
74.8983	0.0113352
31.5714	0.0267964
54.1714	-0.00822566
71.109	-0.0225663
54.99	0.0539177
12.8119	0.118181
67.7043	0.0103264
21.7195	0.0191218
21.0099	0.0852812
62.5107	-0.0170966
84.1161	0.148302
41.196	-0.0377819
87.7905	-0.00375412
37.8492	-0.0141615
20.5284	0.0760388
52.3913	0.0141123
31.3301	-0.0177984
71.7126	0.018332
22.6218	0.0157566
34.7878	-0.00329177
115.127	-0.0338405
25.3905	-0.00794559
22.9814	0.0535036
55.0236	-0.0105475
99.9963	-0.00198511
25.5603	-0.0383076
67.2903	-0.00946736
68.3971	0.226087
27.0424	-0.0259259
24.4926	-0.0320748
43.609	0.0252692
14.6271	0.0485914
29.915	-0.0159433
26.7271	0.0115062
36.8396	-0.0056637
20.2115	0.153713
21.7702	-0.00330296
95.2323	-0.0225014
22.4192	0.364614
133.774	0.00128137
38.9547	0.000943024
26.0046	0.00882303
31.3013	0.00935335
53.0494	-0.0513933
45.8602	-0.00465188
53.2313	0.0100225
75.0194	-0.0107642
26.6034	-0.0152591
118.44	-0.014097
69.829	-0.0279588
12.3626	0.611515
31.9612	0.0374734
25.1584	0.0115085
28.404	-0.000723881
55.5994	0.0458291
69.2976	-0.0919053
97.0845	-0.00909318
36.0193	-0.000653458
44.1561	0.00907023
56.6593	-0.00603945
28.3452	-0.0067354
125.954	-0.00210392
21.4852	0.0372772
108.668	2.87603e-05
100.69	0.00458818
67.9679	-0.00547163
92.9104	-0.00956273
91.2668	0.00107062
76.561	-0.00484105
16.1547	0.0704352
42.6207	-0.00771804
36.1407	-0.0245044
15.7376	0.221009
21.7933	-0.0304497
53.382	-0.00232879
56.5645	0.0127785
56.178	-0.00893523
76.2369	-0.00840615
28.2733	-0.0702816
112.625	0.023958
10.8325	0.0442063
63.3611	-0.0111755
37.3359	-0.0425941
40.7369	-0.0439288
23.6934	-0.00280419
34.7029	-0.00843821
69.1865	-0.0112548
37.4914	-0.00952924
77.7173	0.00856927
13.6175	0.0877618
47.311	-0.0107958
64.9875	-0.00666619
41.7534	-0.0107468
23.609	-0.0340873
51.0393	-0.0210628
28.368	-0.0106611
77.3956	-0.0110259
46.8392	0.0193671
57.3753	0.011209
36.0184	-0.00649465
70.0675	-0.00582746
24.2601	0.0959366
53.2671	0.0149678
25.2591	-0.018061
46.4485	0.00745271
53.1718	0.0016224
95.5003	0.0172227
53.4129	-0.0583642
26.2615	-0.0541271
20.0384	-0.046064
42.255	-0.00527686
62.3158	0.0038504
33.3459	-0.0368903
36.5081	-0.0169638
24.068	0.0163118
39.7527	-0.00390201
59.6494	-0.0190528
8.77343	0.0303522
68.0801	0.0484471
41.9165	0.0266457
15.5661	0.0792486
43.6967	0.0017843
57.1588	0.0836009
93.2073	9.84023e-05
85.2698	-0.00667952
81.3499	0.00477754
34.92	-0.0155325
106.151	0.00227978
42.8754	0.0044339
72.5933	-0.0399273
39.8778	0.0326609
48.3726	-0.0161735
53.72	0.0175495
19.0997	0.0624223
56.9772	0.00306459
116.082	-0.0087404
19.9227	0.0259298
59.8471	-0.0134165
25.1604	0.0156512
60.148	0.00210851
76.9283	0.0586786
31.9344	0.00880458
11.8605	0.391805
44.8417	-0.0357944
50.187	-0.0361037
14.0037	0.118897
64.5115	0.0057953
67.8406	-0.00225769
24.2271	-0.00468023
40.4387	-0.0129831
73.3347	-0.00131185
38.1345	-0.00883244
106.647	0.0258152
32.8244	0.0289069
11.8416	0.0430746
96.6994	0.00886082
52.2849	-0.0243339
67.8141	0.107388
21.05	-0.0520171
17.6064	0.0144734
104.455	0.00441531
22.7777	-0.0210793
67.252	-0.0238725
51.7397	0.0321073
53.2057	-0.0685683
109.816	0.00855088
66.0373	-0.0123521
49.3469	0.00519502
85.4116	-0.00839028
77.108	-0.00152657
30.9213	0.0105015
62.9945	-0.018356
46.3359	-0.00497873
31.0614	-0.00276084
87.8596	0.0115582
35.3614	0.0191067
97.7348	0.000683274
48.2392	-0.00846279
56.1423	-0.00291384
47.3066	0.000659643
86.9512	0.00114123
12.695	0.0911964
35.5675	-0.0199829
75.6959	-0.00587903
43.9873	0.0495035
82.2281	0.128385
20.405	0.0942353
47.578	0.00431793
39.3912	-0.00713318
22.0172	-0.0185434
33.9078	0.0171428
87.4495	-0.0177604
18.5142	-0.0273085
32.7553	-0.0266545
56.06	0.014782
76.8911	-0.0656825
37.6561	0.131988
32.0069	0.00767087
65.9466	0.039436
13.3992	0.0780728
17.4016	0.107106
68.3042	-0.016544
69.7298	0.0350918
23.3683	0.0085391
72.4611	0.00415137
91.0208	-0.0139027
46.7988	-0.00749977
96.9559	-0.00323185
8.6495	0.244748
37.3632	0.0109379
92.2942	-0.00214738
55.69	0.0965886
44.0713	0.0216141
45.9692	0.0152171
80.4581	-0.0010652
14.48	0.243965
55.6072	0.00229627
89.2585	-0.0084864
52.9393	0.021439
52.4593	0.0135367
15.5287	0.0386621
61.8116	-0.0129573
37.8172	-0.00161575
49.2811	0.028239
52.2121	0.028164
17.4678	0.0116323
50.0372	-0.0109036
38.1971	-0.00187077
90.7903	-0.000436771
91.7134	-0.00296977
45.5033	0.00942165
58.3858	-0.0355548
38.7372	-0.00260545
72.5056	-0.00693591
58.2799	-0.00546823
16.0826	0.0594086
26.1706	-0.0130596
32.789	0.0144782
98.7809	-0.00870504
15.7609	-0.0254353
43.9543	0.000994885
23.3931	0.0819405
121.487	-0.0238143
57.5404	0.0181472
82.7178	-0.00787938
18.0378	0.121669
61.5866	-0.00451409
22.1887	-0.00937676
37.1866	-0.0154773
16.1076	-0.00541272
49.2592	0.190377
88.3442	0.00184872
60.8056	-0.00121203
61.1714	-0.0107662
42.5311	0.00587041
60.103	-0.036184
35.7669	-0.010868
16.4599	-0.0067401
39.1435	0.031391
41.4421	-0.00461112
92.847	0.00661628
88.9798	-0.0214684
78.2006	-0.0111078
35.9342	-0.00320547
12.444	0.0665129
59.1729	0.00810647
13.1705	0.0692464
41.0955	0.00743652
24.4293	0.0236139
45.2297	0.00282486
58.013	-0.0131491
73.2978	0.00172609
107.011	0.0138459
21.018	0.144245
51.7643	0.00698587
45.5196	0.00484113
37.5828	0.00321411
52.1975	-0.00617038
24.2275	-0.0246996
68.836	0.055793
86.8602	0.00171611
38.9683	-0.0210989
36.0957	0.00435109
25.2623	0.0613062
16.0937	0.0454837
19.4832	-0.00807912
27.7034	0.0238948
58.8759	0.00509002
68.9566	0.0197106
36.0193	0.0138079
28.9519	0.0674019
44.7632	-0.0251501
24.2265	0.11138
39.6344	0.018352
35.0249	0.00213154
13.0267	0.0499553
31.4917	0.0120246
34.0312	0.0515278
70.2153	0.00724291
15.9092	0.266692
37.1864	-0.0147982
60.2324	-0.0167646
45.0749	0.0179151
38.573	0.00123016
81.5083	-0.0121697
12.1973	0.113255
89.2466	-0.0675634
43.7273	0.0105084
90.4539	0.0514527
38.7156	0.0391073
17.0917	-0.0108899
43.1631	0.00377128
61.1988	-0.0209217
26.9739	0.0946097
21.7997	-0.0176918
18.311	0.00613872
31.1734	0.0348203
25.6916	-0.00337605
66.6065	0.00613866
19.8404	0.0159265
81.5479	-0.00288286
87.48	0.0038946
53.0789	0.0163368
111.385	0.00346156
45.8801	-0.00384497
55.1574	-0.00184665
45.4232	0.0869893
13.7344	0.10195
56.3294	0.00396418
70.012	-0.00239664
131.346	0.0107211
76.0719	-0.0111675
28.9933	7.62865e-05
50.7201	0.00285585
61.6889	-0.0467563
23.5609	-0.0312895
42.5031	-0.0422071
15.6281	-0.00870696
85.445	0.00389962
44.3662	-0.013639
27.2766	-0.0211789
81.711	0.0274981
62.2297	0.0149414
112.513	0.00141619
58.3314	0.00335924
98.0163	0.0084358
39.484	-0.0293999
37.7421	-0.0169933
70.0941	0.00479356
30.0799	0.00875105
29.8427	-0.0250351
64.3821	0.0184914
39.4067	0.0327931
13.252	0.0141983
26.4159	-0.0137208
57.265	-0.0146877
56.8052	-0.015945
81.7615	-0.0220534
112.612	-0.000358398
55.7411	-0.000701403
63.8639	-0.00937715
76.8874	-0.00100031
77.3058	-0.0113595
32.9582	0.0101493
97.925	-0.0142664
26.6816	-0.0465281
64.6059	0.0214883
34.0677	0.000922291
68.685	-0.0458184
55.3097	0.0097177
54.7384	-0.000501733
22.818	0.0189485
38.2783	-0.000691737
13.67	0.252775
59.2707	0.000355811
68.0765	0.0105627
83.7538	0.0318269
71.6653	0.0418444
38.4497	0.00258175
54.496	0.0299583
88.4038	0.0122116
21.6201	-0.0483543
20.8291	-0.0117696
90.4377	0.00517964
37.898	-0.0413937
50.6327	-0.0185359
64.2571	-0.0167321
97.8487	-0.0129282
24.702	0.172555
40.9646	0.0186728
46.7336	-0.00720187
79.7631	-0.00461176
63.8733	0.00591598
20.8728	0.0614843
61.2697	-0.00896258
77.6375	0.00425832
50.778	-0.0265287
9.81365	0.166495
15.8856	0.0511026
64.1032	0.154169
44.2531	-0.00684559
55.5958	0.0290148
74.2046	-0.0140896
47.138	0.147243
12.1178	0.136654
47.9867	-0.0172831
56.5314	-0.00841396
67.5707	-0.0225769
34.6177	0.0911018
93.6148	0.00860137
149.952	0.00632617
98.7521	-0.0116844
74.9739	-0.046021
57.4371	0.00154289
10.0708	0.159746
50.03	0.00748131
27.5785	0.0160738
18.5408	-0.0054355
32.3342	0.0366548
42.1512	0.00173898
31.9223	0.0214014
26.8367	-0.0153335
59.5497	0.00660239
23.3045	0.00753753
28.6378	0.0526163
69.5881	0.0253501
23.1921	-0.0292222
33.704	0.0028082
71.9962	0.0273428
67.5777	-0.0118934
83.6746	-0.00477814
75.2181	0.00603074
62.0414	0.0256683
73.0788	-0.0327785
48.7882	0.0343512
45.8428	-0.0152587
58.202	-0.0255601
44.1432	0.00945644
15.2066	0.113424
37.1576	-0.0504777
69.3252	0.0101947
35.3614	0.000972612
53.5758	-0.00309098
62.4027	0.0301394
64.5418	0.00819018
31.7863	-0.100897
48.9424	-0.00450364
17.641	0.0529929
48.8761	0.00899686
37.6002	0.0400978
45.2609	-0.00878743
125.798	-0.00143454
55.1138	-0.0630643
57.1791	0.00510698
33.296	0.0141228
26.799	-0.0189109
67.5836	-0.0333949
10.9933	0.0132382
39.6856	0.00486162
11.773	0.141014
26.9589	0.128835
65.2855	-0.0197008
44.621	0.000202787
68.0646	0.0093687
25.0463	0.0303442
13.3321	0.120756
52.9909	-0.0425181
77.8924	-0.0140091
32.0247	-0.00986569
20.3524	-0.0158839
112.612	0.00672644
42.1282	-0.0133157
30.6317	0.0119071
102.61	0.0234523
12.0946	0.0640831
87.2587	-0.0126632
25.4842	-0.00745268
65.8517	-0.0175925
37.3288	-0.0130452
27.7028	-0.00786587
26.9923	0.00117642
31.5865	0.0144948
45.3633	-0.0314085
21.6256	-0.0350107
61.7295	0.0258749
26.0743	-0.0207473
65.2682	0.00471346
40.5706	-0.0666875
83.8814	-0.0346214
53.4556	0.01048
67.75	-0.00367092
29.3582	-0.0158013
100.616	-0.0225563
26.7099	0.000370463
48.0534	0.00800789
35.2367	0.0021692
21.7987	-0.0446658
54.9895	-0.00448095
74.1235	-0.000117423
43.0108	0.00771711
74.5264	0.00310238
14.9021	0.0912081
42.5495	-0.0146834
30.6167	-0.07868
58.8542	-0.022623
31.8589	0.0249904
44.88	0.00556419
13.0079	0.249018
106.748	-0.00283328
80.9519	-0.0210505
31.4511	0.003563
23.7263	0.0468941
18.0731	-0.0555993
111.176	-0.0183854
48.4218	-0.000471714
74.8537	-0.023179
15.5538	0.0654338
39.5128	0.00528841
53.0197	-0.0239919
34.3577	-0.00171909
51.1345	-0.0199856
102.828	0.0101717
68.0843	-0.0017547
84.2532	-0.00395015
44.6054	0.0561083
74.7901	-0.0136585
26.473	0.0116397
30.5569	-0.00280825
23.6961	0.00542852
40.5811	-0.00908095
63.9559	0.0721326
40.8967	-0.0378658
64.6706	0.0146982
50.7948	0.0198209
12.1178	0.114051
26.0968	-0.0221012
25.0643	-0.0182104
72.0728	-0.00491424
40.4936	-0.0218557
36.7369	-0.000262575
72.5933	-0.0319549
31.3685	-0.00109276
70.8575	-0.0120642
87.9739	-0.0130218
48.7072	-0.00224914
112.56	0.0219688
16.6678	0.00575527
43.2098	0.024405
44.3679	-0.00487558
73.3873	-0.00655209
75.458	0.000847118
26.8902	0.000687576
13.1795	0.138605
18.1804	-0.10965
37.0409	0.0122726
111.99	-0.00954695
37.3407	-0.00280342
46.7986	-0.0269279
114.761	0.00261369
55.2962	0.00398653
90.1197	0.0409191
34.9936	0.0370418
24.7352	0.00181308
86.0173	0.00285072
60.2014	0.00429411
82.5563	0.0090051
31.4851	-0.0116695
30.6897	0.0174656
32.0409	-0.0529765
86.742	-0.000323013
14.0927	0.239302
66.3383	-0.0129652
39.0106	0.00923732
34.9033	0.00701051
37.7692	0.0355507
72.768	-0.0160445
71.7359	-0.00975063
77.5431	-0.00452648
23.8588	-0.0521226
99.4554	-0.0576016
32.5436	0.0557313
56.879	-0.0337163
29.3178	-0.0305583
31.5447	-0.0943554
17.9003	0.0147785
90.4712	0.0493044
77.2354	-0.000493466
69.8817	0.0156607
21.9229	-0.0249098
18.7931	0.050045
18.7165	0.0712278
65.3038	0.0122504
53.8652	0.00796307
109.735	0.114089
40.1066	0.00273089
51.1837	0.071029
23.9977	-0.0339809
63.317	0.0205954
55.657	0.00815955
39.605	-0.00983982
54.2927	0.0132311
19.06	-0.047462
14.6568	0.184259
35.3595	0.0506328
65.9207	-0.0153076
36.5987	-0.00735949
72.0005	0.0205592
48.1547	-0.0200101
33.9621	0.0321871
46.6827	-0.00165091
66.2668	0.060024
61.1134	0.201356
14.919	0.0376973
17.9997	0.00447954
49.1815	0.0214281
99.9167	-0.0190862
91.4942	-0.0174823
19.9825	0.00757871
55.3168	0.0033665
50.547	0.00173444
88.9445	0.00256861
30.3347	-0.0222368
24.737	-0.000517939
55.1276	0.0115929
30.9554	0.149951
21.2009	0.0350671
39.9982	0.00153027
7.41651	0.234955
53.7849	-0.0393205
62.1992	0.00140017
13.4761	0.113311
79.2584	0.00838194
14.2257	-0.00930395
67.931	-0.0209482
50.6223	0.0478121
22.3065	-0.0119473
30.4796	-0.0160384
46.6001	0.0207815
56.4747	0.00558655
50.3165	0.00478535
105.331	0.0209778
59.6555	0.00990327
85.3271	-0.0049113
52.9206	-0.0497513
63.1851	0.0143786
23.8356	0.0290582
17.5499	0.0606899
49.5411	0.0592655
49.7026	-0.0050613
31.0875	0.0129349
89.9181	-0.0135591
47.1267	-0.0566648
68.104	-0.0470232
125.666	0.00861837
46.6296	-0.0428138
33.9621	0.0376871
43.0295	0.00457257
58.6952	-0.0128466
72.3992	0.00425149
60.9854	0.0073334
35.4374	-0.122148
50.3989	-0.0209549
17.8623	0.122179
50.238	-0.014823
109.622	-0.00455548
26.7168	0.00717663
67.7394	-0.0285394
57.216	0.00774879
112.972	-0.0117184
44.9747	-0.00242167
37.0677	-0.0306418
85.7605	-0.0402168
20.8687	-0.0447693
52.5983	-0.0130526
50.006	-0.0319412
22.5009	0.0718223
33.3341	-0.0325346
47.3629	8.9035e-05
79.8623	0.00309493
18.5287	-0.0481097
31.45	0.0041103
87.772	0.0022191
80.4644	-0.00476866
77.5306	-0.0184101
83.2629	0.00569617
105.465	0.0120265
39.4356	-0.00836569
40.9865	0.0092168
85.6724	-0.0100855
31.4086	-0.025188
10.8172	0.185902
53.7313	-0.0198517
39.481	-0.000831846
70.6322	-0.016404
37.0776	0.012752
18.311	0.0119241
29.1605	-0.020402
87.2246	-0.00717577
36.4367	0.0015265
85.4633	0.0175332
87.2458	0.125014
94.455	-0.00630851
29.8899	0.0727184
91.985	0.0155351
41.6788	-0.0105849
20.1803	-0.0174123
73.5449	-0.016079
54.9073	0.00330244
53.7849	-0.0571199
29.7708	-0.0121956
31.8971	0.000643666
58.35	-0.000298664
29.3411	0.0577378
22.9646	-0.00588968
72.8673	-0.0223006
11.5224	0.0804465
76.2488	-0.00537479
23.8297	0.0265871
15.2426	0.177397
15.3635	0.224979
19.0027	-0.00400153
38.1698	0.0126462
35.6187	-0.036888
98.7013	0.0235318
71.8789	0.0157448
59.9911	0.016827
54.9289	-0.0149663
46.5758	0.00174131
39.127	0.0237844
46.0491	0.00704916
54.7846	-0.0125285
111.101	0.00282811
42.2311	-0.0226722
14.5326	0.207495
88.0153	-0.00549651
61.0835	0.00435691
23.3931	0.0529648
96.7689	-0.0501902
28.7076	-0.0137069
105.113	-0.00604386
[truncated: 501 more rows]

## Sheet: Panel K - sys avg weights
Positive
	0.085137	0.0544687	0.041716	0.036832	0.0248229	0.0388038	0.0503452	0.0479934	0.0125301	0.0420362	0.0418073	0.0116111	0.0153575	0.0230911	0.0273071	0.0187649
	0.058066	0.0685667	0.0299392	0.0453651	0.0438149	0.0315909	0.0148984	0.0156349	0.0199108	0.016265	0.0507883	0.00703614	0.00773264	0.0227196	0.00939599	0.0109569
	0.0371081	0.0206123	0.116535	0.0626462	0.0115083	0.0623196	0.0325965	0.0309691	0.00512669	0.0168995	0.0252527	0.00885242	0.00757644	0.0154756	0.015039	0.0266917
	0.0355867	0.0459056	0.0747673	0.08165	0.043352	0.0414791	0.0115484	0.0129482	0.0204	0.0210291	0.0400504	0.00830974	0.0107154	0.0224082	0.00658187	0.0115215
	0.029109	0.04414	0.0193539	0.0425346	0.0803146	0.0286955	0.0106691	0.0143259	0.0256313	0.0212756	0.0357458	0.00626441	0.0172168	0.0527401	0.00615859	0.00768189
	0.0293863	0.0291677	0.0615911	0.043513	0.0252995	0.115522	0.0475488	0.0179904	0.0286067	0.00686154	0.0164431	0.00969093	0.00625695	0.0320035	0.0208729	0.044244
	0.0629608	0.0172248	0.0404078	0.0164854	0.0131113	0.0543865	0.0962005	0.0490028	0.0137179	0.0140817	0.0168394	0.0167314	0.00809559	0.024079	0.0648268	0.0464644
	0.059138	0.0200201	0.0302062	0.0103248	0.0131042	0.0360487	0.053399	0.0875926	0.0127238	0.036482	0.0264966	0.0415335	0.0242199	0.0160952	0.0144227	0
	0.026354	0.040438	0.0206928	0.0408096	0.0507142	0.0372812	0.0267951	0.0273987	0.0642288	0.0271078	0.0327126	0	0.0411555	0.0399393	0.0102201	0.0112718
	0.0383621	0.0188185	0.0229543	0.0202938	0.0258836	0.0103403	0.0167811	0.0380241	0.0198535	0.0649235	0.0558477	0.0263434	0.037562	0.0302082	0.0112956	0.0104853
	0.0487659	0.0508602	0.021488	0.0340237	0.0419775	0.0143485	0.0128064	0.0301846	0.0182798	0.0554473	0.0826716	0.00817387	0.00895343	0.020348	0.0104081	0.00388061
	0.0136481	0.00851695	0.00670433	0.0101083	0.00961847	0.00802412	0.0191321	0.0413258	9.14831e-05	0.0275732	0.0113467	0.0752682	0.0216224	0.0101163	0.0188411	0
	0.0152201	0.0102746	0.00946075	0.014097	0.0188214	0.0049023	0.0102122	0.0357993	0.0384505	0.0427972	0.0121617	0.0266138	0.102945	0.0573485	0.0159272	0.0113923
	0.0356848	0.0271594	0.0166185	0.0384186	0.0759975	0.0444065	0.0255671	0.0277901	0.0235025	0.034384	0.0341921	0.0140477	0.0602543	0.111944	0.0154338	0.0126269
	0.0219327	0.00966496	0.0124447	0.0109803	0.00703223	0.0168089	0.0538002	0.01403	0.00473269	0.00444833	0.00890858	0	0.00669292	0.010448	0.127524	0.0466971
	0.00821758	0.00555467	0.0294443	0.00646223	0.00530449	0.0433459	0.0305281	0	0.00550777	0.00747187	0.00876592	0	0.00680253	0.00834621	0.0497434	0.0926158
Negative
	-0.0114385	-0.0234484	-0.0113521	-0.0285078	-0.03072	-0.00840887	-0.0296718	-0.02038	-0.00906671	-0.0222541	-0.0248994	-0.0106411	-0.0178302	-0.0114074	-0.0461395	-0.0229352
	-0.0210048	-0.0113687	-0.0294451	-0.0225197	-0.0267938	-0.0393195	-0.0231026	-0.0175365	-0.00753171	-0.0219918	-0.0246804	-0.0096127	-0.0064551	-0.0276776	-0.00730839	-0.00664397
	-0.0122125	-0.0141955	-0.0145657	-0.0309714	-0.0270439	-0.032516	-0.0252046	-0.0156701	-0.00511515	-0.0142086	-0.00533307	-0.0115035	-0.00600633	-0.00931827	-0.00889924	-0.0199417
	-0.0249396	-0.0319254	-0.0334335	-0.00885174	-0.022738	-0.011922	-0.020861	-0.0247751	-0.0100587	-0.0208019	-0.0328003	-0.0133008	-0.00784357	-0.0323239	-0.00675687	-0.0267054
	-0.0334767	-0.0309031	-0.0257665	-0.0206427	-0.0102531	-0.0457321	-0.0135978	-0.0103049	-0.00810438	-0.021619	-0.024966	-0.00901063	-0.0216072	-0.0210504	-0.00991945	-0.00868664
	-0.0111946	-0.0418784	-0.046492	-0.0119622	-0.048215	-0.000149828	-0.0358033	-0.012696	-0.00884791	-0.0180857	-0.032294	-0.00773583	-0.00813404	-0.0232084	-0.0200575	-0.0234317
	-0.0272882	-0.0188293	-0.0395726	-0.0199147	-0.0175313	-0.03838	-0.0159157	-0.0171282	-0.00405153	-0.02095	-0.0292083	-0.0161343	-0.0105897	-0.00458305	-0.0296658	-0.0435721
	-0.0256652	-0.0224807	-0.0165453	-0.027043	-0.0119826	-0.022234	-0.0184145	-0.00728116	-0.00724448	-0.0166528	-0.0236058	-0.0231616	-0.0221437	-0.0102258	-0.0150885	0
	-0.0272333	-0.0214888	-0.0171419	-0.0277638	-0.0183215	-0.0143387	-0.010864	-0.0118336	-0.00437137	-0.00631508	-0.0164914	0	-0.0262844	-0.00580695	-0.0146	-0.0178771
	-0.0266904	-0.0251425	-0.0210647	-0.0233484	-0.0293132	-0.0190865	-0.0224825	-0.0183932	-0.00330688	-0.00413805	-0.00990821	-0.0150291	-0.0154349	-0.0151653	-0.0128711	-0.0139447
	-0.0294949	-0.0194784	-0.00655145	-0.0263654	-0.0311813	-0.0497431	-0.0323739	-0.028633	-0.00723361	-0.0100011	-0.0137555	-0.0314518	-0.0133267	-0.0201632	-0.0138242	-0.000381454
	-0.0116217	-0.00842973	-0.00745494	-0.00887861	-0.0105568	-0.0118186	-0.0147312	-0.0308567	-0.011034	-0.0178056	-0.00641481	-0.0152845	-0.0141964	-0.00368435	-0.012579	0
	-0.0188147	-0.0065413	-0.00573209	-0.012608	-0.0302372	-0.0110056	-0.0112668	-0.0308639	-0.0244683	-0.0214533	-0.0174439	-0.0142287	-0.00708627	-0.025628	-0.0221106	-0.0188797
	-0.0338309	-0.0264338	-0.0170646	-0.0626426	-0.0324098	-0.0259713	-0.00963389	-0.0193593	-0.0038313	-0.0252464	-0.0319984	-0.00424924	-0.026943	-0.00455642	-0.016541	-0.0148208
	-0.0916876	-0.0051172	-0.0348951	-0.0160342	-0.011951	-0.0217559	-0.0210276	-0.0136879	-0.00464672	-0.00781495	-0.00883888	0	-0.00897879	-0.00533293	-0.034733	-0.0310126
	-0.0103073	-0.00517429	-0.0333971	-0.0187251	-0.00821102	-0.021507	-0.0217597	0	-0.00794937	-0.0156996	-0.00124838	0	-0.0077815	-0.00516455	-0.0358235	-0.00985395

[truncated: 2 more sheets: Panel L - within vs between, Panel M - prob density]
