# Supplementary material for: A multi-modal, asymmetric, weighted, and signed description of anatomical connectivity
Source: Nat Commun. 2024 Jul 12;15:5865. doi: 10.1038/s41467-024-50248-6 (PMC11245624; doi:10.1038/s41467-024-50248-6)
Supplement: Supplementary file 4 — Source Data [file 41467_2024_50248_MOESM4_ESM.zip › Figure_2_Comparing_modules.xlsx]

## Sheet: Panel A - coassign prob
0	0.945	0.984	0.967	0.508	0.977	0.592	0.934	0.593	0.956	0.57	0.956	0.947	0.746	0.743	0.717	0.674	0.579	0.573	0.573	0.563	0.563	0.563	0.562	0	0	0	0	0	0	0	0	0	0	0	0	0	0	0	0	0	0	0	0.001	0.001	0	0	0	0.009	0.001
0.945	0	0.951	0.962	0.525	0.944	0.619	0.882	0.618	0.932	0.612	0.933	0.998	0.801	0.798	0.743	0.718	0.623	0.628	0.628	0.618	0.618	0.618	0.617	0	0	0	0	0	0	0	0	0	0	0	0	0	0	0	0	0	0	0	0	0	0	0	0	0.008	0
0.984	0.951	0	0.983	0.524	0.993	0.608	0.918	0.609	0.951	0.586	0.952	0.949	0.756	0.753	0.71	0.676	0.595	0.589	0.589	0.579	0.579	0.579	0.578	0	0	0	0	0	0	0	0	0	0	0	0	0	0	0	0	0	0	0	0	0	0	0	0	0.008	0
0.967	0.962	0.983	0	0.536	0.976	0.625	0.902	0.624	0.941	0.603	0.942	0.96	0.773	0.77	0.712	0.69	0.612	0.606	0.606	0.596	0.596	0.596	0.595	0	0	0	0	0	0	0	0	0	0	0	0	0	0	0	0	0	0	0	0	0	0	0	0	0.008	0
0.508	0.525	0.524	0.536	0	0.531	0.893	0.453	0.894	0.497	0.868	0.498	0.523	0.693	0.696	0.391	0.622	0.879	0.861	0.861	0.851	0.851	0.851	0.85	0	0	0	0	0	0	0	0	0	0	0	0	0	0	0	0	0	0	0	0	0	0	0	0	0	0
0.977	0.944	0.993	0.976	0.531	0	0.615	0.911	0.616	0.944	0.593	0.945	0.942	0.749	0.746	0.703	0.669	0.602	0.596	0.596	0.586	0.586	0.586	0.585	0	0	0	0	0	0	0	0	0	0	0	0	0	0	0	0	0	0	0	0	0	0	0	0	0.008	0
0.592	0.619	0.608	0.625	0.893	0.615	0	0.534	0.999	0.581	0.975	0.582	0.617	0.792	0.795	0.471	0.717	0.984	0.965	0.965	0.955	0.955	0.955	0.954	0	0	0	0	0	0	0	0	0	0	0	0	0	0	0	0	0	0	0	0	0	0	0	0	0	0
0.934	0.882	0.918	0.902	0.453	0.911	0.534	0	0.535	0.898	0.516	0.898	0.884	0.686	0.683	0.684	0.623	0.523	0.517	0.517	0.509	0.509	0.509	0.508	0	0	0	0	0	0	0	0	0	0	0	0	0	0	0	0	0	0	0	0.017	0.017	0.016	0.016	0.016	0.029	0.017
0.593	0.618	0.609	0.624	0.894	0.616	0.999	0.535	0	0.582	0.974	0.583	0.616	0.791	0.794	0.47	0.716	0.983	0.964	0.964	0.954	0.954	0.954	0.953	0	0	0	0	0	0	0	0	0	0	0	0	0	0	0	0	0	0	0	0	0	0	0	0	0	0
0.956	0.932	0.951	0.941	0.497	0.944	0.581	0.898	0.582	0	0.562	0.999	0.934	0.733	0.73	0.692	0.658	0.568	0.563	0.563	0.556	0.556	0.556	0.555	0	0	0	0	0	0	0	0	0	0	0	0	0	0	0	0	0	0	0	0	0	0	0	0	0.008	0
0.57	0.612	0.586	0.603	0.868	0.593	0.975	0.516	0.974	0.562	0	0.563	0.61	0.795	0.798	0.469	0.72	0.987	0.968	0.968	0.978	0.978	0.978	0.977	0	0	0	0	0	0	0	0	0	0	0	0	0	0	0	0	0	0	0	0	0	0	0	0	0	0
0.956	0.933	0.952	0.942	0.498	0.945	0.582	0.898	0.583	0.999	0.563	0	0.935	0.734	0.731	0.692	0.659	0.569	0.564	0.564	0.557	0.557	0.557	0.556	0	0	0	0	0	0	0	0	0	0	0	0	0	0	0	0	0	0	0	0	0	0	0	0	0.008	0
0.947	0.998	0.949	0.96	0.523	0.942	0.617	0.884	0.616	0.934	0.61	0.935	0	0.799	0.796	0.745	0.718	0.621	0.626	0.626	0.616	0.616	0.616	0.615	0	0	0	0	0	0	0	0	0	0	0	0	0	0	0	0	0	0	0	0	0	0	0	0	0.008	0
0.746	0.801	0.756	0.773	0.693	0.749	0.792	0.686	0.791	0.733	0.795	0.734	0.799	0	0.997	0.655	0.907	0.808	0.827	0.827	0.817	0.817	0.817	0.816	0	0	0	0	0	0	0	0	0	0	0	0	0	0	0	0	0	0	0	0	0	0	0	0	0.004	0
0.743	0.798	0.753	0.77	0.696	0.746	0.795	0.683	0.794	0.73	0.798	0.731	0.796	0.997	0	0.652	0.904	0.811	0.83	0.83	0.82	0.82	0.82	0.819	0	0	0	0	0	0	0	0	0	0	0	0	0	0	0	0	0	0	0	0	0	0	0	0	0.004	0
0.717	0.743	0.71	0.712	0.391	0.703	0.471	0.684	0.47	0.692	0.469	0.692	0.745	0.655	0.652	0	0.748	0.481	0.5	0.5	0.49	0.49	0.49	0.489	0	0	0	0	0	0.001	0	0	0	0	0	0	0	0	0	0	0	0	0	0.008	0.008	0.005	0.005	0.005	0.025	0.008
0.674	0.718	0.676	0.69	0.622	0.669	0.717	0.623	0.716	0.658	0.72	0.659	0.718	0.907	0.904	0.748	0	0.733	0.752	0.752	0.742	0.742	0.742	0.741	0	0	0	0	0	0	0	0	0	0	0	0	0	0	0	0	0	0	0	0.003	0.003	0.002	0.002	0.002	0.01	0.003
0.579	0.623	0.595	0.612	0.879	0.602	0.984	0.523	0.983	0.568	0.987	0.569	0.621	0.808	0.811	0.481	0.733	0	0.981	0.981	0.971	0.971	0.971	0.97	0	0	0	0	0	0	0	0	0	0	0	0	0	0	0	0	0	0	0	0	0	0	0	0	0	0
0.573	0.628	0.589	0.606	0.861	0.596	0.965	0.517	0.964	0.563	0.968	0.564	0.626	0.827	0.83	0.5	0.752	0.981	0	1	0.99	0.99	0.99	0.989	0	0	0	0	0	0	0	0	0	0	0	0	0	0	0	0	0	0	0	0	0	0	0	0	0	0
0.573	0.628	0.589	0.606	0.861	0.596	0.965	0.517	0.964	0.563	0.968	0.564	0.626	0.827	0.83	0.5	0.752	0.981	1	0	0.99	0.99	0.99	0.989	0	0	0	0	0	0	0	0	0	0	0	0	0	0	0	0	0	0	0	0	0	0	0	0	0	0
0.563	0.618	0.579	0.596	0.851	0.586	0.955	0.509	0.954	0.556	0.978	0.557	0.616	0.817	0.82	0.49	0.742	0.971	0.99	0.99	0	1	1	0.999	0	0	0	0	0	0	0	0	0	0	0	0	0	0	0	0	0	0	0	0	0	0	0	0	0	0
0.563	0.618	0.579	0.596	0.851	0.586	0.955	0.509	0.954	0.556	0.978	0.557	0.616	0.817	0.82	0.49	0.742	0.971	0.99	0.99	1	0	1	0.999	0	0	0	0	0	0	0	0	0	0	0	0	0	0	0	0	0	0	0	0	0	0	0	0	0	0
0.563	0.618	0.579	0.596	0.851	0.586	0.955	0.509	0.954	0.556	0.978	0.557	0.616	0.817	0.82	0.49	0.742	0.971	0.99	0.99	1	1	0	0.999	0	0	0	0	0	0	0	0	0	0	0	0	0	0	0	0	0	0	0	0	0	0	0	0	0	0
0.562	0.617	0.578	0.595	0.85	0.585	0.954	0.508	0.953	0.555	0.977	0.556	0.615	0.816	0.819	0.489	0.741	0.97	0.989	0.989	0.999	0.999	0.999	0	0	0	0	0	0	0	0	0	0	0	0	0	0	0	0	0	0	0	0	0	0	0	0	0	0	0
0	0	0	0	0	0	0	0	0	0	0	0	0	0	0	0	0	0	0	0	0	0	0	0	0	0.787	0.761	0.761	0.761	0.738	0.788	0.88	0.761	0.761	0.775	0.864	0.787	0.787	0.787	0.871	0.787	0.787	0.787	0.004	0.004	0.005	0.006	0.005	0.003	0.004
0	0	0	0	0	0	0	0	0	0	0	0	0	0	0	0	0	0	0	0	0	0	0	0	0.787	0	0.842	0.842	0.842	0.784	0.849	0.802	0.842	0.842	0.856	0.745	0.85	0.85	0.85	0.746	0.85	0.85	0.85	0.016	0.016	0.018	0.019	0.018	0.014	0.016
0	0	0	0	0	0	0	0	0	0	0	0	0	0	0	0	0	0	0	0	0	0	0	0	0.761	0.842	0	1	1	0.898	0.973	0.7	1	1	0.986	0.81	0.974	0.974	0.974	0.805	0.974	0.974	0.974	0.006	0.006	0.007	0.007	0.007	0.005	0.006
0	0	0	0	0	0	0	0	0	0	0	0	0	0	0	0	0	0	0	0	0	0	0	0	0.761	0.842	1	0	1	0.898	0.973	0.7	1	1	0.986	0.81	0.974	0.974	0.974	0.805	0.974	0.974	0.974	0.006	0.006	0.007	0.007	0.007	0.005	0.006
0	0	0	0	0	0	0	0	0	0	0	0	0	0	0	0	0	0	0	0	0	0	0	0	0.761	0.842	1	1	0	0.898	0.973	0.7	1	1	0.986	0.81	0.974	0.974	0.974	0.805	0.974	0.974	0.974	0.006	0.006	0.007	0.007	0.007	0.005	0.006
0	0	0	0	0	0	0	0	0	0	0	0	0	0	0	0.001	0	0	0	0	0	0	0	0	0.738	0.784	0.898	0.898	0.898	0	0.924	0.671	0.898	0.898	0.911	0.766	0.923	0.923	0.923	0.769	0.923	0.923	0.923	0	0	0	0	0	0	0
0	0	0	0	0	0	0	0	0	0	0	0	0	0	0	0	0	0	0	0	0	0	0	0	0.788	0.849	0.973	0.973	0.973	0.924	0	0.725	0.973	0.973	0.987	0.827	0.999	0.999	0.999	0.83	0.999	0.999	0.999	0	0	0	0	0	0	0
0	0	0	0	0	0	0	0	0	0	0	0	0	0	0	0	0	0	0	0	0	0	0	0	0.88	0.802	0.7	0.7	0.7	0.671	0.725	0	0.7	0.7	0.714	0.882	0.726	0.726	0.726	0.889	0.726	0.726	0.726	0.009	0.009	0.01	0.011	0.01	0.008	0.009
0	0	0	0	0	0	0	0	0	0	0	0	0	0	0	0	0	0	0	0	0	0	0	0	0.761	0.842	1	1	1	0.898	0.973	0.7	0	1	0.986	0.81	0.974	0.974	0.974	0.805	0.974	0.974	0.974	0.006	0.006	0.007	0.007	0.007	0.005	0.006
0	0	0	0	0	0	0	0	0	0	0	0	0	0	0	0	0	0	0	0	0	0	0	0	0.761	0.842	1	1	1	0.898	0.973	0.7	1	0	0.986	0.81	0.974	0.974	0.974	0.805	0.974	0.974	0.974	0.006	0.006	0.007	0.007	0.007	0.005	0.006
0	0	0	0	0	0	0	0	0	0	0	0	0	0	0	0	0	0	0	0	0	0	0	0	0.775	0.856	0.986	0.986	0.986	0.911	0.987	0.714	0.986	0.986	0	0.824	0.988	0.988	0.988	0.819	0.988	0.988	0.988	0	0	0	0	0	0	0
0	0	0	0	0	0	0	0	0	0	0	0	0	0	0	0	0	0	0	0	0	0	0	0	0.864	0.745	0.81	0.81	0.81	0.766	0.827	0.882	0.81	0.81	0.824	0	0.828	0.828	0.828	0.993	0.828	0.828	0.828	0	0	0.001	0.001	0.001	0	0
0	0	0	0	0	0	0	0	0	0	0	0	0	0	0	0	0	0	0	0	0	0	0	0	0.787	0.85	0.974	0.974	0.974	0.923	0.999	0.726	0.974	0.974	0.988	0.828	0	1	1	0.831	1	1	1	0	0	0	0	0	0	0
0	0	0	0	0	0	0	0	0	0	0	0	0	0	0	0	0	0	0	0	0	0	0	0	0.787	0.85	0.974	0.974	0.974	0.923	0.999	0.726	0.974	0.974	0.988	0.828	1	0	1	0.831	1	1	1	0	0	0	0	0	0	0
0	0	0	0	0	0	0	0	0	0	0	0	0	0	0	0	0	0	0	0	0	0	0	0	0.787	0.85	0.974	0.974	0.974	0.923	0.999	0.726	0.974	0.974	0.988	0.828	1	1	0	0.831	1	1	1	0	0	0	0	0	0	0
0	0	0	0	0	0	0	0	0	0	0	0	0	0	0	0	0	0	0	0	0	0	0	0	0.871	0.746	0.805	0.805	0.805	0.769	0.83	0.889	0.805	0.805	0.819	0.993	0.831	0.831	0.831	0	0.831	0.831	0.831	0	0	0.001	0.001	0.001	0	0
0	0	0	0	0	0	0	0	0	0	0	0	0	0	0	0	0	0	0	0	0	0	0	0	0.787	0.85	0.974	0.974	0.974	0.923	0.999	0.726	0.974	0.974	0.988	0.828	1	1	1	0.831	0	1	1	0	0	0	0	0	0	0
0	0	0	0	0	0	0	0	0	0	0	0	0	0	0	0	0	0	0	0	0	0	0	0	0.787	0.85	0.974	0.974	0.974	0.923	0.999	0.726	0.974	0.974	0.988	0.828	1	1	1	0.831	1	0	1	0	0	0	0	0	0	0
0	0	0	0	0	0	0	0	0	0	0	0	0	0	0	0	0	0	0	0	0	0	0	0	0.787	0.85	0.974	0.974	0.974	0.923	0.999	0.726	0.974	0.974	0.988	0.828	1	1	1	0.831	1	1	0	0	0	0	0	0	0	0
0.001	0	0	0	0	0	0	0.017	0	0	0	0	0	0	0	0.008	0.003	0	0	0	0	0	0	0	0.004	0.016	0.006	0.006	0.006	0	0	0.009	0.006	0.006	0	0	0	0	0	0	0	0	0	0	1	0.974	0.969	0.974	0.928	0.996
0.001	0	0	0	0	0	0	0.017	0	0	0	0	0	0	0	0.008	0.003	0	0	0	0	0	0	0	0.004	0.016	0.006	0.006	0.006	0	0	0.009	0.006	0.006	0	0	0	0	0	0	0	0	0	1	0	0.974	0.969	0.974	0.928	0.996
0	0	0	0	0	0	0	0.016	0	0	0	0	0	0	0	0.005	0.002	0	0	0	0	0	0	0	0.005	0.018	0.007	0.007	0.007	0	0	0.01	0.007	0.007	0	0.001	0	0	0	0.001	0	0	0	0.974	0.974	0	0.995	1	0.902	0.978
0	0	0	0	0	0	0	0.016	0	0	0	0	0	0	0	0.005	0.002	0	0	0	0	0	0	0	0.006	0.019	0.007	0.007	0.007	0	0	0.011	0.007	0.007	0	0.001	0	0	0	0.001	0	0	0	0.969	0.969	0.995	0	0.995	0.897	0.973
0	0	0	0	0	0	0	0.016	0	0	0	0	0	0	0	0.005	0.002	0	0	0	0	0	0	0	0.005	0.018	0.007	0.007	0.007	0	0	0.01	0.007	0.007	0	0.001	0	0	0	0.001	0	0	0	0.974	0.974	1	0.995	0	0.902	0.978
0.009	0.008	0.008	0.008	0	0.008	0	0.029	0	0.008	0	0.008	0.008	0.004	0.004	0.025	0.01	0	0	0	0	0	0	0	0.003	0.014	0.005	0.005	0.005	0	0	0.008	0.005	0.005	0	0	0	0	0	0	0	0	0	0.928	0.928	0.902	0.897	0.902	0	0.924
0.001	0	0	0	0	0	0	0.017	0	0	0	0	0	0	0	0.008	0.003	0	0	0	0	0	0	0	0.004	0.016	0.006	0.006	0.006	0	0	0.009	0.006	0.006	0	0	0	0	0	0	0	0	0	0.996	0.996	0.978	0.973	0.978	0.924	0
0	0	0	0	0	0	0	0.016	0	0	0	0	0	0	0	0.005	0.002	0	0	0	0	0	0	0	0.006	0.019	0.007	0.007	0.007	0	0	0.011	0.007	0.007	0	0.001	0	0	0	0.001	0	0	0	0.969	0.969	0.995	1	0.995	0.897	0.973
0	0	0	0	0	0	0	0.016	0	0	0	0	0	0	0	0.005	0.002	0	0	0	0	0	0	0	0.013	0.025	0.011	0.011	0.011	0.004	0.004	0.018	0.011	0.011	0.004	0.007	0.004	0.004	0.004	0.007	0.004	0.004	0.004	0.962	0.962	0.988	0.993	0.988	0.89	0.966
0	0	0	0	0	0	0	0.016	0	0	0	0	0	0	0	0.005	0.002	0	0	0	0	0	0	0	0.005	0.018	0.007	0.007	0.007	0	0	0.01	0.007	0.007	0	0.001	0	0	0	0.001	0	0	0	0.97	0.97	0.996	0.996	0.996	0.899	0.974
0.002	0.001	0.002	0.002	0	0.002	0	0.017	0	0.002	0	0.002	0.001	0	0	0.004	0.001	0	0	0	0	0	0	0	0.005	0.018	0.007	0.007	0.007	0	0	0.01	0.007	0.007	0	0.001	0	0	0	0.001	0	0	0	0.946	0.946	0.972	0.976	0.972	0.875	0.95
0	0	0	0	0	0	0	0.006	0	0	0	0	0	0	0	0	0	0	0	0	0	0	0	0	0.026	0.083	0.057	0.057	0.057	0.037	0.039	0.028	0.057	0.057	0.046	0.015	0.039	0.039	0.039	0.013	0.039	0.039	0.039	0.82	0.82	0.846	0.851	0.846	0.749	0.824
0	0	0	0	0	0	0	0.006	0	0	0	0	0	0	0	0	0	0	0	0	0	0	0	0	0.026	0.083	0.057	0.057	0.057	0.037	0.039	0.028	0.057	0.057	0.046	0.015	0.039	0.039	0.039	0.013	0.039	0.039	0.039	0.82	0.82	0.846	0.851	0.846	0.749	0.824
0	0	0	0	0	0	0	0.006	0	0	0	0	0	0	0	0	0	0	0	0	0	0	0	0	0.026	0.083	0.057	0.057	0.057	0.037	0.039	0.028	0.057	0.057	0.046	0.015	0.039	0.039	0.039	0.013	0.039	0.039	0.039	0.82	0.82	0.846	0.851	0.846	0.749	0.824
0	0	0	0	0	0	0	0.006	0	0	0	0	0	0	0	0	0	0	0	0	0	0	0	0	0.026	0.083	0.057	0.057	0.057	0.037	0.039	0.028	0.057	0.057	0.046	0.015	0.039	0.039	0.039	0.013	0.039	0.039	0.039	0.82	0.82	0.846	0.851	0.846	0.749	0.824
0	0	0	0	0	0	0	0.006	0	0	0	0	0	0	0	0	0	0	0	0	0	0	0	0	0.026	0.083	0.057	0.057	0.057	0.037	0.039	0.028	0.057	0.057	0.046	0.015	0.039	0.039	0.039	0.013	0.039	0.039	0.039	0.82	0.82	0.846	0.851	0.846	0.749	0.824
0.888	0.833	0.872	0.855	0.415	0.865	0.492	0.923	0.493	0.852	0.474	0.852	0.835	0.639	0.636	0.675	0.599	0.481	0.475	0.475	0.467	0.467	0.467	0.466	0	0	0	0	0	0	0	0	0	0	0	0	0	0	0	0	0	0	0	0.021	0.021	0.02	0.02	0.02	0.036	0.021
0.98	0.925	0.964	0.947	0.49	0.957	0.573	0.923	0.574	0.939	0.551	0.939	0.927	0.726	0.723	0.712	0.666	0.56	0.554	0.554	0.544	0.544	0.544	0.543	0	0	0	0	0	0	0	0	0	0	0	0	0	0	0	0	0	0	0	0.001	0.001	0	0	0	0.012	0.001
0.882	0.827	0.866	0.849	0.407	0.859	0.477	0.877	0.478	0.848	0.455	0.848	0.829	0.629	0.626	0.675	0.596	0.464	0.458	0.458	0.448	0.448	0.448	0.447	0	0	0	0	0	0	0	0	0	0	0	0	0	0	0	0	0	0	0	0.007	0.007	0.006	0.006	0.006	0.022	0.007
0.996	0.941	0.98	0.963	0.504	0.973	0.588	0.938	0.589	0.958	0.566	0.958	0.943	0.742	0.739	0.713	0.67	0.575	0.569	0.569	0.559	0.559	0.559	0.558	0	0	0	0	0	0	0	0	0	0	0	0	0	0	0	0	0	0	0	0.001	0.001	0	0	0	0.009	0.001
0.919	0.867	0.903	0.887	0.438	0.896	0.519	0.985	0.52	0.883	0.503	0.883	0.869	0.673	0.67	0.684	0.615	0.51	0.504	0.504	0.496	0.496	0.496	0.495	0	0	0	0	0	0	0	0	0	0	0	0	0	0	0	0	0	0	0	0.026	0.026	0.024	0.024	0.024	0.038	0.026
0.88	0.856	0.875	0.865	0.432	0.868	0.505	0.832	0.506	0.924	0.486	0.923	0.858	0.657	0.654	0.672	0.615	0.492	0.487	0.487	0.48	0.48	0.48	0.479	0	0.001	0	0	0	0	0	0	0	0	0	0	0	0	0	0	0	0	0	0.001	0.001	0.001	0.001	0.001	0.012	0.001
0.849	0.823	0.842	0.832	0.411	0.835	0.478	0.809	0.479	0.891	0.461	0.89	0.825	0.628	0.626	0.639	0.584	0.464	0.459	0.459	0.455	0.455	0.455	0.454	0.001	0.001	0	0	0	0	0	0	0	0	0	0	0	0	0	0	0	0	0	0.002	0.002	0.002	0.002	0.002	0.015	0.002
0.681	0.657	0.674	0.667	0.422	0.668	0.419	0.644	0.42	0.723	0.407	0.722	0.659	0.516	0.515	0.465	0.461	0.405	0.397	0.397	0.398	0.398	0.398	0.397	0.013	0.011	0.003	0.003	0.003	0.006	0.004	0.015	0.003	0.003	0.003	0.018	0.004	0.004	0.004	0.018	0.004	0.004	0.004	0	0	0	0	0	0.006	0
0.575	0.542	0.564	0.552	0.223	0.558	0.252	0.582	0.253	0.609	0.237	0.608	0.544	0.367	0.366	0.405	0.34	0.238	0.232	0.232	0.23	0.23	0.23	0.23	0.001	0.002	0	0	0	0	0	0	0	0	0	0.002	0	0	0	0.002	0	0	0	0.027	0.027	0.023	0.023	0.023	0.057	0.028
0.547	0.515	0.538	0.526	0.214	0.532	0.24	0.554	0.241	0.58	0.225	0.579	0.516	0.35	0.35	0.38	0.325	0.226	0.219	0.219	0.217	0.217	0.217	0.217	0	0.007	0.002	0.002	0.002	0.002	0.002	0.001	0.002	0.002	0.002	0.002	0.002	0.002	0.002	0.002	0.002	0.002	0.002	0.031	0.031	0.028	0.028	0.028	0.06	0.032
0.221	0.194	0.213	0.205	0.104	0.211	0.098	0.236	0.099	0.251	0.091	0.25	0.195	0.121	0.121	0.107	0.1	0.088	0.078	0.078	0.08	0.08	0.08	0.081	0.007	0.023	0.017	0.017	0.017	0.008	0.008	0.011	0.017	0.017	0.013	0.013	0.008	0.008	0.008	0.01	0.008	0.008	0.008	0.351	0.351	0.366	0.369	0.366	0.319	0.353
0.426	0.405	0.421	0.415	0.284	0.417	0.273	0.409	0.274	0.468	0.264	0.467	0.406	0.317	0.317	0.248	0.268	0.262	0.253	0.253	0.255	0.255	0.255	0.256	0.072	0.041	0.025	0.025	0.025	0.036	0.03	0.074	0.025	0.025	0.028	0.075	0.03	0.03	0.03	0.076	0.03	0.03	0.03	0	0	0	0	0	0.002	0
0.486	0.462	0.479	0.472	0.328	0.474	0.317	0.464	0.318	0.528	0.307	0.527	0.464	0.365	0.365	0.286	0.312	0.304	0.295	0.295	0.297	0.297	0.297	0.298	0.119	0.106	0.101	0.101	0.101	0.107	0.105	0.12	0.101	0.101	0.105	0.137	0.105	0.105	0.105	0.137	0.105	0.105	0.105	0	0	0	0	0	0.002	0
0.046	0.035	0.043	0.039	0.002	0.043	0	0.066	0.001	0.054	0	0.054	0.036	0.011	0.011	0.013	0.008	0	0	0	0	0	0	0	0.001	0.01	0.014	0.014	0.014	0.002	0.002	0.003	0.014	0.014	0.004	0.005	0.002	0.002	0.002	0.003	0.002	0.002	0.002	0.623	0.623	0.644	0.648	0.644	0.562	0.625
0.055	0.043	0.05	0.046	0.003	0.05	0.001	0.075	0.002	0.066	0.001	0.066	0.044	0.015	0.015	0.017	0.01	0.001	0	0	0	0	0	0	0.01	0.024	0.042	0.042	0.042	0.018	0.019	0.009	0.042	0.042	0.029	0.014	0.019	0.019	0.019	0.01	0.019	0.019	0.019	0.578	0.578	0.599	0.603	0.599	0.523	0.58
0.059	0.045	0.054	0.048	0.003	0.054	0.001	0.082	0.002	0.07	0.001	0.07	0.046	0.015	0.015	0.024	0.011	0.001	0	0	0	0	0	0	0.002	0.008	0.017	0.017	0.017	0.004	0.004	0.003	0.017	0.017	0.008	0.005	0.004	0.004	0.004	0.003	0.004	0.004	0.004	0.539	0.539	0.56	0.564	0.56	0.493	0.541
0.058	0.045	0.053	0.047	0.003	0.053	0.001	0.079	0.002	0.07	0.001	0.07	0.046	0.015	0.015	0.02	0.01	0.001	0	0	0	0	0	0	0.012	0.025	0.044	0.044	0.044	0.02	0.021	0.011	0.044	0.044	0.031	0.016	0.021	0.021	0.021	0.012	0.021	0.021	0.021	0.561	0.561	0.582	0.586	0.582	0.511	0.563
0.058	0.045	0.053	0.047	0.003	0.053	0.001	0.079	0.002	0.07	0.001	0.07	0.046	0.015	0.015	0.02	0.01	0.001	0	0	0	0	0	0	0.012	0.025	0.044	0.044	0.044	0.02	0.021	0.011	0.044	0.044	0.031	0.016	0.021	0.021	0.021	0.012	0.021	0.021	0.021	0.561	0.561	0.582	0.586	0.582	0.511	0.563
0	0	0	0	0	0	0	0	0	0	0	0	0	0	0	0	0	0	0	0	0	0	0	0	0.789	0.831	0.956	0.956	0.956	0.891	0.965	0.738	0.956	0.956	0.97	0.85	0.966	0.966	0.966	0.845	0.966	0.966	0.966	0.002	0.002	0.002	0.002	0.002	0.001	0.002
0	0	0	0	0	0	0	0	0	0.002	0.001	0.002	0	0	0	0.02	0.007	0	0	0	0.001	0.001	0.001	0.001	0.248	0.17	0.169	0.169	0.169	0.264	0.19	0.235	0.169	0.169	0.18	0.239	0.189	0.189	0.189	0.245	0.189	0.189	0.189	0	0	0	0	0	0	0
0	0	0	0	0	0	0	0	0	0	0	0	0	0	0	0.002	0.001	0	0	0	0	0	0	0	0.775	0.714	0.82	0.82	0.82	0.773	0.845	0.743	0.82	0.82	0.834	0.845	0.846	0.846	0.846	0.849	0.846	0.846	0.846	0	0	0	0	0	0	0
0	0	0	0	0	0	0	0	0	0	0	0	0	0	0	0.002	0.001	0	0	0	0	0	0	0	0.772	0.727	0.837	0.837	0.837	0.79	0.862	0.732	0.837	0.837	0.851	0.833	0.863	0.863	0.863	0.837	0.863	0.863	0.863	0	0	0	0	0	0	0
0.008	0.005	0.007	0.006	0.001	0.007	0.001	0.008	0.001	0.015	0.001	0.015	0.005	0.002	0.002	0.001	0.001	0.001	0.001	0.001	0.001	0.001	0.001	0.001	0.766	0.733	0.614	0.614	0.614	0.584	0.634	0.856	0.614	0.614	0.628	0.804	0.635	0.635	0.635	0.804	0.635	0.635	0.635	0.004	0.004	0.005	0.006	0.005	0.003	0.004
0.01	0.005	0.008	0.006	0.001	0.008	0.001	0.012	0.001	0.019	0.001	0.019	0.005	0.002	0.002	0.006	0.002	0.001	0.001	0.001	0.001	0.001	0.001	0.001	0.681	0.624	0.555	0.555	0.555	0.528	0.574	0.753	0.555	0.555	0.568	0.743	0.575	0.575	0.575	0.743	0.575	0.575	0.575	0	0	0.001	0.001	0.001	0.004	0
0.008	0.005	0.007	0.006	0.001	0.007	0.001	0.008	0.001	0.015	0.001	0.015	0.005	0.002	0.002	0.001	0.001	0.001	0.001	0.001	0.001	0.001	0.001	0.001	0.767	0.734	0.615	0.615	0.615	0.585	0.635	0.857	0.615	0.615	0.629	0.805	0.636	0.636	0.636	0.805	0.636	0.636	0.636	0.004	0.004	0.005	0.006	0.005	0.003	0.004
0.037	0.027	0.032	0.03	0	0.032	0	0.055	0	0.042	0	0.042	0.027	0.01	0.01	0.015	0.006	0	0	0	0	0	0	0	0.027	0.036	0.024	0.024	0.024	0.018	0.022	0.036	0.024	0.024	0.023	0.031	0.022	0.022	0.022	0.029	0.022	0.022	0.022	0.37	0.37	0.382	0.386	0.382	0.349	0.372
0	0	0	0	0	0	0	0.015	0	0	0	0	0	0	0	0.004	0.001	0	0	0	0	0	0	0	0.004	0.018	0.007	0.007	0.007	0	0	0.009	0.007	0.007	0	0	0	0	0	0	0	0	0	0.96	0.96	0.984	0.98	0.984	0.894	0.964
0.045	0.035	0.04	0.037	0.001	0.04	0.001	0.083	0.001	0.035	0	0.035	0.036	0.021	0.021	0.105	0.041	0.001	0.001	0.001	0	0	0	0	0.001	0.001	0	0	0	0	0	0	0	0	0	0	0	0	0	0	0	0	0	0.367	0.367	0.342	0.337	0.342	0.439	0.363
0.059	0.043	0.055	0.048	0.002	0.055	0	0.089	0.001	0.061	0	0.061	0.044	0.016	0.016	0.034	0.016	0	0	0	0	0	0	0	0.004	0.008	0.009	0.009	0.009	0.003	0.003	0.006	0.009	0.009	0.003	0.003	0.003	0.003	0.003	0.002	0.003	0.003	0.003	0.531	0.531	0.545	0.543	0.545	0.485	0.531
0.001	0.001	0.001	0.001	0	0.001	0	0.018	0	0.001	0	0.001	0.001	0	0	0.006	0.003	0	0	0	0	0	0	0	0.007	0.018	0.007	0.007	0.007	0	0	0.012	0.007	0.007	0	0.003	0	0	0	0.003	0	0	0	0.941	0.941	0.967	0.964	0.967	0.872	0.945
0	0	0	0	0	0	0	0.016	0	0	0	0	0	0	0	0.005	0.002	0	0	0	0	0	0	0	0.004	0.018	0.007	0.007	0.007	0	0	0.009	0.007	0.007	0	0	0	0	0	0	0	0	0	0.975	0.975	0.999	0.994	0.999	0.903	0.979
0	0	0	0	0	0	0	0.013	0	0	0	0	0	0	0	0.004	0.001	0	0	0	0	0	0	0	0.02	0.017	0.002	0.002	0.002	0.002	0.002	0.021	0.002	0.002	0.002	0.008	0.002	0.002	0.002	0.009	0.002	0.002	0.002	0.263	0.263	0.269	0.268	0.269	0.249	0.267
0	0	0	0	0	0	0	0.016	0	0	0	0	0	0	0	0.004	0.002	0	0	0	0	0	0	0	0.014	0.024	0.011	0.011	0.011	0.004	0.004	0.019	0.011	0.011	0.004	0.008	0.004	0.004	0.004	0.008	0.004	0.004	0.004	0.939	0.939	0.965	0.968	0.965	0.87	0.943
0	0	0	0	0	0	0	0.016	0	0	0	0	0	0	0	0.005	0.002	0	0	0	0	0	0	0	0.024	0.035	0.019	0.019	0.019	0.012	0.012	0.031	0.019	0.019	0.012	0.018	0.012	0.012	0.012	0.018	0.012	0.012	0.012	0.95	0.95	0.976	0.98	0.976	0.879	0.954
0.006	0.003	0.004	0.004	0	0.004	0	0.025	0	0.007	0	0.007	0.003	0.001	0.001	0.009	0.003	0	0	0	0	0	0	0	0.004	0.004	0.001	0.001	0.001	0	0	0.008	0.001	0.001	0	0.004	0	0	0	0.004	0	0	0	0.243	0.243	0.25	0.25	0.25	0.24	0.245
0	0	0	0	0	0	0	0	0	0	0	0	0	0	0	0.012	0.003	0	0	0	0	0	0	0	0.491	0.365	0.335	0.335	0.335	0.437	0.361	0.471	0.335	0.335	0.348	0.442	0.36	0.36	0.36	0.449	0.36	0.36	0.36	0.003	0.003	0.003	0.003	0.003	0.002	0.003
0	0	0	0	0	0	0	0	0	0.002	0.001	0.002	0	0	0	0.021	0.007	0	0	0	0.001	0.001	0.001	0.001	0.226	0.145	0.141	0.141	0.141	0.237	0.161	0.211	0.141	0.141	0.152	0.203	0.16	0.16	0.16	0.208	0.16	0.16	0.16	0.001	0.001	0.001	0.001	0.001	0.001	0.001
0	0	0	0	0	0	0	0	0	0.002	0.001	0.002	0	0	0	0.02	0.007	0	0	0	0.001	0.001	0.001	0.001	0.223	0.15	0.147	0.147	0.147	0.243	0.167	0.211	0.147	0.147	0.158	0.211	0.166	0.166	0.166	0.216	0.166	0.166	0.166	0	0	0	0	0	0	0
0	0	0	0	0	0	0	0	0	0	0	0	0	0	0	0	0	0	0	0	0	0	0	0	0.86	0.718	0.628	0.628	0.628	0.603	0.655	0.908	0.628	0.628	0.642	0.803	0.654	0.654	0.654	0.81	0.654	0.654	0.654	0.009	0.009	0.01	0.011	0.01	0.008	0.009
0	0	0	0	0	0	0	0	0	0	0	0	0	0	0	0	0	0	0	0	0	0	0	0	0.845	0.719	0.623	0.623	0.623	0.597	0.649	0.911	0.623	0.623	0.637	0.801	0.649	0.649	0.649	0.808	0.649	0.649	0.649	0.009	0.009	0.01	0.011	0.01	0.008	0.009
0	0	0	0	0	0	0	0	0	0	0	0	0	0	0	0	0	0	0	0	0	0	0	0	0.88	0.802	0.7	0.7	0.7	0.671	0.725	1	0.7	0.7	0.714	0.882	0.726	0.726	0.726	0.889	0.726	0.726	0.726	0.009	0.009	0.01	0.011	0.01	0.008	0.009
0	0	0	0	0	0	0	0.008	0	0.002	0	0.002	0	0	0	0.01	0.001	0	0	0	0	0	0	0	0.005	0	0	0	0	0	0	0.004	0	0	0	0	0	0	0	0	0	0	0	0.008	0.008	0.007	0.007	0.007	0.021	0.008
0	0	0	0	0	0	0	0.002	0	0	0	0	0	0	0	0.007	0.001	0	0	0	0	0	0	0	0.016	0.009	0.001	0.001	0.001	0.001	0.002	0.025	0.001	0.001	0.002	0.014	0.002	0.002	0.002	0.015	0.002	0.002	0.002	0.002	0.002	0.001	0.001	0.001	0.004	0.002
0	0	0	0	0.001	0	0	0.004	0	0.001	0	0.001	0	0	0	0.011	0.002	0	0	0	0	0	0	0	0.011	0.008	0	0	0	0	0	0.022	0	0	0	0.011	0	0	0	0.012	0	0	0	0.006	0.006	0.005	0.005	0.005	0.013	0.006
0	0	0	0	0	0	0	0.011	0	0	0	0	0	0	0	0.004	0.001	0	0	0	0	0	0	0	0.018	0.015	0	0	0	0	0	0.019	0	0	0	0.006	0	0	0	0.007	0	0	0	0.249	0.249	0.255	0.254	0.255	0.235	0.253
0	0	0	0	0	0	0	0.013	0	0	0	0	0	0	0	0.004	0.001	0	0	0	0	0	0	0	0.02	0.017	0.002	0.002	0.002	0.002	0.002	0.021	0.002	0.002	0.002	0.008	0.002	0.002	0.002	0.009	0.002	0.002	0.002	0.259	0.259	0.265	0.264	0.265	0.246	0.263
0	0	0	0	0	0	0	0.013	0	0	0	0	0	0	0	0.004	0.001	0	0	0	0	0	0	0	0.029	0.019	0.003	0.003	0.003	0.003	0.003	0.03	0.003	0.003	0.003	0.015	0.003	0.003	0.003	0.016	0.003	0.003	0.003	0.258	0.258	0.264	0.263	0.264	0.245	0.262
0	0	0	0	0	0	0	0.001	0	0	0	0	0	0	0	0.001	0	0	0	0	0	0	0	0	0.006	0	0	0	0	0	0	0.004	0	0	0	0	0	0	0	0	0	0	0	0	0	0	0	0	0.001	0
0	0	0	0	0	0	0	0	0	0	0	0	0	0	0	0	0	0	0	0	0	0	0	0	0.793	0.66	0.573	0.573	0.573	0.545	0.598	0.845	0.573	0.573	0.586	0.743	0.598	0.598	0.598	0.75	0.598	0.598	0.598	0.005	0.005	0.006	0.007	0.006	0.004	0.005
0	0	0	0	0	0	0	0.001	0	0	0	0	0	0	0	0.001	0	0	0	0	0	0	0	0	0.005	0	0	0	0	0	0	0.004	0	0	0	0	0	0	0	0	0	0	0	0	0	0	0	0	0.003	0
0	0	0	0	0	0	0	0.001	0	0	0	0	0	0	0	0.001	0	0	0	0	0	0	0	0	0.005	0	0	0	0	0	0	0.004	0	0	0	0	0	0	0	0	0	0	0	0	0	0	0	0	0.003	0
0	0	0	0	0	0	0	0	0	0	0	0	0	0	0	0	0	0	0	0	0	0	0	0	0.006	0	0	0	0	0	0	0.004	0	0	0	0	0	0	0	0	0	0	0	0	0	0	0	0	0	0
0	0	0	0	0	0	0	0.001	0	0	0	0	0	0	0	0.001	0	0	0	0	0	0	0	0	0.005	0	0	0	0	0	0	0.004	0	0	0	0	0	0	0	0	0	0	0	0	0	0	0	0	0.003	0
0	0	0	0	0	0	0	0	0	0	0	0	0	0	0	0	0	0	0	0	0	0	0	0	0.006	0	0	0	0	0	0	0.004	0	0	0	0	0	0	0	0	0	0	0	0	0	0	0	0	0	0
0.138	0.111	0.128	0.118	0.004	0.126	0.005	0.195	0.005	0.113	0.004	0.113	0.113	0.051	0.051	0.281	0.117	0.005	0.004	0.004	0.003	0.003	0.003	0.003	0	0.001	0	0	0	0	0	0	0	0	0	0	0	0	0	0	0	0	0	0.2	0.2	0.174	0.17	0.174	0.272	0.196
0.138	0.111	0.128	0.118	0.004	0.126	0.005	0.195	0.005	0.113	0.004	0.113	0.113	0.051	0.051	0.281	0.117	0.005	0.004	0.004	0.003	0.003	0.003	0.003	0	0.001	0	0	0	0	0	0	0	0	0	0	0	0	0	0	0	0	0	0.2	0.2	0.174	0.17	0.174	0.272	0.196
0.138	0.111	0.128	0.118	0.004	0.126	0.005	0.195	0.005	0.113	0.004	0.113	0.113	0.051	0.051	0.281	0.117	0.005	0.004	0.004	0.003	0.003	0.003	0.003	0	0.001	0	0	0	0	0	0	0	0	0	0	0	0	0	0	0	0	0	0.2	0.2	0.174	0.17	0.174	0.272	0.196
0.112	0.088	0.103	0.093	0.002	0.101	0.002	0.164	0.002	0.091	0.001	0.091	0.09	0.042	0.042	0.248	0.101	0.002	0.001	0.001	0	0	0	0	0	0.001	0	0	0	0	0	0	0	0	0	0	0	0	0	0	0	0	0	0.173	0.173	0.148	0.145	0.148	0.242	0.169
0.382	0.342	0.371	0.358	0.14	0.368	0.168	0.42	0.169	0.349	0.159	0.349	0.344	0.259	0.259	0.445	0.299	0.162	0.161	0.161	0.157	0.157	0.157	0.157	0	0.001	0	0	0	0	0	0	0	0	0	0	0	0	0	0	0	0	0	0.16	0.16	0.142	0.139	0.142	0.208	0.157
0.138	0.111	0.128	0.118	0.004	0.126	0.005	0.195	0.005	0.113	0.004	0.113	0.113	0.051	0.051	0.281	0.117	0.005	0.004	0.004	0.003	0.003	0.003	0.003	0	0.001	0	0	0	0	0	0	0	0	0	0	0	0	0	0	0	0	0	0.2	0.2	0.174	0.17	0.174	0.272	0.196
0.017	0.014	0.015	0.015	0	0.015	0	0.04	0	0.014	0	0.014	0.014	0.005	0.005	0.04	0.012	0	0	0	0	0	0	0	0.003	0.013	0.003	0.003	0.003	0	0	0.008	0.003	0.003	0	0	0	0	0	0	0	0	0	0.865	0.865	0.839	0.834	0.839	0.937	0.861
0.565	0.521	0.551	0.535	0.225	0.545	0.268	0.592	0.269	0.545	0.26	0.545	0.523	0.371	0.368	0.429	0.353	0.261	0.255	0.255	0.252	0.252	0.252	0.251	0	0.001	0.003	0.003	0.003	0	0	0	0.003	0.003	0.001	0.001	0	0	0	0	0	0	0	0.268	0.268	0.275	0.276	0.275	0.241	0.269
0.165	0.146	0.154	0.145	0.015	0.153	0.021	0.202	0.021	0.166	0.02	0.166	0.148	0.076	0.075	0.218	0.103	0.019	0.02	0.02	0.02	0.02	0.02	0.02	0	0	0	0	0	0	0	0	0	0	0	0.002	0	0	0	0.002	0	0	0	0.049	0.049	0.036	0.035	0.036	0.104	0.049
0.086	0.069	0.077	0.069	0	0.076	0	0.127	0	0.076	0	0.076	0.07	0.031	0.031	0.181	0.073	0	0	0	0	0	0	0	0	0	0	0	0	0	0	0	0	0	0	0	0	0	0	0	0	0	0	0.085	0.085	0.066	0.064	0.066	0.142	0.082
0.121	0.103	0.113	0.104	0.005	0.112	0.006	0.162	0.006	0.119	0.006	0.119	0.104	0.051	0.051	0.183	0.079	0.006	0.006	0.006	0.006	0.006	0.006	0.006	0	0	0	0	0	0	0	0	0	0	0	0.002	0	0	0	0.002	0	0	0	0.06	0.06	0.045	0.044	0.045	0.114	0.06
0.122	0.105	0.113	0.105	0.004	0.112	0.005	0.161	0.005	0.124	0.004	0.124	0.106	0.048	0.048	0.178	0.075	0.004	0.004	0.004	0.004	0.004	0.004	0.004	0	0.002	0.001	0.001	0.001	0	0	0.001	0.001	0.001	0.001	0.002	0	0	0	0.002	0	0	0	0.074	0.074	0.066	0.065	0.066	0.124	0.074
0.195	0.167	0.188	0.177	0.035	0.188	0.037	0.228	0.038	0.217	0.03	0.216	0.168	0.084	0.084	0.141	0.085	0.03	0.026	0.026	0.027	0.027	0.027	0.027	0	0.004	0.002	0.002	0.002	0	0	0.001	0.002	0.002	0.002	0.003	0	0	0	0.002	0	0	0	0.255	0.255	0.26	0.262	0.26	0.274	0.257
0	0	0	0	0	0	0	0.001	0	0.002	0	0.002	0	0	0	0.006	0.002	0	0	0	0	0	0	0	0.617	0.536	0.491	0.491	0.491	0.469	0.512	0.678	0.491	0.491	0.504	0.675	0.513	0.513	0.513	0.677	0.513	0.513	0.513	0	0	0.001	0.001	0.001	0	0
0.004	0.001	0.002	0.001	0	0.002	0	0.02	0	0.004	0	0.004	0.001	0.001	0.001	0.011	0.002	0	0	0	0	0	0	0	0.002	0.002	0	0	0	0	0	0.005	0	0	0	0.002	0	0	0	0.002	0	0	0	0.047	0.047	0.048	0.047	0.048	0.06	0.047
0.002	0	0	0	0	0	0	0.01	0	0.003	0	0.003	0	0	0	0.011	0.001	0	0	0	0	0	0	0	0.004	0	0	0	0	0	0	0.004	0	0	0	0	0	0	0	0	0	0	0	0.022	0.022	0.022	0.022	0.022	0.034	0.022
0.043	0.032	0.038	0.034	0.001	0.038	0	0.063	0.001	0.049	0	0.049	0.032	0.01	0.01	0.016	0.007	0	0	0	0	0	0	0	0.001	0.004	0.005	0.005	0.005	0	0	0.005	0.005	0.005	0.001	0.006	0	0	0	0.005	0	0	0	0.46	0.46	0.476	0.48	0.476	0.43	0.462
0.012	0.008	0.007	0.007	0.001	0.007	0	0.033	0	0.013	0	0.013	0.008	0.003	0.003	0.023	0.006	0	0	0	0	0	0	0	0.005	0.007	0.001	0.001	0.001	0	0	0.009	0.001	0.001	0	0.004	0	0	0	0.004	0	0	0	0.092	0.092	0.094	0.093	0.094	0.106	0.093
0.018	0.014	0.013	0.013	0	0.013	0	0.04	0	0.02	0	0.02	0.014	0.006	0.006	0.033	0.011	0	0	0	0	0	0	0	0.004	0.008	0.001	0.001	0.001	0	0	0.009	0.001	0.001	0	0.004	0	0	0	0.004	0	0	0	0.117	0.117	0.118	0.117	0.118	0.132	0.117
0	0	0	0	0	0	0	0	0	0	0	0	0	0	0	0.044	0.015	0	0	0	0	0	0	0	0.17	0.091	0.077	0.077	0.077	0.126	0.081	0.154	0.077	0.077	0.078	0.121	0.08	0.08	0.08	0.122	0.08	0.08	0.08	0.001	0.001	0.001	0.001	0.001	0.001	0.001
0.15	0.128	0.139	0.129	0.011	0.138	0.016	0.19	0.016	0.139	0.015	0.139	0.13	0.061	0.06	0.227	0.104	0.014	0.015	0.015	0.015	0.015	0.015	0.015	0	0	0	0	0	0	0	0	0	0	0	0	0	0	0	0	0	0	0	0.06	0.06	0.04	0.039	0.04	0.122	0.056
0.155	0.133	0.144	0.134	0.011	0.143	0.016	0.193	0.016	0.144	0.015	0.144	0.135	0.064	0.063	0.23	0.106	0.014	0.015	0.015	0.015	0.015	0.015	0.015	0	0	0	0	0	0	0	0	0	0	0	0	0	0	0	0	0	0	0	0.059	0.059	0.039	0.038	0.039	0.121	0.055
0.094	0.074	0.085	0.076	0	0.084	0	0.137	0	0.08	0	0.08	0.076	0.032	0.032	0.197	0.077	0	0	0	0	0	0	0	0	0	0	0	0	0	0	0	0	0	0	0	0	0	0	0	0	0	0	0.078	0.078	0.055	0.053	0.055	0.139	0.074
0.093	0.074	0.085	0.076	0	0.084	0	0.136	0	0.079	0	0.079	0.075	0.032	0.032	0.192	0.077	0	0	0	0	0	0	0	0	0	0	0	0	0	0	0	0	0	0	0	0	0	0	0	0	0	0	0.081	0.081	0.059	0.057	0.059	0.14	0.077
0.113	0.095	0.105	0.096	0.002	0.104	0.003	0.154	0.003	0.11	0.003	0.11	0.096	0.043	0.043	0.178	0.074	0.003	0.003	0.003	0.003	0.003	0.003	0.003	0	0	0	0	0	0	0	0	0	0	0	0.002	0	0	0	0.002	0	0	0	0.061	0.061	0.045	0.044	0.045	0.119	0.06
0.09	0.071	0.081	0.075	0	0.08	0	0.129	0	0.077	0	0.077	0.073	0.03	0.03	0.184	0.072	0	0	0	0	0	0	0	0.001	0.002	0.001	0.001	0.001	0.001	0.001	0.002	0.001	0.001	0.001	0.002	0.001	0.001	0.001	0.001	0.001	0.001	0.001	0.064	0.064	0.044	0.042	0.044	0.122	0.06
0.003	0.001	0.002	0.001	0	0.002	0	0.015	0	0.003	0	0.003	0.001	0	0	0.009	0.001	0	0	0	0	0	0	0	0.004	0.001	0	0	0	0	0	0.005	0	0	0	0.002	0	0	0	0.002	0	0	0	0.013	0.013	0.011	0.01	0.011	0.026	0.013
0	0	0	0	0	0	0	0.002	0	0	0	0	0	0	0	0.004	0	0	0	0	0	0	0	0	0.006	0	0	0	0	0	0	0.004	0	0	0	0.001	0	0	0	0.001	0	0	0	0.002	0.002	0.001	0.001	0.001	0.006	0.002
0	0	0	0	0	0	0	0.002	0	0	0	0	0	0	0	0.004	0	0	0	0	0	0	0	0	0.006	0	0	0	0	0	0	0.004	0	0	0	0.001	0	0	0	0.001	0	0	0	0.002	0.002	0.001	0.001	0.001	0.006	0.002
0	0	0	0	0.001	0	0	0.007	0	0.001	0	0.001	0	0	0	0.007	0	0	0	0	0	0	0	0	0.064	0.018	0.004	0.004	0.004	0.006	0.006	0.059	0.004	0.004	0.005	0.03	0.006	0.006	0.006	0.031	0.006	0.006	0.006	0.007	0.007	0.006	0.006	0.006	0.014	0.007
0	0	0	0	0	0	0	0	0	0	0	0	0	0	0	0.046	0.016	0	0	0	0	0	0	0	0.035	0	0	0	0	0.074	0.001	0.017	0	0	0	0.006	0	0	0	0.006	0	0	0	0	0	0	0	0	0	0
0.001	0	0.001	0	0	0.001	0	0.001	0	0.002	0	0.002	0	0	0	0.041	0.015	0	0	0	0	0	0	0	0.037	0	0.001	0.001	0.001	0.076	0.002	0.019	0.001	0.001	0.001	0.009	0.001	0.001	0.001	0.009	0.001	0.001	0.001	0	0	0	0	0	0	0
0	0	0	0	0	0	0	0	0	0.002	0.001	0.002	0	0	0	0.041	0.015	0	0	0	0.001	0.001	0.001	0.001	0.077	0.026	0.025	0.025	0.025	0.104	0.028	0.066	0.025	0.025	0.025	0.055	0.027	0.027	0.027	0.057	0.027	0.027	0.027	0	0	0	0	0	0	0
0	0	0	0	0	0	0	0	0	0	0	0	0	0	0	0.046	0.016	0	0	0	0	0	0	0	0.035	0	0	0	0	0.074	0.001	0.017	0	0	0	0.006	0	0	0	0.006	0	0	0	0	0	0	0	0	0	0
0	0	0	0	0	0	0	0	0	0	0	0	0	0	0	0.046	0.016	0	0	0	0	0	0	0	0.035	0	0	0	0	0.074	0.001	0.017	0	0	0	0.006	0	0	0	0.006	0	0	0	0	0	0	0	0	0	0
0.106	0.084	0.097	0.088	0.001	0.095	0.001	0.156	0.001	0.089	0.001	0.089	0.086	0.037	0.037	0.232	0.093	0.001	0	0	0	0	0	0	0	0	0	0	0	0	0	0	0	0	0	0	0	0	0	0	0	0	0	0.115	0.115	0.09	0.087	0.09	0.181	0.111
0.099	0.079	0.09	0.081	0	0.089	0	0.143	0	0.085	0	0.085	0.081	0.034	0.034	0.204	0.081	0	0	0	0	0	0	0	0	0	0	0	0	0	0	0	0	0	0	0	0	0	0	0	0	0	0	0.079	0.079	0.056	0.054	0.056	0.143	0.075
0.005	0.004	0.005	0.004	0	0.005	0	0.007	0	0.005	0	0.005	0.004	0.002	0.002	0.029	0.013	0	0	0	0	0	0	0	0.02	0.011	0.002	0.002	0.002	0.002	0.002	0.033	0.002	0.002	0.002	0.021	0.002	0.002	0.002	0.021	0.002	0.002	0.002	0.001	0.001	0.001	0.001	0.001	0.003	0.001
0.005	0.004	0.005	0.004	0	0.005	0	0.006	0	0.005	0	0.005	0.004	0.002	0.002	0.027	0.011	0	0	0	0	0	0	0	0.02	0.011	0.002	0.002	0.002	0.002	0.002	0.032	0.002	0.002	0.002	0.021	0.002	0.002	0.002	0.021	0.002	0.002	0.002	0.001	0.001	0.001	0.001	0.001	0.003	0.001
0.005	0.004	0.005	0.004	0	0.005	0	0.007	0	0.005	0	0.005	0.004	0.002	0.002	0.029	0.013	0	0	0	0	0	0	0	0.02	0.011	0.002	0.002	0.002	0.002	0.002	0.033	0.002	0.002	0.002	0.021	0.002	0.002	0.002	0.021	0.002	0.002	0.002	0.001	0.001	0.001	0.001	0.001	0.003	0.001
0.002	0.002	0.002	0.002	0.001	0.002	0.001	0.002	0.001	0.002	0.001	0.002	0.002	0.003	0.003	0.051	0.02	0.001	0.001	0.001	0.001	0.001	0.001	0.001	0.028	0	0	0	0	0.072	0.001	0.014	0	0	0	0.005	0	0	0	0.005	0	0	0	0	0	0	0	0	0	0
0.002	0.002	0.002	0.002	0.001	0.002	0.001	0.002	0.001	0.002	0.001	0.002	0.002	0.003	0.003	0.051	0.02	0.001	0.001	0.001	0.001	0.001	0.001	0.001	0.028	0	0	0	0	0.072	0.001	0.014	0	0	0	0.005	0	0	0	0.005	0	0	0	0	0	0	0	0	0	0
0	0	0	0	0	0	0	0	0	0	0	0	0	0	0	0.046	0.016	0	0	0	0	0	0	0	0.032	0	0	0	0	0.073	0.001	0.016	0	0	0	0.006	0	0	0	0.006	0	0	0	0	0	0	0	0	0	0
0	0	0	0	0	0	0	0	0	0	0	0	0	0	0	0.046	0.016	0	0	0	0	0	0	0	0.036	0	0	0	0	0.073	0.001	0.017	0	0	0	0.006	0	0	0	0.006	0	0	0	0	0	0	0	0	0	0
0	0	0	0	0	0	0	0	0	0	0	0	0	0	0	0.044	0.015	0	0	0	0	0	0	0	0.099	0.041	0.036	0.036	0.036	0.096	0.038	0.082	0.036	0.036	0.036	0.063	0.037	0.037	0.037	0.063	0.037	0.037	0.037	0	0	0	0	0	0	0
0	0	0	0	0	0	0	0	0	0.001	0	0.001	0	0	0	0.041	0.015	0	0	0	0	0	0	0	0.043	0.007	0.006	0.006	0.006	0.082	0.007	0.028	0.006	0.006	0.006	0.017	0.006	0.006	0.006	0.018	0.006	0.006	0.006	0	0	0	0	0	0	0
0	0	0	0	0	0	0	0	0	0.002	0.001	0.002	0	0	0	0.041	0.015	0	0	0	0.001	0.001	0.001	0.001	0.074	0.027	0.025	0.025	0.025	0.104	0.029	0.058	0.025	0.025	0.027	0.049	0.028	0.028	0.028	0.05	0.028	0.028	0.028	0	0	0	0	0	0	0
0	0	0	0	0	0	0	0	0	0	0	0	0	0	0	0.001	0	0	0	0	0	0	0	0	0.006	0	0	0	0	0	0	0.004	0	0	0	0	0	0	0	0	0	0	0	0	0	0	0	0	0	0
0	0	0	0	0	0	0	0	0	0	0	0	0	0	0	0.001	0	0	0	0	0	0	0	0	0.006	0	0	0	0	0	0	0.004	0	0	0	0	0	0	0	0	0	0	0	0	0	0	0	0	0	0
0	0	0	0	0	0	0	0	0	0	0	0	0	0	0	0.001	0	0	0	0	0	0	0	0	0.018	0.001	0	0	0	0	0	0.014	0	0	0	0.003	0	0	0	0.003	0	0	0	0	0	0	0	0	0	0
0	0	0	0	0	0	0	0	0	0	0	0	0	0	0	0.001	0	0	0	0	0	0	0	0	0.018	0.001	0	0	0	0	0	0.014	0	0	0	0.003	0	0	0	0.003	0	0	0	0	0	0	0	0	0	0
0.001	0.001	0.001	0.001	0	0.001	0	0.001	0	0.001	0	0.001	0.001	0	0	0.003	0	0	0	0	0	0	0	0	0.007	0	0	0	0	0	0	0.003	0	0	0	0	0	0	0	0	0	0	0	0.001	0.001	0	0	0	0.001	0.001
0	0	0	0	0	0	0	0	0	0	0	0	0	0	0	0.001	0	0	0	0	0	0	0	0	0.06	0.016	0.006	0.006	0.006	0.008	0.008	0.056	0.006	0.006	0.007	0.025	0.008	0.008	0.008	0.026	0.008	0.008	0.008	0	0	0	0	0	0	0
0.138	0.111	0.128	0.118	0.004	0.126	0.005	0.195	0.005	0.113	0.004	0.113	0.113	0.051	0.051	0.281	0.117	0.005	0.004	0.004	0.003	0.003	0.003	0.003	0	0.001	0	0	0	0	0	0	0	0	0	0	0	0	0	0	0	0	0	0.2	0.2	0.174	0.17	0.174	0.272	0.196
0.113	0.088	0.104	0.094	0.002	0.102	0.002	0.167	0.002	0.091	0.001	0.091	0.09	0.041	0.041	0.251	0.102	0.002	0.001	0.001	0	0	0	0	0	0.001	0	0	0	0	0	0	0	0	0	0	0	0	0	0	0	0	0	0.187	0.187	0.161	0.157	0.161	0.259	0.183
0.105	0.083	0.096	0.087	0.001	0.094	0.001	0.154	0.001	0.088	0.001	0.088	0.085	0.037	0.037	0.229	0.092	0.001	0	0	0	0	0	0	0	0.001	0	0	0	0	0	0	0	0	0	0	0	0	0	0	0	0	0	0.116	0.116	0.092	0.089	0.092	0.181	0.112
0.118	0.091	0.108	0.098	0.002	0.106	0.002	0.174	0.002	0.094	0.001	0.094	0.093	0.043	0.043	0.258	0.106	0.002	0.001	0.001	0	0	0	0	0	0.001	0	0	0	0	0	0	0	0	0	0	0	0	0	0	0	0	0	0.194	0.194	0.168	0.164	0.168	0.266	0.19
0.108	0.084	0.099	0.089	0.001	0.097	0.001	0.16	0.001	0.087	0	0.087	0.086	0.039	0.039	0.239	0.094	0.001	0.001	0.001	0	0	0	0	0	0	0	0	0	0	0	0	0	0	0	0	0	0	0	0	0	0	0	0.172	0.172	0.146	0.142	0.146	0.243	0.168
0.102	0.078	0.093	0.084	0.001	0.091	0.001	0.161	0.001	0.079	0	0.079	0.079	0.038	0.038	0.194	0.077	0.001	0.001	0.001	0	0	0	0	0	0.001	0	0	0	0	0	0	0	0	0	0	0	0	0	0	0	0	0	0.329	0.329	0.303	0.298	0.303	0.401	0.325
0.118	0.091	0.108	0.098	0.002	0.106	0.002	0.174	0.002	0.094	0.001	0.094	0.093	0.043	0.043	0.258	0.106	0.002	0.001	0.001	0	0	0	0	0	0	0	0	0	0	0	0	0	0	0	0	0	0	0	0	0	0	0	0.187	0.187	0.161	0.157	0.161	0.259	0.183
0.107	0.083	0.098	0.088	0.001	0.096	0.001	0.159	0.001	0.086	0	0.086	0.085	0.038	0.038	0.237	0.092	0.001	0.001	0.001	0	0	0	0	0	0	0	0	0	0	0	0	0	0	0	0	0	0	0	0	0	0	0	0.173	0.173	0.147	0.143	0.147	0.244	0.169
0	0	0	0	0	0	0	0.001	0	0	0	0	0	0	0	0	0	0	0	0	0	0	0	0	0.014	0.001	0	0	0	0	0	0.01	0	0	0	0.001	0	0	0	0.001	0	0	0	0	0	0	0	0	0.001	0
0	0	0	0	0	0	0	0.001	0	0	0	0	0	0	0	0	0	0	0	0	0	0	0	0	0.01	0.001	0	0	0	0	0	0.008	0	0	0	0.001	0	0	0	0.001	0	0	0	0	0	0	0	0	0	0
0	0	0	0	0	0	0	0.001	0	0	0	0	0	0	0	0	0	0	0	0	0	0	0	0	0.01	0.001	0	0	0	0	0	0.008	0	0	0	0.001	0	0	0	0.001	0	0	0	0	0	0	0	0	0	0
0	0	0	0	0	0	0	0.001	0	0	0	0	0	0	0	0	0	0	0	0	0	0	0	0	0.01	0.001	0	0	0	0	0	0.008	0	0	0	0.001	0	0	0	0.001	0	0	0	0.001	0.001	0.001	0.001	0.001	0.003	0.001
0	0	0	0	0	0	0	0.001	0	0	0	0	0	0	0	0	0	0	0	0	0	0	0	0	0.015	0.002	0	0	0	0	0	0.015	0	0	0	0.004	0	0	0	0.004	0	0	0	0.004	0.004	0.004	0.004	0.004	0.006	0.004
0.001	0	0	0	0	0	0	0.007	0	0	0	0	0	0	0	0.003	0	0	0	0	0	0	0	0	0.098	0.076	0.059	0.059	0.059	0.05	0.06	0.109	0.059	0.059	0.06	0.084	0.06	0.06	0.06	0.084	0.06	0.06	0.06	0.045	0.045	0.046	0.047	0.046	0.053	0.046
0.085	0.067	0.076	0.068	0	0.075	0	0.126	0	0.072	0	0.072	0.069	0.028	0.028	0.172	0.067	0	0	0	0	0	0	0	0	0	0	0	0	0	0	0	0	0	0	0	0	0	0	0	0	0	0	0.072	0.072	0.049	0.047	0.049	0.128	0.068
0.004	0.003	0.003	0.003	0	0.003	0	0.014	0	0.004	0	0.004	0.003	0.002	0.002	0.02	0.003	0	0	0	0	0	0	0	0.012	0.005	0	0	0	0	0	0.015	0	0	0	0.004	0	0	0	0.004	0	0	0	0.06	0.06	0.058	0.058	0.058	0.076	0.061
0	0	0	0	0	0	0	0.012	0	0	0	0	0	0	0	0.006	0.001	0	0	0	0	0	0	0	0.011	0.006	0	0	0	0	0	0.009	0	0	0	0.002	0	0	0	0.003	0	0	0	0.157	0.157	0.159	0.157	0.159	0.158	0.159
0.002	0	0.001	0	0	0.001	0	0.014	0	0.001	0	0.001	0	0	0	0.006	0	0	0	0	0	0	0	0	0.001	0	0	0	0	0	0	0.002	0	0	0	0	0	0	0	0	0	0	0	0.024	0.024	0.024	0.023	0.024	0.033	0.024
0.001	0	0	0	0	0	0	0.019	0	0	0	0	0	0	0	0.012	0.003	0	0	0	0	0	0	0	0.007	0.003	0	0	0	0	0	0.006	0	0	0	0.001	0	0	0	0.001	0	0	0	0.127	0.127	0.126	0.124	0.126	0.14	0.128
0.001	0	0	0	0	0	0	0.019	0	0	0	0	0	0	0	0.012	0.003	0	0	0	0	0	0	0	0.007	0.003	0	0	0	0	0	0.006	0	0	0	0.001	0	0	0	0.001	0	0	0	0.127	0.127	0.126	0.124	0.126	0.14	0.128
0.001	0	0	0	0	0	0	0.019	0	0	0	0	0	0	0	0.013	0.003	0	0	0	0	0	0	0	0.007	0.003	0	0	0	0	0	0.006	0	0	0	0.001	0	0	0	0.001	0	0	0	0.127	0.127	0.126	0.124	0.126	0.14	0.128
0.708	0.731	0.699	0.701	0.372	0.692	0.452	0.679	0.451	0.683	0.449	0.683	0.733	0.633	0.63	0.975	0.723	0.461	0.48	0.48	0.47	0.47	0.47	0.469	0	0	0	0	0	0.001	0	0	0	0	0	0	0	0	0	0	0	0	0	0.009	0.009	0.006	0.006	0.006	0.029	0.009
0.715	0.741	0.708	0.71	0.379	0.701	0.459	0.684	0.458	0.69	0.457	0.69	0.743	0.643	0.64	0.988	0.736	0.469	0.488	0.488	0.478	0.478	0.478	0.477	0	0	0	0	0	0.001	0	0	0	0	0	0	0	0	0	0	0	0	0	0.009	0.009	0.006	0.006	0.006	0.026	0.009
0.715	0.741	0.708	0.71	0.379	0.701	0.459	0.684	0.458	0.69	0.457	0.69	0.743	0.643	0.64	0.988	0.736	0.469	0.488	0.488	0.478	0.478	0.478	0.477	0	0	0	0	0	0.001	0	0	0	0	0	0	0	0	0	0	0	0	0	0.009	0.009	0.006	0.006	0.006	0.026	0.009
0.715	0.741	0.708	0.71	0.379	0.701	0.459	0.684	0.458	0.69	0.457	0.69	0.743	0.643	0.64	0.988	0.736	0.469	0.488	0.488	0.478	0.478	0.478	0.477	0	0	0	0	0	0.001	0	0	0	0	0	0	0	0	0	0	0	0	0	0.009	0.009	0.006	0.006	0.006	0.026	0.009
0.708	0.732	0.699	0.701	0.373	0.692	0.453	0.683	0.452	0.682	0.451	0.682	0.734	0.637	0.634	0.981	0.73	0.463	0.482	0.482	0.472	0.472	0.472	0.471	0	0	0	0	0	0.001	0	0	0	0	0	0	0	0	0	0	0	0	0	0.01	0.01	0.007	0.007	0.007	0.027	0.01
0.717	0.741	0.708	0.71	0.379	0.701	0.459	0.686	0.458	0.691	0.457	0.691	0.743	0.643	0.64	0.988	0.736	0.469	0.488	0.488	0.478	0.478	0.478	0.477	0	0	0	0	0	0.001	0	0	0	0	0	0	0	0	0	0	0	0	0	0.009	0.009	0.006	0.006	0.006	0.026	0.009
0.717	0.743	0.71	0.712	0.381	0.703	0.461	0.684	0.46	0.692	0.459	0.692	0.745	0.645	0.642	0.99	0.738	0.471	0.49	0.49	0.48	0.48	0.48	0.479	0	0	0	0	0	0.001	0	0	0	0	0	0	0	0	0	0	0	0	0	0.009	0.009	0.006	0.006	0.006	0.026	0.009
0.099	0.076	0.09	0.083	0.001	0.088	0.001	0.161	0.001	0.077	0	0.077	0.077	0.037	0.037	0.191	0.075	0.001	0.001	0.001	0	0	0	0	0	0.001	0	0	0	0	0	0	0	0	0	0	0	0	0	0	0	0	0	0.346	0.346	0.32	0.315	0.32	0.418	0.342
0.099	0.076	0.09	0.083	0.001	0.088	0.001	0.161	0.001	0.077	0	0.077	0.077	0.037	0.037	0.191	0.075	0.001	0.001	0.001	0	0	0	0	0	0.001	0	0	0	0	0	0	0	0	0	0	0	0	0	0	0	0	0	0.347	0.347	0.321	0.316	0.321	0.419	0.343
0.099	0.076	0.09	0.083	0.001	0.088	0.001	0.161	0.001	0.077	0	0.077	0.077	0.037	0.037	0.191	0.075	0.001	0.001	0.001	0	0	0	0	0	0.001	0	0	0	0	0	0	0	0	0	0	0	0	0	0	0	0	0	0.347	0.347	0.321	0.316	0.321	0.419	0.343
0.1	0.076	0.091	0.083	0.001	0.089	0.001	0.162	0.001	0.077	0	0.077	0.077	0.037	0.037	0.192	0.076	0.001	0.001	0.001	0	0	0	0	0	0.001	0	0	0	0	0	0	0	0	0	0	0	0	0	0	0	0	0	0.337	0.337	0.311	0.306	0.311	0.409	0.333
0.102	0.078	0.093	0.085	0.001	0.091	0.001	0.164	0.001	0.079	0	0.079	0.079	0.037	0.037	0.192	0.076	0.001	0.001	0.001	0	0	0	0	0	0.001	0	0	0	0	0	0	0	0	0	0	0	0	0	0	0	0	0	0.336	0.336	0.31	0.305	0.31	0.408	0.332
0.102	0.078	0.093	0.085	0.001	0.091	0.001	0.164	0.001	0.079	0	0.079	0.079	0.037	0.037	0.192	0.076	0.001	0.001	0.001	0	0	0	0	0	0.001	0	0	0	0	0	0	0	0	0	0	0	0	0	0	0	0	0	0.338	0.338	0.312	0.307	0.312	0.41	0.334
0.217	0.231	0.227	0.237	0.66	0.233	0.56	0.196	0.56	0.225	0.566	0.225	0.23	0.389	0.392	0.148	0.343	0.556	0.541	0.541	0.55	0.55	0.55	0.551	0	0.001	0	0	0	0	0	0	0	0	0	0	0	0	0	0	0	0	0	0	0	0	0	0	0	0
0.303	0.322	0.316	0.329	0.785	0.323	0.686	0.276	0.686	0.308	0.689	0.309	0.321	0.496	0.499	0.218	0.436	0.68	0.665	0.665	0.673	0.673	0.673	0.672	0	0.001	0	0	0	0	0	0	0	0	0	0	0	0	0	0	0	0	0	0	0	0	0	0	0	0
0.42	0.456	0.435	0.45	0.76	0.442	0.82	0.383	0.82	0.426	0.839	0.427	0.455	0.642	0.645	0.326	0.572	0.828	0.815	0.815	0.825	0.825	0.825	0.824	0	0.001	0	0	0	0	0	0	0	0	0	0	0	0	0	0	0	0	0	0	0	0	0	0	0	0
0.351	0.369	0.366	0.379	0.835	0.373	0.738	0.316	0.738	0.357	0.739	0.358	0.368	0.543	0.546	0.257	0.479	0.73	0.713	0.713	0.721	0.721	0.721	0.72	0	0.001	0	0	0	0	0	0	0	0	0	0	0	0	0	0	0	0	0	0	0	0	0	0	0	0
0.307	0.325	0.32	0.333	0.791	0.327	0.69	0.28	0.69	0.312	0.693	0.313	0.324	0.499	0.502	0.22	0.438	0.684	0.668	0.668	0.676	0.676	0.676	0.675	0	0.001	0	0	0	0	0	0	0	0	0	0	0	0	0	0	0	0	0	0	0	0	0	0	0	0
0.507	0.524	0.523	0.535	0.999	0.53	0.892	0.452	0.893	0.496	0.867	0.497	0.522	0.692	0.695	0.39	0.621	0.878	0.86	0.86	0.85	0.85	0.85	0.849	0	0	0	0	0	0	0	0	0	0	0	0	0	0	0	0	0	0	0	0	0	0	0	0	0	0
0.585	0.612	0.601	0.618	0.894	0.608	0.993	0.527	0.992	0.574	0.972	0.575	0.61	0.789	0.792	0.466	0.714	0.981	0.962	0.962	0.952	0.952	0.952	0.951	0	0	0	0	0	0	0	0	0	0	0	0	0	0	0	0	0	0	0	0	0	0	0	0	0	0
0.326	0.346	0.341	0.354	0.812	0.348	0.711	0.296	0.711	0.334	0.712	0.335	0.345	0.518	0.521	0.234	0.455	0.703	0.687	0.687	0.695	0.695	0.695	0.694	0	0.001	0	0	0	0	0	0	0	0	0	0	0	0	0	0	0	0	0	0	0	0	0	0	0	0
0.587	0.612	0.603	0.618	0.896	0.61	0.993	0.529	0.994	0.576	0.97	0.577	0.61	0.787	0.79	0.465	0.712	0.979	0.96	0.96	0.95	0.95	0.95	0.949	0	0	0	0	0	0	0	0	0	0	0	0	0	0	0	0	0	0	0	0	0	0	0	0	0	0
0.254	0.264	0.261	0.271	0.631	0.264	0.549	0.231	0.549	0.278	0.554	0.277	0.263	0.384	0.386	0.165	0.338	0.543	0.528	0.528	0.538	0.538	0.538	0.539	0.002	0.009	0	0	0	0	0	0.004	0	0	0	0.004	0	0	0	0.004	0	0	0	0	0	0	0	0	0	0
0.567	0.609	0.583	0.6	0.871	0.59	0.972	0.513	0.971	0.559	0.997	0.56	0.607	0.792	0.795	0.466	0.717	0.984	0.965	0.965	0.975	0.975	0.975	0.974	0	0	0	0	0	0	0	0	0	0	0	0	0	0	0	0	0	0	0	0	0	0	0	0	0	0
0.485	0.509	0.5	0.513	0.777	0.507	0.873	0.439	0.873	0.5	0.883	0.501	0.508	0.683	0.686	0.37	0.61	0.87	0.852	0.852	0.862	0.862	0.862	0.861	0	0.001	0	0	0	0	0	0	0	0	0	0	0	0	0	0	0	0	0	0	0	0	0	0	0	0
0.397	0.433	0.412	0.427	0.729	0.419	0.789	0.362	0.789	0.404	0.808	0.405	0.432	0.612	0.615	0.31	0.545	0.797	0.784	0.784	0.794	0.794	0.794	0.795	0	0.001	0	0	0	0	0	0	0	0	0	0	0	0	0	0	0	0	0	0	0	0	0	0	0	0
0.063	0.075	0.069	0.078	0.272	0.073	0.252	0.056	0.252	0.064	0.261	0.064	0.075	0.156	0.158	0.059	0.139	0.255	0.25	0.25	0.256	0.256	0.256	0.257	0.008	0	0	0	0	0.023	0.001	0.001	0	0	0	0.001	0	0	0	0.001	0	0	0	0	0	0	0	0	0	0
0.454	0.509	0.47	0.487	0.782	0.477	0.85	0.414	0.849	0.458	0.875	0.459	0.507	0.708	0.711	0.385	0.637	0.866	0.881	0.881	0.891	0.891	0.891	0.89	0	0.001	0	0	0	0	0	0	0	0	0	0	0	0	0	0	0	0	0	0	0	0	0	0	0	0
0.453	0.508	0.469	0.486	0.781	0.476	0.849	0.413	0.848	0.457	0.874	0.458	0.506	0.707	0.71	0.384	0.636	0.865	0.88	0.88	0.89	0.89	0.89	0.891	0	0.001	0	0	0	0	0	0	0	0	0	0	0	0	0	0	0	0	0	0	0	0	0	0	0	0
0.304	0.347	0.315	0.328	0.565	0.321	0.613	0.275	0.612	0.305	0.635	0.306	0.346	0.511	0.514	0.262	0.46	0.629	0.643	0.643	0.651	0.651	0.651	0.652	0.007	0	0	0	0	0.013	0.001	0	0	0	0	0	0	0	0	0	0	0	0	0	0	0	0	0	0	0
0.565	0.62	0.581	0.598	0.859	0.588	0.961	0.509	0.96	0.558	0.974	0.559	0.618	0.819	0.822	0.492	0.744	0.977	0.992	0.992	0.992	0.992	0.992	0.991	0	0	0	0	0	0	0	0	0	0	0	0	0	0	0	0	0	0	0	0	0	0	0	0	0	0
0.566	0.621	0.582	0.599	0.856	0.589	0.958	0.51	0.957	0.559	0.971	0.56	0.619	0.82	0.823	0.493	0.745	0.974	0.993	0.993	0.993	0.993	0.993	0.994	0	0	0	0	0	0	0	0	0	0	0	0	0	0	0	0	0	0	0	0	0	0	0	0	0	0
0.561	0.616	0.577	0.594	0.851	0.584	0.953	0.507	0.952	0.554	0.976	0.555	0.614	0.815	0.818	0.488	0.74	0.969	0.988	0.988	0.998	0.998	0.998	0.999	0	0	0	0	0	0	0	0	0	0	0	0	0	0	0	0	0	0	0	0	0	0	0	0	0	0
0.562	0.617	0.578	0.595	0.852	0.585	0.954	0.508	0.953	0.555	0.977	0.556	0.615	0.816	0.819	0.489	0.741	0.97	0.989	0.989	0.999	0.999	0.999	0.998	0	0	0	0	0	0	0	0	0	0	0	0	0	0	0	0	0	0	0	0	0	0	0	0	0	0
0.561	0.616	0.577	0.594	0.851	0.584	0.953	0.507	0.952	0.554	0.976	0.555	0.614	0.815	0.818	0.488	0.74	0.969	0.988	0.988	0.998	0.998	0.998	0.999	0	0	0	0	0	0	0	0	0	0	0	0	0	0	0	0	0	0	0	0	0	0	0	0	0	0
0.562	0.617	0.578	0.595	0.852	0.585	0.954	0.508	0.953	0.555	0.977	0.556	0.615	0.816	0.819	0.489	0.741	0.97	0.989	0.989	0.999	0.999	0.999	0.998	0	0	0	0	0	0	0	0	0	0	0	0	0	0	0	0	0	0	0	0	0	0	0	0	0	0
0	0	0	0	0	0	0	0	0	0.001	0	0.001	0	0	0	0	0	0	0	0	0	0	0	0	0.046	0.08	0.072	0.072	0.072	0.051	0.055	0.062	0.072	0.072	0.066	0.041	0.055	0.055	0.055	0.036	0.055	0.055	0.055	0.006	0.006	0.006	0.006	0.006	0.005	0.006
0	0	0	0	0	0	0	0	0	0	0	0	0	0	0	0	0	0	0	0	0	0	0	0	0.754	0.838	0.983	0.983	0.983	0.889	0.965	0.693	0.983	0.983	0.978	0.803	0.966	0.966	0.966	0.798	0.966	0.966	0.966	0	0	0	0	0	0	0
0	0	0	0	0	0	0	0	0	0	0	0	0	0	0	0	0	0	0	0	0	0	0	0	0.787	1	0.842	0.842	0.842	0.784	0.849	0.802	0.842	0.842	0.856	0.745	0.85	0.85	0.85	0.746	0.85	0.85	0.85	0.016	0.016	0.018	0.019	0.018	0.014	0.016
0	0	0	0	0	0	0	0	0	0	0	0	0	0	0	0	0	0	0	0	0	0	0	0	0.754	0.838	0.983	0.983	0.983	0.889	0.965	0.693	0.983	0.983	0.978	0.803	0.966	0.966	0.966	0.798	0.966	0.966	0.966	0	0	0	0	0	0	0
0	0	0	0	0	0	0	0	0	0	0	0	0	0	0	0	0	0	0	0	0	0	0	0	0.853	0.675	0.621	0.621	0.621	0.596	0.648	0.834	0.621	0.621	0.635	0.769	0.647	0.647	0.647	0.776	0.647	0.647	0.647	0.003	0.003	0.004	0.005	0.004	0.003	0.003
0	0	0	0	0	0	0	0	0	0	0	0	0	0	0	0	0	0	0	0	0	0	0	0	0.754	0.838	0.983	0.983	0.983	0.889	0.965	0.693	0.983	0.983	0.978	0.803	0.966	0.966	0.966	0.798	0.966	0.966	0.966	0	0	0	0	0	0	0
0	0	0	0	0	0	0	0	0	0	0	0	0	0	0	0	0	0	0	0	0	0	0	0	0.754	0.838	0.983	0.983	0.983	0.889	0.965	0.693	0.983	0.983	0.978	0.803	0.966	0.966	0.966	0.798	0.966	0.966	0.966	0	0	0	0	0	0	0
0	0	0	0	0	0	0	0	0	0	0	0	0	0	0	0	0	0	0	0	0	0	0	0	0.771	0.856	0.982	0.982	0.982	0.907	0.983	0.71	0.982	0.982	0.996	0.82	0.984	0.984	0.984	0.815	0.984	0.984	0.984	0	0	0	0	0	0	0
0	0	0	0	0	0	0	0	0	0	0	0	0	0	0	0	0	0	0	0	0	0	0	0	0.788	0.833	0.956	0.956	0.956	0.891	0.965	0.737	0.956	0.956	0.97	0.849	0.966	0.966	0.966	0.844	0.966	0.966	0.966	0	0	0	0	0	0	0
0	0	0	0	0	0	0	0	0	0	0	0	0	0	0	0	0	0	0	0	0	0	0	0	0.754	0.838	0.983	0.983	0.983	0.889	0.965	0.693	0.983	0.983	0.978	0.803	0.966	0.966	0.966	0.798	0.966	0.966	0.966	0	0	0	0	0	0	0
0	0	0	0	0	0	0	0	0	0	0	0	0	0	0	0	0	0	0	0	0	0	0	0	0.788	0.849	0.973	0.973	0.973	0.924	1	0.725	0.973	0.973	0.987	0.827	0.999	0.999	0.999	0.83	0.999	0.999	0.999	0	0	0	0	0	0	0
0	0	0	0	0	0	0	0	0	0	0	0	0	0	0	0	0	0	0	0	0	0	0	0	0.864	0.745	0.81	0.81	0.81	0.766	0.827	0.882	0.81	0.81	0.824	1	0.828	0.828	0.828	0.993	0.828	0.828	0.828	0	0	0.001	0.001	0.001	0	0
0	0	0	0	0	0	0	0	0	0	0	0	0	0	0	0	0	0	0	0	0	0	0	0	0.787	0.85	0.974	0.974	0.974	0.923	0.999	0.726	0.974	0.974	0.988	0.828	1	1	1	0.831	1	1	1	0	0	0	0	0	0	0
0	0	0	0	0	0	0	0	0	0	0	0	0	0	0	0	0	0	0	0	0	0	0	0	0.787	0.85	0.974	0.974	0.974	0.923	0.999	0.726	0.974	0.974	0.988	0.828	1	1	1	0.831	1	1	1	0	0	0	0	0	0	0
0	0	0	0	0	0	0	0	0	0	0	0	0	0	0	0	0	0	0	0	0	0	0	0	0.787	0.85	0.974	0.974	0.974	0.923	0.999	0.726	0.974	0.974	0.988	0.828	1	1	1	0.831	1	1	1	0	0	0	0	0	0	0
0	0	0	0	0	0	0	0	0	0	0	0	0	0	0	0	0	0	0	0	0	0	0	0	0.787	0.85	0.974	0.974	0.974	0.923	0.999	0.726	0.974	0.974	0.988	0.828	1	1	1	0.831	1	1	1	0	0	0	0	0	0	0
0	0	0	0	0	0	0	0	0	0	0	0	0	0	0	0	0	0	0	0	0	0	0	0	0.871	0.746	0.805	0.805	0.805	0.769	0.83	0.889	0.805	0.805	0.819	0.993	0.831	0.831	0.831	1	0.831	0.831	0.831	0	0	0.001	0.001	0.001	0	0
0	0	0	0	0	0	0	0	0	0	0	0	0	0	0	0	0	0	0	0	0	0	0	0	0.787	0.85	0.974	0.974	0.974	0.923	0.999	0.726	0.974	0.974	0.988	0.828	1	1	1	0.831	1	1	1	0	0	0	0	0	0	0
0	0	0	0	0	0	0	0	0	0	0	0	0	0	0	0	0	0	0	0	0	0	0	0	0.787	0.85	0.974	0.974	0.974	0.923	0.999	0.726	0.974	0.974	0.988	0.828	1	1	1	0.831	1	1	1	0	0	0	0	0	0	0
0	0	0	0	0	0	0	0	0	0	0	0	0	0	0	0	0	0	0	0	0	0	0	0	0.787	0.85	0.974	0.974	0.974	0.923	0.999	0.726	0.974	0.974	0.988	0.828	1	1	1	0.831	1	1	1	0	0	0	0	0	0	0
0	0	0	0	0.032	0	0.001	0	0.001	0	0	0	0	0	0	0	0	0	0	0	0	0	0	0	0.005	0.006	0	0	0	0	0	0.007	0	0	0	0	0	0	0	0	0	0	0	0.004	0.004	0.004	0.004	0.004	0.004	0.004
0	0	0	0	0.031	0	0.001	0	0.001	0	0	0	0	0	0	0	0	0	0	0	0	0	0	0	0.005	0.006	0	0	0	0	0	0.007	0	0	0	0	0	0	0	0	0	0	0	0.004	0.004	0.004	0.004	0.004	0.004	0.004
0	0	0	0	0.008	0	0.001	0	0.001	0	0	0	0	0	0	0	0	0	0	0	0	0	0	0	0.012	0.02	0	0	0	0	0	0.02	0	0	0	0.003	0	0	0	0.003	0	0	0	0.007	0.007	0.007	0.007	0.007	0.005	0.007
0	0	0	0	0.002	0	0	0	0	0	0	0	0	0	0	0	0	0	0	0	0	0	0	0	0.024	0.048	0.004	0.004	0.004	0.001	0.001	0.04	0.004	0.004	0.003	0.006	0.001	0.001	0.001	0.006	0.001	0.001	0.001	0.013	0.013	0.013	0.013	0.013	0.009	0.013
0	0	0	0	0.003	0	0	0	0	0	0	0	0	0	0	0	0	0	0	0	0	0	0	0	0.018	0.037	0.002	0.002	0.002	0	0	0.033	0.002	0.002	0.002	0.005	0	0	0	0.005	0	0	0	0.009	0.009	0.009	0.009	0.009	0.006	0.009
0	0	0	0	0.031	0	0.001	0	0.001	0	0	0	0	0	0	0	0	0	0	0	0	0	0	0	0.005	0.006	0	0	0	0	0	0.007	0	0	0	0	0	0	0	0	0	0	0	0.004	0.004	0.004	0.004	0.004	0.004	0.004
0	0	0	0	0.002	0	0	0	0	0	0	0	0	0	0	0	0	0	0	0	0	0	0	0	0.024	0.048	0.004	0.004	0.004	0.001	0.001	0.04	0.004	0.004	0.003	0.006	0.001	0.001	0.001	0.006	0.001	0.001	0.001	0.013	0.013	0.013	0.013	0.013	0.009	0.013
0	0	0	0	0.003	0	0	0	0	0	0	0	0	0	0	0	0	0	0	0	0	0	0	0	0.018	0.037	0.002	0.002	0.002	0	0	0.033	0.002	0.002	0.002	0.005	0	0	0	0.005	0	0	0	0.009	0.009	0.009	0.009	0.009	0.006	0.009
0	0	0	0	0.001	0	0	0	0	0	0	0	0	0	0	0	0	0	0	0	0	0	0	0	0.026	0.049	0.004	0.004	0.004	0.001	0.001	0.042	0.004	0.004	0.003	0.006	0.001	0.001	0.001	0.006	0.001	0.001	0.001	0.013	0.013	0.013	0.013	0.013	0.009	0.013
0	0	0	0	0.001	0	0	0	0	0	0	0	0	0	0	0	0	0	0	0	0	0	0	0	0.041	0.064	0.002	0.002	0.002	0.001	0.001	0.058	0.002	0.002	0.003	0.016	0.001	0.001	0.001	0.016	0.001	0.001	0.001	0.013	0.013	0.013	0.013	0.013	0.01	0.013
0	0	0	0	0.001	0	0	0	0	0	0	0	0	0	0	0	0	0	0	0	0	0	0	0	0.021	0.043	0.003	0.003	0.003	0.001	0.001	0.036	0.003	0.003	0.003	0.005	0.001	0.001	0.001	0.005	0.001	0.001	0.001	0.012	0.012	0.012	0.012	0.012	0.009	0.012
0	0	0	0	0.001	0	0	0	0	0	0	0	0	0	0	0	0	0	0	0	0	0	0	0	0.026	0.05	0.006	0.006	0.006	0.002	0.002	0.042	0.006	0.006	0.005	0.007	0.002	0.002	0.002	0.006	0.002	0.002	0.002	0.013	0.013	0.013	0.013	0.013	0.009	0.013
0	0	0	0	0	0	0	0	0	0.001	0	0.001	0	0	0	0	0	0	0	0	0	0	0	0	0.031	0.072	0.044	0.044	0.044	0.027	0.029	0.051	0.044	0.044	0.038	0.025	0.029	0.029	0.029	0.021	0.029	0.029	0.029	0.011	0.011	0.011	0.011	0.011	0.008	0.011
0	0	0	0	0	0	0	0	0	0	0	0	0	0	0	0	0	0	0	0	0	0	0	0	0.031	0.091	0.049	0.049	0.049	0.036	0.038	0.041	0.049	0.049	0.045	0.015	0.038	0.038	0.038	0.013	0.038	0.038	0.038	0.067	0.067	0.068	0.068	0.068	0.06	0.067
0	0	0	0	0	0	0	0	0	0	0	0	0	0	0	0	0	0	0	0	0	0	0	0	0.031	0.091	0.049	0.049	0.049	0.036	0.038	0.041	0.049	0.049	0.045	0.015	0.038	0.038	0.038	0.013	0.038	0.038	0.038	0.067	0.067	0.068	0.068	0.068	0.06	0.067
0.117	0.128	0.125	0.135	0.489	0.129	0.396	0.105	0.396	0.125	0.403	0.125	0.127	0.256	0.257	0.081	0.231	0.393	0.379	0.379	0.388	0.388	0.388	0.389	0	0.001	0	0	0	0	0	0	0	0	0	0	0	0	0	0	0	0	0	0	0	0	0	0	0	0
0.116	0.125	0.12	0.127	0.475	0.125	0.375	0.103	0.375	0.124	0.383	0.124	0.124	0.242	0.244	0.079	0.218	0.373	0.36	0.36	0.369	0.369	0.369	0.37	0	0.001	0	0	0	0	0	0	0	0	0	0	0	0	0	0	0	0	0	0	0	0	0	0	0	0
0.119	0.128	0.123	0.13	0.478	0.128	0.378	0.106	0.378	0.127	0.386	0.127	0.127	0.245	0.247	0.081	0.22	0.376	0.363	0.363	0.372	0.372	0.372	0.373	0	0.001	0	0	0	0	0	0	0	0	0	0	0	0	0	0	0	0	0	0	0	0	0	0	0	0
0.117	0.126	0.121	0.128	0.471	0.126	0.373	0.104	0.373	0.125	0.381	0.125	0.125	0.242	0.244	0.079	0.217	0.371	0.359	0.359	0.368	0.368	0.368	0.369	0	0.001	0	0	0	0	0	0	0	0	0	0	0	0	0	0	0	0	0	0	0	0	0	0	0	0
0.006	0.01	0.008	0.01	0.199	0.009	0.119	0.003	0.119	0.014	0.125	0.014	0.01	0.062	0.063	0.009	0.059	0.117	0.112	0.112	0.12	0.12	0.12	0.121	0	0	0	0	0	0	0	0	0	0	0	0	0	0	0	0	0	0	0	0	0	0	0	0	0	0
0.275	0.282	0.281	0.291	0.598	0.284	0.547	0.251	0.547	0.303	0.549	0.302	0.281	0.384	0.386	0.174	0.34	0.537	0.52	0.52	0.529	0.529	0.529	0.53	0.004	0.01	0	0	0	0	0	0.006	0	0	0	0.007	0	0	0	0.007	0	0	0	0	0	0	0	0	0	0
0.357	0.355	0.355	0.359	0.536	0.356	0.499	0.33	0.499	0.39	0.501	0.389	0.354	0.391	0.392	0.217	0.345	0.489	0.471	0.471	0.48	0.48	0.48	0.481	0.014	0.013	0.003	0.003	0.003	0.006	0.004	0.016	0.003	0.003	0.003	0.018	0.004	0.004	0.004	0.018	0.004	0.004	0.004	0	0	0	0	0	0	0
0.263	0.264	0.264	0.268	0.501	0.266	0.451	0.241	0.451	0.293	0.453	0.292	0.263	0.326	0.327	0.153	0.286	0.441	0.424	0.424	0.433	0.433	0.433	0.434	0.008	0.01	0	0	0	0.002	0	0.011	0	0	0	0.012	0	0	0	0.012	0	0	0	0	0	0	0	0	0	0
0.003	0.002	0.003	0.002	0.009	0.003	0.007	0.003	0.007	0.006	0.008	0.006	0.002	0.004	0.004	0.04	0.016	0.006	0.006	0.006	0.008	0.008	0.008	0.008	0.037	0.002	0.001	0.001	0.001	0.074	0.002	0.02	0.001	0.001	0.001	0.012	0.001	0.001	0.001	0.012	0.001	0.001	0.001	0	0	0	0	0	0	0
0.247	0.241	0.246	0.247	0.349	0.245	0.303	0.231	0.303	0.278	0.304	0.277	0.24	0.24	0.24	0.122	0.201	0.295	0.282	0.282	0.289	0.289	0.289	0.29	0.009	0.012	0.001	0.001	0.001	0.003	0.001	0.013	0.001	0.001	0.001	0.013	0.001	0.001	0.001	0.013	0.001	0.001	0.001	0	0	0	0	0	0	0
0.332	0.32	0.33	0.326	0.334	0.326	0.3	0.314	0.301	0.369	0.301	0.368	0.32	0.279	0.279	0.182	0.237	0.292	0.279	0.279	0.286	0.286	0.286	0.287	0.056	0.029	0.017	0.017	0.017	0.026	0.019	0.056	0.017	0.017	0.018	0.057	0.019	0.019	0.019	0.057	0.019	0.019	0.019	0	0	0	0	0	0	0
0.198	0.183	0.195	0.192	0.175	0.193	0.148	0.191	0.148	0.226	0.144	0.225	0.184	0.144	0.144	0.092	0.12	0.141	0.131	0.131	0.132	0.132	0.132	0.133	0.013	0.027	0.008	0.008	0.008	0.005	0.005	0.021	0.008	0.008	0.007	0.014	0.005	0.005	0.005	0.012	0.005	0.005	0.005	0.001	0.001	0.001	0.001	0.001	0.001	0.001
0.399	0.383	0.394	0.389	0.359	0.39	0.33	0.376	0.331	0.436	0.327	0.435	0.385	0.326	0.326	0.222	0.279	0.319	0.307	0.307	0.312	0.312	0.312	0.313	0.119	0.106	0.1	0.1	0.1	0.106	0.104	0.12	0.1	0.1	0.104	0.137	0.104	0.104	0.104	0.137	0.104	0.104	0.104	0	0	0	0	0	0	0
0.017	0.016	0.017	0.016	0.028	0.017	0.02	0.015	0.021	0.02	0.021	0.02	0.016	0.016	0.016	0.026	0.02	0.019	0.018	0.018	0.02	0.02	0.02	0.02	0.243	0.171	0.168	0.168	0.168	0.261	0.188	0.235	0.168	0.168	0.179	0.241	0.187	0.187	0.187	0.246	0.187	0.187	0.187	0	0	0	0	0	0	0
0.013	0.018	0.015	0.018	0.224	0.016	0.139	0.007	0.139	0.021	0.146	0.021	0.018	0.075	0.076	0.013	0.071	0.137	0.131	0.131	0.14	0.14	0.14	0.141	0	0	0	0	0	0	0	0	0	0	0	0	0	0	0	0	0	0	0	0	0	0	0	0	0	0
0	0	0	0	0	0	0	0	0	0.001	0	0.001	0	0	0	0	0	0	0	0	0	0	0	0	0.029	0.07	0.044	0.044	0.044	0.027	0.029	0.049	0.044	0.044	0.038	0.024	0.029	0.029	0.029	0.02	0.029	0.029	0.029	0.011	0.011	0.011	0.011	0.011	0.008	0.011
0	0	0	0	0	0	0	0	0	0.002	0	0.002	0	0	0	0	0	0	0	0	0	0	0	0	0.03	0.063	0.054	0.054	0.054	0.033	0.037	0.049	0.054	0.054	0.048	0.028	0.037	0.037	0.037	0.023	0.037	0.037	0.037	0.005	0.005	0.005	0.005	0.005	0.004	0.005
0	0	0	0	0.016	0	0.001	0	0.001	0.003	0.001	0.003	0	0	0	0	0	0.001	0.001	0.001	0.001	0.001	0.001	0.002	0.009	0.016	0.008	0.008	0.008	0.002	0.002	0.016	0.008	0.008	0.006	0.006	0.002	0.002	0.002	0.004	0.002	0.002	0.002	0.003	0.003	0.003	0.003	0.003	0.002	0.003
0	0	0	0	0	0	0	0	0	0.002	0	0.002	0	0	0	0	0	0	0	0	0	0	0	0	0.032	0.066	0.057	0.057	0.057	0.036	0.04	0.052	0.057	0.057	0.051	0.031	0.04	0.04	0.04	0.026	0.04	0.04	0.04	0.005	0.005	0.005	0.005	0.005	0.004	0.005
0	0	0	0	0	0	0	0	0	0.002	0	0.002	0	0	0	0	0	0	0	0	0	0	0	0	0.032	0.066	0.057	0.057	0.057	0.036	0.04	0.052	0.057	0.057	0.051	0.031	0.04	0.04	0.04	0.026	0.04	0.04	0.04	0.005	0.005	0.005	0.005	0.005	0.004	0.005
0	0	0	0	0	0	0	0	0	0.002	0.001	0.002	0	0	0	0.02	0.007	0	0	0	0.001	0.001	0.001	0.001	0.222	0.149	0.146	0.146	0.146	0.242	0.166	0.21	0.146	0.146	0.157	0.21	0.165	0.165	0.165	0.215	0.165	0.165	0.165	0	0	0	0	0	0	0
0	0	0	0	0	0	0	0	0	0	0	0	0	0	0	0.002	0.001	0	0	0	0	0	0	0	0.776	0.714	0.821	0.821	0.821	0.774	0.846	0.744	0.821	0.821	0.835	0.846	0.847	0.847	0.847	0.85	0.847	0.847	0.847	0	0	0	0	0	0	0
0	0	0	0	0	0	0	0	0	0	0	0	0	0	0	0.002	0.001	0	0	0	0	0	0	0	0.772	0.727	0.837	0.837	0.837	0.79	0.862	0.732	0.837	0.837	0.851	0.833	0.863	0.863	0.863	0.837	0.863	0.863	0.863	0	0	0	0	0	0	0
0.008	0.005	0.007	0.006	0.001	0.007	0.001	0.008	0.001	0.015	0.001	0.015	0.005	0.002	0.002	0.001	0.001	0.001	0.001	0.001	0.001	0.001	0.001	0.001	0.766	0.733	0.614	0.614	0.614	0.584	0.634	0.856	0.614	0.614	0.628	0.804	0.635	0.635	0.635	0.804	0.635	0.635	0.635	0.004	0.004	0.005	0.006	0.005	0.003	0.004
0.008	0.005	0.007	0.006	0.001	0.007	0.001	0.008	0.001	0.015	0.001	0.015	0.005	0.002	0.002	0.001	0.001	0.001	0.001	0.001	0.001	0.001	0.001	0.001	0.741	0.677	0.623	0.623	0.623	0.594	0.644	0.806	0.623	0.623	0.637	0.813	0.645	0.645	0.645	0.814	0.645	0.645	0.645	0	0	0.001	0.001	0.001	0	0
0	0	0	0	0	0	0	0	0	0	0	0	0	0	0	0	0	0	0	0	0	0	0	0	0.866	0.745	0.8	0.8	0.8	0.763	0.824	0.885	0.8	0.8	0.814	0.99	0.825	0.825	0.825	0.994	0.825	0.825	0.825	0	0	0.001	0.001	0.001	0	0
0	0	0	0	0.005	0	0	0	0	0	0	0	0	0	0	0	0	0	0	0	0	0	0	0	0.015	0.026	0.001	0.001	0.001	0	0	0.028	0.001	0.001	0	0.003	0	0	0	0.003	0	0	0	0.021	0.021	0.022	0.022	0.022	0.018	0.021
0	0	0	0	0.001	0	0	0.001	0	0	0	0	0	0	0	0	0	0	0	0	0	0	0	0	0.019	0.037	0.002	0.002	0.002	0.001	0.001	0.033	0.002	0.002	0.001	0.004	0.001	0.001	0.001	0.004	0.001	0.001	0.001	0.052	0.052	0.053	0.053	0.053	0.043	0.052
0.005	0.003	0.004	0.003	0.001	0.004	0	0.009	0	0.007	0	0.007	0.003	0.002	0.002	0.006	0.004	0	0	0	0	0	0	0	0.016	0.026	0.002	0.002	0.002	0.002	0.002	0.028	0.002	0.002	0.001	0.005	0.002	0.002	0.002	0.005	0.002	0.002	0.002	0.057	0.057	0.059	0.059	0.059	0.047	0.057
0	0	0	0	0.007	0	0	0.001	0	0.002	0	0.002	0	0	0	0	0	0	0	0	0	0	0	0	0.082	0.089	0.052	0.052	0.052	0.046	0.054	0.098	0.052	0.052	0.053	0.066	0.054	0.054	0.054	0.067	0.054	0.054	0.054	0	0	0	0.001	0	0	0
0	0	0	0	0.039	0	0.001	0	0.001	0	0	0	0	0	0	0	0	0	0	0	0	0	0	0	0.004	0.005	0	0	0	0	0	0.004	0	0	0	0.001	0	0	0	0.001	0	0	0	0.003	0.003	0.003	0.003	0.003	0.003	0.003
0	0	0	0	0.001	0	0	0	0	0	0	0	0	0	0	0	0	0	0	0	0	0	0	0	0.049	0.059	0.001	0.001	0.001	0.002	0.002	0.064	0.001	0.001	0.002	0.023	0.002	0.002	0.002	0.023	0.002	0.002	0.002	0.011	0.011	0.011	0.011	0.011	0.008	0.011
0	0	0	0	0.009	0	0.001	0	0.001	0	0	0	0	0	0	0	0	0	0	0	0	0	0	0	0.012	0.02	0	0	0	0	0	0.02	0	0	0	0.003	0	0	0	0.003	0	0	0	0.006	0.006	0.006	0.006	0.006	0.005	0.006
0	0	0	0	0.001	0	0	0	0	0	0	0	0	0	0	0	0	0	0	0	0	0	0	0	0.051	0.063	0.002	0.002	0.002	0.003	0.003	0.068	0.002	0.002	0.003	0.025	0.003	0.003	0.003	0.025	0.003	0.003	0.003	0.013	0.013	0.013	0.013	0.013	0.01	0.013
0	0	0	0	0.001	0	0	0	0	0	0	0	0	0	0	0	0	0	0	0	0	0	0	0	0.051	0.063	0.002	0.002	0.002	0.003	0.003	0.068	0.002	0.002	0.003	0.025	0.003	0.003	0.003	0.025	0.003	0.003	0.003	0.013	0.013	0.013	0.013	0.013	0.01	0.013
0	0	0	0	0.001	0	0	0	0	0	0	0	0	0	0	0	0	0	0	0	0	0	0	0	0.091	0.096	0.033	0.033	0.033	0.029	0.037	0.108	0.033	0.033	0.035	0.061	0.037	0.037	0.037	0.062	0.037	0.037	0.037	0.013	0.013	0.013	0.014	0.013	0.01	0.013
0	0	0	0	0.001	0	0	0.001	0	0.001	0	0.001	0	0	0	0	0	0	0	0	0	0	0	0	0.029	0.035	0	0	0	0.001	0.001	0.045	0	0	0.001	0.015	0.001	0.001	0.001	0.015	0.001	0.001	0.001	0.005	0.005	0.005	0.005	0.005	0.003	0.005
0	0	0	0	0	0	0	0	0	0	0	0	0	0	0	0	0	0	0	0	0	0	0	0	0.83	0.662	0.598	0.598	0.598	0.573	0.625	0.82	0.598	0.598	0.612	0.746	0.624	0.624	0.624	0.753	0.624	0.624	0.624	0.003	0.003	0.004	0.005	0.004	0.003	0.003
0	0	0	0	0	0	0	0	0	0	0	0	0	0	0	0.002	0.001	0	0	0	0	0	0	0	0.668	0.529	0.481	0.481	0.481	0.48	0.507	0.654	0.481	0.481	0.494	0.601	0.506	0.506	0.506	0.608	0.506	0.506	0.506	0.003	0.003	0.004	0.004	0.004	0.003	0.003
0	0	0	0	0	0	0	0	0	0.001	0	0.001	0	0	0	0.018	0.007	0	0	0	0	0	0	0	0.235	0.146	0.142	0.142	0.142	0.235	0.159	0.217	0.142	0.142	0.153	0.198	0.158	0.158	0.158	0.203	0.158	0.158	0.158	0.001	0.001	0.001	0.001	0.001	0.001	0.001
0	0	0	0	0	0	0	0	0	0	0	0	0	0	0	0	0	0	0	0	0	0	0	0	0.817	0.69	0.595	0.595	0.595	0.569	0.621	0.876	0.595	0.595	0.609	0.768	0.621	0.621	0.621	0.775	0.621	0.621	0.621	0.007	0.007	0.008	0.009	0.008	0.006	0.007
0	0	0	0	0	0	0	0	0	0.002	0.001	0.002	0	0	0	0.02	0.007	0	0	0	0.001	0.001	0.001	0.001	0.228	0.146	0.143	0.143	0.143	0.239	0.163	0.213	0.143	0.143	0.154	0.205	0.162	0.162	0.162	0.21	0.162	0.162	0.162	0.001	0.001	0.001	0.001	0.001	0.001	0.001
0	0	0	0	0	0	0	0	0	0.001	0	0.001	0	0	0	0.018	0.007	0	0	0	0	0	0	0	0.241	0.152	0.148	0.148	0.148	0.241	0.165	0.223	0.148	0.148	0.159	0.204	0.164	0.164	0.164	0.209	0.164	0.164	0.164	0.001	0.001	0.001	0.001	0.001	0.001	0.001
0	0	0	0	0	0	0	0	0	0	0	0	0	0	0	0	0	0	0	0	0	0	0	0	0.88	0.802	0.7	0.7	0.7	0.671	0.725	1	0.7	0.7	0.714	0.882	0.726	0.726	0.726	0.889	0.726	0.726	0.726	0.009	0.009	0.01	0.011	0.01	0.008	0.009
0	0	0	0	0	0	0	0	0	0	0	0	0	0	0	0	0	0	0	0	0	0	0	0	0.8	0.726	0.626	0.626	0.626	0.598	0.651	0.911	0.626	0.626	0.64	0.798	0.652	0.652	0.652	0.804	0.652	0.652	0.652	0.009	0.009	0.01	0.011	0.01	0.008	0.009
0	0	0	0	0.032	0	0	0	0	0.002	0	0.002	0	0	0	0	0	0	0	0	0	0	0	0.001	0	0	0	0	0	0	0	0	0	0	0	0	0	0	0	0	0	0	0	0	0	0	0	0	0	0
0.002	0	0.001	0	0.003	0.001	0.002	0.002	0.002	0.002	0.002	0.002	0	0.002	0.002	0	0.002	0.002	0.002	0.002	0.002	0.002	0.002	0.002	0.002	0.002	0	0	0	0	0	0.006	0	0	0	0.002	0	0	0	0.002	0	0	0	0.004	0.004	0.004	0.004	0.004	0.003	0.004
0	0	0	0	0	0	0	0	0	0.001	0	0.001	0	0	0	0.004	0.001	0	0	0	0	0	0	0	0.005	0	0	0	0	0	0	0.005	0	0	0	0	0	0	0	0	0	0	0	0.003	0.003	0.003	0.003	0.003	0.004	0.003
0	0	0	0	0	0	0	0	0	0	0	0	0	0	0	0	0	0	0	0	0	0	0	0	0.01	0.001	0	0	0	0	0	0.009	0	0	0	0.001	0	0	0	0.001	0	0	0	0	0	0	0	0	0	0
0	0	0	0	0	0	0	0.002	0	0	0	0	0	0	0	0.006	0.001	0	0	0	0	0	0	0	0.016	0.009	0.001	0.001	0.001	0.001	0.002	0.026	0.001	0.001	0.002	0.014	0.002	0.002	0.002	0.015	0.002	0.002	0.002	0.002	0.002	0.001	0.001	0.001	0.004	0.002
0	0	0	0	0	0	0	0	0	0	0	0	0	0	0	0	0	0	0	0	0	0	0	0	0.052	0.046	0.001	0.001	0.001	0.002	0.002	0.063	0.001	0.001	0.002	0.024	0.002	0.002	0.002	0.024	0.002	0.002	0.002	0.008	0.008	0.008	0.008	0.008	0.006	0.008
0	0	0	0	0	0	0	0	0	0	0	0	0	0	0	0	0	0	0	0	0	0	0	0	0.064	0.054	0.001	0.001	0.001	0.002	0.002	0.079	0.001	0.001	0.002	0.03	0.002	0.002	0.002	0.03	0.002	0.002	0.002	0.008	0.008	0.008	0.008	0.008	0.006	0.008
0	0	0	0	0	0	0	0	0	0	0	0	0	0	0	0.001	0	0	0	0	0	0	0	0	0.061	0.017	0.007	0.007	0.007	0.009	0.009	0.059	0.007	0.007	0.008	0.026	0.009	0.009	0.009	0.027	0.009	0.009	0.009	0	0	0	0	0	0	0
0	0	0	0	0	0	0	0	0	0	0	0	0	0	0	0	0	0	0	0	0	0	0	0	0.783	0.65	0.563	0.563	0.563	0.535	0.588	0.832	0.563	0.563	0.576	0.73	0.588	0.588	0.588	0.737	0.588	0.588	0.588	0.005	0.005	0.006	0.007	0.006	0.004	0.005
0	0	0	0	0	0	0	0	0	0	0	0	0	0	0	0	0	0	0	0	0	0	0	0	0.006	0	0	0	0	0	0	0.004	0	0	0	0	0	0	0	0	0	0	0	0	0	0	0	0	0	0
0	0	0	0	0	0	0	0	0	0	0	0	0	0	0	0	0	0	0	0	0	0	0	0	0.006	0	0	0	0	0	0	0.004	0	0	0	0	0	0	0	0	0	0	0	0	0	0	0	0	0	0
0	0	0	0	0	0	0	0	0	0	0	0	0	0	0	0	0	0	0	0	0	0	0	0	0.006	0	0	0	0	0	0	0.004	0	0	0	0	0	0	0	0	0	0	0	0	0	0	0	0	0	0
0	0	0	0	0	0	0	0	0	0	0	0	0	0	0	0	0	0	0	0	0	0	0	0	0.006	0	0	0	0	0	0	0.004	0	0	0	0	0	0	0	0	0	0	0	0	0	0	0	0	0	0
0	0	0	0	0	0	0	0	0	0	0	0	0	0	0	0	0	0	0	0	0	0	0	0	0.006	0	0	0	0	0	0	0.004	0	0	0	0	0	0	0	0	0	0	0	0	0	0	0	0	0	0
0	0	0	0	0	0	0	0	0	0	0	0	0	0	0	0	0	0	0	0	0	0	0	0	0.006	0	0	0	0	0	0	0.004	0	0	0	0	0	0	0	0	0	0	0	0	0	0	0	0	0	0
0.001	0	0.001	0.001	0.071	0.001	0.009	0	0.009	0.003	0.009	0.003	0	0.003	0.003	0	0.003	0.007	0.006	0.006	0.008	0.008	0.008	0.009	0	0	0	0	0	0	0	0	0	0	0	0	0	0	0	0	0	0	0	0	0	0	0	0	0	0
0	0	0	0	0.058	0	0.002	0	0.002	0.001	0.001	0.001	0	0	0	0	0	0.001	0	0	0	0	0	0.001	0	0	0	0	0	0	0	0	0	0	0	0	0	0	0	0	0	0	0	0	0	0	0	0	0	0
0.001	0	0.001	0.001	0.071	0.001	0.009	0	0.009	0.003	0.009	0.003	0	0.003	0.003	0	0.003	0.007	0.006	0.006	0.008	0.008	0.008	0.009	0	0	0	0	0	0	0	0	0	0	0	0	0	0	0	0	0	0	0	0	0	0	0	0	0	0
0.014	0.016	0.014	0.017	0.213	0.015	0.131	0.009	0.131	0.02	0.136	0.02	0.016	0.067	0.068	0.012	0.064	0.129	0.124	0.124	0.131	0.131	0.131	0.132	0	0	0	0	0	0	0	0	0	0	0	0	0	0	0	0	0	0	0	0	0	0	0	0	0	0
0.001	0	0.001	0.001	0.071	0.001	0.009	0	0.009	0.003	0.009	0.003	0	0.003	0.003	0	0.003	0.007	0.006	0.006	0.008	0.008	0.008	0.009	0	0	0	0	0	0	0	0	0	0	0	0	0	0	0	0	0	0	0	0	0	0	0	0	0	0
0.018	0.023	0.02	0.023	0.237	0.021	0.151	0.012	0.151	0.025	0.158	0.025	0.023	0.082	0.083	0.016	0.078	0.149	0.144	0.144	0.153	0.153	0.153	0.154	0	0	0	0	0	0	0	0	0	0	0	0	0	0	0	0	0	0	0	0	0	0	0	0	0	0
0.003	0.004	0.002	0.003	0.038	0.002	0.009	0.003	0.009	0.008	0.009	0.008	0.004	0.006	0.006	0.002	0.006	0.009	0.009	0.009	0.009	0.009	0.009	0.01	0	0	0	0	0	0.001	0	0	0	0	0	0	0	0	0	0	0	0	0	0	0	0	0	0	0	0
0	0	0	0	0.02	0	0.001	0	0.001	0.002	0.001	0.002	0	0	0	0	0	0.001	0.001	0.001	0.001	0.001	0.001	0.002	0.002	0.004	0.001	0.001	0.001	0	0	0.004	0.001	0.001	0.001	0	0	0	0	0	0	0	0	0	0	0	0	0	0	0
0	0	0	0	0.022	0	0.001	0	0.001	0.002	0.001	0.002	0	0	0	0	0	0.001	0.001	0.001	0.001	0.001	0.001	0.002	0.001	0.001	0	0	0	0	0	0.001	0	0	0	0	0	0	0	0	0	0	0	0	0	0	0	0	0	0
0.001	0.001	0.001	0.001	0.021	0.001	0.002	0.001	0.002	0.005	0.002	0.005	0.001	0	0	0	0	0.002	0.002	0.002	0.002	0.002	0.002	0.003	0.009	0.015	0.006	0.006	0.006	0.001	0.001	0.016	0.006	0.006	0.004	0.006	0.001	0.001	0.001	0.004	0.001	0.001	0.001	0.003	0.003	0.003	0.003	0.003	0.002	0.003
0	0	0	0	0.001	0	0	0	0	0	0	0	0	0	0	0.003	0.001	0	0	0	0	0	0	0	0.563	0.492	0.447	0.447	0.447	0.423	0.465	0.623	0.447	0.447	0.457	0.62	0.466	0.466	0.466	0.622	0.466	0.466	0.466	0	0	0.001	0.001	0.001	0	0
0	0	0	0	0.006	0	0	0.001	0	0.002	0	0.002	0	0	0	0	0	0	0	0	0	0	0	0	0.007	0.007	0	0	0	0	0	0.011	0	0	0	0.002	0	0	0	0.002	0	0	0	0	0	0	0	0	0	0
0	0	0	0	0.007	0	0	0.001	0	0.002	0	0.002	0	0	0	0	0	0	0	0	0	0	0	0	0.009	0.01	0	0	0	0	0	0.014	0	0	0	0.002	0	0	0	0.002	0	0	0	0	0	0	0	0	0	0
0	0	0	0	0.006	0	0	0	0	0.002	0	0.002	0	0	0	0	0	0	0	0	0	0	0	0	0.006	0.006	0	0	0	0	0	0.01	0	0	0	0.002	0	0	0	0.002	0	0	0	0	0	0	0	0	0	0
0	0	0	0	0.003	0	0	0	0	0.002	0	0.002	0	0	0	0	0	0	0	0	0	0	0	0	0.015	0.027	0.008	0.008	0.008	0.003	0.003	0.03	0.008	0.008	0.006	0.012	0.003	0.003	0.003	0.01	0.003	0.003	0.003	0.003	0.003	0.003	0.003	0.003	0.002	0.003
0	0	0	0	0.006	0	0	0.001	0	0.002	0	0.002	0	0	0	0	0	0	0	0	0	0	0	0	0.006	0.007	0	0	0	0	0	0.011	0	0	0	0.002	0	0	0	0.002	0	0	0	0	0	0	0	0	0	0
0	0	0	0	0	0	0	0	0	0.001	0	0.001	0	0	0	0.032	0.011	0	0	0	0	0	0	0	0.081	0.021	0.014	0.014	0.014	0.08	0.017	0.066	0.014	0.014	0.015	0.037	0.016	0.016	0.016	0.038	0.016	0.016	0.016	0	0	0	0	0	0	0
0	0	0	0	0.03	0	0.001	0	0.001	0.002	0.001	0.002	0	0	0	0	0	0.001	0.001	0.001	0.001	0.001	0.001	0.002	0	0	0	0	0	0	0	0	0	0	0	0	0	0	0	0	0	0	0	0	0	0	0	0	0	0
0.001	0.001	0.001	0.001	0.032	0.001	0.002	0.001	0.002	0.004	0.002	0.004	0.001	0.001	0.001	0	0.001	0.002	0.002	0.002	0.002	0.002	0.002	0.003	0	0	0	0	0	0	0	0	0	0	0	0	0	0	0	0	0	0	0	0	0	0	0	0	0	0
0	0	0	0	0.04	0	0	0	0	0.002	0	0.002	0	0	0	0	0	0	0	0	0	0	0	0.001	0	0	0	0	0	0	0	0	0	0	0	0	0	0	0	0	0	0	0	0	0	0	0	0	0	0
0	0	0	0	0.025	0	0	0	0	0.002	0	0.002	0	0	0	0	0	0	0	0	0	0	0	0.001	0	0	0	0	0	0	0	0	0	0	0	0	0	0	0	0	0	0	0	0	0	0	0	0	0	0
0	0	0	0	0.025	0	0	0	0	0.002	0	0.002	0	0	0	0	0	0	0	0	0	0	0	0.001	0	0	0	0	0	0	0	0	0	0	0	0	0	0	0	0	0	0	0	0	0	0	0	0	0	0
0.001	0.001	0.001	0.001	0.029	0.001	0.002	0.001	0.002	0.004	0.002	0.004	0.001	0.001	0.001	0	0.001	0.002	0.002	0.002	0.002	0.002	0.002	0.003	0	0	0	0	0	0	0	0	0	0	0	0	0	0	0	0	0	0	0	0	0	0	0	0	0	0
0	0	0	0	0.002	0	0	0	0	0.001	0	0.001	0	0	0	0.005	0.001	0	0	0	0	0	0	0	0.014	0.008	0	0	0	0.001	0.001	0.026	0	0	0	0.014	0.001	0.001	0.001	0.015	0.001	0.001	0.001	0.002	0.002	0.002	0.002	0.002	0.004	0.002
0	0	0	0	0.008	0	0	0	0	0.001	0	0.001	0	0	0	0	0	0	0	0	0	0	0	0	0.005	0.003	0	0	0	0	0	0.007	0	0	0	0.002	0	0	0	0.002	0	0	0	0	0	0	0	0	0	0
0	0	0	0	0.008	0	0	0.001	0	0.002	0	0.002	0	0	0	0	0	0	0	0	0	0	0	0	0.007	0.007	0	0	0	0	0	0.011	0	0	0	0.002	0	0	0	0.002	0	0	0	0	0	0	0	0	0	0
0	0	0	0	0.021	0	0	0	0	0	0	0	0	0	0	0	0	0	0	0	0	0	0	0	0.002	0.003	0.001	0.001	0.001	0.001	0.001	0.004	0.001	0.001	0.001	0.003	0.001	0.001	0.001	0.002	0.001	0.001	0.001	0	0	0	0	0	0	0
0	0	0	0	0	0	0	0	0	0	0	0	0	0	0	0	0	0	0	0	0	0	0	0	0.004	0.001	0	0	0	0	0	0.005	0	0	0	0.001	0	0	0	0.001	0	0	0	0.001	0.001	0.001	0.001	0.001	0.001	0.001
0	0	0	0	0	0	0	0	0	0	0	0	0	0	0	0	0	0	0	0	0	0	0	0	0.006	0	0	0	0	0	0	0.004	0	0	0	0	0	0	0	0	0	0	0	0	0	0	0	0	0	0
0	0	0	0	0	0	0	0	0	0.001	0	0.001	0	0	0	0	0	0	0	0	0	0	0	0	0.004	0.001	0	0	0	0	0	0.006	0	0	0	0.002	0	0	0	0.002	0	0	0	0	0	0	0	0	0	0
0	0	0	0	0	0	0	0	0	0	0	0	0	0	0	0.001	0	0	0	0	0	0	0	0	0.006	0	0	0	0	0	0	0.005	0	0	0	0.001	0	0	0	0.001	0	0	0	0	0	0	0	0	0	0
0	0	0	0	0.001	0	0	0	0	0	0	0	0	0	0	0	0	0	0	0	0	0	0	0	0.056	0.014	0	0	0	0.002	0.002	0.051	0	0	0.001	0.022	0.002	0.002	0.002	0.023	0.002	0.002	0.002	0	0	0	0	0	0	0
0.02	0.027	0.025	0.027	0.147	0.028	0.145	0.017	0.145	0.021	0.154	0.021	0.027	0.075	0.076	0.042	0.08	0.149	0.148	0.148	0.154	0.154	0.154	0.155	0.016	0	0	0	0	0.045	0.001	0.005	0	0	0	0.002	0	0	0	0.002	0	0	0	0	0	0	0	0	0	0
0	0	0	0	0	0	0	0	0	0.001	0	0.001	0	0	0	0.041	0.015	0	0	0	0	0	0	0	0.035	0	0	0	0	0.075	0.001	0.017	0	0	0	0.006	0	0	0	0.006	0	0	0	0	0	0	0	0	0	0
0	0	0	0	0	0	0	0	0	0.001	0	0.001	0	0	0	0.041	0.015	0	0	0	0	0	0	0	0.043	0.007	0.006	0.006	0.006	0.082	0.007	0.028	0.006	0.006	0.006	0.017	0.006	0.006	0.006	0.018	0.006	0.006	0.006	0	0	0	0	0	0	0
0	0	0	0	0	0	0	0	0	0.002	0.001	0.002	0	0	0	0.041	0.015	0	0	0	0.001	0.001	0.001	0.001	0.078	0.031	0.029	0.029	0.029	0.108	0.033	0.062	0.029	0.029	0.031	0.053	0.032	0.032	0.032	0.054	0.032	0.032	0.032	0	0	0	0	0	0	0
0	0	0	0	0.003	0	0.002	0	0.002	0.003	0.003	0.003	0	0	0	0.04	0.014	0.001	0.001	0.001	0.003	0.003	0.003	0.003	0.071	0.027	0.025	0.025	0.025	0.102	0.027	0.06	0.025	0.025	0.025	0.049	0.026	0.026	0.026	0.051	0.026	0.026	0.026	0	0	0	0	0	0	0
0	0	0	0	0	0	0	0	0	0.001	0	0.001	0	0	0	0.04	0.015	0	0	0	0	0	0	0	0.035	0	0	0	0	0.075	0.001	0.018	0	0	0	0.006	0	0	0	0.006	0	0	0	0	0	0	0	0	0	0
0	0	0	0	0	0	0	0	0	0.001	0	0.001	0	0	0	0.04	0.015	0	0	0	0	0	0	0	0.035	0	0	0	0	0.075	0.001	0.018	0	0	0	0.006	0	0	0	0.006	0	0	0	0	0	0	0	0	0	0
0	0	0	0	0.045	0	0.002	0	0.002	0.001	0.001	0.001	0	0	0	0	0	0.001	0	0	0	0	0	0.001	0	0	0	0	0	0	0	0	0	0	0	0	0	0	0	0	0	0	0	0	0	0	0	0	0	0
0	0	0	0	0.038	0	0	0	0	0.001	0	0.001	0	0	0	0	0	0	0	0	0	0	0	0.001	0	0	0	0	0	0	0	0	0	0	0	0	0	0	0	0	0	0	0	0	0	0	0	0	0	0
0	0	0	0	0.024	0	0	0	0	0.001	0	0.001	0	0	0	0	0	0	0	0	0	0	0	0.001	0	0	0	0	0	0	0	0	0	0	0	0	0	0	0	0	0	0	0	0	0	0	0	0	0	0
0.001	0.001	0.001	0.001	0.003	0.001	0	0.001	0	0.001	0	0.001	0.001	0	0	0.008	0.003	0	0	0	0	0	0	0	0.02	0.011	0.002	0.002	0.002	0.002	0.002	0.032	0.002	0.002	0.002	0.021	0.002	0.002	0.002	0.021	0.002	0.002	0.002	0	0	0	0	0	0.001	0
0.001	0.001	0.001	0.001	0.003	0.001	0	0.001	0	0.001	0	0.001	0.001	0	0	0.008	0.003	0	0	0	0	0	0	0	0.02	0.011	0.002	0.002	0.002	0.002	0.002	0.032	0.002	0.002	0.002	0.021	0.002	0.002	0.002	0.021	0.002	0.002	0.002	0	0	0	0	0	0.001	0
0	0	0	0	0	0	0	0	0	0.001	0	0.001	0	0	0	0.041	0.015	0	0	0	0	0	0	0	0.034	0	0	0	0	0.075	0.001	0.016	0	0	0	0.006	0	0	0	0.006	0	0	0	0	0	0	0	0	0	0
0	0	0	0	0	0	0	0	0	0.001	0	0.001	0	0	0	0.041	0.015	0	0	0	0	0	0	0	0.034	0	0	0	0	0.075	0.001	0.016	0	0	0	0.006	0	0	0	0.006	0	0	0	0	0	0	0	0	0	0
0	0	0	0	0	0	0	0	0	0.001	0	0.001	0	0	0	0.035	0.014	0	0	0	0	0	0	0	0.046	0.007	0.007	0.007	0.007	0.083	0.009	0.032	0.007	0.007	0.007	0.015	0.008	0.008	0.008	0.016	0.008	0.008	0.008	0	0	0	0	0	0	0
0	0	0	0	0	0	0	0	0	0.001	0	0.001	0	0	0	0.032	0.011	0	0	0	0	0	0	0	0.055	0.007	0.008	0.008	0.008	0.08	0.01	0.042	0.008	0.008	0.008	0.021	0.009	0.009	0.009	0.022	0.009	0.009	0.009	0	0	0	0	0	0	0
0	0	0	0	0	0	0	0	0	0.001	0	0.001	0	0	0	0.041	0.015	0	0	0	0	0	0	0	0.034	0	0	0	0	0.075	0.001	0.016	0	0	0	0.006	0	0	0	0.006	0	0	0	0	0	0	0	0	0	0
0	0	0	0	0	0	0	0	0	0	0	0	0	0	0	0.001	0	0	0	0	0	0	0	0	0.006	0	0	0	0	0	0	0.004	0	0	0	0	0	0	0	0	0	0	0	0	0	0	0	0	0	0
0	0	0	0	0	0	0	0	0	0	0	0	0	0	0	0	0	0	0	0	0	0	0	0	0.007	0	0	0	0	0	0	0.004	0	0	0	0	0	0	0	0	0	0	0	0	0	0	0	0	0	0
0	0	0	0	0	0	0	0	0	0	0	0	0	0	0	0.001	0	0	0	0	0	0	0	0	0.04	0.009	0.004	0.004	0.004	0.005	0.005	0.036	0.004	0.004	0.004	0.011	0.005	0.005	0.005	0.012	0.005	0.005	0.005	0	0	0	0	0	0	0
0	0	0	0	0	0	0	0	0	0	0	0	0	0	0	0	0	0	0	0	0	0	0	0	0.017	0.001	0	0	0	0	0	0.014	0	0	0	0.003	0	0	0	0.003	0	0	0	0	0	0	0	0	0	0
0	0	0	0	0	0	0	0	0	0	0	0	0	0	0	0	0	0	0	0	0	0	0	0	0.011	0.001	0	0	0	0	0	0.009	0	0	0	0.001	0	0	0	0.001	0	0	0	0	0	0	0	0	0	0
0	0	0	0	0	0	0	0	0	0	0	0	0	0	0	0.001	0	0	0	0	0	0	0	0	0.061	0.017	0.007	0.007	0.007	0.009	0.009	0.059	0.007	0.007	0.008	0.026	0.009	0.009	0.009	0.027	0.009	0.009	0.009	0	0	0	0	0	0	0
0	0	0	0	0.042	0	0	0	0	0.002	0	0.002	0	0	0	0	0	0	0	0	0	0	0	0.001	0	0	0	0	0	0	0	0	0	0	0	0	0	0	0	0	0	0	0	0	0	0	0	0	0	0
0	0	0	0	0.042	0	0	0	0	0.002	0	0.002	0	0	0	0	0	0	0	0	0	0	0	0.001	0	0	0	0	0	0	0	0	0	0	0	0	0	0	0	0	0	0	0	0	0	0	0	0	0	0
0	0	0	0	0.06	0	0.002	0	0.002	0.001	0.001	0.001	0	0	0	0	0	0.001	0	0	0	0	0	0.001	0	0	0	0	0	0	0	0	0	0	0	0	0	0	0	0	0	0	0	0	0	0	0	0	0	0
0	0	0	0	0	0	0	0	0	0	0	0	0	0	0	0	0	0	0	0	0	0	0	0	0.015	0.002	0	0	0	0	0	0.012	0	0	0	0.001	0	0	0	0.001	0	0	0	0	0	0	0	0	0	0
0	0	0	0	0	0	0	0	0	0	0	0	0	0	0	0	0	0	0	0	0	0	0	0	0.01	0.001	0	0	0	0	0	0.009	0	0	0	0.001	0	0	0	0.001	0	0	0	0	0	0	0	0	0	0
0	0	0	0	0.001	0	0	0	0	0	0	0	0	0	0	0	0	0	0	0	0	0	0	0	0.02	0.003	0	0	0	0	0	0.021	0	0	0	0.007	0	0	0	0.007	0	0	0	0	0	0	0	0	0	0
0	0	0	0	0	0	0	0	0	0	0	0	0	0	0	0	0	0	0	0	0	0	0	0	0.01	0.001	0	0	0	0	0	0.009	0	0	0	0.001	0	0	0	0.001	0	0	0	0	0	0	0	0	0	0
0	0	0	0	0	0	0	0	0	0	0	0	0	0	0	0	0	0	0	0	0	0	0	0	0.019	0.005	0.001	0.001	0.001	0.001	0.001	0.02	0.001	0.001	0.001	0.007	0.001	0.001	0.001	0.007	0.001	0.001	0.001	0.003	0.003	0.003	0.003	0.003	0.003	0.003
0	0	0	0	0	0	0	0	0	0	0	0	0	0	0	0	0	0	0	0	0	0	0	0	0.012	0.005	0	0	0	0	0	0.011	0	0	0	0.002	0	0	0	0.002	0	0	0	0.001	0.001	0.001	0.001	0.001	0.001	0.001
0	0	0	0	0	0	0	0.001	0	0	0	0	0	0	0	0	0	0	0	0	0	0	0	0	0.013	0.008	0	0	0	0	0	0.015	0	0	0	0.003	0	0	0	0.003	0	0	0	0.007	0.007	0.007	0.007	0.007	0.007	0.007
0	0	0	0	0.001	0	0	0.001	0	0	0	0	0	0	0	0	0	0	0	0	0	0	0	0	0.013	0.008	0	0	0	0	0	0.015	0	0	0	0.003	0	0	0	0.003	0	0	0	0.007	0.007	0.007	0.007	0.007	0.007	0.007
0.005	0.007	0.005	0.008	0.163	0.006	0.094	0.002	0.094	0.012	0.098	0.012	0.007	0.047	0.047	0.007	0.046	0.093	0.088	0.088	0.093	0.093	0.093	0.094	0.001	0.001	0.001	0.001	0.001	0.001	0.001	0.001	0.001	0.001	0.001	0.001	0.001	0.001	0.001	0.001	0.001	0.001	0.001	0	0	0	0	0	0	0
0.003	0.006	0.003	0.006	0.099	0.004	0.073	0.002	0.073	0.004	0.079	0.004	0.006	0.035	0.035	0.01	0.038	0.074	0.07	0.07	0.076	0.076	0.076	0.077	0.019	0.007	0.004	0.004	0.004	0.027	0.006	0.013	0.004	0.004	0.004	0.011	0.005	0.005	0.005	0.013	0.005	0.005	0.005	0	0	0	0	0	0	0
0.02	0.027	0.025	0.027	0.149	0.028	0.145	0.017	0.145	0.021	0.154	0.021	0.027	0.075	0.076	0.041	0.08	0.149	0.148	0.148	0.154	0.154	0.154	0.155	0.016	0	0	0	0	0.043	0.001	0.005	0	0	0	0.002	0	0	0	0.002	0	0	0	0	0	0	0	0	0	0
0.02	0.027	0.025	0.027	0.149	0.028	0.145	0.017	0.145	0.021	0.154	0.021	0.027	0.075	0.076	0.041	0.08	0.149	0.148	0.148	0.154	0.154	0.154	0.155	0.016	0	0	0	0	0.043	0.001	0.005	0	0	0	0.002	0	0	0	0.002	0	0	0	0	0	0	0	0	0	0
0.017	0.023	0.022	0.025	0.152	0.025	0.131	0.014	0.131	0.017	0.138	0.017	0.023	0.067	0.068	0.026	0.066	0.133	0.13	0.13	0.136	0.136	0.136	0.137	0.008	0	0	0	0	0.023	0.001	0.001	0	0	0	0.001	0	0	0	0.001	0	0	0	0	0	0	0	0	0	0
0.044	0.051	0.05	0.057	0.243	0.054	0.219	0.037	0.219	0.045	0.226	0.045	0.051	0.13	0.131	0.042	0.119	0.22	0.215	0.215	0.221	0.221	0.221	0.222	0.008	0	0	0	0	0.023	0.001	0.001	0	0	0	0.001	0	0	0	0.001	0	0	0	0	0	0	0	0	0	0
0	0	0	0	0.058	0	0.001	0	0.001	0.001	0	0.001	0	0	0	0	0	0	0	0	0	0	0	0.001	0	0	0	0	0	0	0	0	0	0	0	0	0	0	0	0	0	0	0	0	0	0	0	0	0	0
0	0	0	0	0.058	0	0.001	0	0.001	0.001	0	0.001	0	0	0	0	0	0	0	0	0	0	0	0.001	0	0	0	0	0	0	0	0	0	0	0	0	0	0	0	0	0	0	0	0	0	0	0	0	0	0
0	0	0	0	0.057	0	0.001	0	0.001	0.001	0	0.001	0	0	0	0	0	0	0	0	0	0	0	0.001	0	0	0	0	0	0	0	0	0	0	0	0	0	0	0	0	0	0	0	0	0	0	0	0	0	0
0	0	0	0	0.033	0	0.001	0	0.001	0	0	0	0	0	0	0	0	0	0	0	0	0	0	0	0.004	0.005	0	0	0	0	0	0.006	0	0	0	0	0	0	0	0	0	0	0	0.004	0.004	0.004	0.004	0.004	0.004	0.004
0	0	0	0	0.057	0	0.001	0	0.001	0.001	0	0.001	0	0	0	0	0	0	0	0	0	0	0	0.001	0	0	0	0	0	0	0	0	0	0	0	0	0	0	0	0	0	0	0	0	0	0	0	0	0	0
0	0	0	0	0.074	0	0.015	0	0.015	0.001	0.016	0.001	0	0.007	0.007	0.001	0.007	0.014	0.014	0.014	0.016	0.016	0.016	0.017	0	0	0	0	0	0	0	0	0	0	0	0	0	0	0	0	0	0	0	0	0	0	0	0	0	0
0	0	0	0	0.056	0	0.001	0	0.001	0	0	0	0	0	0	0	0	0	0	0	0	0	0	0	0.002	0.001	0	0	0	0	0	0.002	0	0	0	0	0	0	0	0	0	0	0	0.002	0.002	0.002	0.002	0.002	0.002	0.002
0	0	0	0	0.033	0	0.001	0	0.001	0	0	0	0	0	0	0	0	0	0	0	0	0	0	0	0.004	0.005	0	0	0	0	0	0.006	0	0	0	0	0	0	0	0	0	0	0	0.004	0.004	0.004	0.004	0.004	0.004	0.004
0	0	0	0	0.054	0	0.001	0	0.001	0.001	0	0.001	0	0	0	0	0	0	0	0	0	0	0	0.001	0	0	0	0	0	0	0	0	0	0	0	0	0	0	0	0	0	0	0	0	0	0	0	0	0	0
0	0	0	0	0.055	0	0.001	0	0.001	0.001	0	0.001	0	0	0	0	0	0	0	0	0	0	0	0.001	0	0	0	0	0	0	0	0	0	0	0	0	0	0	0	0	0	0	0	0	0	0	0	0	0	0
[truncated: 350 more columns]

## Sheet: Panel B - coassign prob FD
0	0.998	0.998	0.998	0.998	0.998	0.998	1	0.998	1	0.998	0.998	0.995	0.992	0.995	0.904	0.992	0.998	0.992	0.992	0.992	0.992	0.998	0.992	0	0.027	0.027	0.027	0.027	0	0	0	0.027	0.027	0.027	0.005	0.001	0	0	0	0.001	0	0	0.312	0.312	0.046	0.027	0.031	0.332	0.298
0.998	0	1	1	1	1	1	0.998	1	0.998	1	1	0.997	0.994	0.997	0.906	0.994	1	0.994	0.994	0.994	0.994	1	0.994	0	0.025	0.025	0.025	0.025	0	0	0	0.025	0.025	0.025	0.003	0.001	0	0	0	0.001	0	0	0.31	0.31	0.044	0.025	0.029	0.33	0.296
0.998	1	0	1	1	1	1	0.998	1	0.998	1	1	0.997	0.994	0.997	0.906	0.994	1	0.994	0.994	0.994	0.994	1	0.994	0	0.025	0.025	0.025	0.025	0	0	0	0.025	0.025	0.025	0.003	0.001	0	0	0	0.001	0	0	0.31	0.31	0.044	0.025	0.029	0.33	0.296
0.998	1	1	0	1	1	1	0.998	1	0.998	1	1	0.997	0.994	0.997	0.906	0.994	1	0.994	0.994	0.994	0.994	1	0.994	0	0.025	0.025	0.025	0.025	0	0	0	0.025	0.025	0.025	0.003	0.001	0	0	0	0.001	0	0	0.31	0.31	0.044	0.025	0.029	0.33	0.296
0.998	1	1	1	0	1	1	0.998	1	0.998	1	1	0.997	0.994	0.997	0.906	0.994	1	0.994	0.994	0.994	0.994	1	0.994	0	0.025	0.025	0.025	0.025	0	0	0	0.025	0.025	0.025	0.003	0.001	0	0	0	0.001	0	0	0.31	0.31	0.044	0.025	0.029	0.33	0.296
0.998	1	1	1	1	0	1	0.998	1	0.998	1	1	0.997	0.994	0.997	0.906	0.994	1	0.994	0.994	0.994	0.994	1	0.994	0	0.025	0.025	0.025	0.025	0	0	0	0.025	0.025	0.025	0.003	0.001	0	0	0	0.001	0	0	0.31	0.31	0.044	0.025	0.029	0.33	0.296
0.998	1	1	1	1	1	0	0.998	1	0.998	1	1	0.997	0.994	0.997	0.906	0.994	1	0.994	0.994	0.994	0.994	1	0.994	0	0.025	0.025	0.025	0.025	0	0	0	0.025	0.025	0.025	0.003	0.001	0	0	0	0.001	0	0	0.31	0.31	0.044	0.025	0.029	0.33	0.296
1	0.998	0.998	0.998	0.998	0.998	0.998	0	0.998	1	0.998	0.998	0.995	0.992	0.995	0.904	0.992	0.998	0.992	0.992	0.992	0.992	0.998	0.992	0	0.027	0.027	0.027	0.027	0	0	0	0.027	0.027	0.027	0.005	0.001	0	0	0	0.001	0	0	0.312	0.312	0.046	0.027	0.031	0.332	0.298
0.998	1	1	1	1	1	1	0.998	0	0.998	1	1	0.997	0.994	0.997	0.906	0.994	1	0.994	0.994	0.994	0.994	1	0.994	0	0.025	0.025	0.025	0.025	0	0	0	0.025	0.025	0.025	0.003	0.001	0	0	0	0.001	0	0	0.31	0.31	0.044	0.025	0.029	0.33	0.296
1	0.998	0.998	0.998	0.998	0.998	0.998	1	0.998	0	0.998	0.998	0.995	0.992	0.995	0.904	0.992	0.998	0.992	0.992	0.992	0.992	0.998	0.992	0	0.027	0.027	0.027	0.027	0	0	0	0.027	0.027	0.027	0.005	0.001	0	0	0	0.001	0	0	0.312	0.312	0.046	0.027	0.031	0.332	0.298
0.998	1	1	1	1	1	1	0.998	1	0.998	0	1	0.997	0.994	0.997	0.906	0.994	1	0.994	0.994	0.994	0.994	1	0.994	0	0.025	0.025	0.025	0.025	0	0	0	0.025	0.025	0.025	0.003	0.001	0	0	0	0.001	0	0	0.31	0.31	0.044	0.025	0.029	0.33	0.296
0.998	1	1	1	1	1	1	0.998	1	0.998	1	0	0.997	0.994	0.997	0.906	0.994	1	0.994	0.994	0.994	0.994	1	0.994	0	0.025	0.025	0.025	0.025	0	0	0	0.025	0.025	0.025	0.003	0.001	0	0	0	0.001	0	0	0.31	0.31	0.044	0.025	0.029	0.33	0.296
0.995	0.997	0.997	0.997	0.997	0.997	0.997	0.995	0.997	0.995	0.997	0.997	0	0.997	1	0.909	0.997	0.997	0.997	0.997	0.997	0.997	0.997	0.997	0	0.022	0.022	0.022	0.022	0	0	0	0.022	0.022	0.022	0.002	0.001	0	0	0	0.001	0	0	0.307	0.307	0.041	0.022	0.026	0.327	0.293
0.992	0.994	0.994	0.994	0.994	0.994	0.994	0.992	0.994	0.992	0.994	0.994	0.997	0	0.997	0.912	1	0.994	1	1	1	1	0.994	1	0	0.019	0.019	0.019	0.019	0	0	0	0.019	0.019	0.019	0.002	0.001	0	0	0	0.001	0	0	0.304	0.304	0.038	0.019	0.023	0.324	0.29
0.995	0.997	0.997	0.997	0.997	0.997	0.997	0.995	0.997	0.995	0.997	0.997	1	0.997	0	0.909	0.997	0.997	0.997	0.997	0.997	0.997	0.997	0.997	0	0.022	0.022	0.022	0.022	0	0	0	0.022	0.022	0.022	0.002	0.001	0	0	0	0.001	0	0	0.307	0.307	0.041	0.022	0.026	0.327	0.293
0.904	0.906	0.906	0.906	0.906	0.906	0.906	0.904	0.906	0.904	0.906	0.906	0.909	0.912	0.909	0	0.912	0.906	0.912	0.912	0.912	0.912	0.906	0.912	0.001	0.008	0.008	0.008	0.008	0.001	0.001	0.001	0.008	0.008	0.008	0.001	0	0.001	0.001	0.001	0.001	0.001	0.001	0.253	0.253	0.022	0.008	0.011	0.268	0.24
0.992	0.994	0.994	0.994	0.994	0.994	0.994	0.992	0.994	0.992	0.994	0.994	0.997	1	0.997	0.912	0	0.994	1	1	1	1	0.994	1	0	0.019	0.019	0.019	0.019	0	0	0	0.019	0.019	0.019	0.002	0.001	0	0	0	0.001	0	0	0.304	0.304	0.038	0.019	0.023	0.324	0.29
0.998	1	1	1	1	1	1	0.998	1	0.998	1	1	0.997	0.994	0.997	0.906	0.994	0	0.994	0.994	0.994	0.994	1	0.994	0	0.025	0.025	0.025	0.025	0	0	0	0.025	0.025	0.025	0.003	0.001	0	0	0	0.001	0	0	0.31	0.31	0.044	0.025	0.029	0.33	0.296
0.992	0.994	0.994	0.994	0.994	0.994	0.994	0.992	0.994	0.992	0.994	0.994	0.997	1	0.997	0.912	1	0.994	0	1	1	1	0.994	1	0	0.019	0.019	0.019	0.019	0	0	0	0.019	0.019	0.019	0.002	0.001	0	0	0	0.001	0	0	0.304	0.304	0.038	0.019	0.023	0.324	0.29
0.992	0.994	0.994	0.994	0.994	0.994	0.994	0.992	0.994	0.992	0.994	0.994	0.997	1	0.997	0.912	1	0.994	1	0	1	1	0.994	1	0	0.019	0.019	0.019	0.019	0	0	0	0.019	0.019	0.019	0.002	0.001	0	0	0	0.001	0	0	0.304	0.304	0.038	0.019	0.023	0.324	0.29
0.992	0.994	0.994	0.994	0.994	0.994	0.994	0.992	0.994	0.992	0.994	0.994	0.997	1	0.997	0.912	1	0.994	1	1	0	1	0.994	1	0	0.019	0.019	0.019	0.019	0	0	0	0.019	0.019	0.019	0.002	0.001	0	0	0	0.001	0	0	0.304	0.304	0.038	0.019	0.023	0.324	0.29
0.992	0.994	0.994	0.994	0.994	0.994	0.994	0.992	0.994	0.992	0.994	0.994	0.997	1	0.997	0.912	1	0.994	1	1	1	0	0.994	1	0	0.019	0.019	0.019	0.019	0	0	0	0.019	0.019	0.019	0.002	0.001	0	0	0	0.001	0	0	0.304	0.304	0.038	0.019	0.023	0.324	0.29
0.998	1	1	1	1	1	1	0.998	1	0.998	1	1	0.997	0.994	0.997	0.906	0.994	1	0.994	0.994	0.994	0.994	0	0.994	0	0.025	0.025	0.025	0.025	0	0	0	0.025	0.025	0.025	0.003	0.001	0	0	0	0.001	0	0	0.31	0.31	0.044	0.025	0.029	0.33	0.296
0.992	0.994	0.994	0.994	0.994	0.994	0.994	0.992	0.994	0.992	0.994	0.994	0.997	1	0.997	0.912	1	0.994	1	1	1	1	0.994	0	0	0.019	0.019	0.019	0.019	0	0	0	0.019	0.019	0.019	0.002	0.001	0	0	0	0.001	0	0	0.304	0.304	0.038	0.019	0.023	0.324	0.29
0	0	0	0	0	0	0	0	0	0	0	0	0	0	0	0.001	0	0	0	0	0	0	0	0	0	0.012	0.012	0.012	0.012	0.982	0.982	0.947	0.012	0.012	0.012	0.172	0.855	0.982	0.982	0.948	0.927	0.982	0.982	0.003	0.003	0.009	0.013	0.012	0	0.003
0.027	0.025	0.025	0.025	0.025	0.025	0.025	0.027	0.025	0.027	0.025	0.025	0.022	0.019	0.022	0.008	0.019	0.025	0.019	0.019	0.019	0.019	0.025	0.019	0.012	0	1	1	1	0.012	0.012	0.012	1	1	1	0.562	0.155	0.012	0.012	0.012	0.07	0.012	0.012	0.713	0.713	0.979	0.999	0.994	0.691	0.727
0.027	0.025	0.025	0.025	0.025	0.025	0.025	0.027	0.025	0.027	0.025	0.025	0.022	0.019	0.022	0.008	0.019	0.025	0.019	0.019	0.019	0.019	0.025	0.019	0.012	1	0	1	1	0.012	0.012	0.012	1	1	1	0.562	0.155	0.012	0.012	0.012	0.07	0.012	0.012	0.713	0.713	0.979	0.999	0.994	0.691	0.727
0.027	0.025	0.025	0.025	0.025	0.025	0.025	0.027	0.025	0.027	0.025	0.025	0.022	0.019	0.022	0.008	0.019	0.025	0.019	0.019	0.019	0.019	0.025	0.019	0.012	1	1	0	1	0.012	0.012	0.012	1	1	1	0.562	0.155	0.012	0.012	0.012	0.07	0.012	0.012	0.713	0.713	0.979	0.999	0.994	0.691	0.727
0.027	0.025	0.025	0.025	0.025	0.025	0.025	0.027	0.025	0.027	0.025	0.025	0.022	0.019	0.022	0.008	0.019	0.025	0.019	0.019	0.019	0.019	0.025	0.019	0.012	1	1	1	0	0.012	0.012	0.012	1	1	1	0.562	0.155	0.012	0.012	0.012	0.07	0.012	0.012	0.713	0.713	0.979	0.999	0.994	0.691	0.727
0	0	0	0	0	0	0	0	0	0	0	0	0	0	0	0.001	0	0	0	0	0	0	0	0	0.982	0.012	0.012	0.012	0.012	0	1	0.929	0.012	0.012	0.012	0.155	0.857	1	1	0.93	0.942	1	1	0.003	0.003	0.009	0.013	0.012	0	0.003
0	0	0	0	0	0	0	0	0	0	0	0	0	0	0	0.001	0	0	0	0	0	0	0	0	0.982	0.012	0.012	0.012	0.012	1	0	0.929	0.012	0.012	0.012	0.155	0.857	1	1	0.93	0.942	1	1	0.003	0.003	0.009	0.013	0.012	0	0.003
0	0	0	0	0	0	0	0	0	0	0	0	0	0	0	0.001	0	0	0	0	0	0	0	0	0.947	0.012	0.012	0.012	0.012	0.929	0.929	0	0.012	0.012	0.012	0.221	0.806	0.929	0.929	0.999	0.876	0.929	0.929	0.003	0.003	0.009	0.013	0.012	0	0.003
0.027	0.025	0.025	0.025	0.025	0.025	0.025	0.027	0.025	0.027	0.025	0.025	0.022	0.019	0.022	0.008	0.019	0.025	0.019	0.019	0.019	0.019	0.025	0.019	0.012	1	1	1	1	0.012	0.012	0.012	0	1	1	0.562	0.155	0.012	0.012	0.012	0.07	0.012	0.012	0.713	0.713	0.979	0.999	0.994	0.691	0.727
0.027	0.025	0.025	0.025	0.025	0.025	0.025	0.027	0.025	0.027	0.025	0.025	0.022	0.019	0.022	0.008	0.019	0.025	0.019	0.019	0.019	0.019	0.025	0.019	0.012	1	1	1	1	0.012	0.012	0.012	1	0	1	0.562	0.155	0.012	0.012	0.012	0.07	0.012	0.012	0.713	0.713	0.979	0.999	0.994	0.691	0.727
0.027	0.025	0.025	0.025	0.025	0.025	0.025	0.027	0.025	0.027	0.025	0.025	0.022	0.019	0.022	0.008	0.019	0.025	0.019	0.019	0.019	0.019	0.025	0.019	0.012	1	1	1	1	0.012	0.012	0.012	1	1	0	0.562	0.155	0.012	0.012	0.012	0.07	0.012	0.012	0.713	0.713	0.979	0.999	0.994	0.691	0.727
0.005	0.003	0.003	0.003	0.003	0.003	0.003	0.005	0.003	0.005	0.003	0.003	0.002	0.002	0.002	0.001	0.002	0.003	0.002	0.002	0.002	0.002	0.003	0.002	0.172	0.562	0.562	0.562	0.562	0.155	0.155	0.221	0.562	0.562	0.562	0	0.171	0.155	0.155	0.22	0.164	0.155	0.155	0.403	0.403	0.549	0.563	0.557	0.407	0.414
0.001	0.001	0.001	0.001	0.001	0.001	0.001	0.001	0.001	0.001	0.001	0.001	0.001	0.001	0.001	0	0.001	0.001	0.001	0.001	0.001	0.001	0.001	0.001	0.855	0.155	0.155	0.155	0.155	0.857	0.857	0.806	0.155	0.155	0.155	0.171	0	0.857	0.857	0.807	0.915	0.857	0.857	0.116	0.116	0.15	0.156	0.153	0.109	0.119
0	0	0	0	0	0	0	0	0	0	0	0	0	0	0	0.001	0	0	0	0	0	0	0	0	0.982	0.012	0.012	0.012	0.012	1	1	0.929	0.012	0.012	0.012	0.155	0.857	0	1	0.93	0.942	1	1	0.003	0.003	0.009	0.013	0.012	0	0.003
0	0	0	0	0	0	0	0	0	0	0	0	0	0	0	0.001	0	0	0	0	0	0	0	0	0.982	0.012	0.012	0.012	0.012	1	1	0.929	0.012	0.012	0.012	0.155	0.857	1	0	0.93	0.942	1	1	0.003	0.003	0.009	0.013	0.012	0	0.003
0	0	0	0	0	0	0	0	0	0	0	0	0	0	0	0.001	0	0	0	0	0	0	0	0	0.948	0.012	0.012	0.012	0.012	0.93	0.93	0.999	0.012	0.012	0.012	0.22	0.807	0.93	0.93	0	0.877	0.93	0.93	0.003	0.003	0.009	0.013	0.012	0	0.003
0.001	0.001	0.001	0.001	0.001	0.001	0.001	0.001	0.001	0.001	0.001	0.001	0.001	0.001	0.001	0.001	0.001	0.001	0.001	0.001	0.001	0.001	0.001	0.001	0.927	0.07	0.07	0.07	0.07	0.942	0.942	0.876	0.07	0.07	0.07	0.164	0.915	0.942	0.942	0.877	0	0.942	0.942	0.048	0.048	0.066	0.071	0.069	0.045	0.05
0	0	0	0	0	0	0	0	0	0	0	0	0	0	0	0.001	0	0	0	0	0	0	0	0	0.982	0.012	0.012	0.012	0.012	1	1	0.929	0.012	0.012	0.012	0.155	0.857	1	1	0.93	0.942	0	1	0.003	0.003	0.009	0.013	0.012	0	0.003
0	0	0	0	0	0	0	0	0	0	0	0	0	0	0	0.001	0	0	0	0	0	0	0	0	0.982	0.012	0.012	0.012	0.012	1	1	0.929	0.012	0.012	0.012	0.155	0.857	1	1	0.93	0.942	1	0	0.003	0.003	0.009	0.013	0.012	0	0.003
0.312	0.31	0.31	0.31	0.31	0.31	0.31	0.312	0.31	0.312	0.31	0.31	0.307	0.304	0.307	0.253	0.304	0.31	0.304	0.304	0.304	0.304	0.31	0.304	0.003	0.713	0.713	0.713	0.713	0.003	0.003	0.003	0.713	0.713	0.713	0.403	0.116	0.003	0.003	0.003	0.048	0.003	0.003	0	1	0.734	0.712	0.719	0.946	0.986
0.312	0.31	0.31	0.31	0.31	0.31	0.31	0.312	0.31	0.312	0.31	0.31	0.307	0.304	0.307	0.253	0.304	0.31	0.304	0.304	0.304	0.304	0.31	0.304	0.003	0.713	0.713	0.713	0.713	0.003	0.003	0.003	0.713	0.713	0.713	0.403	0.116	0.003	0.003	0.003	0.048	0.003	0.003	1	0	0.734	0.712	0.719	0.946	0.986
0.046	0.044	0.044	0.044	0.044	0.044	0.044	0.046	0.044	0.046	0.044	0.044	0.041	0.038	0.041	0.022	0.038	0.044	0.038	0.038	0.038	0.038	0.044	0.038	0.009	0.979	0.979	0.979	0.979	0.009	0.009	0.009	0.979	0.979	0.979	0.549	0.15	0.009	0.009	0.009	0.066	0.009	0.009	0.734	0.734	0	0.978	0.985	0.708	0.748
0.027	0.025	0.025	0.025	0.025	0.025	0.025	0.027	0.025	0.027	0.025	0.025	0.022	0.019	0.022	0.008	0.019	0.025	0.019	0.019	0.019	0.019	0.025	0.019	0.013	0.999	0.999	0.999	0.999	0.013	0.013	0.013	0.999	0.999	0.999	0.563	0.156	0.013	0.013	0.013	0.071	0.013	0.013	0.712	0.712	0.978	0	0.993	0.69	0.726
0.031	0.029	0.029	0.029	0.029	0.029	0.029	0.031	0.029	0.031	0.029	0.029	0.026	0.023	0.026	0.011	0.023	0.029	0.023	0.023	0.023	0.023	0.029	0.023	0.012	0.994	0.994	0.994	0.994	0.012	0.012	0.012	0.994	0.994	0.994	0.557	0.153	0.012	0.012	0.012	0.069	0.012	0.012	0.719	0.719	0.985	0.993	0	0.693	0.733
0.332	0.33	0.33	0.33	0.33	0.33	0.33	0.332	0.33	0.332	0.33	0.33	0.327	0.324	0.327	0.268	0.324	0.33	0.324	0.324	0.324	0.324	0.33	0.324	0	0.691	0.691	0.691	0.691	0	0	0	0.691	0.691	0.691	0.407	0.109	0	0	0	0.045	0	0	0.946	0.946	0.708	0.69	0.693	0	0.96
0.298	0.296	0.296	0.296	0.296	0.296	0.296	0.298	0.296	0.298	0.296	0.296	0.293	0.29	0.293	0.24	0.29	0.296	0.29	0.29	0.29	0.29	0.296	0.29	0.003	0.727	0.727	0.727	0.727	0.003	0.003	0.003	0.727	0.727	0.727	0.414	0.119	0.003	0.003	0.003	0.05	0.003	0.003	0.986	0.986	0.748	0.726	0.733	0.96	0
0.027	0.025	0.025	0.025	0.025	0.025	0.025	0.027	0.025	0.027	0.025	0.025	0.022	0.019	0.022	0.008	0.019	0.025	0.019	0.019	0.019	0.019	0.025	0.019	0.013	0.999	0.999	0.999	0.999	0.013	0.013	0.013	0.999	0.999	0.999	0.563	0.156	0.013	0.013	0.013	0.071	0.013	0.013	0.712	0.712	0.978	1	0.993	0.69	0.726
0.027	0.025	0.025	0.025	0.025	0.025	0.025	0.027	0.025	0.027	0.025	0.025	0.022	0.019	0.022	0.008	0.019	0.025	0.019	0.019	0.019	0.019	0.025	0.019	0.013	0.999	0.999	0.999	0.999	0.013	0.013	0.013	0.999	0.999	0.999	0.563	0.156	0.013	0.013	0.013	0.071	0.013	0.013	0.712	0.712	0.978	1	0.993	0.69	0.726
0.031	0.029	0.029	0.029	0.029	0.029	0.029	0.031	0.029	0.031	0.029	0.029	0.026	0.023	0.026	0.011	0.023	0.029	0.023	0.023	0.023	0.023	0.029	0.023	0.012	0.994	0.994	0.994	0.994	0.012	0.012	0.012	0.994	0.994	0.994	0.557	0.153	0.012	0.012	0.012	0.069	0.012	0.012	0.719	0.719	0.985	0.993	1	0.693	0.733
0.027	0.025	0.025	0.025	0.025	0.025	0.025	0.027	0.025	0.027	0.025	0.025	0.022	0.019	0.022	0.008	0.019	0.025	0.019	0.019	0.019	0.019	0.025	0.019	0.012	1	1	1	1	0.012	0.012	0.012	1	1	1	0.562	0.155	0.012	0.012	0.012	0.07	0.012	0.012	0.713	0.713	0.979	0.999	0.994	0.691	0.727
0.027	0.025	0.025	0.025	0.025	0.025	0.025	0.027	0.025	0.027	0.025	0.025	0.022	0.019	0.022	0.008	0.019	0.025	0.019	0.019	0.019	0.019	0.025	0.019	0.012	1	1	1	1	0.012	0.012	0.012	1	1	1	0.562	0.155	0.012	0.012	0.012	0.07	0.012	0.012	0.713	0.713	0.979	0.999	0.994	0.691	0.727
0.027	0.025	0.025	0.025	0.025	0.025	0.025	0.027	0.025	0.027	0.025	0.025	0.022	0.019	0.022	0.008	0.019	0.025	0.019	0.019	0.019	0.019	0.025	0.019	0.012	1	1	1	1	0.012	0.012	0.012	1	1	1	0.562	0.155	0.012	0.012	0.012	0.07	0.012	0.012	0.713	0.713	0.979	0.999	0.994	0.691	0.727
0.027	0.025	0.025	0.025	0.025	0.025	0.025	0.027	0.025	0.027	0.025	0.025	0.022	0.019	0.022	0.008	0.019	0.025	0.019	0.019	0.019	0.019	0.025	0.019	0.012	1	1	1	1	0.012	0.012	0.012	1	1	1	0.562	0.155	0.012	0.012	0.012	0.07	0.012	0.012	0.713	0.713	0.979	0.999	0.994	0.691	0.727
0.027	0.025	0.025	0.025	0.025	0.025	0.025	0.027	0.025	0.027	0.025	0.025	0.022	0.019	0.022	0.008	0.019	0.025	0.019	0.019	0.019	0.019	0.025	0.019	0.012	1	1	1	1	0.012	0.012	0.012	1	1	1	0.562	0.155	0.012	0.012	0.012	0.07	0.012	0.012	0.713	0.713	0.979	0.999	0.994	0.691	0.727
0.027	0.025	0.025	0.025	0.025	0.025	0.025	0.027	0.025	0.027	0.025	0.025	0.022	0.019	0.022	0.008	0.019	0.025	0.019	0.019	0.019	0.019	0.025	0.019	0.012	1	1	1	1	0.012	0.012	0.012	1	1	1	0.562	0.155	0.012	0.012	0.012	0.07	0.012	0.012	0.713	0.713	0.979	0.999	0.994	0.691	0.727
0.938	0.936	0.936	0.936	0.936	0.936	0.936	0.938	0.936	0.938	0.936	0.936	0.933	0.93	0.933	0.845	0.93	0.936	0.93	0.93	0.93	0.93	0.936	0.93	0	0.086	0.086	0.086	0.086	0	0	0	0.086	0.086	0.086	0.048	0.014	0	0	0	0.009	0	0	0.36	0.36	0.103	0.086	0.088	0.381	0.346
1	0.998	0.998	0.998	0.998	0.998	0.998	1	0.998	1	0.998	0.998	0.995	0.992	0.995	0.904	0.992	0.998	0.992	0.992	0.992	0.992	0.998	0.992	0	0.027	0.027	0.027	0.027	0	0	0	0.027	0.027	0.027	0.005	0.001	0	0	0	0.001	0	0	0.312	0.312	0.046	0.027	0.031	0.332	0.298
0.731	0.729	0.729	0.729	0.729	0.729	0.729	0.731	0.729	0.731	0.729	0.729	0.726	0.723	0.726	0.643	0.723	0.729	0.723	0.723	0.723	0.723	0.729	0.723	0	0.289	0.289	0.289	0.289	0	0	0	0.289	0.289	0.289	0.223	0.046	0	0	0	0.022	0	0	0.54	0.54	0.305	0.288	0.29	0.581	0.542
1	0.998	0.998	0.998	0.998	0.998	0.998	1	0.998	1	0.998	0.998	0.995	0.992	0.995	0.904	0.992	0.998	0.992	0.992	0.992	0.992	0.998	0.992	0	0.027	0.027	0.027	0.027	0	0	0	0.027	0.027	0.027	0.005	0.001	0	0	0	0.001	0	0	0.312	0.312	0.046	0.027	0.031	0.332	0.298
0.401	0.399	0.399	0.399	0.399	0.399	0.399	0.401	0.399	0.401	0.399	0.399	0.396	0.393	0.396	0.327	0.393	0.399	0.393	0.393	0.393	0.393	0.399	0.393	0	0.613	0.613	0.613	0.613	0	0	0	0.613	0.613	0.613	0.418	0.091	0	0	0	0.045	0	0	0.712	0.712	0.611	0.612	0.611	0.766	0.726
0.715	0.713	0.713	0.713	0.713	0.713	0.713	0.715	0.713	0.715	0.713	0.713	0.71	0.707	0.71	0.625	0.707	0.713	0.707	0.707	0.707	0.707	0.713	0.707	0	0.309	0.309	0.309	0.309	0	0	0	0.309	0.309	0.309	0.16	0.057	0	0	0	0.028	0	0	0.591	0.591	0.329	0.309	0.314	0.608	0.577
0.715	0.713	0.713	0.713	0.713	0.713	0.713	0.715	0.713	0.715	0.713	0.713	0.71	0.707	0.71	0.625	0.707	0.713	0.707	0.707	0.707	0.707	0.713	0.707	0	0.309	0.309	0.309	0.309	0	0	0	0.309	0.309	0.309	0.16	0.057	0	0	0	0.028	0	0	0.591	0.591	0.329	0.309	0.314	0.608	0.577
0.715	0.713	0.713	0.713	0.713	0.713	0.713	0.715	0.713	0.715	0.713	0.713	0.71	0.707	0.71	0.625	0.707	0.713	0.707	0.707	0.707	0.707	0.713	0.707	0	0.309	0.309	0.309	0.309	0	0	0	0.309	0.309	0.309	0.16	0.057	0	0	0	0.028	0	0	0.591	0.591	0.329	0.309	0.314	0.608	0.577
0.22	0.218	0.218	0.218	0.218	0.218	0.218	0.22	0.218	0.22	0.218	0.218	0.215	0.212	0.215	0.189	0.212	0.218	0.212	0.212	0.212	0.212	0.218	0.212	0.001	0.804	0.804	0.804	0.804	0.001	0.001	0.001	0.804	0.804	0.804	0.427	0.122	0.001	0.001	0.001	0.052	0.001	0.001	0.808	0.808	0.81	0.803	0.807	0.778	0.814
0.041	0.039	0.039	0.039	0.039	0.039	0.039	0.041	0.039	0.041	0.039	0.039	0.036	0.033	0.036	0.019	0.033	0.039	0.033	0.033	0.033	0.033	0.039	0.033	0.003	0.986	0.986	0.986	0.986	0.003	0.003	0.003	0.986	0.986	0.986	0.551	0.145	0.003	0.003	0.003	0.061	0.003	0.003	0.727	0.727	0.977	0.985	0.986	0.705	0.741
0.035	0.033	0.033	0.033	0.033	0.033	0.033	0.035	0.033	0.035	0.033	0.033	0.03	0.027	0.03	0.015	0.027	0.033	0.027	0.027	0.027	0.027	0.033	0.027	0.006	0.992	0.992	0.992	0.992	0.006	0.006	0.006	0.992	0.992	0.992	0.555	0.149	0.006	0.006	0.006	0.064	0.006	0.006	0.721	0.721	0.977	0.991	0.988	0.699	0.735
0.184	0.182	0.182	0.182	0.182	0.182	0.182	0.184	0.182	0.184	0.182	0.182	0.179	0.176	0.179	0.153	0.176	0.182	0.176	0.176	0.176	0.176	0.182	0.176	0.024	0.805	0.805	0.805	0.805	0.024	0.024	0.023	0.805	0.805	0.805	0.431	0.14	0.024	0.024	0.023	0.071	0.024	0.024	0.807	0.807	0.812	0.804	0.809	0.774	0.812
0.041	0.039	0.039	0.039	0.039	0.039	0.039	0.041	0.039	0.041	0.039	0.039	0.036	0.033	0.036	0.019	0.033	0.039	0.033	0.033	0.033	0.033	0.039	0.033	0.004	0.984	0.984	0.984	0.984	0.004	0.004	0.004	0.984	0.984	0.984	0.549	0.145	0.004	0.004	0.004	0.061	0.004	0.004	0.729	0.729	0.979	0.983	0.988	0.703	0.743
0.027	0.025	0.025	0.025	0.025	0.025	0.025	0.027	0.025	0.027	0.025	0.025	0.022	0.019	0.022	0.008	0.019	0.025	0.019	0.019	0.019	0.019	0.025	0.019	0.012	1	1	1	1	0.012	0.012	0.012	1	1	1	0.562	0.155	0.012	0.012	0.012	0.07	0.012	0.012	0.713	0.713	0.979	0.999	0.994	0.691	0.727
0.027	0.025	0.025	0.025	0.025	0.025	0.025	0.027	0.025	0.027	0.025	0.025	0.022	0.019	0.022	0.008	0.019	0.025	0.019	0.019	0.019	0.019	0.025	0.019	0.012	1	1	1	1	0.012	0.012	0.012	1	1	1	0.562	0.155	0.012	0.012	0.012	0.07	0.012	0.012	0.713	0.713	0.979	0.999	0.994	0.691	0.727
0.027	0.025	0.025	0.025	0.025	0.025	0.025	0.027	0.025	0.027	0.025	0.025	0.022	0.019	0.022	0.008	0.019	0.025	0.019	0.019	0.019	0.019	0.025	0.019	0.012	1	1	1	1	0.012	0.012	0.012	1	1	1	0.562	0.155	0.012	0.012	0.012	0.07	0.012	0.012	0.713	0.713	0.979	0.999	0.994	0.691	0.727
0.027	0.025	0.025	0.025	0.025	0.025	0.025	0.027	0.025	0.027	0.025	0.025	0.022	0.019	0.022	0.008	0.019	0.025	0.019	0.019	0.019	0.019	0.025	0.019	0.012	1	1	1	1	0.012	0.012	0.012	1	1	1	0.562	0.155	0.012	0.012	0.012	0.07	0.012	0.012	0.713	0.713	0.979	0.999	0.994	0.691	0.727
0.027	0.025	0.025	0.025	0.025	0.025	0.025	0.027	0.025	0.027	0.025	0.025	0.022	0.019	0.022	0.008	0.019	0.025	0.019	0.019	0.019	0.019	0.025	0.019	0.012	1	1	1	1	0.012	0.012	0.012	1	1	1	0.562	0.155	0.012	0.012	0.012	0.07	0.012	0.012	0.713	0.713	0.979	0.999	0.994	0.691	0.727
0.027	0.025	0.025	0.025	0.025	0.025	0.025	0.027	0.025	0.027	0.025	0.025	0.022	0.019	0.022	0.008	0.019	0.025	0.019	0.019	0.019	0.019	0.025	0.019	0.012	1	1	1	1	0.012	0.012	0.012	1	1	1	0.562	0.155	0.012	0.012	0.012	0.07	0.012	0.012	0.713	0.713	0.979	0.999	0.994	0.691	0.727
0.001	0.001	0.001	0.001	0.001	0.001	0.001	0.001	0.001	0.001	0.001	0.001	0.001	0.001	0.001	0.002	0.001	0.001	0.001	0.001	0.001	0.001	0.001	0.001	0.933	0.035	0.035	0.035	0.035	0.949	0.949	0.881	0.035	0.035	0.035	0.144	0.83	0.949	0.949	0.882	0.896	0.949	0.949	0.028	0.028	0.034	0.036	0.037	0.023	0.028
0.002	0.002	0.002	0.002	0.002	0.002	0.002	0.002	0.002	0.002	0.002	0.002	0.002	0.002	0.002	0.001	0.002	0.002	0.002	0.002	0.002	0.002	0.002	0.002	0.905	0.09	0.09	0.09	0.09	0.92	0.92	0.854	0.09	0.09	0.09	0.162	0.839	0.92	0.92	0.855	0.877	0.92	0.92	0.074	0.074	0.089	0.091	0.092	0.067	0.075
0	0	0	0	0	0	0	0	0	0	0	0	0	0	0	0.001	0	0	0	0	0	0	0	0	0.981	0.012	0.012	0.012	0.012	0.999	0.999	0.928	0.012	0.012	0.012	0.155	0.857	0.999	0.999	0.929	0.942	0.999	0.999	0.004	0.004	0.01	0.013	0.013	0	0.004
0.007	0.005	0.005	0.005	0.005	0.005	0.005	0.007	0.005	0.007	0.005	0.005	0.003	0.003	0.003	0.001	0.003	0.005	0.003	0.003	0.003	0.003	0.005	0.003	0.171	0.569	0.569	0.569	0.569	0.154	0.154	0.22	0.569	0.569	0.569	0.993	0.17	0.154	0.154	0.219	0.163	0.154	0.154	0.409	0.409	0.556	0.57	0.564	0.413	0.42
0.006	0.004	0.004	0.004	0.004	0.004	0.004	0.006	0.004	0.006	0.004	0.004	0.002	0.002	0.002	0.001	0.002	0.004	0.002	0.002	0.002	0.002	0.004	0.002	0.158	0.572	0.572	0.572	0.572	0.141	0.141	0.207	0.572	0.572	0.572	0.986	0.161	0.141	0.141	0.206	0.15	0.141	0.141	0.41	0.41	0.559	0.573	0.567	0.415	0.421
0.006	0.004	0.004	0.004	0.004	0.004	0.004	0.006	0.004	0.006	0.004	0.004	0.002	0.002	0.002	0.001	0.002	0.004	0.002	0.002	0.002	0.002	0.004	0.002	0.171	0.563	0.563	0.563	0.563	0.154	0.154	0.22	0.563	0.563	0.563	0.999	0.17	0.154	0.154	0.219	0.163	0.154	0.154	0.404	0.404	0.55	0.564	0.558	0.408	0.415
0.012	0.01	0.01	0.01	0.01	0.01	0.01	0.012	0.01	0.012	0.01	0.01	0.007	0.006	0.007	0.002	0.006	0.01	0.006	0.006	0.006	0.006	0.01	0.006	0.012	0.632	0.632	0.632	0.632	0.005	0.005	0.034	0.632	0.632	0.632	0.721	0.098	0.005	0.005	0.033	0.046	0.005	0.005	0.489	0.489	0.622	0.631	0.629	0.505	0.503
0.031	0.029	0.029	0.029	0.029	0.029	0.029	0.031	0.029	0.031	0.029	0.029	0.026	0.023	0.026	0.011	0.023	0.029	0.023	0.023	0.023	0.023	0.029	0.023	0.012	0.994	0.994	0.994	0.994	0.012	0.012	0.012	0.994	0.994	0.994	0.557	0.153	0.012	0.012	0.012	0.069	0.012	0.012	0.719	0.719	0.985	0.993	1	0.693	0.733
0.193	0.191	0.191	0.191	0.191	0.191	0.191	0.193	0.191	0.193	0.191	0.191	0.188	0.185	0.188	0.135	0.185	0.191	0.185	0.185	0.185	0.185	0.191	0.185	0	0.827	0.827	0.827	0.827	0	0	0	0.827	0.827	0.827	0.501	0.124	0	0	0	0.052	0	0	0.808	0.808	0.825	0.826	0.825	0.86	0.822
0.027	0.025	0.025	0.025	0.025	0.025	0.025	0.027	0.025	0.027	0.025	0.025	0.022	0.019	0.022	0.008	0.019	0.025	0.019	0.019	0.019	0.019	0.025	0.019	0.012	1	1	1	1	0.012	0.012	0.012	1	1	1	0.562	0.155	0.012	0.012	0.012	0.07	0.012	0.012	0.713	0.713	0.979	0.999	0.994	0.691	0.727
0	0	0	0	0	0	0	0	0	0	0	0	0	0	0	0.001	0	0	0	0	0	0	0	0	0.001	0.269	0.269	0.269	0.269	0	0	0.006	0.269	0.269	0.269	0.418	0.041	0	0	0.006	0.016	0	0	0.203	0.203	0.262	0.268	0.266	0.22	0.215
0.232	0.23	0.23	0.23	0.23	0.23	0.23	0.232	0.23	0.232	0.23	0.23	0.227	0.224	0.227	0.185	0.224	0.23	0.224	0.224	0.224	0.224	0.23	0.224	0.007	0.793	0.793	0.793	0.793	0.007	0.007	0.007	0.793	0.793	0.793	0.446	0.135	0.007	0.007	0.007	0.062	0.007	0.007	0.872	0.872	0.81	0.793	0.799	0.854	0.886
0.001	0	0	0	0	0	0	0.001	0	0.001	0	0	0	0	0	0	0	0	0	0	0	0	0	0	0.001	0.288	0.288	0.288	0.288	0	0	0.006	0.288	0.288	0.288	0.431	0.042	0	0	0.006	0.016	0	0	0.222	0.222	0.281	0.287	0.285	0.239	0.234
0.003	0.001	0.001	0.001	0.001	0.001	0.001	0.003	0.001	0.003	0.001	0.001	0	0	0	0	0	0.001	0	0	0	0	0.001	0	0.032	0.371	0.371	0.371	0.371	0.02	0.02	0.07	0.371	0.371	0.371	0.615	0.06	0.02	0.02	0.069	0.034	0.02	0.02	0.281	0.281	0.364	0.37	0.368	0.296	0.293
0.027	0.025	0.025	0.025	0.025	0.025	0.025	0.027	0.025	0.027	0.025	0.025	0.022	0.019	0.022	0.008	0.019	0.025	0.019	0.019	0.019	0.019	0.025	0.019	0.014	0.998	0.998	0.998	0.998	0.013	0.013	0.014	0.998	0.998	0.998	0.564	0.155	0.013	0.013	0.014	0.071	0.013	0.013	0.711	0.711	0.977	0.999	0.992	0.689	0.725
0.012	0.01	0.01	0.01	0.01	0.01	0.01	0.012	0.01	0.012	0.01	0.01	0.007	0.006	0.007	0.002	0.006	0.01	0.006	0.006	0.006	0.006	0.01	0.006	0.011	0.613	0.613	0.613	0.613	0.004	0.004	0.033	0.613	0.613	0.613	0.729	0.095	0.004	0.004	0.032	0.044	0.004	0.004	0.476	0.476	0.603	0.612	0.61	0.491	0.489
0.006	0.006	0.006	0.006	0.006	0.006	0.006	0.006	0.006	0.006	0.006	0.006	0.009	0.012	0.009	0.1	0.012	0.006	0.012	0.012	0.012	0.012	0.006	0.012	0.185	0	0	0	0	0.19	0.19	0.147	0	0	0	0.002	0.169	0.19	0.19	0.148	0.181	0.19	0.19	0.001	0.001	0.001	0	0.001	0	0.001
0.006	0.006	0.006	0.006	0.006	0.006	0.006	0.006	0.006	0.006	0.006	0.006	0.009	0.012	0.009	0.1	0.012	0.006	0.012	0.012	0.012	0.012	0.006	0.012	0.185	0	0	0	0	0.19	0.19	0.147	0	0	0	0.002	0.169	0.19	0.19	0.148	0.181	0.19	0.19	0.001	0.001	0.001	0	0.001	0	0.001
0	0	0	0	0	0	0	0	0	0	0	0	0	0	0	0.001	0	0	0	0	0	0	0	0	0.964	0.011	0.011	0.011	0.011	0.982	0.982	0.911	0.011	0.011	0.011	0.143	0.848	0.982	0.982	0.912	0.929	0.982	0.982	0.004	0.004	0.009	0.012	0.012	0	0.004
0.006	0.006	0.006	0.006	0.006	0.006	0.006	0.006	0.006	0.006	0.006	0.006	0.009	0.012	0.009	0.1	0.012	0.006	0.012	0.012	0.012	0.012	0.006	0.012	0.185	0	0	0	0	0.19	0.19	0.147	0	0	0	0.002	0.169	0.19	0.19	0.148	0.181	0.19	0.19	0.001	0.001	0.001	0	0.001	0	0.001
0	0	0	0	0	0	0	0	0	0	0	0	0	0	0	0.01	0	0	0	0	0	0	0	0	0.105	0.005	0.005	0.005	0.005	0.087	0.087	0.154	0.005	0.005	0.005	0.284	0.071	0.087	0.087	0.153	0.077	0.087	0.087	0.002	0.002	0.004	0.005	0.004	0.002	0.002
0	0	0	0	0	0	0	0	0	0	0	0	0	0	0	0.001	0	0	0	0	0	0	0	0	0.947	0.012	0.012	0.012	0.012	0.929	0.929	1	0.012	0.012	0.012	0.221	0.806	0.929	0.929	0.999	0.876	0.929	0.929	0.003	0.003	0.009	0.013	0.012	0	0.003
0.006	0.004	0.004	0.004	0.004	0.004	0.004	0.006	0.004	0.006	0.004	0.004	0.003	0.003	0.003	0.001	0.003	0.004	0.003	0.003	0.003	0.003	0.004	0.003	0.001	0.376	0.376	0.376	0.376	0	0	0.004	0.376	0.376	0.376	0.486	0.058	0	0	0.004	0.024	0	0	0.292	0.292	0.368	0.375	0.373	0.31	0.304
0.001	0	0	0	0	0	0	0.001	0	0.001	0	0	0	0	0	0.001	0	0	0	0	0	0	0	0	0.001	0.275	0.275	0.275	0.275	0	0	0.005	0.275	0.275	0.275	0.422	0.04	0	0	0.005	0.015	0	0	0.207	0.207	0.268	0.274	0.272	0.22	0.215
0.001	0	0	0	0	0	0	0.001	0	0.001	0	0	0	0	0	0.001	0	0	0	0	0	0	0	0	0.001	0.293	0.293	0.293	0.293	0	0	0.006	0.293	0.293	0.293	0.444	0.042	0	0	0.006	0.017	0	0	0.219	0.219	0.286	0.292	0.29	0.232	0.227
0	0	0	0	0	0	0	0	0	0	0	0	0	0	0	0.011	0	0	0	0	0	0	0	0	0	0.117	0.117	0.117	0.117	0	0	0	0.117	0.117	0.117	0.203	0.016	0	0	0	0.007	0	0	0.088	0.088	0.114	0.117	0.116	0.089	0.088
0.001	0	0	0	0	0	0	0.001	0	0.001	0	0	0	0	0	0	0	0	0	0	0	0	0	0	0.001	0.282	0.282	0.282	0.282	0	0	0.006	0.282	0.282	0.282	0.421	0.042	0	0	0.006	0.016	0	0	0.216	0.216	0.275	0.281	0.279	0.233	0.228
0.002	0	0	0	0	0	0	0.002	0	0.002	0	0	0	0	0	0	0	0	0	0	0	0	0	0	0.003	0.323	0.323	0.323	0.323	0	0	0.012	0.323	0.323	0.323	0.498	0.046	0	0	0.011	0.019	0	0	0.243	0.243	0.316	0.322	0.32	0.259	0.255
0	0	0	0	0	0	0	0	0	0	0	0	0	0	0	0.033	0	0	0	0	0	0	0	0	0	0.001	0.001	0.001	0.001	0	0	0	0.001	0.001	0.001	0.05	0	0	0	0	0	0	0	0.001	0.001	0.001	0.001	0.001	0.001	0.001
0.006	0.006	0.006	0.006	0.006	0.006	0.006	0.006	0.006	0.006	0.006	0.006	0.009	0.012	0.009	0.1	0.012	0.006	0.012	0.012	0.012	0.012	0.006	0.012	0.184	0	0	0	0	0.189	0.189	0.146	0	0	0	0.002	0.168	0.189	0.189	0.147	0.18	0.189	0.189	0.001	0.001	0.001	0	0.001	0	0.001
0	0	0	0	0	0	0	0	0	0	0	0	0	0	0	0.033	0	0	0	0	0	0	0	0	0	0	0	0	0	0	0	0	0	0	0	0.049	0	0	0	0	0	0	0	0	0	0	0	0	0	0
0	0	0	0	0	0	0	0	0	0	0	0	0	0	0	0.033	0	0	0	0	0	0	0	0	0	0	0	0	0	0	0	0	0	0	0	0.049	0	0	0	0	0	0	0	0	0	0	0	0	0	0
0	0	0	0	0	0	0	0	0	0	0	0	0	0	0	0.033	0	0	0	0	0	0	0	0	0	0	0	0	0	0	0	0	0	0	0	0.049	0	0	0	0	0	0	0	0	0	0	0	0	0	0
0	0	0	0	0	0	0	0	0	0	0	0	0.002	0.002	0.002	0.044	0.002	0	0.002	0.002	0.002	0.002	0	0.002	0.006	0	0	0	0	0.006	0.006	0.005	0	0	0	0.04	0.005	0.006	0.006	0.005	0.005	0.006	0.006	0	0	0	0	0	0	0
0	0	0	0	0	0	0	0	0	0	0	0	0	0	0	0.025	0	0	0	0	0	0	0	0	0	0	0	0	0	0	0	0	0	0	0	0.063	0	0	0	0	0	0	0	0	0	0	0	0	0.001	0
0.944	0.942	0.942	0.942	0.942	0.942	0.942	0.944	0.942	0.944	0.942	0.942	0.939	0.936	0.939	0.851	0.936	0.942	0.936	0.936	0.936	0.936	0.942	0.936	0	0.08	0.08	0.08	0.08	0	0	0	0.08	0.08	0.08	0.043	0.014	0	0	0	0.009	0	0	0.362	0.362	0.097	0.08	0.082	0.383	0.348
0.966	0.964	0.964	0.964	0.964	0.964	0.964	0.966	0.964	0.966	0.964	0.964	0.961	0.958	0.961	0.872	0.958	0.964	0.958	0.958	0.958	0.958	0.964	0.958	0	0.059	0.059	0.059	0.059	0	0	0	0.059	0.059	0.059	0.026	0.007	0	0	0	0.005	0	0	0.342	0.342	0.076	0.059	0.061	0.363	0.328
0.989	0.991	0.991	0.991	0.991	0.991	0.991	0.989	0.991	0.989	0.991	0.991	0.994	0.995	0.994	0.915	0.995	0.991	0.995	0.995	0.995	0.995	0.991	0.995	0	0.02	0.02	0.02	0.02	0	0	0	0.02	0.02	0.02	0.002	0.001	0	0	0	0.001	0	0	0.303	0.303	0.038	0.02	0.023	0.322	0.289
0.471	0.469	0.469	0.469	0.469	0.469	0.469	0.471	0.469	0.471	0.469	0.469	0.466	0.463	0.466	0.392	0.463	0.469	0.463	0.463	0.463	0.463	0.469	0.463	0	0.542	0.542	0.542	0.542	0	0	0	0.542	0.542	0.542	0.363	0.083	0	0	0	0.042	0	0	0.667	0.667	0.544	0.541	0.54	0.721	0.681
0.944	0.942	0.942	0.942	0.942	0.942	0.942	0.944	0.942	0.944	0.942	0.942	0.939	0.936	0.939	0.851	0.936	0.942	0.936	0.936	0.936	0.936	0.942	0.936	0	0.08	0.08	0.08	0.08	0	0	0	0.08	0.08	0.08	0.043	0.014	0	0	0	0.009	0	0	0.362	0.362	0.097	0.08	0.082	0.383	0.348
0.955	0.953	0.953	0.953	0.953	0.953	0.953	0.955	0.953	0.955	0.953	0.953	0.95	0.947	0.95	0.861	0.947	0.953	0.947	0.947	0.947	0.947	0.953	0.947	0	0.07	0.07	0.07	0.07	0	0	0	0.07	0.07	0.07	0.035	0.011	0	0	0	0.007	0	0	0.353	0.353	0.087	0.07	0.072	0.374	0.339
0.932	0.93	0.93	0.93	0.93	0.93	0.93	0.932	0.93	0.932	0.93	0.93	0.927	0.924	0.927	0.839	0.924	0.93	0.924	0.924	0.924	0.924	0.93	0.924	0	0.094	0.094	0.094	0.094	0	0	0	0.094	0.094	0.094	0.038	0.018	0	0	0	0.013	0	0	0.379	0.379	0.113	0.094	0.098	0.4	0.365
0.284	0.282	0.282	0.282	0.282	0.282	0.282	0.284	0.282	0.284	0.282	0.282	0.279	0.276	0.279	0.212	0.276	0.282	0.276	0.276	0.276	0.276	0.282	0.276	0	0.687	0.687	0.687	0.687	0	0	0.001	0.687	0.687	0.687	0.502	0.103	0	0	0.001	0.049	0	0	0.706	0.706	0.684	0.686	0.685	0.76	0.72
0.22	0.218	0.218	0.218	0.218	0.218	0.218	0.22	0.218	0.22	0.218	0.218	0.215	0.212	0.215	0.189	0.212	0.218	0.212	0.212	0.212	0.212	0.218	0.212	0.001	0.804	0.804	0.804	0.804	0.001	0.001	0.001	0.804	0.804	0.804	0.427	0.122	0.001	0.001	0.001	0.052	0.001	0.001	0.808	0.808	0.81	0.803	0.807	0.778	0.814
0.03	0.028	0.028	0.028	0.028	0.028	0.028	0.03	0.028	0.03	0.028	0.028	0.025	0.022	0.025	0.011	0.022	0.028	0.022	0.022	0.022	0.022	0.028	0.022	0.009	0.997	0.997	0.997	0.997	0.009	0.009	0.009	0.997	0.997	0.997	0.56	0.152	0.009	0.009	0.009	0.067	0.009	0.009	0.716	0.716	0.982	0.996	0.993	0.694	0.73
0.041	0.039	0.039	0.039	0.039	0.039	0.039	0.041	0.039	0.041	0.039	0.039	0.036	0.033	0.036	0.019	0.033	0.039	0.033	0.033	0.033	0.033	0.039	0.033	0.003	0.986	0.986	0.986	0.986	0.003	0.003	0.003	0.986	0.986	0.986	0.551	0.145	0.003	0.003	0.003	0.061	0.003	0.003	0.727	0.727	0.977	0.985	0.986	0.705	0.741
0.035	0.033	0.033	0.033	0.033	0.033	0.033	0.035	0.033	0.035	0.033	0.033	0.03	0.027	0.03	0.015	0.027	0.033	0.027	0.027	0.027	0.027	0.033	0.027	0.006	0.992	0.992	0.992	0.992	0.006	0.006	0.006	0.992	0.992	0.992	0.555	0.149	0.006	0.006	0.006	0.064	0.006	0.006	0.721	0.721	0.977	0.991	0.988	0.699	0.735
0.035	0.033	0.033	0.033	0.033	0.033	0.033	0.035	0.033	0.035	0.033	0.033	0.03	0.027	0.03	0.015	0.027	0.033	0.027	0.027	0.027	0.027	0.033	0.027	0.006	0.992	0.992	0.992	0.992	0.006	0.006	0.006	0.992	0.992	0.992	0.555	0.149	0.006	0.006	0.006	0.064	0.006	0.006	0.721	0.721	0.977	0.991	0.988	0.699	0.735
0.006	0.004	0.004	0.004	0.004	0.004	0.004	0.006	0.004	0.006	0.004	0.004	0.002	0.002	0.002	0	0.002	0.004	0.002	0.002	0.002	0.002	0.004	0.002	0.045	0.541	0.541	0.541	0.541	0.033	0.033	0.084	0.541	0.541	0.541	0.785	0.092	0.033	0.033	0.083	0.054	0.033	0.033	0.406	0.406	0.531	0.54	0.536	0.42	0.418
0.006	0.004	0.004	0.004	0.004	0.004	0.004	0.006	0.004	0.006	0.004	0.004	0.003	0.003	0.003	0.001	0.003	0.004	0.003	0.003	0.003	0.003	0.004	0.003	0.001	0.379	0.379	0.379	0.379	0	0	0.004	0.379	0.379	0.379	0.487	0.058	0	0	0.004	0.024	0	0	0.295	0.295	0.371	0.378	0.376	0.313	0.307
0.006	0.004	0.004	0.004	0.004	0.004	0.004	0.006	0.004	0.006	0.004	0.004	0.003	0.003	0.003	0.001	0.003	0.004	0.003	0.003	0.003	0.003	0.004	0.003	0.001	0.378	0.378	0.378	0.378	0	0	0.004	0.378	0.378	0.378	0.487	0.058	0	0	0.004	0.024	0	0	0.294	0.294	0.37	0.377	0.375	0.312	0.306
0.012	0.01	0.01	0.01	0.01	0.01	0.01	0.012	0.01	0.012	0.01	0.01	0.007	0.006	0.007	0.002	0.006	0.01	0.006	0.006	0.006	0.006	0.01	0.006	0.012	0.632	0.632	0.632	0.632	0.005	0.005	0.034	0.632	0.632	0.632	0.721	0.098	0.005	0.005	0.033	0.046	0.005	0.005	0.489	0.489	0.622	0.631	0.629	0.505	0.503
0.012	0.01	0.01	0.01	0.01	0.01	0.01	0.012	0.01	0.012	0.01	0.01	0.007	0.006	0.007	0.002	0.006	0.01	0.006	0.006	0.006	0.006	0.01	0.006	0.003	0.584	0.584	0.584	0.584	0	0	0.01	0.584	0.584	0.584	0.648	0.095	0	0	0.009	0.042	0	0	0.46	0.46	0.574	0.583	0.581	0.479	0.474
0.013	0.011	0.011	0.011	0.011	0.011	0.011	0.013	0.011	0.013	0.011	0.011	0.008	0.007	0.008	0.003	0.007	0.011	0.007	0.007	0.007	0.007	0.011	0.007	0.011	0.631	0.631	0.631	0.631	0.004	0.004	0.033	0.631	0.631	0.631	0.72	0.097	0.004	0.004	0.032	0.045	0.004	0.004	0.49	0.49	0.621	0.63	0.628	0.506	0.504
0.006	0.006	0.006	0.006	0.006	0.006	0.006	0.006	0.006	0.006	0.006	0.006	0.009	0.012	0.009	0.1	0.012	0.006	0.012	0.012	0.012	0.012	0.006	0.012	0.184	0	0	0	0	0.189	0.189	0.146	0	0	0	0.002	0.168	0.189	0.189	0.147	0.18	0.189	0.189	0.001	0.001	0.001	0	0.001	0	0.001
0.3	0.298	0.298	0.298	0.298	0.298	0.298	0.3	0.298	0.3	0.298	0.298	0.295	0.292	0.295	0.227	0.292	0.298	0.292	0.292	0.292	0.292	0.298	0.292	0	0.67	0.67	0.67	0.67	0	0	0.001	0.67	0.67	0.67	0.491	0.101	0	0	0.001	0.048	0	0	0.697	0.697	0.667	0.669	0.668	0.751	0.711
0.209	0.207	0.207	0.207	0.207	0.207	0.207	0.209	0.207	0.209	0.207	0.207	0.204	0.201	0.204	0.146	0.201	0.207	0.201	0.201	0.201	0.201	0.207	0.201	0.001	0.689	0.689	0.689	0.689	0	0	0.003	0.689	0.689	0.689	0.556	0.103	0	0	0.003	0.049	0	0	0.684	0.684	0.684	0.688	0.687	0.737	0.698
0.038	0.036	0.036	0.036	0.036	0.036	0.036	0.038	0.036	0.038	0.036	0.036	0.033	0.03	0.033	0.017	0.03	0.036	0.03	0.03	0.03	0.03	0.036	0.03	0.002	0.977	0.977	0.977	0.977	0.002	0.002	0.002	0.977	0.977	0.977	0.556	0.145	0.002	0.002	0.002	0.06	0.002	0.002	0.718	0.718	0.964	0.976	0.973	0.702	0.732
0.038	0.036	0.036	0.036	0.036	0.036	0.036	0.038	0.036	0.038	0.036	0.036	0.033	0.03	0.033	0.017	0.03	0.036	0.03	0.03	0.03	0.03	0.036	0.03	0.003	0.987	0.987	0.987	0.987	0.003	0.003	0.003	0.987	0.987	0.987	0.553	0.146	0.003	0.003	0.003	0.061	0.003	0.003	0.723	0.723	0.973	0.986	0.983	0.701	0.737
0.035	0.033	0.033	0.033	0.033	0.033	0.033	0.035	0.033	0.035	0.033	0.033	0.03	0.027	0.03	0.015	0.027	0.033	0.027	0.027	0.027	0.027	0.033	0.027	0.006	0.992	0.992	0.992	0.992	0.006	0.006	0.006	0.992	0.992	0.992	0.555	0.149	0.006	0.006	0.006	0.064	0.006	0.006	0.721	0.721	0.977	0.991	0.988	0.699	0.735
0.003	0.001	0.001	0.001	0.001	0.001	0.001	0.003	0.001	0.003	0.001	0.001	0	0	0	0	0	0.001	0	0	0	0	0.001	0	0.006	0.384	0.384	0.384	0.384	0.001	0.001	0.019	0.384	0.384	0.384	0.574	0.053	0.001	0.001	0.018	0.022	0.001	0.001	0.29	0.29	0.376	0.383	0.381	0.305	0.301
0.004	0.003	0.003	0.003	0.003	0.003	0.003	0.004	0.003	0.004	0.003	0.003	0.002	0.002	0.002	0.002	0.002	0.003	0.002	0.002	0.002	0.002	0.003	0.002	0	0.291	0.291	0.291	0.291	0	0	0	0.291	0.291	0.291	0.369	0.045	0	0	0	0.019	0	0	0.228	0.228	0.285	0.29	0.289	0.245	0.24
0	0	0	0	0	0	0	0	0	0	0	0	0	0	0	0.002	0	0	0	0	0	0	0	0	0	0.234	0.234	0.234	0.234	0	0	0	0.234	0.234	0.234	0.328	0.032	0	0	0	0.012	0	0	0.176	0.176	0.227	0.234	0.231	0.189	0.184
0	0	0	0	0	0	0	0	0	0	0	0	0	0	0	0.001	0	0	0	0	0	0	0	0	0.001	0.258	0.258	0.258	0.258	0	0	0.005	0.258	0.258	0.258	0.403	0.038	0	0	0.005	0.015	0	0	0.195	0.195	0.251	0.257	0.255	0.208	0.203
0	0	0	0	0	0	0	0	0	0	0	0	0	0	0	0.007	0	0	0	0	0	0	0	0	0.002	0.01	0.01	0.01	0.01	0.001	0.001	0.006	0.01	0.01	0.01	0.206	0.003	0.001	0.001	0.006	0.003	0.001	0.001	0.007	0.007	0.01	0.01	0.01	0.009	0.007
0.006	0.006	0.006	0.006	0.006	0.006	0.006	0.006	0.006	0.006	0.006	0.006	0.009	0.012	0.009	0.1	0.012	0.006	0.012	0.012	0.012	0.012	0.006	0.012	0.184	0	0	0	0	0.189	0.189	0.146	0	0	0	0.002	0.168	0.189	0.189	0.147	0.18	0.189	0.189	0.001	0.001	0.001	0	0.001	0	0.001
0.193	0.192	0.192	0.192	0.192	0.192	0.192	0.193	0.192	0.193	0.192	0.192	0.195	0.198	0.195	0.264	0.198	0.192	0.198	0.198	0.198	0.198	0.192	0.198	0.112	0.107	0.107	0.107	0.107	0.115	0.115	0.084	0.107	0.107	0.107	0.043	0.124	0.115	0.115	0.085	0.121	0.115	0.115	0.285	0.285	0.121	0.107	0.11	0.278	0.281
0.006	0.006	0.006	0.006	0.006	0.006	0.006	0.006	0.006	0.006	0.006	0.006	0.008	0.011	0.008	0.095	0.011	0.006	0.011	0.011	0.011	0.011	0.006	0.011	0.233	0.024	0.024	0.024	0.024	0.238	0.238	0.195	0.024	0.024	0.024	0.017	0.208	0.238	0.238	0.196	0.225	0.238	0.238	0.027	0.027	0.027	0.024	0.027	0.022	0.027
0.006	0.006	0.006	0.006	0.006	0.006	0.006	0.006	0.006	0.006	0.006	0.006	0.009	0.012	0.009	0.1	0.012	0.006	0.012	0.012	0.012	0.012	0.006	0.012	0.184	0	0	0	0	0.189	0.189	0.146	0	0	0	0.002	0.168	0.189	0.189	0.147	0.18	0.189	0.189	0.001	0.001	0.001	0	0.001	0	0.001
0.006	0.006	0.006	0.006	0.006	0.006	0.006	0.006	0.006	0.006	0.006	0.006	0.009	0.012	0.009	0.1	0.012	0.006	0.012	0.012	0.012	0.012	0.006	0.012	0.184	0	0	0	0	0.189	0.189	0.146	0	0	0	0.002	0.168	0.189	0.189	0.147	0.18	0.189	0.189	0.001	0.001	0.001	0	0.001	0	0.001
0.261	0.259	0.259	0.259	0.259	0.259	0.259	0.261	0.259	0.261	0.259	0.259	0.256	0.253	0.256	0.19	0.253	0.259	0.253	0.253	0.253	0.253	0.259	0.253	0	0.714	0.714	0.714	0.714	0	0	0	0.714	0.714	0.714	0.508	0.106	0	0	0	0.049	0	0	0.73	0.73	0.711	0.713	0.712	0.784	0.744
0.078	0.076	0.076	0.076	0.076	0.076	0.076	0.078	0.076	0.078	0.076	0.076	0.073	0.07	0.073	0.049	0.07	0.076	0.07	0.07	0.07	0.07	0.076	0.07	0.001	0.941	0.941	0.941	0.941	0.001	0.001	0.001	0.941	0.941	0.941	0.542	0.139	0.001	0.001	0.001	0.057	0.001	0.001	0.761	0.761	0.933	0.94	0.941	0.745	0.775
0.001	0	0	0	0	0	0	0.001	0	0.001	0	0	0	0	0	0.001	0	0	0	0	0	0	0	0	0.001	0.29	0.29	0.29	0.29	0	0	0.006	0.29	0.29	0.29	0.444	0.042	0	0	0.006	0.017	0	0	0.217	0.217	0.283	0.289	0.287	0.23	0.225
0.001	0	0	0	0	0	0	0.001	0	0.001	0	0	0	0	0	0.001	0	0	0	0	0	0	0	0	0.001	0.29	0.29	0.29	0.29	0	0	0.006	0.29	0.29	0.29	0.444	0.042	0	0	0.006	0.017	0	0	0.217	0.217	0.283	0.289	0.287	0.23	0.225
0.001	0	0	0	0	0	0	0.001	0	0.001	0	0	0	0	0	0	0	0	0	0	0	0	0	0	0.003	0.339	0.339	0.339	0.339	0	0	0.012	0.339	0.339	0.339	0.515	0.05	0	0	0.011	0.02	0	0	0.257	0.257	0.332	0.338	0.336	0.272	0.268
0.006	0.006	0.006	0.006	0.006	0.006	0.006	0.006	0.006	0.006	0.006	0.006	0.009	0.012	0.009	0.1	0.012	0.006	0.012	0.012	0.012	0.012	0.006	0.012	0.184	0	0	0	0	0.189	0.189	0.146	0	0	0	0.002	0.168	0.189	0.189	0.147	0.18	0.189	0.189	0.001	0.001	0.001	0	0.001	0	0.001
0.006	0.006	0.006	0.006	0.006	0.006	0.006	0.006	0.006	0.006	0.006	0.006	0.009	0.012	0.009	0.1	0.012	0.006	0.012	0.012	0.012	0.012	0.006	0.012	0.184	0	0	0	0	0.189	0.189	0.146	0	0	0	0.002	0.168	0.189	0.189	0.147	0.18	0.189	0.189	0.001	0.001	0.001	0	0.001	0	0.001
0.006	0.006	0.006	0.006	0.006	0.006	0.006	0.006	0.006	0.006	0.006	0.006	0.009	0.012	0.009	0.1	0.012	0.006	0.012	0.012	0.012	0.012	0.006	0.012	0.184	0	0	0	0	0.189	0.189	0.146	0	0	0	0.002	0.168	0.189	0.189	0.147	0.18	0.189	0.189	0.001	0.001	0.001	0	0.001	0	0.001
0.006	0.006	0.006	0.006	0.006	0.006	0.006	0.006	0.006	0.006	0.006	0.006	0.009	0.012	0.009	0.1	0.012	0.006	0.012	0.012	0.012	0.012	0.006	0.012	0.184	0	0	0	0	0.189	0.189	0.146	0	0	0	0.002	0.168	0.189	0.189	0.147	0.18	0.189	0.189	0.001	0.001	0.001	0	0.001	0	0.001
0.006	0.006	0.006	0.006	0.006	0.006	0.006	0.006	0.006	0.006	0.006	0.006	0.009	0.012	0.009	0.1	0.012	0.006	0.012	0.012	0.012	0.012	0.006	0.012	0.184	0	0	0	0	0.189	0.189	0.146	0	0	0	0.002	0.168	0.189	0.189	0.147	0.18	0.189	0.189	0.001	0.001	0.001	0	0.001	0	0.001
0.006	0.006	0.006	0.006	0.006	0.006	0.006	0.006	0.006	0.006	0.006	0.006	0.009	0.012	0.009	0.1	0.012	0.006	0.012	0.012	0.012	0.012	0.006	0.012	0.184	0	0	0	0	0.189	0.189	0.146	0	0	0	0.002	0.168	0.189	0.189	0.147	0.18	0.189	0.189	0.001	0.001	0.001	0	0.001	0	0.001
0.006	0.006	0.006	0.006	0.006	0.006	0.006	0.006	0.006	0.006	0.006	0.006	0.009	0.012	0.009	0.1	0.012	0.006	0.012	0.012	0.012	0.012	0.006	0.012	0.184	0	0	0	0	0.189	0.189	0.146	0	0	0	0.002	0.168	0.189	0.189	0.147	0.18	0.189	0.189	0.001	0.001	0.001	0	0.001	0	0.001
0	0	0	0	0	0	0	0	0	0	0	0	0	0	0	0.033	0	0	0	0	0	0	0	0	0	0	0	0	0	0	0	0	0	0	0	0.049	0	0	0	0	0	0	0	0	0	0	0	0	0	0
0	0	0	0	0	0	0	0	0	0	0	0	0.002	0.002	0.002	0.044	0.002	0	0.002	0.002	0.002	0.002	0	0.002	0.006	0	0	0	0	0.006	0.006	0.005	0	0	0	0.04	0.005	0.006	0.006	0.005	0.005	0.006	0.006	0	0	0	0	0	0	0
0	0	0	0	0	0	0	0	0	0	0	0	0.002	0.002	0.002	0.044	0.002	0	0.002	0.002	0.002	0.002	0	0.002	0.007	0	0	0	0	0.007	0.007	0.005	0	0	0	0.043	0.006	0.007	0.007	0.005	0.006	0.007	0.007	0	0	0	0	0	0	0
0.006	0.006	0.006	0.006	0.006	0.006	0.006	0.006	0.006	0.006	0.006	0.006	0.009	0.012	0.009	0.1	0.012	0.006	0.012	0.012	0.012	0.012	0.006	0.012	0.173	0	0	0	0	0.178	0.178	0.135	0	0	0	0.003	0.158	0.178	0.178	0.136	0.17	0.178	0.178	0.001	0.001	0.001	0	0.001	0	0.001
0	0	0	0	0	0	0	0	0	0	0	0	0	0	0	0.013	0	0	0	0	0	0	0	0	0	0.001	0.001	0.001	0.001	0	0	0	0.001	0.001	0.001	0.111	0	0	0	0	0	0	0	0.001	0.001	0.001	0.001	0.001	0.002	0.001
0.006	0.006	0.006	0.006	0.006	0.006	0.006	0.006	0.006	0.006	0.006	0.006	0.009	0.012	0.009	0.1	0.012	0.006	0.012	0.012	0.012	0.012	0.006	0.012	0.184	0	0	0	0	0.189	0.189	0.146	0	0	0	0.002	0.168	0.189	0.189	0.147	0.18	0.189	0.189	0.001	0.001	0.001	0	0.001	0	0.001
0.951	0.949	0.949	0.949	0.949	0.949	0.949	0.951	0.949	0.951	0.949	0.949	0.946	0.943	0.946	0.858	0.943	0.949	0.943	0.943	0.943	0.943	0.949	0.943	0	0.074	0.074	0.074	0.074	0	0	0	0.074	0.074	0.074	0.036	0.013	0	0	0	0.009	0	0	0.357	0.357	0.091	0.074	0.076	0.378	0.343
0.712	0.71	0.71	0.71	0.71	0.71	0.71	0.712	0.71	0.712	0.71	0.71	0.707	0.704	0.707	0.625	0.704	0.71	0.704	0.704	0.704	0.704	0.71	0.704	0	0.311	0.311	0.311	0.311	0	0	0	0.311	0.311	0.311	0.171	0.057	0	0	0	0.037	0	0	0.592	0.592	0.326	0.31	0.311	0.617	0.578
0.422	0.42	0.42	0.42	0.42	0.42	0.42	0.422	0.42	0.422	0.42	0.42	0.417	0.414	0.417	0.345	0.414	0.42	0.414	0.414	0.414	0.414	0.42	0.414	0	0.593	0.593	0.593	0.593	0	0	0	0.593	0.593	0.593	0.401	0.086	0	0	0	0.043	0	0	0.719	0.719	0.595	0.592	0.591	0.773	0.733
0.688	0.686	0.686	0.686	0.686	0.686	0.686	0.688	0.686	0.688	0.686	0.686	0.683	0.68	0.683	0.601	0.68	0.686	0.68	0.68	0.68	0.68	0.686	0.68	0	0.336	0.336	0.336	0.336	0	0	0	0.336	0.336	0.336	0.182	0.058	0	0	0	0.038	0	0	0.619	0.619	0.353	0.335	0.338	0.644	0.605
0.274	0.272	0.272	0.272	0.272	0.272	0.272	0.274	0.272	0.274	0.272	0.272	0.269	0.266	0.269	0.203	0.266	0.272	0.266	0.266	0.266	0.266	0.272	0.266	0	0.714	0.714	0.714	0.714	0	0	0	0.714	0.714	0.714	0.494	0.106	0	0	0	0.049	0	0	0.738	0.738	0.711	0.713	0.712	0.792	0.752
0.511	0.509	0.509	0.509	0.509	0.509	0.509	0.511	0.509	0.511	0.509	0.509	0.506	0.503	0.506	0.43	0.503	0.509	0.503	0.503	0.503	0.503	0.509	0.503	0	0.512	0.512	0.512	0.512	0	0	0	0.512	0.512	0.512	0.319	0.081	0	0	0	0.042	0	0	0.775	0.775	0.529	0.511	0.514	0.821	0.781
0.269	0.267	0.267	0.267	0.267	0.267	0.267	0.269	0.267	0.269	0.267	0.267	0.264	0.261	0.264	0.198	0.261	0.267	0.261	0.261	0.261	0.261	0.267	0.261	0	0.717	0.717	0.717	0.717	0	0	0	0.717	0.717	0.717	0.499	0.106	0	0	0	0.049	0	0	0.736	0.736	0.714	0.716	0.715	0.79	0.75
0.269	0.267	0.267	0.267	0.267	0.267	0.267	0.269	0.267	0.269	0.267	0.267	0.264	0.261	0.264	0.198	0.261	0.267	0.261	0.261	0.261	0.261	0.267	0.261	0	0.717	0.717	0.717	0.717	0	0	0	0.717	0.717	0.717	0.499	0.106	0	0	0	0.049	0	0	0.736	0.736	0.714	0.716	0.715	0.79	0.75
0	0	0	0	0	0	0	0	0	0	0	0	0	0	0	0.011	0	0	0	0	0	0	0	0	0.001	0	0	0	0	0	0	0.004	0	0	0	0.179	0	0	0	0.004	0	0	0	0	0	0	0	0	0.002	0
0	0	0	0	0	0	0	0	0	0	0	0	0	0	0	0.006	0	0	0	0	0	0	0	0	0.001	0.012	0.012	0.012	0.012	0	0	0.004	0.012	0.012	0.012	0.195	0.002	0	0	0.004	0	0	0	0.009	0.009	0.011	0.012	0.012	0.013	0.009
0.001	0	0	0	0	0	0	0.001	0	0.001	0	0	0	0	0	0.001	0	0	0	0	0	0	0	0	0.001	0.274	0.274	0.274	0.274	0	0	0.005	0.274	0.274	0.274	0.421	0.039	0	0	0.005	0.015	0	0	0.207	0.207	0.267	0.273	0.271	0.22	0.215
0	0	0	0	0	0	0	0	0	0	0	0	0	0	0	0.005	0	0	0	0	0	0	0	0	0.001	0.018	0.018	0.018	0.018	0	0	0.005	0.018	0.018	0.018	0.206	0.004	0	0	0.005	0.001	0	0	0.013	0.013	0.017	0.018	0.018	0.017	0.013
0.001	0	0	0	0	0	0	0.001	0	0.001	0	0	0	0	0	0.001	0	0	0	0	0	0	0	0	0.003	0.292	0.292	0.292	0.292	0	0	0.011	0.292	0.292	0.292	0.472	0.042	0	0	0.01	0.016	0	0	0.217	0.217	0.285	0.291	0.289	0.229	0.225
0	0	0	0	0	0	0	0	0	0	0	0	0	0	0	0	0	0	0	0	0	0	0	0	0.067	0.052	0.052	0.052	0.052	0.049	0.049	0.12	0.052	0.052	0.052	0.363	0.039	0.049	0.049	0.119	0.04	0.049	0.049	0.031	0.031	0.051	0.053	0.051	0.029	0.031
0.012	0.01	0.01	0.01	0.01	0.01	0.01	0.012	0.01	0.012	0.01	0.01	0.007	0.006	0.007	0.002	0.006	0.01	0.006	0.006	0.006	0.006	0.01	0.006	0.003	0.585	0.585	0.585	0.585	0	0	0.013	0.585	0.585	0.585	0.656	0.095	0	0	0.012	0.042	0	0	0.461	0.461	0.575	0.584	0.582	0.48	0.475
0.016	0.014	0.014	0.014	0.014	0.014	0.014	0.016	0.014	0.016	0.014	0.014	0.011	0.01	0.011	0.004	0.01	0.014	0.01	0.01	0.01	0.01	0.014	0.01	0.011	0.717	0.717	0.717	0.717	0.005	0.005	0.033	0.717	0.717	0.717	0.774	0.11	0.005	0.005	0.032	0.049	0.005	0.005	0.545	0.545	0.707	0.716	0.714	0.553	0.559
0	0	0	0	0	0	0	0	0	0	0	0	0	0	0	0.03	0	0	0	0	0	0	0	0	0	0.001	0.001	0.001	0.001	0	0	0	0.001	0.001	0.001	0.056	0	0	0	0	0	0	0	0.001	0.001	0.001	0.001	0.001	0.001	0.001
0	0	0	0	0	0	0	0	0	0	0	0	0	0	0	0.033	0	0	0	0	0	0	0	0	0	0.001	0.001	0.001	0.001	0	0	0	0.001	0.001	0.001	0.05	0	0	0	0	0	0	0	0.001	0.001	0.001	0.001	0.001	0.001	0.001
0.001	0	0	0	0	0	0	0.001	0	0.001	0	0	0	0	0	0.004	0	0	0	0	0	0	0	0	0	0.194	0.194	0.194	0.194	0	0	0	0.194	0.194	0.194	0.278	0.026	0	0	0	0.012	0	0	0.153	0.153	0.189	0.194	0.192	0.163	0.161
0.001	0	0	0	0	0	0	0.001	0	0.001	0	0	0	0	0	0	0	0	0	0	0	0	0	0	0.001	0.283	0.283	0.283	0.283	0	0	0.006	0.283	0.283	0.283	0.421	0.042	0	0	0.006	0.016	0	0	0.217	0.217	0.276	0.282	0.28	0.234	0.229
0.002	0	0	0	0	0	0	0.002	0	0.002	0	0	0	0	0	0	0	0	0	0	0	0	0	0	0.003	0.365	0.365	0.365	0.365	0	0	0.011	0.365	0.365	0.365	0.51	0.056	0	0	0.01	0.022	0	0	0.279	0.279	0.358	0.364	0.362	0.296	0.292
0.469	0.467	0.467	0.467	0.467	0.467	0.467	0.469	0.467	0.469	0.467	0.467	0.464	0.461	0.464	0.389	0.461	0.467	0.461	0.461	0.461	0.461	0.467	0.461	0	0.552	0.552	0.552	0.552	0	0	0	0.552	0.552	0.552	0.354	0.085	0	0	0	0.043	0	0	0.79	0.79	0.567	0.551	0.552	0.836	0.796
0.141	0.141	0.141	0.141	0.141	0.141	0.141	0.141	0.141	0.141	0.141	0.141	0.144	0.147	0.144	0.235	0.147	0.141	0.147	0.147	0.147	0.147	0.141	0.147	0.127	0	0	0	0	0.131	0.131	0.093	0	0	0	0.001	0.117	0.131	0.131	0.094	0.125	0.131	0.131	0.116	0.116	0.008	0	0.001	0.111	0.111
0.006	0.006	0.006	0.006	0.006	0.006	0.006	0.006	0.006	0.006	0.006	0.006	0.009	0.012	0.009	0.1	0.012	0.006	0.012	0.012	0.012	0.012	0.006	0.012	0.184	0	0	0	0	0.189	0.189	0.146	0	0	0	0.002	0.168	0.189	0.189	0.147	0.18	0.189	0.189	0.001	0.001	0.001	0	0.001	0	0.001
0.006	0.006	0.006	0.006	0.006	0.006	0.006	0.006	0.006	0.006	0.006	0.006	0.009	0.012	0.009	0.1	0.012	0.006	0.012	0.012	0.012	0.012	0.006	0.012	0.184	0	0	0	0	0.189	0.189	0.146	0	0	0	0.002	0.168	0.189	0.189	0.147	0.18	0.189	0.189	0.001	0.001	0.001	0	0.001	0	0.001
0.904	0.906	0.906	0.906	0.906	0.906	0.906	0.904	0.906	0.904	0.906	0.906	0.909	0.912	0.909	1	0.912	0.906	0.912	0.912	0.912	0.912	0.906	0.912	0.001	0.008	0.008	0.008	0.008	0.001	0.001	0.001	0.008	0.008	0.008	0.001	0	0.001	0.001	0.001	0.001	0.001	0.001	0.253	0.253	0.022	0.008	0.011	0.268	0.24
0.989	0.991	0.991	0.991	0.991	0.991	0.991	0.989	0.991	0.989	0.991	0.991	0.994	0.995	0.994	0.915	0.995	0.991	0.995	0.995	0.995	0.995	0.991	0.995	0	0.02	0.02	0.02	0.02	0	0	0	0.02	0.02	0.02	0.002	0.001	0	0	0	0.001	0	0	0.303	0.303	0.038	0.02	0.023	0.322	0.289
0.904	0.906	0.906	0.906	0.906	0.906	0.906	0.904	0.906	0.904	0.906	0.906	0.909	0.912	0.909	1	0.912	0.906	0.912	0.912	0.912	0.912	0.906	0.912	0.001	0.008	0.008	0.008	0.008	0.001	0.001	0.001	0.008	0.008	0.008	0.001	0	0.001	0.001	0.001	0.001	0.001	0.001	0.253	0.253	0.022	0.008	0.011	0.268	0.24
0.802	0.8	0.8	0.8	0.8	0.8	0.8	0.802	0.8	0.802	0.8	0.8	0.797	0.794	0.797	0.711	0.794	0.8	0.794	0.794	0.794	0.794	0.8	0.794	0	0.224	0.224	0.224	0.224	0	0	0	0.224	0.224	0.224	0.1	0.04	0	0	0	0.023	0	0	0.509	0.509	0.243	0.224	0.228	0.53	0.495
0.586	0.584	0.584	0.584	0.584	0.584	0.584	0.586	0.584	0.586	0.584	0.584	0.581	0.578	0.581	0.502	0.578	0.584	0.578	0.578	0.578	0.578	0.584	0.578	0	0.438	0.438	0.438	0.438	0	0	0	0.438	0.438	0.438	0.251	0.069	0	0	0	0.039	0	0	0.721	0.721	0.455	0.437	0.44	0.746	0.707
0.473	0.471	0.471	0.471	0.471	0.471	0.471	0.473	0.471	0.473	0.471	0.471	0.468	0.465	0.468	0.393	0.465	0.471	0.465	0.465	0.465	0.465	0.471	0.465	0	0.55	0.55	0.55	0.55	0	0	0	0.55	0.55	0.55	0.346	0.084	0	0	0	0.042	0	0	0.807	0.807	0.567	0.549	0.552	0.859	0.819
0.274	0.272	0.272	0.272	0.272	0.272	0.272	0.274	0.272	0.274	0.272	0.272	0.269	0.266	0.269	0.203	0.266	0.272	0.266	0.266	0.266	0.266	0.272	0.266	0	0.714	0.714	0.714	0.714	0	0	0	0.714	0.714	0.714	0.494	0.106	0	0	0	0.049	0	0	0.738	0.738	0.711	0.713	0.712	0.792	0.752
0.269	0.267	0.267	0.267	0.267	0.267	0.267	0.269	0.267	0.269	0.267	0.267	0.264	0.261	0.264	0.198	0.261	0.267	0.261	0.261	0.261	0.261	0.267	0.261	0	0.717	0.717	0.717	0.717	0	0	0	0.717	0.717	0.717	0.499	0.106	0	0	0	0.049	0	0	0.736	0.736	0.714	0.716	0.715	0.79	0.75
0.274	0.272	0.272	0.272	0.272	0.272	0.272	0.274	0.272	0.274	0.272	0.272	0.269	0.266	0.269	0.203	0.266	0.272	0.266	0.266	0.266	0.266	0.272	0.266	0	0.714	0.714	0.714	0.714	0	0	0	0.714	0.714	0.714	0.494	0.106	0	0	0	0.049	0	0	0.738	0.738	0.711	0.713	0.712	0.792	0.752
0	0	0	0	0	0	0	0	0	0	0	0	0	0	0	0	0	0	0	0	0	0	0	0	0	0	0	0	0	0	0	0	0	0	0	0	0	0	0	0	0	0	0	0	0	0	0	0	0	0
0	0	0	0	0	0	0	0	0	0	0	0	0	0	0	0	0	0	0	0	0	0	0	0	0	0	0	0	0	0	0	0	0	0	0	0	0	0	0	0	0	0	0	0	0	0	0	0	0	0
0	0	0	0	0	0	0	0	0	0	0	0	0	0	0	0	0	0	0	0	0	0	0	0	0	0	0	0	0	0	0	0	0	0	0	0	0	0	0	0	0	0	0	0	0	0	0	0	0	0
0	0	0	0	0	0	0	0	0	0	0	0	0	0	0	0	0	0	0	0	0	0	0	0	0	0	0	0	0	0	0	0	0	0	0	0	0	0	0	0	0	0	0	0	0	0	0	0	0	0
0	0	0	0	0	0	0	0	0	0	0	0	0	0	0	0	0	0	0	0	0	0	0	0	0	0	0	0	0	0	0	0	0	0	0	0	0	0	0	0	0	0	0	0	0	0	0	0	0	0
0	0	0	0	0	0	0	0	0	0	0	0	0	0	0	0	0	0	0	0	0	0	0	0	0	0	0	0	0	0	0	0	0	0	0	0	0	0	0	0	0	0	0	0	0	0	0	0	0	0
0	0	0	0	0	0	0	0	0	0	0	0	0	0	0	0	0	0	0	0	0	0	0	0	0	0	0	0	0	0	0	0	0	0	0	0	0	0	0	0	0	0	0	0	0	0	0	0	0	0
0	0	0	0	0	0	0	0	0	0	0	0	0	0	0	0	0	0	0	0	0	0	0	0	0	0	0	0	0	0	0	0	0	0	0	0	0	0	0	0	0	0	0	0	0	0	0	0	0	0
0	0	0	0	0	0	0	0	0	0	0	0	0	0	0	0	0	0	0	0	0	0	0	0	0	0	0	0	0	0	0	0	0	0	0	0	0	0	0	0	0	0	0	0	0	0	0	0	0	0
0	0	0	0	0	0	0	0	0	0	0	0	0	0	0	0	0	0	0	0	0	0	0	0	0	0	0	0	0	0	0	0	0	0	0	0	0	0	0	0	0	0	0	0	0	0	0	0	0	0
0	0	0	0	0	0	0	0	0	0	0	0	0	0	0	0	0	0	0	0	0	0	0	0	0	0	0	0	0	0	0	0	0	0	0	0	0	0	0	0	0	0	0	0	0	0	0	0	0	0
0	0	0	0	0	0	0	0	0	0	0	0	0	0	0	0	0	0	0	0	0	0	0	0	0	0	0	0	0	0	0	0	0	0	0	0	0	0	0	0	0	0	0	0	0	0	0	0	0	0
0	0	0	0	0	0	0	0	0	0	0	0	0	0	0	0	0	0	0	0	0	0	0	0	0	0	0	0	0	0	0	0	0	0	0	0	0	0	0	0	0	0	0	0	0	0	0	0	0	0
0	0	0	0	0	0	0	0	0	0	0	0	0	0	0	0.001	0	0	0	0	0	0	0	0	0.225	0	0	0	0	0.234	0.234	0.205	0	0	0	0.006	0.184	0.234	0.234	0.205	0.213	0.234	0.234	0.001	0.001	0.001	0	0.001	0	0.001
0	0	0	0	0	0	0	0	0	0	0	0	0	0	0	0	0	0	0	0	0	0	0	0	0	0	0	0	0	0	0	0	0	0	0	0	0	0	0	0	0	0	0	0	0	0	0	0	0	0
0	0	0	0	0	0	0	0	0	0	0	0	0	0	0	0	0	0	0	0	0	0	0	0	0	0	0	0	0	0	0	0	0	0	0	0	0	0	0	0	0	0	0	0	0	0	0	0	0	0
0	0	0	0	0	0	0	0	0	0	0	0	0	0	0	0.001	0	0	0	0	0	0	0	0	0.225	0	0	0	0	0.234	0.234	0.205	0	0	0	0.006	0.184	0.234	0.234	0.205	0.213	0.234	0.234	0.001	0.001	0.001	0	0.001	0	0.001
0	0	0	0	0	0	0	0	0	0	0	0	0	0	0	0	0	0	0	0	0	0	0	0	0	0	0	0	0	0	0	0	0	0	0	0	0	0	0	0	0	0	0	0	0	0	0	0	0	0
0	0	0	0	0	0	0	0	0	0	0	0	0	0	0	0	0	0	0	0	0	0	0	0	0	0	0	0	0	0	0	0	0	0	0	0	0	0	0	0	0	0	0	0	0	0	0	0	0	0
0	0	0	0	0	0	0	0	0	0	0	0	0	0	0	0	0	0	0	0	0	0	0	0	0	0	0	0	0	0	0	0	0	0	0	0	0	0	0	0	0	0	0	0	0	0	0	0	0	0
0	0	0	0	0	0	0	0	0	0	0	0	0	0	0	0	0	0	0	0	0	0	0	0	0	0	0	0	0	0	0	0	0	0	0	0	0	0	0	0	0	0	0	0	0	0	0	0	0	0
0	0	0	0	0	0	0	0	0	0	0	0	0	0	0	0	0	0	0	0	0	0	0	0	0	0	0	0	0	0	0	0	0	0	0	0	0	0	0	0	0	0	0	0	0	0	0	0	0	0
0	0	0	0	0	0	0	0	0	0	0	0	0	0	0	0	0	0	0	0	0	0	0	0	0	0	0	0	0	0	0	0	0	0	0	0	0	0	0	0	0	0	0	0	0	0	0	0	0	0
0	0	0	0	0	0	0	0	0	0	0	0	0	0	0	0	0	0	0	0	0	0	0	0	0.01	0	0	0	0	0.01	0.01	0.017	0	0	0	0.015	0.007	0.01	0.01	0.017	0.009	0.01	0.01	0	0	0	0	0	0	0
0	0	0	0	0	0	0	0	0	0	0	0	0	0	0	0	0	0	0	0	0	0	0	0	0.01	0	0	0	0	0.01	0.01	0.017	0	0	0	0.015	0.007	0.01	0.01	0.017	0.009	0.01	0.01	0	0	0	0	0	0	0
0	0	0	0	0	0	0	0	0	0	0	0	0	0	0	0	0	0	0	0	0	0	0	0	0.01	0	0	0	0	0.01	0.01	0.017	0	0	0	0.015	0.007	0.01	0.01	0.017	0.009	0.01	0.01	0	0	0	0	0	0	0
0	0	0	0	0	0	0	0	0	0	0	0	0	0	0	0	0	0	0	0	0	0	0	0	0.01	0	0	0	0	0.01	0.01	0.017	0	0	0	0.015	0.007	0.01	0.01	0.017	0.009	0.01	0.01	0	0	0	0	0	0	0
0	0	0	0	0	0	0	0	0	0	0	0	0	0	0	0.001	0	0	0	0	0	0	0	0	0.997	0.012	0.012	0.012	0.012	0.979	0.979	0.95	0.012	0.012	0.012	0.175	0.853	0.979	0.979	0.951	0.925	0.979	0.979	0.003	0.003	0.009	0.013	0.012	0	0.003
0	0	0	0	0	0	0	0	0	0	0	0	0	0	0	0	0	0	0	0	0	0	0	0	0.01	0	0	0	0	0.01	0.01	0.017	0	0	0	0.015	0.007	0.01	0.01	0.017	0.009	0.01	0.01	0	0	0	0	0	0	0
0	0	0	0	0	0	0	0	0	0	0	0	0	0	0	0	0	0	0	0	0	0	0	0	0.01	0	0	0	0	0.01	0.01	0.017	0	0	0	0.015	0.007	0.01	0.01	0.017	0.009	0.01	0.01	0	0	0	0	0	0	0
0	0	0	0	0	0	0	0	0	0	0	0	0	0	0	0	0	0	0	0	0	0	0	0	0.01	0	0	0	0	0.01	0.01	0.017	0	0	0	0.015	0.007	0.01	0.01	0.017	0.009	0.01	0.01	0	0	0	0	0	0	0
0	0	0	0	0	0	0	0	0	0	0	0	0	0	0	0	0	0	0	0	0	0	0	0	0.01	0	0	0	0	0.01	0.01	0.017	0	0	0	0.015	0.007	0.01	0.01	0.017	0.009	0.01	0.01	0	0	0	0	0	0	0
0	0	0	0	0	0	0	0	0	0	0	0	0	0	0	0	0	0	0	0	0	0	0	0	0.01	0	0	0	0	0.01	0.01	0.017	0	0	0	0.015	0.007	0.01	0.01	0.017	0.009	0.01	0.01	0	0	0	0	0	0	0
0	0	0	0	0	0	0	0	0	0	0	0	0	0	0	0.001	0	0	0	0	0	0	0	0	0.982	0.012	0.012	0.012	0.012	1	1	0.929	0.012	0.012	0.012	0.155	0.857	1	1	0.93	0.942	1	1	0.003	0.003	0.009	0.013	0.012	0	0.003
0	0	0	0	0	0	0	0	0	0	0	0	0	0	0	0	0	0	0	0	0	0	0	0	0.517	0.009	0.009	0.009	0.009	0.499	0.499	0.57	0.009	0.009	0.009	0.298	0.415	0.499	0.499	0.569	0.462	0.499	0.499	0.002	0.002	0.008	0.01	0.009	0	0.002
0	0	0	0	0	0	0	0	0	0	0	0	0	0	0	0.001	0	0	0	0	0	0	0	0	0.982	0.012	0.012	0.012	0.012	1	1	0.929	0.012	0.012	0.012	0.155	0.857	1	1	0.93	0.942	1	1	0.003	0.003	0.009	0.013	0.012	0	0.003
0	0	0	0	0	0	0	0	0	0	0	0	0	0	0	0.001	0	0	0	0	0	0	0	0	0.943	0.011	0.011	0.011	0.011	0.96	0.96	0.892	0.011	0.011	0.011	0.149	0.832	0.96	0.96	0.893	0.916	0.96	0.96	0.002	0.002	0.008	0.012	0.011	0	0.002
0	0	0	0	0	0	0	0	0	0	0	0	0	0	0	0.001	0	0	0	0	0	0	0	0	0.943	0.011	0.011	0.011	0.011	0.96	0.96	0.892	0.011	0.011	0.011	0.149	0.832	0.96	0.96	0.893	0.916	0.96	0.96	0.002	0.002	0.008	0.012	0.011	0	0.002
0	0	0	0	0	0	0	0	0	0	0	0	0	0	0	0.001	0	0	0	0	0	0	0	0	0.919	0.012	0.012	0.012	0.012	0.936	0.936	0.869	0.012	0.012	0.012	0.144	0.814	0.936	0.936	0.87	0.897	0.936	0.936	0.003	0.003	0.009	0.013	0.012	0	0.003
0	0	0	0	0	0	0	0	0	0	0	0	0	0	0	0.001	0	0	0	0	0	0	0	0	0.948	0.012	0.012	0.012	0.012	0.93	0.93	0.999	0.012	0.012	0.012	0.22	0.807	0.93	0.93	1	0.877	0.93	0.93	0.003	0.003	0.009	0.013	0.012	0	0.003
0	0	0	0	0	0	0	0	0	0	0	0	0	0	0	0.001	0	0	0	0	0	0	0	0	0.982	0.012	0.012	0.012	0.012	1	1	0.929	0.012	0.012	0.012	0.155	0.857	1	1	0.93	0.942	1	1	0.003	0.003	0.009	0.013	0.012	0	0.003
0	0	0	0	0	0	0	0	0	0	0	0	0	0	0	0.001	0	0	0	0	0	0	0	0	0.982	0.012	0.012	0.012	0.012	1	1	0.929	0.012	0.012	0.012	0.155	0.857	1	1	0.93	0.942	1	1	0.003	0.003	0.009	0.013	0.012	0	0.003
0	0	0	0	0	0	0	0	0	0	0	0	0	0	0	0.001	0	0	0	0	0	0	0	0	0.982	0.012	0.012	0.012	0.012	1	1	0.929	0.012	0.012	0.012	0.155	0.857	1	1	0.93	0.942	1	1	0.003	0.003	0.009	0.013	0.012	0	0.003
0	0	0	0	0	0	0	0	0	0	0	0	0	0	0	0	0	0	0	0	0	0	0	0	0	0	0	0	0	0	0	0	0	0	0	0	0	0	0	0	0	0	0	0	0	0	0	0	0	0
0	0	0	0	0	0	0	0	0	0	0	0	0	0	0	0	0	0	0	0	0	0	0	0	0.001	0	0	0	0	0.001	0.001	0.003	0	0	0	0.004	0	0.001	0.001	0.003	0.001	0.001	0.001	0	0	0	0	0	0	0
0	0	0	0	0	0	0	0	0	0	0	0	0	0	0	0	0	0	0	0	0	0	0	0	0.007	0	0	0	0	0.007	0.007	0.012	0	0	0	0.011	0.005	0.007	0.007	0.012	0.007	0.007	0.007	0	0	0	0	0	0	0
0	0	0	0	0	0	0	0	0	0	0	0	0	0	0	0	0	0	0	0	0	0	0	0	0.01	0	0	0	0	0.01	0.01	0.017	0	0	0	0.015	0.007	0.01	0.01	0.017	0.009	0.01	0.01	0	0	0	0	0	0	0
0	0	0	0	0	0	0	0	0	0	0	0	0	0	0	0	0	0	0	0	0	0	0	0	0.01	0	0	0	0	0.01	0.01	0.017	0	0	0	0.015	0.007	0.01	0.01	0.017	0.009	0.01	0.01	0	0	0	0	0	0	0
0	0	0	0	0	0	0	0	0	0	0	0	0	0	0	0	0	0	0	0	0	0	0	0	0.001	0	0	0	0	0.001	0.001	0.003	0	0	0	0.004	0	0.001	0.001	0.003	0.001	0.001	0.001	0	0	0	0	0	0	0
0	0	0	0	0	0	0	0	0	0	0	0	0	0	0	0	0	0	0	0	0	0	0	0	0.01	0	0	0	0	0.01	0.01	0.017	0	0	0	0.015	0.007	0.01	0.01	0.017	0.009	0.01	0.01	0	0	0	0	0	0	0
0	0	0	0	0	0	0	0	0	0	0	0	0	0	0	0	0	0	0	0	0	0	0	0	0.008	0	0	0	0	0.008	0.008	0.014	0	0	0	0.013	0.005	0.008	0.008	0.014	0.007	0.008	0.008	0	0	0	0	0	0	0
0	0	0	0	0	0	0	0	0	0	0	0	0	0	0	0	0	0	0	0	0	0	0	0	0.01	0	0	0	0	0.01	0.01	0.017	0	0	0	0.015	0.007	0.01	0.01	0.017	0.009	0.01	0.01	0	0	0	0	0	0	0
0	0	0	0	0	0	0	0	0	0	0	0	0	0	0	0	0	0	0	0	0	0	0	0	0.01	0	0	0	0	0.01	0.01	0.017	0	0	0	0.015	0.007	0.01	0.01	0.017	0.009	0.01	0.01	0	0	0	0	0	0	0
0	0	0	0	0	0	0	0	0	0	0	0	0	0	0	0	0	0	0	0	0	0	0	0	0.01	0	0	0	0	0.01	0.01	0.017	0	0	0	0.015	0.007	0.01	0.01	0.017	0.009	0.01	0.01	0	0	0	0	0	0	0
0	0	0	0	0	0	0	0	0	0	0	0	0	0	0	0	0	0	0	0	0	0	0	0	0.01	0	0	0	0	0.01	0.01	0.017	0	0	0	0.015	0.007	0.01	0.01	0.017	0.009	0.01	0.01	0	0	0	0	0	0	0
0	0	0	0	0	0	0	0	0	0	0	0	0	0	0	0	0	0	0	0	0	0	0	0	0.009	0	0	0	0	0.009	0.009	0.016	0	0	0	0.015	0.006	0.009	0.009	0.016	0.008	0.009	0.009	0	0	0	0	0	0	0
0	0	0	0	0	0	0	0	0	0	0	0	0	0	0	0	0	0	0	0	0	0	0	0	0.01	0	0	0	0	0.01	0.01	0.017	0	0	0	0.015	0.007	0.01	0.01	0.017	0.009	0.01	0.01	0	0	0	0	0	0	0
0	0	0	0	0	0	0	0	0	0	0	0	0	0	0	0	0	0	0	0	0	0	0	0	0.01	0	0	0	0	0.01	0.01	0.017	0	0	0	0.015	0.007	0.01	0.01	0.017	0.009	0.01	0.01	0	0	0	0	0	0	0
0	0	0	0	0	0	0	0	0	0	0	0	0	0	0	0	0	0	0	0	0	0	0	0	0	0	0	0	0	0	0	0	0	0	0	0	0	0	0	0	0	0	0	0	0	0	0	0	0	0
0	0	0	0	0	0	0	0	0	0	0	0	0	0	0	0	0	0	0	0	0	0	0	0	0	0	0	0	0	0	0	0	0	0	0	0	0	0	0	0	0	0	0	0	0	0	0	0	0	0
0	0	0	0	0	0	0	0	0	0	0	0	0	0	0	0	0	0	0	0	0	0	0	0	0	0	0	0	0	0	0	0	0	0	0	0	0	0	0	0	0	0	0	0	0	0	0	0	0	0
0	0	0	0	0	0	0	0	0	0	0	0	0	0	0	0	0	0	0	0	0	0	0	0	0	0	0	0	0	0	0	0	0	0	0	0	0	0	0	0	0	0	0	0	0	0	0	0	0	0
0	0	0	0	0	0	0	0	0	0	0	0	0	0	0	0	0	0	0	0	0	0	0	0	0	0	0	0	0	0	0	0.001	0	0	0	0.012	0	0	0	0.001	0	0	0	0	0	0	0	0	0	0
0	0	0	0	0	0	0	0	0	0	0	0	0	0	0	0	0	0	0	0	0	0	0	0	0	0	0	0	0	0	0	0	0	0	0	0	0	0	0	0	0	0	0	0	0	0	0	0	0	0
0	0	0	0	0	0	0	0	0	0	0	0	0	0	0	0	0	0	0	0	0	0	0	0	0	0	0	0	0	0	0	0	0	0	0	0	0	0	0	0	0	0	0	0	0	0	0	0	0	0
0	0	0	0	0	0	0	0	0	0	0	0	0	0	0	0	0	0	0	0	0	0	0	0	0	0	0	0	0	0	0	0	0	0	0	0	0	0	0	0	0	0	0	0	0	0	0	0	0	0
0	0	0	0	0	0	0	0	0	0	0	0	0	0	0	0	0	0	0	0	0	0	0	0	0	0	0	0	0	0	0	0	0	0	0	0	0	0	0	0	0	0	0	0	0	0	0	0	0	0
0	0	0	0	0	0	0	0	0	0	0	0	0	0	0	0	0	0	0	0	0	0	0	0	0	0	0	0	0	0	0	0.002	0	0	0	0.003	0	0	0	0.002	0	0	0	0	0	0	0	0	0	0
0	0	0	0	0	0	0	0	0	0	0	0	0	0	0	0	0	0	0	0	0	0	0	0	0	0	0	0	0	0	0	0	0	0	0	0	0	0	0	0	0	0	0	0	0	0	0	0	0	0
0	0	0	0	0	0	0	0	0	0	0	0	0	0	0	0	0	0	0	0	0	0	0	0	0.008	0	0	0	0	0.008	0.008	0.015	0	0	0	0.015	0.006	0.008	0.008	0.015	0.008	0.008	0.008	0	0	0	0	0	0	0
0	0	0	0	0	0	0	0	0	0	0	0	0	0	0	0	0	0	0	0	0	0	0	0	0.006	0	0	0	0	0.006	0.006	0.011	0	0	0	0.012	0.004	0.006	0.006	0.011	0.006	0.006	0.006	0	0	0	0	0	0	0
0.006	0.006	0.006	0.006	0.006	0.006	0.006	0.006	0.006	0.006	0.006	0.006	0.006	0.006	0.006	0.007	0.006	0.006	0.006	0.006	0.006	0.006	0.006	0.006	0.689	0.043	0.043	0.043	0.043	0.7	0.7	0.652	0.043	0.043	0.043	0.122	0.602	0.7	0.7	0.653	0.654	0.7	0.7	0.045	0.045	0.047	0.044	0.046	0.04	0.045
0	0	0	0	0	0	0	0	0	0	0	0	0	0	0	0	0	0	0	0	0	0	0	0	0	0	0	0	0	0	0	0.001	0	0	0	0.012	0	0	0	0.001	0	0	0	0	0	0	0	0	0	0
0	0	0	0	0	0	0	0	0	0	0	0	0	0	0	0	0	0	0	0	0	0	0	0	0.01	0	0	0	0	0.01	0.01	0.017	0	0	0	0.015	0.007	0.01	0.01	0.017	0.009	0.01	0.01	0	0	0	0	0	0	0
0	0	0	0	0	0	0	0	0	0	0	0	0	0	0	0	0	0	0	0	0	0	0	0	0.01	0	0	0	0	0.01	0.01	0.017	0	0	0	0.015	0.007	0.01	0.01	0.017	0.009	0.01	0.01	0	0	0	0	0	0	0
0	0	0	0	0	0	0	0	0	0	0	0	0	0	0	0	0	0	0	0	0	0	0	0	0.008	0	0	0	0	0.008	0.008	0.015	0	0	0	0.015	0.006	0.008	0.008	0.015	0.008	0.008	0.008	0	0	0	0	0	0	0
0	0	0	0	0	0	0	0	0	0	0	0	0	0	0	0	0	0	0	0	0	0	0	0	0.01	0	0	0	0	0.01	0.01	0.017	0	0	0	0.015	0.007	0.01	0.01	0.017	0.009	0.01	0.01	0	0	0	0	0	0	0
0	0	0	0	0	0	0	0	0	0	0	0	0	0	0	0	0	0	0	0	0	0	0	0	0.01	0	0	0	0	0.01	0.01	0.017	0	0	0	0.015	0.007	0.01	0.01	0.017	0.009	0.01	0.01	0	0	0	0	0	0	0
0.001	0.001	0.001	0.001	0.001	0.001	0.001	0.001	0.001	0.001	0.001	0.001	0.001	0.001	0.001	0.002	0.001	0.001	0.001	0.001	0.001	0.001	0.001	0.001	0.933	0.035	0.035	0.035	0.035	0.949	0.949	0.881	0.035	0.035	0.035	0.144	0.83	0.949	0.949	0.882	0.896	0.949	0.949	0.028	0.028	0.034	0.036	0.037	0.023	0.028
0	0	0	0	0	0	0	0	0	0	0	0	0	0	0	0	0	0	0	0	0	0	0	0	0.073	0.002	0.002	0.002	0.002	0.074	0.074	0.076	0.002	0.002	0.002	0.028	0.055	0.074	0.074	0.076	0.067	0.074	0.074	0.001	0.001	0.002	0.002	0.002	0	0.001
0	0	0	0	0	0	0	0	0	0	0	0	0	0	0	0.001	0	0	0	0	0	0	0	0	0.981	0.012	0.012	0.012	0.012	0.999	0.999	0.928	0.012	0.012	0.012	0.155	0.857	0.999	0.999	0.929	0.942	0.999	0.999	0.004	0.004	0.01	0.013	0.013	0	0.004
0	0	0	0	0	0	0	0	0	0	0	0	0	0	0	0	0	0	0	0	0	0	0	0	0.517	0.009	0.009	0.009	0.009	0.499	0.499	0.57	0.009	0.009	0.009	0.298	0.415	0.499	0.499	0.569	0.462	0.499	0.499	0.002	0.002	0.008	0.01	0.009	0	0.002
0	0	0	0	0	0	0	0	0	0	0	0	0	0	0	0	0	0	0	0	0	0	0	0	0.517	0.009	0.009	0.009	0.009	0.499	0.499	0.57	0.009	0.009	0.009	0.298	0.415	0.499	0.499	0.569	0.462	0.499	0.499	0.002	0.002	0.008	0.01	0.009	0	0.002
0	0	0	0	0	0	0	0	0	0	0	0	0	0	0	0	0	0	0	0	0	0	0	0	0.517	0.009	0.009	0.009	0.009	0.499	0.499	0.57	0.009	0.009	0.009	0.298	0.415	0.499	0.499	0.569	0.462	0.499	0.499	0.002	0.002	0.008	0.01	0.009	0	0.002
0	0	0	0	0	0	0	0	0	0	0	0	0	0	0	0	0	0	0	0	0	0	0	0	0.008	0	0	0	0	0.008	0.008	0.014	0	0	0	0.013	0.005	0.008	0.008	0.014	0.007	0.008	0.008	0	0	0	0	0	0	0
0	0	0	0	0	0	0	0	0	0	0	0	0	0	0	0	0	0	0	0	0	0	0	0	0.01	0	0	0	0	0.01	0.01	0.017	0	0	0	0.015	0.007	0.01	0.01	0.017	0.009	0.01	0.01	0	0	0	0	0	0	0
0	0	0	0	0	0	0	0	0	0	0	0	0	0	0	0	0	0	0	0	0	0	0	0	0.01	0	0	0	0	0.01	0.01	0.017	0	0	0	0.015	0.007	0.01	0.01	0.017	0.009	0.01	0.01	0	0	0	0	0	0	0
0	0	0	0	0	0	0	0	0	0	0	0	0	0	0	0	0	0	0	0	0	0	0	0	0.043	0.001	0.001	0.001	0.001	0.026	0.026	0.093	0.001	0.001	0.001	0.228	0.017	0.026	0.026	0.092	0.019	0.026	0.026	0	0	0.001	0.001	0.001	0.001	0
0	0	0	0	0	0	0	0	0	0	0	0	0	0	0	0	0	0	0	0	0	0	0	0	0	0	0	0	0	0	0	0	0	0	0	0	0	0	0	0	0	0	0	0	0	0	0	0	0	0
0	0	0	0	0	0	0	0	0	0	0	0	0	0	0	0	0	0	0	0	0	0	0	0	0	0	0	0	0	0	0	0.004	0	0	0	0.126	0	0	0	0.004	0	0	0	0	0	0	0	0	0.001	0
0	0	0	0	0	0	0	0	0	0	0	0	0	0	0	0	0	0	0	0	0	0	0	0	0.003	0	0	0	0	0.003	0.003	0.003	0	0	0	0.002	0.002	0.003	0.003	0.003	0.003	0.003	0.003	0	0	0	0	0	0	0
0	0	0	0	0	0	0	0	0	0	0	0	0	0	0	0	0	0	0	0	0	0	0	0	0.01	0	0	0	0	0.01	0.01	0.017	0	0	0	0.015	0.007	0.01	0.01	0.017	0.009	0.01	0.01	0	0	0	0	0	0	0
0	0	0	0	0	0	0	0	0	0	0	0	0	0	0	0	0	0	0	0	0	0	0	0	0.01	0	0	0	0	0.01	0.01	0.017	0	0	0	0.015	0.007	0.01	0.01	0.017	0.009	0.01	0.01	0	0	0	0	0	0	0
0	0	0	0	0	0	0	0	0	0	0	0	0	0	0	0	0	0	0	0	0	0	0	0	0.012	0	0	0	0	0.012	0.012	0.023	0	0	0	0.021	0.007	0.012	0.012	0.023	0.009	0.012	0.012	0	0	0	0	0	0	0
0	0	0	0	0	0	0	0	0	0	0	0	0	0	0	0	0	0	0	0	0	0	0	0	0.056	0.002	0.002	0.002	0.002	0.038	0.038	0.109	0.002	0.002	0.002	0.275	0.027	0.038	0.038	0.108	0.029	0.038	0.038	0	0	0.001	0.003	0.001	0.002	0
0	0	0	0	0	0	0	0	0	0	0	0	0	0	0	0.001	0	0	0	0	0	0	0	0	0.562	0	0	0	0	0.579	0.579	0.519	0	0	0	0.03	0.485	0.579	0.579	0.519	0.542	0.579	0.579	0.001	0.001	0.001	0	0.001	0	0.001
0	0	0	0	0	0	0	0	0	0	0	0	0	0	0	0.001	0	0	0	0	0	0	0	0	0.562	0	0	0	0	0.579	0.579	0.519	0	0	0	0.03	0.485	0.579	0.579	0.519	0.542	0.579	0.579	0.001	0.001	0.001	0	0.001	0	0.001
0	0	0	0	0	0	0	0	0	0	0	0	0	0	0	0.001	0	0	0	0	0	0	0	0	0.562	0	0	0	0	0.579	0.579	0.519	0	0	0	0.03	0.485	0.579	0.579	0.519	0.542	0.579	0.579	0.001	0.001	0.001	0	0.001	0	0.001
0	0	0	0	0	0	0	0	0	0	0	0	0	0	0	0	0	0	0	0	0	0	0	0	0.068	0.053	0.053	0.053	0.053	0.05	0.05	0.121	0.053	0.053	0.053	0.364	0.04	0.05	0.05	0.12	0.041	0.05	0.05	0.031	0.031	0.052	0.054	0.052	0.029	0.031
0	0	0	0	0	0	0	0	0	0	0	0	0	0	0	0.001	0	0	0	0	0	0	0	0	0.968	0.011	0.011	0.011	0.011	0.986	0.986	0.915	0.011	0.011	0.011	0.147	0.851	0.986	0.986	0.916	0.933	0.986	0.986	0.004	0.004	0.009	0.012	0.012	0	0.004
0	0	0	0	0	0	0	0	0	0	0	0	0	0	0	0.001	0	0	0	0	0	0	0	0	0.982	0.012	0.012	0.012	0.012	1	1	0.929	0.012	0.012	0.012	0.155	0.857	1	1	0.93	0.942	1	1	0.003	0.003	0.009	0.013	0.012	0	0.003
0	0	0	0	0	0	0	0	0	0	0	0	0	0	0	0.001	0	0	0	0	0	0	0	0	0.947	0.012	0.012	0.012	0.012	0.929	0.929	1	0.012	0.012	0.012	0.221	0.806	0.929	0.929	0.999	0.876	0.929	0.929	0.003	0.003	0.009	0.013	0.012	0	0.003
0	0	0	0	0	0	0	0	0	0	0	0	0	0	0	0	0	0	0	0	0	0	0	0	0.185	0.008	0.008	0.008	0.008	0.167	0.167	0.238	0.008	0.008	0.008	0.342	0.126	0.167	0.167	0.237	0.142	0.167	0.167	0.001	0.001	0.006	0.009	0.007	0.001	0.001
0	0	0	0	0	0	0	0	0	0	0	0	0	0	0	0	0	0	0	0	0	0	0	0	0	0	0	0	0	0	0	0.002	0	0	0	0.005	0	0	0	0.002	0	0	0	0	0	0	0	0	0	0
0	0	0	0	0	0	0	0	0	0	0	0	0	0	0	0	0	0	0	0	0	0	0	0	0.001	0	0	0	0	0	0	0.008	0	0	0	0.127	0	0	0	0.008	0	0	0	0	0	0	0	0	0.001	0
0	0	0	0	0	0	0	0	0	0	0	0	0	0	0	0	0	0	0	0	0	0	0	0	0.001	0	0	0	0	0	0	0.008	0	0	0	0.127	0	0	0	0.008	0	0	0	0	0	0	0	0	0.001	0
0	0	0	0	0	0	0	0	0	0	0	0	0	0	0	0.001	0	0	0	0	0	0	0	0	0.001	0	0	0	0	0	0	0.006	0	0	0	0.175	0	0	0	0.006	0	0	0	0	0	0	0	0	0.003	0
0	0	0	0	0	0	0	0	0	0	0	0	0	0	0	0.001	0	0	0	0	0	0	0	0	0.001	0	0	0	0	0	0	0.006	0	0	0	0.175	0	0	0	0.006	0	0	0	0	0	0	0	0	0.003	0
0	0	0	0	0	0	0	0	0	0	0	0	0	0	0	0.007	0	0	0	0	0	0	0	0	0	0	0	0	0	0	0	0.001	0	0	0	0.06	0	0	0	0.001	0	0	0	0	0	0	0	0	0	0
0	0	0	0	0	0	0	0	0	0	0	0	0	0	0	0	0	0	0	0	0	0	0	0	0	0	0	0	0	0	0	0.004	0	0	0	0.126	0	0	0	0.004	0	0	0	0	0	0	0	0	0.001	0
0	0	0	0	0	0	0	0	0	0	0	0	0	0	0	0.001	0	0	0	0	0	0	0	0	0.552	0	0	0	0	0.569	0.569	0.509	0	0	0	0.03	0.478	0.569	0.569	0.509	0.533	0.569	0.569	0.001	0.001	0.001	0	0.001	0	0.001
0	0	0	0	0	0	0	0	0	0	0	0	0	0	0	0.001	0	0	0	0	0	0	0	0	0.561	0	0	0	0	0.578	0.578	0.518	0	0	0	0.03	0.485	0.578	0.578	0.518	0.542	0.578	0.578	0.001	0.001	0.001	0	0.001	0	0.001
0	0	0	0	0	0	0	0	0	0	0	0	0	0	0	0.033	0	0	0	0	0	0	0	0	0	0	0	0	0	0	0	0	0	0	0	0.049	0	0	0	0	0	0	0	0	0	0	0	0	0	0
0	0	0	0	0	0	0	0	0	0	0	0	0	0	0	0.033	0	0	0	0	0	0	0	0	0	0	0	0	0	0	0	0	0	0	0	0.049	0	0	0	0	0	0	0	0	0	0	0	0	0	0
0	0	0	0	0	0	0	0	0	0	0	0	0	0	0	0.033	0	0	0	0	0	0	0	0	0	0	0	0	0	0	0	0	0	0	0	0.049	0	0	0	0	0	0	0	0	0	0	0	0	0	0
0	0	0	0	0	0	0	0	0	0	0	0	0	0	0	0.033	0	0	0	0	0	0	0	0	0	0	0	0	0	0	0	0	0	0	0	0.049	0	0	0	0	0	0	0	0	0	0	0	0	0	0
0	0	0	0	0	0	0	0	0	0	0	0	0	0	0	0.033	0	0	0	0	0	0	0	0	0	0	0	0	0	0	0	0	0	0	0	0.049	0	0	0	0	0	0	0	0	0	0	0	0	0	0
0	0	0	0	0	0	0	0	0	0	0	0	0	0	0	0.033	0	0	0	0	0	0	0	0	0	0	0	0	0	0	0	0	0	0	0	0.049	0	0	0	0	0	0	0	0	0	0	0	0	0	0
0	0	0	0	0	0	0	0	0	0	0	0	0	0	0	0	0	0	0	0	0	0	0	0	0	0	0	0	0	0	0	0	0	0	0	0	0	0	0	0	0	0	0	0	0	0	0	0	0	0
0	0	0	0	0	0	0	0	0	0	0	0	0	0	0	0	0	0	0	0	0	0	0	0	0	0	0	0	0	0	0	0	0	0	0	0	0	0	0	0	0	0	0	0	0	0	0	0	0	0
0	0	0	0	0	0	0	0	0	0	0	0	0	0	0	0	0	0	0	0	0	0	0	0	0	0	0	0	0	0	0	0	0	0	0	0	0	0	0	0	0	0	0	0	0	0	0	0	0	0
0	0	0	0	0	0	0	0	0	0	0	0	0	0	0	0	0	0	0	0	0	0	0	0	0	0	0	0	0	0	0	0	0	0	0	0	0	0	0	0	0	0	0	0	0	0	0	0	0	0
0	0	0	0	0	0	0	0	0	0	0	0	0	0	0	0	0	0	0	0	0	0	0	0	0	0	0	0	0	0	0	0	0	0	0	0	0	0	0	0	0	0	0	0	0	0	0	0	0	0
0	0	0	0	0	0	0	0	0	0	0	0	0	0	0	0	0	0	0	0	0	0	0	0	0	0	0	0	0	0	0	0	0	0	0	0	0	0	0	0	0	0	0	0	0	0	0	0	0	0
0	0	0	0	0	0	0	0	0	0	0	0	0	0	0	0	0	0	0	0	0	0	0	0	0	0	0	0	0	0	0	0.002	0	0	0	0.003	0	0	0	0.002	0	0	0	0	0	0	0	0	0	0
0	0	0	0	0	0	0	0	0	0	0	0	0	0	0	0	0	0	0	0	0	0	0	0	0.008	0	0	0	0	0.008	0.008	0.015	0	0	0	0.015	0.006	0.008	0.008	0.015	0.008	0.008	0.008	0	0	0	0	0	0	0
0	0	0	0	0	0	0	0	0	0	0	0	0	0	0	0	0	0	0	0	0	0	0	0	0.008	0	0	0	0	0.008	0.008	0.015	0	0	0	0.015	0.006	0.008	0.008	0.015	0.008	0.008	0.008	0	0	0	0	0	0	0
0	0	0	0	0	0	0	0	0	0	0	0	0	0	0	0	0	0	0	0	0	0	0	0	0.008	0	0	0	0	0.008	0.008	0.015	0	0	0	0.015	0.006	0.008	0.008	0.015	0.008	0.008	0.008	0	0	0	0	0	0	0
0	0	0	0	0	0	0	0	0	0	0	0	0	0	0	0	0	0	0	0	0	0	0	0	0.114	0.005	0.005	0.005	0.005	0.096	0.096	0.167	0.005	0.005	0.005	0.308	0.073	0.096	0.096	0.166	0.082	0.096	0.096	0.001	0.001	0.004	0.006	0.004	0.002	0.001
0	0	0	0	0	0	0	0	0	0	0	0	0	0	0	0	0	0	0	0	0	0	0	0	0.001	0	0	0	0	0	0	0.009	0	0	0	0.13	0	0	0	0.009	0	0	0	0	0	0	0	0	0.001	0
0	0	0	0	0	0	0	0	0	0	0	0	0	0	0	0	0	0	0	0	0	0	0	0	0.027	0	0	0	0	0.01	0.01	0.073	0	0	0	0.214	0.004	0.01	0.01	0.072	0.005	0.01	0.01	0	0	0	0	0	0.001	0
0	0	0	0	0	0	0	0	0	0	0	0	0	0	0	0	0	0	0	0	0	0	0	0	0.001	0	0	0	0	0	0	0.009	0	0	0	0.13	0	0	0	0.009	0	0	0	0	0	0	0	0	0.001	0
0	0	0	0	0	0	0	0	0	0	0	0	0	0	0	0	0	0	0	0	0	0	0	0	0.043	0.001	0.001	0.001	0.001	0.026	0.026	0.093	0.001	0.001	0.001	0.228	0.017	0.026	0.026	0.092	0.019	0.026	0.026	0	0	0.001	0.001	0.001	0.001	0
0	0	0	0	0	0	0	0	0	0	0	0	0	0	0	0	0	0	0	0	0	0	0	0	0.029	0.001	0.001	0.001	0.001	0.012	0.012	0.075	0.001	0.001	0.001	0.216	0.006	0.012	0.012	0.074	0.007	0.012	0.012	0	0	0.001	0.001	0.001	0.001	0
0	0	0	0	0	0	0	0	0	0	0	0	0	0	0	0.001	0	0	0	0	0	0	0	0	0.562	0	0	0	0	0.579	0.579	0.519	0	0	0	0.03	0.485	0.579	0.579	0.519	0.542	0.579	0.579	0.001	0.001	0.001	0	0.001	0	0.001
0	0	0	0	0	0	0	0	0	0	0	0	0	0	0	0	0	0	0	0	0	0	0	0	0	0	0	0	0	0	0	0.001	0	0	0	0.003	0	0	0	0.001	0	0	0	0	0	0	0	0	0	0
0	0	0	0	0	0	0	0	0	0	0	0	0	0	0	0	0	0	0	0	0	0	0	0	0	0	0	0	0	0	0	0.001	0	0	0	0.012	0	0	0	0.001	0	0	0	0	0	0	0	0	0	0
0	0	0	0	0	0	0	0	0	0	0	0	0	0	0	0	0	0	0	0	0	0	0	0	0	0	0	0	0	0	0	0.001	0	0	0	0.005	0	0	0	0.001	0	0	0	0	0	0	0	0	0	0
0	0	0	0	0	0	0	0	0	0	0	0	0	0	0	0	0	0	0	0	0	0	0	0	0	0	0	0	0	0	0	0.003	0	0	0	0.014	0	0	0	0.003	0	0	0	0	0	0	0	0	0	0
0	0	0	0	0	0	0	0	0	0	0	0	0	0	0	0	0	0	0	0	0	0	0	0	0.008	0	0	0	0	0.008	0.008	0.015	0	0	0	0.016	0.006	0.008	0.008	0.015	0.008	0.008	0.008	0	0	0	0	0	0	0
0	0	0	0	0	0	0	0	0	0	0	0	0	0	0	0	0	0	0	0	0	0	0	0	0.008	0	0	0	0	0.008	0.008	0.015	0	0	0	0.015	0.006	0.008	0.008	0.015	0.008	0.008	0.008	0	0	0	0	0	0	0
0	0	0	0	0	0	0	0	0	0	0	0	0	0	0	0.001	0	0	0	0	0	0	0	0	0.001	0	0	0	0	0	0	0.007	0	0	0	0.181	0	0	0	0.007	0	0	0	0	0	0	0	0	0.003	0
0	0	0	0	0	0	0	0	0	0	0	0	0	0	0	0	0	0	0	0	0	0	0	0	0.022	0	0	0	0	0.009	0.009	0.062	0	0	0	0.203	0.004	0.009	0.009	0.061	0.005	0.009	0.009	0	0	0	0	0	0.001	0
0	0	0	0	0	0	0	0	0	0	0	0	0	0	0	0	0	0	0	0	0	0	0	0	0.043	0.001	0.001	0.001	0.001	0.026	0.026	0.092	0.001	0.001	0.001	0.227	0.017	0.026	0.026	0.091	0.019	0.026	0.026	0	0	0.001	0.001	0.001	0.001	0
0	0	0	0	0	0	0	0	0	0	0	0	0	0	0	0	0	0	0	0	0	0	0	0	0.049	0.001	0.001	0.001	0.001	0.031	0.031	0.102	0.001	0.001	0.001	0.277	0.022	0.031	0.031	0.101	0.024	0.031	0.031	0	0	0	0.001	0	0.002	0
0	0	0	0	0	0	0	0	0	0	0	0	0	0	0	0.033	0	0	0	0	0	0	0	0	0	0	0	0	0	0	0	0	0	0	0	0.049	0	0	0	0	0	0	0	0	0	0	0	0	0	0
0	0	0	0	0	0	0	0	0	0	0	0	0	0	0	0.033	0	0	0	0	0	0	0	0	0	0	0	0	0	0	0	0	0	0	0	0.049	0	0	0	0	0	0	0	0	0	0	0	0	0	0
0	0	0	0	0	0	0	0	0	0	0	0	0	0	0	0.001	0	0	0	0	0	0	0	0	0	0	0	0	0	0	0	0.001	0	0	0	0.075	0	0	0	0.001	0	0	0	0	0	0	0	0	0	0
0	0	0	0	0	0	0	0	0	0	0	0	0	0	0	0.005	0	0	0	0	0	0	0	0	0	0	0	0	0	0	0	0	0	0	0	0.113	0	0	0	0	0	0	0	0	0	0	0	0	0.001	0
0	0	0	0	0	0	0	0	0	0	0	0	0	0	0	0.004	0	0	0	0	0	0	0	0	0.003	0.026	0.026	0.026	0.026	0.002	0.002	0.008	0.026	0.026	0.026	0.218	0.005	0.002	0.002	0.008	0.003	0.002	0.002	0.017	0.017	0.025	0.026	0.026	0.021	0.017
0	0	0	0	0	0	0	0	0	0	0	0	0	0	0	0.001	0	0	0	0	0	0	0	0	0.543	0	0	0	0	0.56	0.56	0.501	0	0	0	0.029	0.469	0.56	0.56	0.501	0.524	0.56	0.56	0.001	0.001	0.001	0	0.001	0	0.001
0	0	0	0	0	0	0	0	0	0	0	0	0	0	0	0.001	0	0	0	0	0	0	0	0	0.543	0	0	0	0	0.56	0.56	0.501	0	0	0	0.029	0.469	0.56	0.56	0.501	0.524	0.56	0.56	0.001	0.001	0.001	0	0.001	0	0.001
0	0	0	0	0	0	0	0	0	0	0	0	0	0	0	0.001	0	0	0	0	0	0	0	0	0.562	0	0	0	0	0.579	0.579	0.519	0	0	0	0.03	0.485	0.579	0.579	0.519	0.542	0.579	0.579	0.001	0.001	0.001	0	0.001	0	0.001
0	0	0	0	0	0	0	0	0	0	0	0	0	0	0	0.001	0	0	0	0	0	0	0	0	0.562	0	0	0	0	0.579	0.579	0.519	0	0	0	0.03	0.485	0.579	0.579	0.519	0.542	0.579	0.579	0.001	0.001	0.001	0	0.001	0	0.001
0.01	0.01	0.01	0.01	0.01	0.01	0.01	0.01	0.01	0.01	0.01	0.01	0.01	0.013	0.01	0.024	0.013	0.01	0.013	0.013	0.013	0.013	0.01	0.013	0.238	0.055	0.055	0.055	0.055	0.246	0.246	0.21	0.055	0.055	0.055	0.03	0.203	0.246	0.246	0.211	0.224	0.246	0.246	0.063	0.063	0.062	0.055	0.059	0.058	0.063
0	0	0	0	0	0	0	0	0	0	0	0	0	0	0	0.001	0	0	0	0	0	0	0	0	0.562	0	0	0	0	0.579	0.579	0.519	0	0	0	0.03	0.485	0.579	0.579	0.519	0.542	0.579	0.579	0.001	0.001	0.001	0	0.001	0	0.001
0	0	0	0	0	0	0	0	0	0	0	0	0	0	0	0.001	0	0	0	0	0	0	0	0	0.877	0.005	0.005	0.005	0.005	0.894	0.894	0.825	0.005	0.005	0.005	0.098	0.8	0.894	0.894	0.826	0.857	0.894	0.894	0.001	0.001	0.003	0.006	0.005	0	0.001
0	0	0	0	0	0	0	0	0	0	0	0	0	0	0	0	0	0	0	0	0	0	0	0	0	0	0	0	0	0	0	0	0	0	0	0	0	0	0	0	0	0	0	0	0	0	0	0	0	0
0	0	0	0	0	0	0	0	0	0	0	0	0	0	0	0	0	0	0	0	0	0	0	0	0	0	0	0	0	0	0	0.001	0	0	0	0.012	0	0	0	0.001	0	0	0	0	0	0	0	0	0	0
0	0	0	0	0	0	0	0	0	0	0	0	0	0	0	0	0	0	0	0	0	0	0	0	0	0	0	0	0	0	0	0.001	0	0	0	0.012	0	0	0	0.001	0	0	0	0	0	0	0	0	0	0
0	0	0	0	0	0	0	0	0	0	0	0	0	0	0	0.001	0	0	0	0	0	0	0	0	0.001	0	0	0	0	0	0	0.007	0	0	0	0.181	0	0	0	0.007	0	0	0	0	0	0	0	0	0.003	0
0	0	0	0	0	0	0	0	0	0	0	0	0	0	0	0	0	0	0	0	0	0	0	0	0.02	0	0	0	0	0.014	0.014	0.047	0	0	0	0.234	0.009	0.014	0.014	0.046	0.011	0.014	0.014	0	0	0	0	0	0.003	0
0	0	0	0	0	0	0	0	0	0	0	0	0	0	0	0.001	0	0	0	0	0	0	0	0	0.562	0	0	0	0	0.579	0.579	0.519	0	0	0	0.03	0.485	0.579	0.579	0.519	0.542	0.579	0.579	0.001	0.001	0.001	0	0.001	0	0.001
0	0	0	0	0	0	0	0	0	0	0	0	0	0	0	0.001	0	0	0	0	0	0	0	0	0.562	0	0	0	0	0.579	0.579	0.519	0	0	0	0.03	0.485	0.579	0.579	0.519	0.542	0.579	0.579	0.001	0.001	0.001	0	0.001	0	0.001
0	0	0	0	0	0	0	0	0	0	0	0	0	0	0	0.001	0	0	0	0	0	0	0	0	0.562	0	0	0	0	0.579	0.579	0.519	0	0	0	0.03	0.485	0.579	0.579	0.519	0.542	0.579	0.579	0.001	0.001	0.001	0	0.001	0	0.001
0	0	0	0	0	0	0	0	0	0	0	0	0	0	0	0.001	0	0	0	0	0	0	0	0	0.562	0	0	0	0	0.579	0.579	0.519	0	0	0	0.03	0.485	0.579	0.579	0.519	0.542	0.579	0.579	0.001	0.001	0.001	0	0.001	0	0.001
0	0	0	0	0	0	0	0	0	0	0	0	0	0	0	0.001	0	0	0	0	0	0	0	0	0.562	0	0	0	0	0.579	0.579	0.519	0	0	0	0.03	0.485	0.579	0.579	0.519	0.542	0.579	0.579	0.001	0.001	0.001	0	0.001	0	0.001
0	0	0	0	0	0	0	0	0	0	0	0	0	0	0	0.033	0	0	0	0	0	0	0	0	0	0	0	0	0	0	0	0	0	0	0	0.049	0	0	0	0	0	0	0	0	0	0	0	0	0	0
0	0	0	0	0	0	0	0	0	0	0	0	0	0	0	0.025	0	0	0	0	0	0	0	0	0	0	0	0	0	0	0	0	0	0	0	0.063	0	0	0	0	0	0	0	0	0	0	0	0	0.001	0
0	0	0	0	0	0	0	0	0	0	0	0	0	0	0	0.001	0	0	0	0	0	0	0	0	0.52	0	0	0	0	0.536	0.536	0.48	0	0	0	0.029	0.45	0.536	0.536	0.48	0.502	0.536	0.536	0.001	0.001	0.001	0	0.001	0	0.001
0	0	0	0	0	0	0	0	0	0	0	0	0	0	0	0.012	0	0	0	0	0	0	0	0	0	0.001	0.001	0.001	0.001	0	0	0	0.001	0.001	0.001	0.111	0	0	0	0	0	0	0	0.001	0.001	0.001	0.001	0.001	0.002	0.001
0	0	0	0	0	0	0	0	0	0	0	0	0	0	0	0.008	0	0	0	0	0	0	0	0	0	0.001	0.001	0.001	0.001	0	0	0	0.001	0.001	0.001	0.132	0	0	0	0	0	0	0	0.001	0.001	0.001	0.001	0.001	0.003	0.001
0	0	0	0	0	0	0	0	0	0	0	0	0	0	0	0.001	0	0	0	0	0	0	0	0	0.521	0	0	0	0	0.537	0.537	0.48	0	0	0	0.03	0.451	0.537	0.537	0.48	0.503	0.537	0.537	0.001	0.001	0.001	0	0.001	0	0.001
0	0	0	0	0	0	0	0	0	0	0	0	0	0	0	0	0	0	0	0	0	0	0	0	0	0	0	0	0	0	0	0.001	0	0	0	0.004	0	0	0	0.001	0	0	0	0	0	0	0	0	0	0
0	0	0	0	0	0	0	0	0	0	0	0	0	0	0	0	0	0	0	0	0	0	0	0	0	0	0	0	0	0	0	0.001	0	0	0	0.005	0	0	0	0.001	0	0	0	0	0	0	0	0	0	0
0	0	0	0	0	0	0	0	0	0	0	0	0	0	0	0	0	0	0	0	0	0	0	0	0	0	0	0	0	0	0	0	0	0	0	0	0	0	0	0	0	0	0	0	0	0	0	0	0	0
0	0	0	0	0	0	0	0	0	0	0	0	0	0	0	0.006	0	0	0	0	0	0	0	0	0.001	0.011	0.011	0.011	0.011	0	0	0.004	0.011	0.011	0.011	0.194	0.001	0	0	0.004	0	0	0	0.008	0.008	0.01	0.011	0.011	0.012	0.008
0	0	0	0	0	0	0	0	0	0	0	0	0	0	0	0.001	0	0	0	0	0	0	0	0	0.001	0	0	0	0	0	0	0.006	0	0	0	0.188	0	0	0	0.006	0	0	0	0	0	0	0	0	0.003	0
0	0	0	0	0	0	0	0	0	0	0	0	0	0	0	0.005	0	0	0	0	0	0	0	0	0.002	0.017	0.017	0.017	0.017	0.001	0.001	0.006	0.017	0.017	0.017	0.205	0.004	0.001	0.001	0.006	0.002	0.001	0.001	0.012	0.012	0.016	0.017	0.017	0.016	0.012
0	0	0	0	0	0	0	0	0	0	0	0	0	0	0	0.001	0	0	0	0	0	0	0	0	0.001	0	0	0	0	0	0	0.007	0	0	0	0.194	0	0	0	0.007	0	0	0	0	0	0	0	0	0.003	0
0	0	0	0	0	0	0	0	0	0	0	0	0	0	0	0	0	0	0	0	0	0	0	0	0.053	0.014	0.014	0.014	0.014	0.035	0.035	0.106	0.014	0.014	0.014	0.313	0.028	0.035	0.035	0.105	0.028	0.035	0.035	0.008	0.008	0.013	0.015	0.013	0.01	0.008
0	0	0	0	0	0	0	0	0	0	0	0	0	0	0	0.033	0	0	0	0	0	0	0	0	0	0	0	0	0	0	0	0	0	0	0	0.049	0	0	0	0	0	0	0	0	0	0	0	0	0	0
0	0	0	0	0	0	0	0	0	0	0	0	0	0	0	0.001	0	0	0	0	0	0	0	0	0	0	0	0	0	0	0	0.001	0	0	0	0.077	0	0	0	0.001	0	0	0	0	0	0	0	0	0	0
0	0	0	0	0	0	0	0	0	0	0	0	0	0	0	0	0	0	0	0	0	0	0	0	0.001	0	0	0	0	0	0	0.008	0	0	0	0.14	0	0	0	0.008	0	0	0	0	0	0	0	0	0.001	0
0	0	0	0	0	0	0	0	0	0	0	0	0	0	0	0	0	0	0	0	0	0	0	0	0	0	0	0	0	0	0	0.001	0	0	0	0.011	0	0	0	0.001	0	0	0	0	0	0	0	0	0	0
0	0	0	0	0	0	0	0	0	0	0	0	0	0	0	0	0	0	0	0	0	0	0	0	0	0	0	0	0	0	0	0	0	0	0	0	0	0	0	0	0	0	0	0	0	0	0	0	0	0
0	0	0	0	0	0	0	0	0	0	0	0	0	0	0	0.001	0	0	0	0	0	0	0	0	0.543	0	0	0	0	0.56	0.56	0.501	0	0	0	0.029	0.469	0.56	0.56	0.501	0.524	0.56	0.56	0.001	0.001	0.001	0	0.001	0	0.001
0	0	0	0	0	0	0	0	0	0	0	0	0	0	0	0.001	0	0	0	0	0	0	0	0	0.543	0	0	0	0	0.56	0.56	0.501	0	0	0	0.029	0.469	0.56	0.56	0.501	0.524	0.56	0.56	0.001	0.001	0.001	0	0.001	0	0.001
0	0	0	0	0	0	0	0	0	0	0	0	0	0	0	0.001	0	0	0	0	0	0	0	0	0.251	0	0	0	0	0.261	0.261	0.229	0	0	0	0.008	0.202	0.261	0.261	0.229	0.236	0.261	0.261	0.001	0.001	0.001	0	0.001	0	0.001
0	0	0	0	0	0	0	0	0	0	0	0	0	0	0	0	0	0	0	0	0	0	0	0	0	0	0	0	0	0	0	0	0	0	0	0	0	0	0	0	0	0	0	0	0	0	0	0	0	0
0	0	0	0	0	0	0	0	0	0	0	0	0	0	0	0	0	0	0	0	0	0	0	0	0	0	0	0	0	0	0	0	0	0	0	0	0	0	0	0	0	0	0	0	0	0	0	0	0	0
0	0	0	0	0	0	0	0	0	0	0	0	0	0	0	0	0	0	0	0	0	0	0	0	0	0	0	0	0	0	0	0	0	0	0	0	0	0	0	0	0	0	0	0	0	0	0	0	0	0
0	0	0	0	0	0	0	0	0	0	0	0	0	0	0	0	0	0	0	0	0	0	0	0	0	0	0	0	0	0	0	0	0	0	0	0	0	0	0	0	0	0	0	0	0	0	0	0	0	0
0	0	0	0	0	0	0	0	0	0	0	0	0	0	0	0	0	0	0	0	0	0	0	0	0	0	0	0	0	0	0	0	0	0	0	0	0	0	0	0	0	0	0	0	0	0	0	0	0	0
0	0	0	0	0	0	0	0	0	0	0	0	0	0	0	0	0	0	0	0	0	0	0	0	0	0	0	0	0	0	0	0.001	0	0	0	0.004	0	0	0	0.001	0	0	0	0	0	0	0	0	0	0
0	0	0	0	0	0	0	0	0	0	0	0	0	0	0	0	0	0	0	0	0	0	0	0	0	0	0	0	0	0	0	0.001	0	0	0	0.005	0	0	0	0.001	0	0	0	0	0	0	0	0	0	0
0	0	0	0	0	0	0	0	0	0	0	0	0	0	0	0	0	0	0	0	0	0	0	0	0	0	0	0	0	0	0	0.001	0	0	0	0.005	0	0	0	0.001	0	0	0	0	0	0	0	0	0	0
0	0	0	0	0	0	0	0	0	0	0	0	0	0	0	0	0	0	0	0	0	0	0	0	0	0	0	0	0	0	0	0.001	0	0	0	0.004	0	0	0	0.001	0	0	0	0	0	0	0	0	0	0
0	0	0	0	0	0	0	0	0	0	0	0	0	0	0	0	0	0	0	0	0	0	0	0	0	0	0	0	0	0	0	0.001	0	0	0	0.005	0	0	0	0.001	0	0	0	0	0	0	0	0	0	0
0	0	0	0	0	0	0	0	0	0	0	0	0	0	0	0	0	0	0	0	0	0	0	0	0	0	0	0	0	0	0	0.001	0	0	0	0.005	0	0	0	0.001	0	0	0	0	0	0	0	0	0	0
[truncated: 350 more columns]

## Sheet: Panel C - Cluster labels
AWS
1
1
1
1
1
1
1
1
1
1
1
1
1
1
1
1
1
1
1
1
1
1
1
1
2
2
2
2
2
2
2
2
2
2
2
2
2
2
2
2
2
2
2
3
3
3
3
3
3
3
3
3
3
3
3
3
3
3
3
1
1
1
1
1
1
1
1
1
1
3
1
1
3
3
3
3
3
2
4
2
2
2
2
2
3
3
3
3
3
3
5
3
3
5
2
4
4
2
2
2
5
5
5
5
5
5
5
2
5
5
5
5
5
3
3
3
3
3
3
3
1
3
3
3
3
3
2
5
5
3
5
5
4
3
3
3
3
3
3
5
5
5
5
4
4
4
4
4
3
3
5
5
5
4
4
4
4
4
4
4
5
5
5
5
5
5
3
3
3
3
3
3
3
3
5
5
5
5
5
5
3
5
5
5
5
5
5
1
1
1
1
1
1
1
3
3
3
3
3
3
1
1
1
1
1
1
1
1
1
1
1
1
1
6
1
1
1
1
1
1
1
1
1
6
2
2
2
2
2
2
2
2
2
2
2
2
2
2
2
2
2
2
2
6
6
6
6
6
6
6
6
6
6
6
6
6
6
6
1
1
1
1
6
1
1
1
4
1
1
1
1
4
6
6
6
6
6
6
4
2
2
2
2
2
6
6
6
5
6
6
6
6
6
6
5
2
2
4
2
4
4
2
2
6
5
5
5
5
5
6
5
2
5
5
5
5
5
5
6
6
6
6
6
6
6
6
6
6
2
5
5
5
6
5
4
6
6
6
6
6
6
5
5
5
6
5
5
5
5
5
4
4
4
4
4
4
4
6
6
6
5
5
4
4
4
4
4
5
5
5
5
5
5
6
6
6
5
5
5
5
5
5
5
5
6
6
4
4
6
6
6
6
6
6
6
6
6
6
6
6

## Sheet: Panel D - Cluster labels
Fiber density
2
2
2
2
2
2
2
2
2
2
2
2
2
2
2
2
2
2
2
2
2
2
2
2
1
2
2
2
2
1
1
1
2
2
2
2
1
1
1
1
1
1
1
2
2
2
2
2
2
2
2
2
2
2
2
2
2
2
2
2
2
2
2
2
2
2
2
2
2
2
2
2
2
2
2
2
2
2
1
1
1
2
2
2
2
2
2
2
4
2
4
4
2
2
3
3
1
3
4
1
4
4
4
4
4
4
4
3
4
4
4
4
4
2
2
2
2
2
2
2
2
2
2
2
2
2
2
4
4
2
2
2
3
2
2
2
2
2
4
4
4
4
4
3
3
3
3
3
2
2
4
4
4
3
3
3
3
3
3
3
4
4
4
3
4
3
2
2
2
2
2
2
2
2
4
4
4
4
4
4
2
2
4
4
4
4
4
2
3
3
3
2
2
2
2
2
2
2
2
2
5
5
5
5
5
5
5
5
5
5
5
5
5
5
5
5
5
5
5
5
5
5
5
6
6
6
6
1
6
6
6
6
6
1
1
1
1
1
1
1
1
1
1
5
5
6
6
6
5
6
6
6
6
6
6
6
6
6
5
5
5
5
5
5
5
5
5
6
5
6
6
1
5
6
6
6
6
6
1
6
1
1
1
1
6
6
6
4
5
4
5
6
6
6
4
1
1
1
4
1
1
1
4
5
4
4
4
4
4
4
1
1
4
4
4
4
4
4
5
5
5
5
5
5
6
6
6
6
4
4
4
4
4
4
1
5
5
5
5
6
6
4
4
4
4
4
4
4
4
4
1
1
1
1
5
1
1
5
5
5
4
4
1
1
1
1
1
4
4
1
4
4
1
5
5
5
4
4
4
4
4
4
4
4
5
5
1
1
1
5
5
5
5
5
5
5
5
5
5
5

## Sheet: Panel E - AWS-Fiber
0	-0.053	-0.014	-0.031	-0.49	-0.021	-0.406	-0.066	-0.405	-0.044	-0.428	-0.042	-0.048	-0.246	-0.252	-0.187	-0.318	-0.419	-0.419	-0.419	-0.429	-0.429	-0.435	-0.43	0	-0.027	-0.027	-0.027	-0.027	0	0	0	-0.027	-0.027	-0.027	-0.005	-0.001	0	0	0	-0.001	0	0	-0.311	-0.311	-0.046	-0.027	-0.031	-0.323	-0.297
-0.053	0	-0.049	-0.038	-0.475	-0.056	-0.381	-0.116	-0.382	-0.066	-0.388	-0.067	0.001	-0.193	-0.199	-0.163	-0.276	-0.377	-0.366	-0.366	-0.376	-0.376	-0.382	-0.377	0	-0.025	-0.025	-0.025	-0.025	0	0	0	-0.025	-0.025	-0.025	-0.003	-0.001	0	0	0	-0.001	0	0	-0.31	-0.31	-0.044	-0.025	-0.029	-0.322	-0.296
-0.014	-0.049	0	-0.017	-0.476	-0.007	-0.392	-0.08	-0.391	-0.047	-0.414	-0.048	-0.048	-0.238	-0.244	-0.196	-0.318	-0.405	-0.405	-0.405	-0.415	-0.415	-0.421	-0.416	0	-0.025	-0.025	-0.025	-0.025	0	0	0	-0.025	-0.025	-0.025	-0.003	-0.001	0	0	0	-0.001	0	0	-0.31	-0.31	-0.044	-0.025	-0.029	-0.322	-0.296
-0.031	-0.038	-0.017	0	-0.464	-0.024	-0.375	-0.096	-0.376	-0.057	-0.397	-0.058	-0.037	-0.221	-0.227	-0.194	-0.304	-0.388	-0.388	-0.388	-0.398	-0.398	-0.404	-0.399	0	-0.025	-0.025	-0.025	-0.025	0	0	0	-0.025	-0.025	-0.025	-0.003	-0.001	0	0	0	-0.001	0	0	-0.31	-0.31	-0.044	-0.025	-0.029	-0.322	-0.296
-0.49	-0.475	-0.476	-0.464	0	-0.469	-0.107	-0.545	-0.106	-0.501	-0.132	-0.502	-0.474	-0.301	-0.301	-0.515	-0.372	-0.121	-0.133	-0.133	-0.143	-0.143	-0.149	-0.144	0	-0.025	-0.025	-0.025	-0.025	0	0	0	-0.025	-0.025	-0.025	-0.003	-0.001	0	0	0	-0.001	0	0	-0.31	-0.31	-0.044	-0.025	-0.029	-0.33	-0.296
-0.021	-0.056	-0.007	-0.024	-0.469	0	-0.385	-0.087	-0.384	-0.054	-0.407	-0.055	-0.055	-0.245	-0.251	-0.203	-0.325	-0.398	-0.398	-0.398	-0.408	-0.408	-0.414	-0.409	0	-0.025	-0.025	-0.025	-0.025	0	0	0	-0.025	-0.025	-0.025	-0.003	-0.001	0	0	0	-0.001	0	0	-0.31	-0.31	-0.044	-0.025	-0.029	-0.322	-0.296
-0.406	-0.381	-0.392	-0.375	-0.107	-0.385	0	-0.464	-0.001	-0.417	-0.025	-0.418	-0.38	-0.202	-0.202	-0.435	-0.277	-0.016	-0.029	-0.029	-0.039	-0.039	-0.045	-0.04	0	-0.025	-0.025	-0.025	-0.025	0	0	0	-0.025	-0.025	-0.025	-0.003	-0.001	0	0	0	-0.001	0	0	-0.31	-0.31	-0.044	-0.025	-0.029	-0.33	-0.296
-0.066	-0.116	-0.08	-0.096	-0.545	-0.087	-0.464	0	-0.463	-0.102	-0.482	-0.1	-0.111	-0.306	-0.312	-0.22	-0.369	-0.475	-0.475	-0.475	-0.483	-0.483	-0.489	-0.484	0	-0.027	-0.027	-0.027	-0.027	0	0	0	-0.027	-0.027	-0.027	-0.005	-0.001	0	0	0	-0.001	0	0	-0.295	-0.295	-0.03	-0.011	-0.015	-0.303	-0.281
-0.405	-0.382	-0.391	-0.376	-0.106	-0.384	-0.001	-0.463	0	-0.416	-0.026	-0.417	-0.381	-0.203	-0.203	-0.436	-0.278	-0.017	-0.03	-0.03	-0.04	-0.04	-0.046	-0.041	0	-0.025	-0.025	-0.025	-0.025	0	0	0	-0.025	-0.025	-0.025	-0.003	-0.001	0	0	0	-0.001	0	0	-0.31	-0.31	-0.044	-0.025	-0.029	-0.33	-0.296
-0.044	-0.066	-0.047	-0.057	-0.501	-0.054	-0.417	-0.102	-0.416	0	-0.436	0.001	-0.061	-0.259	-0.265	-0.212	-0.334	-0.43	-0.429	-0.429	-0.436	-0.436	-0.442	-0.437	0	-0.027	-0.027	-0.027	-0.027	0	0	0	-0.027	-0.027	-0.027	-0.005	-0.001	0	0	0	-0.001	0	0	-0.312	-0.312	-0.046	-0.027	-0.031	-0.324	-0.298
-0.428	-0.388	-0.414	-0.397	-0.132	-0.407	-0.025	-0.482	-0.026	-0.436	0	-0.437	-0.387	-0.199	-0.199	-0.437	-0.274	-0.013	-0.026	-0.026	-0.016	-0.016	-0.022	-0.017	0	-0.025	-0.025	-0.025	-0.025	0	0	0	-0.025	-0.025	-0.025	-0.003	-0.001	0	0	0	-0.001	0	0	-0.31	-0.31	-0.044	-0.025	-0.029	-0.33	-0.296
-0.042	-0.067	-0.048	-0.058	-0.502	-0.055	-0.418	-0.1	-0.417	0.001	-0.437	0	-0.062	-0.26	-0.266	-0.214	-0.335	-0.431	-0.43	-0.43	-0.437	-0.437	-0.443	-0.438	0	-0.025	-0.025	-0.025	-0.025	0	0	0	-0.025	-0.025	-0.025	-0.003	-0.001	0	0	0	-0.001	0	0	-0.31	-0.31	-0.044	-0.025	-0.029	-0.322	-0.296
-0.048	0.001	-0.048	-0.037	-0.474	-0.055	-0.38	-0.111	-0.381	-0.061	-0.387	-0.062	0	-0.198	-0.204	-0.164	-0.279	-0.376	-0.371	-0.371	-0.381	-0.381	-0.381	-0.382	0	-0.022	-0.022	-0.022	-0.022	0	0	0	-0.022	-0.022	-0.022	-0.002	-0.001	0	0	0	-0.001	0	0	-0.307	-0.307	-0.041	-0.022	-0.026	-0.319	-0.293
-0.246	-0.193	-0.238	-0.221	-0.301	-0.245	-0.202	-0.306	-0.203	-0.259	-0.199	-0.26	-0.198	0	0	-0.257	-0.093	-0.186	-0.173	-0.173	-0.183	-0.183	-0.177	-0.184	0	-0.019	-0.019	-0.019	-0.019	0	0	0	-0.019	-0.019	-0.019	-0.002	-0.001	0	0	0	-0.001	0	0	-0.304	-0.304	-0.038	-0.019	-0.023	-0.32	-0.29
-0.252	-0.199	-0.244	-0.227	-0.301	-0.251	-0.202	-0.312	-0.203	-0.265	-0.199	-0.266	-0.204	0	0	-0.257	-0.093	-0.186	-0.167	-0.167	-0.177	-0.177	-0.177	-0.178	0	-0.022	-0.022	-0.022	-0.022	0	0	0	-0.022	-0.022	-0.022	-0.002	-0.001	0	0	0	-0.001	0	0	-0.307	-0.307	-0.041	-0.022	-0.026	-0.323	-0.293
-0.187	-0.163	-0.196	-0.194	-0.515	-0.203	-0.435	-0.22	-0.436	-0.212	-0.437	-0.214	-0.164	-0.257	-0.257	0	-0.164	-0.425	-0.412	-0.412	-0.422	-0.422	-0.416	-0.423	-0.001	-0.008	-0.008	-0.008	-0.008	0	-0.001	-0.001	-0.008	-0.008	-0.008	-0.001	0	-0.001	-0.001	-0.001	-0.001	-0.001	-0.001	-0.245	-0.245	-0.017	-0.003	-0.006	-0.243	-0.232
-0.318	-0.276	-0.318	-0.304	-0.372	-0.325	-0.277	-0.369	-0.278	-0.334	-0.274	-0.335	-0.279	-0.093	-0.093	-0.164	0	-0.261	-0.248	-0.248	-0.258	-0.258	-0.252	-0.259	0	-0.019	-0.019	-0.019	-0.019	0	0	0	-0.019	-0.019	-0.019	-0.002	-0.001	0	0	0	-0.001	0	0	-0.301	-0.301	-0.036	-0.017	-0.021	-0.314	-0.287
-0.419	-0.377	-0.405	-0.388	-0.121	-0.398	-0.016	-0.475	-0.017	-0.43	-0.013	-0.431	-0.376	-0.186	-0.186	-0.425	-0.261	0	-0.013	-0.013	-0.023	-0.023	-0.029	-0.024	0	-0.025	-0.025	-0.025	-0.025	0	0	0	-0.025	-0.025	-0.025	-0.003	-0.001	0	0	0	-0.001	0	0	-0.31	-0.31	-0.044	-0.025	-0.029	-0.33	-0.296
-0.419	-0.366	-0.405	-0.388	-0.133	-0.398	-0.029	-0.475	-0.03	-0.429	-0.026	-0.43	-0.371	-0.173	-0.167	-0.412	-0.248	-0.013	0	0	-0.01	-0.01	-0.004	-0.011	0	-0.019	-0.019	-0.019	-0.019	0	0	0	-0.019	-0.019	-0.019	-0.002	-0.001	0	0	0	-0.001	0	0	-0.304	-0.304	-0.038	-0.019	-0.023	-0.324	-0.29
-0.419	-0.366	-0.405	-0.388	-0.133	-0.398	-0.029	-0.475	-0.03	-0.429	-0.026	-0.43	-0.371	-0.173	-0.167	-0.412	-0.248	-0.013	0	0	-0.01	-0.01	-0.004	-0.011	0	-0.019	-0.019	-0.019	-0.019	0	0	0	-0.019	-0.019	-0.019	-0.002	-0.001	0	0	0	-0.001	0	0	-0.304	-0.304	-0.038	-0.019	-0.023	-0.324	-0.29
-0.429	-0.376	-0.415	-0.398	-0.143	-0.408	-0.039	-0.483	-0.04	-0.436	-0.016	-0.437	-0.381	-0.183	-0.177	-0.422	-0.258	-0.023	-0.01	-0.01	0	0	0.006	-0.001	0	-0.019	-0.019	-0.019	-0.019	0	0	0	-0.019	-0.019	-0.019	-0.002	-0.001	0	0	0	-0.001	0	0	-0.304	-0.304	-0.038	-0.019	-0.023	-0.324	-0.29
-0.429	-0.376	-0.415	-0.398	-0.143	-0.408	-0.039	-0.483	-0.04	-0.436	-0.016	-0.437	-0.381	-0.183	-0.177	-0.422	-0.258	-0.023	-0.01	-0.01	0	0	0.006	-0.001	0	-0.019	-0.019	-0.019	-0.019	0	0	0	-0.019	-0.019	-0.019	-0.002	-0.001	0	0	0	-0.001	0	0	-0.304	-0.304	-0.038	-0.019	-0.023	-0.324	-0.29
-0.435	-0.382	-0.421	-0.404	-0.149	-0.414	-0.045	-0.489	-0.046	-0.442	-0.022	-0.443	-0.381	-0.177	-0.177	-0.416	-0.252	-0.029	-0.004	-0.004	0.006	0.006	0	0.005	0	-0.025	-0.025	-0.025	-0.025	0	0	0	-0.025	-0.025	-0.025	-0.003	-0.001	0	0	0	-0.001	0	0	-0.31	-0.31	-0.044	-0.025	-0.029	-0.33	-0.296
-0.43	-0.377	-0.416	-0.399	-0.144	-0.409	-0.04	-0.484	-0.041	-0.437	-0.017	-0.438	-0.382	-0.184	-0.178	-0.423	-0.259	-0.024	-0.011	-0.011	-0.001	-0.001	0.005	0	0	-0.019	-0.019	-0.019	-0.019	0	0	0	-0.019	-0.019	-0.019	-0.002	-0.001	0	0	0	-0.001	0	0	-0.304	-0.304	-0.038	-0.019	-0.023	-0.324	-0.29
0	0	0	0	0	0	0	0	0	0	0	0	0	0	0	-0.001	0	0	0	0	0	0	0	0	0	0.775	0.749	0.749	0.749	-0.244	-0.194	-0.067	0.749	0.749	0.763	0.692	-0.068	-0.195	-0.195	-0.077	-0.14	-0.195	-0.195	0.001	0.001	-0.004	-0.007	-0.007	0.003	0.001
-0.027	-0.025	-0.025	-0.025	-0.025	-0.025	-0.025	-0.027	-0.025	-0.027	-0.025	-0.025	-0.022	-0.019	-0.022	-0.008	-0.019	-0.025	-0.019	-0.019	-0.019	-0.019	-0.025	-0.019	0.775	0	-0.158	-0.158	-0.158	0.772	0.837	0.79	-0.158	-0.158	-0.144	0.183	0.695	0.838	0.838	0.734	0.78	0.838	0.838	-0.697	-0.697	-0.961	-0.98	-0.976	-0.677	-0.711
-0.027	-0.025	-0.025	-0.025	-0.025	-0.025	-0.025	-0.027	-0.025	-0.027	-0.025	-0.025	-0.022	-0.019	-0.022	-0.008	-0.019	-0.025	-0.019	-0.019	-0.019	-0.019	-0.025	-0.019	0.749	-0.158	0	0	0	0.886	0.961	0.688	0	0	-0.014	0.248	0.819	0.962	0.962	0.793	0.904	0.962	0.962	-0.707	-0.707	-0.972	-0.992	-0.987	-0.686	-0.721
-0.027	-0.025	-0.025	-0.025	-0.025	-0.025	-0.025	-0.027	-0.025	-0.027	-0.025	-0.025	-0.022	-0.019	-0.022	-0.008	-0.019	-0.025	-0.019	-0.019	-0.019	-0.019	-0.025	-0.019	0.749	-0.158	0	0	0	0.886	0.961	0.688	0	0	-0.014	0.248	0.819	0.962	0.962	0.793	0.904	0.962	0.962	-0.707	-0.707	-0.972	-0.992	-0.987	-0.686	-0.721
-0.027	-0.025	-0.025	-0.025	-0.025	-0.025	-0.025	-0.027	-0.025	-0.027	-0.025	-0.025	-0.022	-0.019	-0.022	-0.008	-0.019	-0.025	-0.019	-0.019	-0.019	-0.019	-0.025	-0.019	0.749	-0.158	0	0	0	0.886	0.961	0.688	0	0	-0.014	0.248	0.819	0.962	0.962	0.793	0.904	0.962	0.962	-0.707	-0.707	-0.972	-0.992	-0.987	-0.686	-0.721
0	0	0	0	0	0	0	0	0	0	0	0	0	0	0	0	0	0	0	0	0	0	0	0	-0.244	0.772	0.886	0.886	0.886	0	-0.076	-0.258	0.886	0.886	0.899	0.611	0.066	-0.077	-0.077	-0.161	-0.019	-0.077	-0.077	-0.003	-0.003	-0.009	-0.013	-0.012	0	-0.003
0	0	0	0	0	0	0	0	0	0	0	0	0	0	0	-0.001	0	0	0	0	0	0	0	0	-0.194	0.837	0.961	0.961	0.961	-0.076	0	-0.204	0.961	0.961	0.975	0.672	0.142	-0.001	-0.001	-0.1	0.057	-0.001	-0.001	-0.003	-0.003	-0.009	-0.013	-0.012	0	-0.003
0	0	0	0	0	0	0	0	0	0	0	0	0	0	0	-0.001	0	0	0	0	0	0	0	0	-0.067	0.79	0.688	0.688	0.688	-0.258	-0.204	0	0.688	0.688	0.702	0.661	-0.08	-0.203	-0.203	-0.11	-0.15	-0.203	-0.203	0.006	0.006	0.001	-0.002	-0.002	0.008	0.006
-0.027	-0.025	-0.025	-0.025	-0.025	-0.025	-0.025	-0.027	-0.025	-0.027	-0.025	-0.025	-0.022	-0.019	-0.022	-0.008	-0.019	-0.025	-0.019	-0.019	-0.019	-0.019	-0.025	-0.019	0.749	-0.158	0	0	0	0.886	0.961	0.688	0	0	-0.014	0.248	0.819	0.962	0.962	0.793	0.904	0.962	0.962	-0.707	-0.707	-0.972	-0.992	-0.987	-0.686	-0.721
-0.027	-0.025	-0.025	-0.025	-0.025	-0.025	-0.025	-0.027	-0.025	-0.027	-0.025	-0.025	-0.022	-0.019	-0.022	-0.008	-0.019	-0.025	-0.019	-0.019	-0.019	-0.019	-0.025	-0.019	0.749	-0.158	0	0	0	0.886	0.961	0.688	0	0	-0.014	0.248	0.819	0.962	0.962	0.793	0.904	0.962	0.962	-0.707	-0.707	-0.972	-0.992	-0.987	-0.686	-0.721
-0.027	-0.025	-0.025	-0.025	-0.025	-0.025	-0.025	-0.027	-0.025	-0.027	-0.025	-0.025	-0.022	-0.019	-0.022	-0.008	-0.019	-0.025	-0.019	-0.019	-0.019	-0.019	-0.025	-0.019	0.763	-0.144	-0.014	-0.014	-0.014	0.899	0.975	0.702	-0.014	-0.014	0	0.262	0.833	0.976	0.976	0.807	0.918	0.976	0.976	-0.713	-0.713	-0.979	-0.999	-0.994	-0.691	-0.727
-0.005	-0.003	-0.003	-0.003	-0.003	-0.003	-0.003	-0.005	-0.003	-0.005	-0.003	-0.003	-0.002	-0.002	-0.002	-0.001	-0.002	-0.003	-0.002	-0.002	-0.002	-0.002	-0.003	-0.002	0.692	0.183	0.248	0.248	0.248	0.611	0.672	0.661	0.248	0.248	0.262	0	0.657	0.673	0.673	0.773	0.664	0.673	0.673	-0.403	-0.403	-0.548	-0.562	-0.556	-0.407	-0.414
-0.001	-0.001	-0.001	-0.001	-0.001	-0.001	-0.001	-0.001	-0.001	-0.001	-0.001	-0.001	-0.001	-0.001	-0.001	0	-0.001	-0.001	-0.001	-0.001	-0.001	-0.001	-0.001	-0.001	-0.068	0.695	0.819	0.819	0.819	0.066	0.142	-0.08	0.819	0.819	0.833	0.657	0	0.143	0.143	0.024	0.085	0.143	0.143	-0.116	-0.116	-0.15	-0.156	-0.153	-0.109	-0.119
0	0	0	0	0	0	0	0	0	0	0	0	0	0	0	-0.001	0	0	0	0	0	0	0	0	-0.195	0.838	0.962	0.962	0.962	-0.077	-0.001	-0.203	0.962	0.962	0.976	0.673	0.143	0	0	-0.099	0.058	0	0	-0.003	-0.003	-0.009	-0.013	-0.012	0	-0.003
0	0	0	0	0	0	0	0	0	0	0	0	0	0	0	-0.001	0	0	0	0	0	0	0	0	-0.195	0.838	0.962	0.962	0.962	-0.077	-0.001	-0.203	0.962	0.962	0.976	0.673	0.143	0	0	-0.099	0.058	0	0	-0.003	-0.003	-0.009	-0.013	-0.012	0	-0.003
0	0	0	0	0	0	0	0	0	0	0	0	0	0	0	-0.001	0	0	0	0	0	0	0	0	-0.077	0.734	0.793	0.793	0.793	-0.161	-0.1	-0.11	0.793	0.793	0.807	0.773	0.024	-0.099	-0.099	0	-0.046	-0.099	-0.099	-0.003	-0.003	-0.008	-0.012	-0.011	0	-0.003
-0.001	-0.001	-0.001	-0.001	-0.001	-0.001	-0.001	-0.001	-0.001	-0.001	-0.001	-0.001	-0.001	-0.001	-0.001	-0.001	-0.001	-0.001	-0.001	-0.001	-0.001	-0.001	-0.001	-0.001	-0.14	0.78	0.904	0.904	0.904	-0.019	0.057	-0.15	0.904	0.904	0.918	0.664	0.085	0.058	0.058	-0.046	0	0.058	0.058	-0.048	-0.048	-0.066	-0.071	-0.069	-0.045	-0.05
0	0	0	0	0	0	0	0	0	0	0	0	0	0	0	-0.001	0	0	0	0	0	0	0	0	-0.195	0.838	0.962	0.962	0.962	-0.077	-0.001	-0.203	0.962	0.962	0.976	0.673	0.143	0	0	-0.099	0.058	0	0	-0.003	-0.003	-0.009	-0.013	-0.012	0	-0.003
0	0	0	0	0	0	0	0	0	0	0	0	0	0	0	-0.001	0	0	0	0	0	0	0	0	-0.195	0.838	0.962	0.962	0.962	-0.077	-0.001	-0.203	0.962	0.962	0.976	0.673	0.143	0	0	-0.099	0.058	0	0	-0.003	-0.003	-0.009	-0.013	-0.012	0	-0.003
-0.311	-0.31	-0.31	-0.31	-0.31	-0.31	-0.31	-0.295	-0.31	-0.312	-0.31	-0.31	-0.307	-0.304	-0.307	-0.245	-0.301	-0.31	-0.304	-0.304	-0.304	-0.304	-0.31	-0.304	0.001	-0.697	-0.707	-0.707	-0.707	-0.003	-0.003	0.006	-0.707	-0.707	-0.713	-0.403	-0.116	-0.003	-0.003	-0.003	-0.048	-0.003	-0.003	0	0	0.24	0.257	0.255	-0.018	0.01
-0.311	-0.31	-0.31	-0.31	-0.31	-0.31	-0.31	-0.295	-0.31	-0.312	-0.31	-0.31	-0.307	-0.304	-0.307	-0.245	-0.301	-0.31	-0.304	-0.304	-0.304	-0.304	-0.31	-0.304	0.001	-0.697	-0.707	-0.707	-0.707	-0.003	-0.003	0.006	-0.707	-0.707	-0.713	-0.403	-0.116	-0.003	-0.003	-0.003	-0.048	-0.003	-0.003	0	0	0.24	0.257	0.255	-0.018	0.01
-0.046	-0.044	-0.044	-0.044	-0.044	-0.044	-0.044	-0.03	-0.044	-0.046	-0.044	-0.044	-0.041	-0.038	-0.041	-0.017	-0.036	-0.044	-0.038	-0.038	-0.038	-0.038	-0.044	-0.038	-0.004	-0.961	-0.972	-0.972	-0.972	-0.009	-0.009	0.001	-0.972	-0.972	-0.979	-0.548	-0.15	-0.009	-0.009	-0.008	-0.066	-0.009	-0.009	0.24	0.24	0	0.017	0.015	0.194	0.23
-0.027	-0.025	-0.025	-0.025	-0.025	-0.025	-0.025	-0.011	-0.025	-0.027	-0.025	-0.025	-0.022	-0.019	-0.022	-0.003	-0.017	-0.025	-0.019	-0.019	-0.019	-0.019	-0.025	-0.019	-0.007	-0.98	-0.992	-0.992	-0.992	-0.013	-0.013	-0.002	-0.992	-0.992	-0.999	-0.562	-0.156	-0.013	-0.013	-0.012	-0.071	-0.013	-0.013	0.257	0.257	0.017	0	0.002	0.207	0.247
-0.031	-0.029	-0.029	-0.029	-0.029	-0.029	-0.029	-0.015	-0.029	-0.031	-0.029	-0.029	-0.026	-0.023	-0.026	-0.006	-0.021	-0.029	-0.023	-0.023	-0.023	-0.023	-0.029	-0.023	-0.007	-0.976	-0.987	-0.987	-0.987	-0.012	-0.012	-0.002	-0.987	-0.987	-0.994	-0.556	-0.153	-0.012	-0.012	-0.011	-0.069	-0.012	-0.012	0.255	0.255	0.015	0.002	0	0.209	0.245
-0.323	-0.322	-0.322	-0.322	-0.33	-0.322	-0.33	-0.303	-0.33	-0.324	-0.33	-0.322	-0.319	-0.32	-0.323	-0.243	-0.314	-0.33	-0.324	-0.324	-0.324	-0.324	-0.33	-0.324	0.003	-0.677	-0.686	-0.686	-0.686	0	0	0.008	-0.686	-0.686	-0.691	-0.407	-0.109	0	0	0	-0.045	0	0	-0.018	-0.018	0.194	0.207	0.209	0	-0.036
-0.297	-0.296	-0.296	-0.296	-0.296	-0.296	-0.296	-0.281	-0.296	-0.298	-0.296	-0.296	-0.293	-0.29	-0.293	-0.232	-0.287	-0.296	-0.29	-0.29	-0.29	-0.29	-0.296	-0.29	0.001	-0.711	-0.721	-0.721	-0.721	-0.003	-0.003	0.006	-0.721	-0.721	-0.727	-0.414	-0.119	-0.003	-0.003	-0.003	-0.05	-0.003	-0.003	0.01	0.01	0.23	0.247	0.245	-0.036	0
-0.027	-0.025	-0.025	-0.025	-0.025	-0.025	-0.025	-0.011	-0.025	-0.027	-0.025	-0.025	-0.022	-0.019	-0.022	-0.003	-0.017	-0.025	-0.019	-0.019	-0.019	-0.019	-0.025	-0.019	-0.007	-0.98	-0.992	-0.992	-0.992	-0.013	-0.013	-0.002	-0.992	-0.992	-0.999	-0.562	-0.156	-0.013	-0.013	-0.012	-0.071	-0.013	-0.013	0.257	0.257	0.017	0	0.002	0.207	0.247
-0.027	-0.025	-0.025	-0.025	-0.025	-0.025	-0.025	-0.011	-0.025	-0.027	-0.025	-0.025	-0.022	-0.019	-0.022	-0.003	-0.017	-0.025	-0.019	-0.019	-0.019	-0.019	-0.025	-0.019	0	-0.974	-0.988	-0.988	-0.988	-0.009	-0.009	0.005	-0.988	-0.988	-0.995	-0.556	-0.152	-0.009	-0.009	-0.006	-0.067	-0.009	-0.009	0.25	0.25	0.01	-0.007	-0.005	0.2	0.24
-0.031	-0.029	-0.029	-0.029	-0.029	-0.029	-0.029	-0.015	-0.029	-0.031	-0.029	-0.029	-0.026	-0.023	-0.026	-0.006	-0.021	-0.029	-0.023	-0.023	-0.023	-0.023	-0.029	-0.023	-0.007	-0.976	-0.987	-0.987	-0.987	-0.012	-0.012	-0.002	-0.987	-0.987	-0.994	-0.556	-0.153	-0.012	-0.012	-0.011	-0.069	-0.012	-0.012	0.251	0.251	0.011	0.003	-0.004	0.206	0.241
-0.025	-0.024	-0.023	-0.023	-0.025	-0.023	-0.025	-0.01	-0.025	-0.025	-0.025	-0.023	-0.021	-0.019	-0.022	-0.004	-0.018	-0.025	-0.019	-0.019	-0.019	-0.019	-0.025	-0.019	-0.007	-0.982	-0.993	-0.993	-0.993	-0.012	-0.012	-0.002	-0.993	-0.993	-1	-0.561	-0.155	-0.012	-0.012	-0.011	-0.07	-0.012	-0.012	0.233	0.233	-0.007	-0.023	-0.022	0.184	0.223
-0.027	-0.025	-0.025	-0.025	-0.025	-0.025	-0.025	-0.021	-0.025	-0.027	-0.025	-0.025	-0.022	-0.019	-0.022	-0.008	-0.019	-0.025	-0.019	-0.019	-0.019	-0.019	-0.025	-0.019	0.014	-0.917	-0.943	-0.943	-0.943	0.025	0.027	0.016	-0.943	-0.943	-0.954	-0.547	-0.116	0.027	0.027	0.001	-0.031	0.027	0.027	0.107	0.107	-0.133	-0.148	-0.148	0.058	0.097
-0.027	-0.025	-0.025	-0.025	-0.025	-0.025	-0.025	-0.021	-0.025	-0.027	-0.025	-0.025	-0.022	-0.019	-0.022	-0.008	-0.019	-0.025	-0.019	-0.019	-0.019	-0.019	-0.025	-0.019	0.014	-0.917	-0.943	-0.943	-0.943	0.025	0.027	0.016	-0.943	-0.943	-0.954	-0.547	-0.116	0.027	0.027	0.001	-0.031	0.027	0.027	0.107	0.107	-0.133	-0.148	-0.148	0.058	0.097
-0.027	-0.025	-0.025	-0.025	-0.025	-0.025	-0.025	-0.021	-0.025	-0.027	-0.025	-0.025	-0.022	-0.019	-0.022	-0.008	-0.019	-0.025	-0.019	-0.019	-0.019	-0.019	-0.025	-0.019	0.014	-0.917	-0.943	-0.943	-0.943	0.025	0.027	0.016	-0.943	-0.943	-0.954	-0.547	-0.116	0.027	0.027	0.001	-0.031	0.027	0.027	0.107	0.107	-0.133	-0.148	-0.148	0.058	0.097
-0.027	-0.025	-0.025	-0.025	-0.025	-0.025	-0.025	-0.021	-0.025	-0.027	-0.025	-0.025	-0.022	-0.019	-0.022	-0.008	-0.019	-0.025	-0.019	-0.019	-0.019	-0.019	-0.025	-0.019	0.014	-0.917	-0.943	-0.943	-0.943	0.025	0.027	0.016	-0.943	-0.943	-0.954	-0.547	-0.116	0.027	0.027	0.001	-0.031	0.027	0.027	0.107	0.107	-0.133	-0.148	-0.148	0.058	0.097
-0.027	-0.025	-0.025	-0.025	-0.025	-0.025	-0.025	-0.021	-0.025	-0.027	-0.025	-0.025	-0.022	-0.019	-0.022	-0.008	-0.019	-0.025	-0.019	-0.019	-0.019	-0.019	-0.025	-0.019	0.014	-0.917	-0.943	-0.943	-0.943	0.025	0.027	0.016	-0.943	-0.943	-0.954	-0.547	-0.116	0.027	0.027	0.001	-0.031	0.027	0.027	0.107	0.107	-0.133	-0.148	-0.148	0.058	0.097
-0.05	-0.103	-0.064	-0.081	-0.521	-0.071	-0.444	-0.015	-0.443	-0.086	-0.462	-0.084	-0.098	-0.291	-0.297	-0.17	-0.331	-0.455	-0.455	-0.455	-0.463	-0.463	-0.469	-0.464	0	-0.086	-0.086	-0.086	-0.086	0	0	0	-0.086	-0.086	-0.086	-0.048	-0.014	0	0	0	-0.009	0	0	-0.339	-0.339	-0.083	-0.066	-0.068	-0.345	-0.325
-0.02	-0.073	-0.034	-0.051	-0.508	-0.041	-0.425	-0.077	-0.424	-0.061	-0.447	-0.059	-0.068	-0.266	-0.272	-0.192	-0.326	-0.438	-0.438	-0.438	-0.448	-0.448	-0.454	-0.449	0	-0.027	-0.027	-0.027	-0.027	0	0	0	-0.027	-0.027	-0.027	-0.005	-0.001	0	0	0	-0.001	0	0	-0.311	-0.311	-0.046	-0.027	-0.031	-0.32	-0.297
0.151	0.098	0.137	0.12	-0.322	0.13	-0.252	0.146	-0.251	0.117	-0.274	0.119	0.103	-0.094	-0.1	0.032	-0.127	-0.265	-0.265	-0.265	-0.275	-0.275	-0.281	-0.276	0	-0.289	-0.289	-0.289	-0.289	0	0	0	-0.289	-0.289	-0.289	-0.223	-0.046	0	0	0	-0.022	0	0	-0.533	-0.533	-0.299	-0.282	-0.284	-0.559	-0.535
-0.004	-0.057	-0.018	-0.035	-0.494	-0.025	-0.41	-0.062	-0.409	-0.042	-0.432	-0.04	-0.052	-0.25	-0.256	-0.191	-0.322	-0.423	-0.423	-0.423	-0.433	-0.433	-0.439	-0.434	0	-0.027	-0.027	-0.027	-0.027	0	0	0	-0.027	-0.027	-0.027	-0.005	-0.001	0	0	0	-0.001	0	0	-0.311	-0.311	-0.046	-0.027	-0.031	-0.323	-0.297
0.518	0.468	0.504	0.488	0.039	0.497	0.12	0.584	0.121	0.482	0.104	0.484	0.473	0.28	0.274	0.357	0.222	0.111	0.111	0.111	0.103	0.103	0.097	0.102	0	-0.613	-0.613	-0.613	-0.613	0	0	0	-0.613	-0.613	-0.613	-0.418	-0.091	0	0	0	-0.045	0	0	-0.686	-0.686	-0.587	-0.588	-0.587	-0.728	-0.7
0.165	0.143	0.162	0.152	-0.281	0.155	-0.208	0.117	-0.207	0.209	-0.227	0.21	0.148	-0.05	-0.056	0.047	-0.092	-0.221	-0.22	-0.22	-0.227	-0.227	-0.233	-0.228	0	-0.308	-0.309	-0.309	-0.309	0	0	0	-0.309	-0.309	-0.309	-0.16	-0.057	0	0	0	-0.028	0	0	-0.59	-0.59	-0.328	-0.308	-0.313	-0.596	-0.576
0.134	0.11	0.129	0.119	-0.302	0.122	-0.235	0.094	-0.234	0.176	-0.252	0.177	0.115	-0.079	-0.084	0.014	-0.123	-0.249	-0.248	-0.248	-0.252	-0.252	-0.258	-0.253	0.001	-0.308	-0.309	-0.309	-0.309	0	0	0	-0.309	-0.309	-0.309	-0.16	-0.057	0	0	0	-0.028	0	0	-0.589	-0.589	-0.327	-0.307	-0.312	-0.593	-0.575
-0.034	-0.056	-0.039	-0.046	-0.291	-0.045	-0.294	-0.071	-0.293	0.008	-0.306	0.009	-0.051	-0.191	-0.195	-0.16	-0.246	-0.308	-0.31	-0.31	-0.309	-0.309	-0.315	-0.31	0.013	-0.298	-0.306	-0.306	-0.306	0.006	0.004	0.015	-0.306	-0.306	-0.306	-0.142	-0.053	0.004	0.004	0.018	-0.024	0.004	0.004	-0.591	-0.591	-0.329	-0.309	-0.314	-0.602	-0.577
0.355	0.324	0.346	0.334	0.005	0.34	0.034	0.362	0.035	0.389	0.019	0.39	0.329	0.155	0.151	0.216	0.128	0.02	0.02	0.02	0.018	0.018	0.012	0.018	0	-0.802	-0.804	-0.804	-0.804	-0.001	-0.001	-0.001	-0.804	-0.804	-0.804	-0.425	-0.122	-0.001	-0.001	0.001	-0.052	-0.001	-0.001	-0.781	-0.781	-0.787	-0.78	-0.784	-0.721	-0.786
0.506	0.476	0.499	0.487	0.175	0.493	0.201	0.513	0.202	0.539	0.186	0.54	0.48	0.317	0.314	0.361	0.292	0.187	0.186	0.186	0.184	0.184	0.178	0.184	-0.003	-0.979	-0.984	-0.984	-0.984	-0.001	-0.001	-0.002	-0.984	-0.984	-0.984	-0.549	-0.143	-0.001	-0.001	-0.001	-0.059	-0.001	-0.001	-0.696	-0.696	-0.949	-0.957	-0.958	-0.645	-0.709
0.186	0.161	0.18	0.172	0.071	0.178	0.065	0.201	0.066	0.216	0.058	0.217	0.165	0.094	0.091	0.092	0.073	0.055	0.051	0.051	0.053	0.053	0.047	0.054	0.001	-0.969	-0.975	-0.975	-0.975	0.002	0.002	0.005	-0.975	-0.975	-0.979	-0.542	-0.141	0.002	0.002	0.004	-0.056	0.002	0.002	-0.37	-0.37	-0.611	-0.622	-0.622	-0.38	-0.382
0.242	0.223	0.239	0.233	0.102	0.235	0.091	0.225	0.092	0.284	0.082	0.285	0.227	0.141	0.138	0.095	0.092	0.08	0.077	0.077	0.079	0.079	0.073	0.08	0.048	-0.764	-0.78	-0.78	-0.78	0.012	0.006	0.051	-0.78	-0.78	-0.777	-0.356	-0.11	0.006	0.006	0.053	-0.041	0.006	0.006	-0.807	-0.807	-0.812	-0.804	-0.809	-0.772	-0.812
0.445	0.423	0.44	0.433	0.289	0.435	0.278	0.423	0.279	0.487	0.268	0.488	0.428	0.332	0.329	0.267	0.279	0.265	0.262	0.262	0.264	0.264	0.258	0.265	0.115	-0.878	-0.883	-0.883	-0.883	0.103	0.101	0.116	-0.883	-0.883	-0.879	-0.412	-0.04	0.101	0.101	0.133	0.044	0.101	0.101	-0.729	-0.729	-0.979	-0.983	-0.988	-0.701	-0.743
0.019	0.01	0.018	0.014	-0.023	0.018	-0.025	0.039	-0.024	0.027	-0.025	0.029	0.014	-0.008	-0.011	0.005	-0.011	-0.025	-0.019	-0.019	-0.019	-0.019	-0.025	-0.019	-0.011	-0.99	-0.986	-0.986	-0.986	-0.01	-0.01	-0.009	-0.986	-0.986	-0.996	-0.557	-0.153	-0.01	-0.01	-0.009	-0.068	-0.01	-0.01	-0.09	-0.09	-0.335	-0.351	-0.35	-0.129	-0.102
0.028	0.018	0.025	0.021	-0.022	0.025	-0.024	0.048	-0.023	0.039	-0.024	0.041	0.022	-0.004	-0.007	0.009	-0.009	-0.024	-0.019	-0.019	-0.019	-0.019	-0.025	-0.019	-0.002	-0.976	-0.958	-0.958	-0.958	0.006	0.007	-0.003	-0.958	-0.958	-0.971	-0.548	-0.136	0.007	0.007	-0.002	-0.051	0.007	0.007	-0.135	-0.135	-0.38	-0.396	-0.395	-0.168	-0.147
0.032	0.02	0.029	0.023	-0.022	0.029	-0.024	0.055	-0.023	0.043	-0.024	0.045	0.024	-0.004	-0.007	0.016	-0.008	-0.024	-0.019	-0.019	-0.019	-0.019	-0.025	-0.019	-0.01	-0.992	-0.983	-0.983	-0.983	-0.008	-0.008	-0.009	-0.983	-0.983	-0.992	-0.557	-0.151	-0.008	-0.008	-0.009	-0.066	-0.008	-0.008	-0.174	-0.174	-0.419	-0.435	-0.434	-0.198	-0.186
0.031	0.02	0.028	0.022	-0.022	0.028	-0.024	0.052	-0.023	0.043	-0.024	0.045	0.024	-0.004	-0.007	0.012	-0.009	-0.024	-0.019	-0.019	-0.019	-0.019	-0.025	-0.019	0	-0.975	-0.956	-0.956	-0.956	0.008	0.009	-0.001	-0.956	-0.956	-0.969	-0.546	-0.134	0.009	0.009	0	-0.049	0.009	0.009	-0.152	-0.152	-0.397	-0.413	-0.412	-0.18	-0.164
0.031	0.02	0.028	0.022	-0.022	0.028	-0.024	0.052	-0.023	0.043	-0.024	0.045	0.024	-0.004	-0.007	0.012	-0.009	-0.024	-0.019	-0.019	-0.019	-0.019	-0.025	-0.019	0	-0.975	-0.956	-0.956	-0.956	0.008	0.009	-0.001	-0.956	-0.956	-0.969	-0.546	-0.134	0.009	0.009	0	-0.049	0.009	0.009	-0.152	-0.152	-0.397	-0.413	-0.412	-0.18	-0.164
-0.027	-0.025	-0.025	-0.025	-0.025	-0.025	-0.025	-0.027	-0.025	-0.027	-0.025	-0.025	-0.022	-0.019	-0.022	-0.008	-0.019	-0.025	-0.019	-0.019	-0.019	-0.019	-0.025	-0.019	0.777	-0.169	-0.044	-0.044	-0.044	0.879	0.953	0.726	-0.044	-0.044	-0.03	0.288	0.811	0.954	0.954	0.833	0.896	0.954	0.954	-0.711	-0.711	-0.977	-0.997	-0.992	-0.69	-0.725
-0.001	-0.001	-0.001	-0.001	-0.001	-0.001	-0.001	-0.001	-0.001	0.001	0	0.001	-0.001	-0.001	-0.001	0.018	0.006	-0.001	-0.001	-0.001	0	0	0	0	-0.685	0.135	0.134	0.134	0.134	-0.685	-0.759	-0.646	0.134	0.134	0.145	0.095	-0.641	-0.76	-0.76	-0.637	-0.707	-0.76	-0.76	-0.028	-0.028	-0.034	-0.036	-0.037	-0.023	-0.028
-0.002	-0.002	-0.002	-0.002	-0.002	-0.002	-0.002	-0.002	-0.002	-0.002	-0.002	-0.002	-0.002	-0.002	-0.002	0.001	-0.001	-0.002	-0.002	-0.002	-0.002	-0.002	-0.002	-0.002	-0.13	0.624	0.73	0.73	0.73	-0.147	-0.075	-0.111	0.73	0.73	0.744	0.683	0.007	-0.074	-0.074	-0.006	-0.031	-0.074	-0.074	-0.074	-0.074	-0.089	-0.091	-0.092	-0.067	-0.075
0	0	0	0	0	0	0	0	0	0	0	0	0	0	0	0.001	0.001	0	0	0	0	0	0	0	-0.209	0.715	0.825	0.825	0.825	-0.209	-0.137	-0.196	0.825	0.825	0.839	0.678	0.006	-0.136	-0.136	-0.092	-0.079	-0.136	-0.136	-0.004	-0.004	-0.01	-0.013	-0.013	0	-0.004
0.001	0	0.002	0.001	-0.004	0.002	-0.004	0.001	-0.004	0.008	-0.004	0.01	0.002	-0.001	-0.001	0	-0.002	-0.004	-0.002	-0.002	-0.002	-0.002	-0.004	-0.002	0.595	0.164	0.045	0.045	0.045	0.43	0.48	0.636	0.045	0.045	0.059	-0.189	0.465	0.481	0.481	0.585	0.472	0.481	0.481	-0.405	-0.405	-0.551	-0.564	-0.559	-0.41	-0.416
0.004	0.001	0.004	0.002	-0.003	0.004	-0.003	0.006	-0.003	0.013	-0.003	0.015	0.003	0	0	0.005	0	-0.003	-0.001	-0.001	-0.001	-0.001	-0.003	-0.001	0.523	0.052	-0.017	-0.017	-0.017	0.387	0.433	0.546	-0.017	-0.017	-0.004	-0.243	0.414	0.434	0.434	0.537	0.425	0.434	0.434	-0.41	-0.41	-0.558	-0.572	-0.566	-0.411	-0.421
0.002	0.001	0.003	0.002	-0.003	0.003	-0.003	0.002	-0.003	0.009	-0.003	0.011	0.003	0	0	0	-0.001	-0.003	-0.001	-0.001	-0.001	-0.001	-0.003	-0.001	0.596	0.171	0.052	0.052	0.052	0.431	0.481	0.637	0.052	0.052	0.066	-0.194	0.466	0.482	0.482	0.586	0.473	0.482	0.482	-0.4	-0.4	-0.545	-0.558	-0.553	-0.405	-0.411
0.025	0.017	0.022	0.02	-0.01	0.022	-0.01	0.043	-0.01	0.03	-0.01	0.032	0.02	0.004	0.003	0.013	0	-0.01	-0.006	-0.006	-0.006	-0.006	-0.01	-0.006	0.015	-0.596	-0.608	-0.608	-0.608	0.013	0.017	0.002	-0.608	-0.608	-0.609	-0.69	-0.076	0.017	0.017	-0.004	-0.024	0.017	0.017	-0.119	-0.119	-0.24	-0.245	-0.247	-0.156	-0.131
-0.031	-0.029	-0.029	-0.029	-0.029	-0.029	-0.029	-0.016	-0.029	-0.031	-0.029	-0.029	-0.026	-0.023	-0.026	-0.007	-0.022	-0.029	-0.023	-0.023	-0.023	-0.023	-0.029	-0.023	-0.008	-0.976	-0.987	-0.987	-0.987	-0.012	-0.012	-0.003	-0.987	-0.987	-0.994	-0.557	-0.153	-0.012	-0.012	-0.012	-0.069	-0.012	-0.012	0.241	0.241	-0.001	-0.013	-0.016	0.201	0.231
-0.148	-0.156	-0.151	-0.154	-0.19	-0.151	-0.19	-0.11	-0.19	-0.158	-0.191	-0.156	-0.152	-0.164	-0.167	-0.03	-0.144	-0.19	-0.184	-0.184	-0.185	-0.185	-0.191	-0.185	0.001	-0.826	-0.827	-0.827	-0.827	0	0	0	-0.827	-0.827	-0.827	-0.501	-0.124	0	0	0	-0.052	0	0	-0.441	-0.441	-0.483	-0.489	-0.483	-0.421	-0.459
0.032	0.018	0.03	0.023	-0.023	0.03	-0.025	0.062	-0.024	0.034	-0.025	0.036	0.022	-0.003	-0.006	0.026	-0.003	-0.025	-0.019	-0.019	-0.019	-0.019	-0.025	-0.019	-0.008	-0.992	-0.991	-0.991	-0.991	-0.009	-0.009	-0.006	-0.991	-0.991	-0.997	-0.559	-0.152	-0.009	-0.009	-0.01	-0.067	-0.009	-0.009	-0.182	-0.182	-0.434	-0.456	-0.449	-0.206	-0.196
0.001	0.001	0.001	0.001	0	0.001	0	0.018	0	0.001	0	0.001	0.001	0	0	0.005	0.003	0	0	0	0	0	0	0	0.006	-0.251	-0.262	-0.262	-0.262	0	0	0.006	-0.262	-0.262	-0.269	-0.415	-0.041	0	0	-0.003	-0.016	0	0	0.738	0.738	0.705	0.696	0.701	0.652	0.73
-0.232	-0.23	-0.23	-0.23	-0.23	-0.23	-0.23	-0.216	-0.23	-0.232	-0.23	-0.23	-0.227	-0.224	-0.227	-0.18	-0.222	-0.23	-0.224	-0.224	-0.224	-0.224	-0.23	-0.224	-0.003	-0.775	-0.786	-0.786	-0.786	-0.007	-0.007	0.002	-0.786	-0.786	-0.793	-0.446	-0.135	-0.007	-0.007	-0.007	-0.062	-0.007	-0.007	0.103	0.103	0.189	0.201	0.2	0.049	0.093
-0.001	0	0	0	0	0	0	0.012	0	-0.001	0	0	0	0	0	0.004	0.001	0	0	0	0	0	0	0	0.019	-0.271	-0.286	-0.286	-0.286	0.002	0.002	0.015	-0.286	-0.286	-0.286	-0.423	-0.04	0.002	0.002	0.003	-0.014	0.002	0.002	0.041	0.041	-0.012	-0.019	-0.016	0.01	0.033
-0.003	-0.001	-0.001	-0.001	-0.001	-0.001	-0.001	0.013	-0.001	-0.003	-0.001	-0.001	0	0	0	0.004	0.002	-0.001	0	0	0	0	-0.001	0	-0.018	-0.347	-0.36	-0.36	-0.36	-0.016	-0.016	-0.051	-0.36	-0.36	-0.367	-0.607	-0.056	-0.016	-0.016	-0.061	-0.03	-0.016	-0.016	0.658	0.658	0.601	0.598	0.597	0.574	0.65
-0.027	-0.025	-0.025	-0.025	-0.025	-0.025	-0.025	-0.011	-0.025	-0.027	-0.025	-0.025	-0.022	-0.019	-0.022	-0.003	-0.017	-0.025	-0.019	-0.019	-0.019	-0.019	-0.025	-0.019	0.01	-0.963	-0.979	-0.979	-0.979	-0.001	-0.001	0.017	-0.979	-0.979	-0.986	-0.546	-0.143	-0.001	-0.001	0.004	-0.059	-0.001	-0.001	0.239	0.239	-0.001	-0.019	-0.016	0.19	0.229
-0.006	-0.007	-0.006	-0.006	-0.01	-0.006	-0.01	0.013	-0.01	-0.005	-0.01	-0.003	-0.004	-0.005	-0.006	0.007	-0.003	-0.01	-0.006	-0.006	-0.006	-0.006	-0.01	-0.006	-0.007	-0.609	-0.612	-0.612	-0.612	-0.004	-0.004	-0.025	-0.612	-0.612	-0.613	-0.725	-0.095	-0.004	-0.004	-0.028	-0.044	-0.004	-0.004	-0.233	-0.233	-0.353	-0.362	-0.36	-0.251	-0.244
-0.006	-0.006	-0.006	-0.006	-0.006	-0.006	-0.006	-0.006	-0.006	-0.006	-0.006	-0.006	-0.009	-0.012	-0.009	-0.088	-0.009	-0.006	-0.012	-0.012	-0.012	-0.012	-0.006	-0.012	0.306	0.365	0.335	0.335	0.335	0.247	0.171	0.324	0.335	0.335	0.348	0.44	0.191	0.17	0.17	0.301	0.179	0.17	0.17	0.002	0.002	0.002	0.003	0.002	0.002	0.002
-0.006	-0.006	-0.006	-0.006	-0.006	-0.006	-0.006	-0.006	-0.006	-0.004	-0.005	-0.004	-0.009	-0.012	-0.009	-0.079	-0.005	-0.006	-0.012	-0.012	-0.011	-0.011	-0.005	-0.011	0.041	0.145	0.141	0.141	0.141	0.047	-0.029	0.064	0.141	0.141	0.152	0.201	-0.009	-0.03	-0.03	0.06	-0.021	-0.03	-0.03	0	0	0	0.001	0	0.001	0
0	0	0	0	0	0	0	0	0	0.002	0.001	0.002	0	0	0	0.019	0.007	0	0	0	0.001	0.001	0.001	0.001	-0.741	0.139	0.136	0.136	0.136	-0.739	-0.815	-0.7	0.136	0.136	0.147	0.068	-0.682	-0.816	-0.816	-0.696	-0.763	-0.816	-0.816	-0.004	-0.004	-0.009	-0.012	-0.012	0	-0.004
-0.006	-0.006	-0.006	-0.006	-0.006	-0.006	-0.006	-0.006	-0.006	-0.006	-0.006	-0.006	-0.009	-0.012	-0.009	-0.1	-0.012	-0.006	-0.012	-0.012	-0.012	-0.012	-0.006	-0.012	0.675	0.718	0.628	0.628	0.628	0.413	0.465	0.761	0.628	0.628	0.642	0.801	0.485	0.464	0.464	0.662	0.473	0.464	0.464	0.008	0.008	0.009	0.011	0.009	0.008	0.008
0	0	0	0	0	0	0	0	0	0	0	0	0	0	0	-0.01	0	0	0	0	0	0	0	0	0.74	0.714	0.618	0.618	0.618	0.51	0.562	0.757	0.618	0.618	0.632	0.517	0.578	0.562	0.562	0.655	0.572	0.562	0.562	0.007	0.007	0.006	0.006	0.006	0.006	0.007
0	0	0	0	0	0	0	0	0	0	0	0	0	0	0	-0.001	0	0	0	0	0	0	0	0	-0.067	0.79	0.688	0.688	0.688	-0.258	-0.204	0	0.688	0.688	0.702	0.661	-0.08	-0.203	-0.203	-0.11	-0.15	-0.203	-0.203	0.006	0.006	0.001	-0.002	-0.002	0.008	0.006
-0.006	-0.004	-0.004	-0.004	-0.004	-0.004	-0.004	0.002	-0.004	-0.004	-0.004	-0.002	-0.003	-0.003	-0.003	0.009	-0.002	-0.004	-0.003	-0.003	-0.003	-0.003	-0.004	-0.003	0.004	-0.376	-0.376	-0.376	-0.376	0	0	0	-0.376	-0.376	-0.376	-0.486	-0.058	0	0	-0.004	-0.024	0	0	-0.284	-0.284	-0.361	-0.368	-0.366	-0.289	-0.296
-0.001	0	0	0	0	0	0	0.001	0	-0.001	0	0	0	0	0	0.006	0.001	0	0	0	0	0	0	0	0.015	-0.266	-0.274	-0.274	-0.274	0.001	0.002	0.02	-0.274	-0.274	-0.273	-0.408	-0.038	0.002	0.002	0.01	-0.013	0.002	0.002	-0.205	-0.205	-0.267	-0.273	-0.271	-0.216	-0.213
-0.001	0	0	0	0.001	0	0	0.003	0	0	0	0.001	0	0	0	0.01	0.002	0	0	0	0	0	0	0	0.01	-0.285	-0.293	-0.293	-0.293	0	0	0.016	-0.293	-0.293	-0.293	-0.433	-0.042	0	0	0.006	-0.017	0	0	-0.213	-0.213	-0.281	-0.287	-0.285	-0.219	-0.221
0	0	0	0	0	0	0	0.011	0	0	0	0	0	0	0	-0.007	0.001	0	0	0	0	0	0	0	0.018	-0.102	-0.117	-0.117	-0.117	0	0	0.019	-0.117	-0.117	-0.117	-0.197	-0.016	0	0	0.007	-0.007	0	0	0.161	0.161	0.141	0.137	0.139	0.146	0.165
-0.001	0	0	0	0	0	0	0.012	0	-0.001	0	0	0	0	0	0.004	0.001	0	0	0	0	0	0	0	0.019	-0.265	-0.28	-0.28	-0.28	0.002	0.002	0.015	-0.28	-0.28	-0.28	-0.413	-0.04	0.002	0.002	0.003	-0.014	0.002	0.002	0.043	0.043	-0.01	-0.017	-0.014	0.013	0.035
-0.002	0	0	0	0	0	0	0.011	0	-0.002	0	0	0	0	0	0.004	0.001	0	0	0	0	0	0	0	0.026	-0.304	-0.32	-0.32	-0.32	0.003	0.003	0.018	-0.32	-0.32	-0.32	-0.483	-0.043	0.003	0.003	0.005	-0.016	0.003	0.003	0.015	0.015	-0.052	-0.059	-0.056	-0.014	0.007
0	0	0	0	0	0	0	0.001	0	0	0	0	0	0	0	-0.032	0	0	0	0	0	0	0	0	0.006	-0.001	-0.001	-0.001	-0.001	0	0	0.004	-0.001	-0.001	-0.001	-0.05	0	0	0	0	0	0	0	-0.001	-0.001	-0.001	-0.001	-0.001	0	-0.001
-0.006	-0.006	-0.006	-0.006	-0.006	-0.006	-0.006	-0.006	-0.006	-0.006	-0.006	-0.006	-0.009	-0.012	-0.009	-0.1	-0.012	-0.006	-0.012	-0.012	-0.012	-0.012	-0.006	-0.012	0.609	0.66	0.573	0.573	0.573	0.356	0.409	0.699	0.573	0.573	0.586	0.741	0.43	0.409	0.409	0.603	0.418	0.409	0.409	0.004	0.004	0.005	0.007	0.005	0.004	0.004
0	0	0	0	0	0	0	0.001	0	0	0	0	0	0	0	-0.032	0	0	0	0	0	0	0	0	0.005	0	0	0	0	0	0	0.004	0	0	0	-0.049	0	0	0	0	0	0	0	0	0	0	0	0	0.003	0
0	0	0	0	0	0	0	0.001	0	0	0	0	0	0	0	-0.032	0	0	0	0	0	0	0	0	0.005	0	0	0	0	0	0	0.004	0	0	0	-0.049	0	0	0	0	0	0	0	0	0	0	0	0	0.003	0
0	0	0	0	0	0	0	0	0	0	0	0	0	0	0	-0.033	0	0	0	0	0	0	0	0	0.006	0	0	0	0	0	0	0.004	0	0	0	-0.049	0	0	0	0	0	0	0	0	0	0	0	0	0	0
0	0	0	0	0	0	0	0.001	0	0	0	0	-0.002	-0.002	-0.002	-0.043	-0.002	0	-0.002	-0.002	-0.002	-0.002	0	-0.002	-0.001	0	0	0	0	-0.006	-0.006	-0.001	0	0	0	-0.04	-0.005	-0.006	-0.006	-0.005	-0.005	-0.006	-0.006	0	0	0	0	0	0.003	0
0	0	0	0	0	0	0	0	0	0	0	0	0	0	0	-0.025	0	0	0	0	0	0	0	0	0.006	0	0	0	0	0	0	0.004	0	0	0	-0.063	0	0	0	0	0	0	0	0	0	0	0	0	-0.001	0
-0.806	-0.831	-0.814	-0.824	-0.938	-0.816	-0.937	-0.749	-0.937	-0.831	-0.938	-0.829	-0.826	-0.885	-0.888	-0.57	-0.819	-0.937	-0.932	-0.932	-0.933	-0.933	-0.939	-0.933	0	-0.079	-0.08	-0.08	-0.08	0	0	0	-0.08	-0.08	-0.08	-0.043	-0.014	0	0	0	-0.009	0	0	-0.162	-0.162	0.077	0.09	0.092	-0.111	-0.152
-0.828	-0.853	-0.836	-0.846	-0.96	-0.838	-0.959	-0.771	-0.959	-0.853	-0.96	-0.851	-0.848	-0.907	-0.91	-0.591	-0.841	-0.959	-0.954	-0.954	-0.955	-0.955	-0.961	-0.955	0	-0.058	-0.059	-0.059	-0.059	0	0	0	-0.059	-0.059	-0.059	-0.026	-0.007	0	0	0	-0.005	0	0	-0.142	-0.142	0.098	0.111	0.113	-0.091	-0.132
-0.851	-0.88	-0.863	-0.873	-0.987	-0.865	-0.986	-0.794	-0.986	-0.876	-0.987	-0.878	-0.881	-0.944	-0.943	-0.634	-0.878	-0.986	-0.991	-0.991	-0.992	-0.992	-0.988	-0.992	0	-0.019	-0.02	-0.02	-0.02	0	0	0	-0.02	-0.02	-0.02	-0.002	-0.001	0	0	0	-0.001	0	0	-0.103	-0.103	0.136	0.15	0.151	-0.05	-0.093
-0.359	-0.381	-0.366	-0.376	-0.467	-0.368	-0.467	-0.307	-0.467	-0.38	-0.468	-0.378	-0.376	-0.421	-0.424	-0.144	-0.362	-0.467	-0.462	-0.462	-0.463	-0.463	-0.469	-0.463	0	-0.541	-0.542	-0.542	-0.542	0	0	0	-0.542	-0.542	-0.542	-0.363	-0.083	0	0	0	-0.042	0	0	-0.494	-0.494	-0.396	-0.396	-0.392	-0.479	-0.512
-0.562	-0.6	-0.571	-0.584	-0.802	-0.574	-0.774	-0.524	-0.773	-0.595	-0.783	-0.593	-0.595	-0.677	-0.68	-0.406	-0.637	-0.78	-0.775	-0.775	-0.779	-0.779	-0.785	-0.779	0	-0.079	-0.08	-0.08	-0.08	0	0	0	-0.08	-0.08	-0.08	-0.043	-0.014	0	0	0	-0.009	0	0	-0.202	-0.202	0.045	0.059	0.06	-0.175	-0.191
-0.817	-0.842	-0.825	-0.835	-0.949	-0.827	-0.948	-0.76	-0.948	-0.842	-0.949	-0.84	-0.837	-0.896	-0.899	-0.58	-0.83	-0.948	-0.943	-0.943	-0.944	-0.944	-0.95	-0.944	0	-0.069	-0.07	-0.07	-0.07	0	0	0	-0.07	-0.07	-0.07	-0.035	-0.011	0	0	0	-0.007	0	0	-0.153	-0.153	0.087	0.1	0.102	-0.102	-0.143
-0.915	-0.916	-0.915	-0.915	-0.93	-0.915	-0.93	-0.892	-0.93	-0.918	-0.93	-0.916	-0.913	-0.919	-0.922	-0.799	-0.912	-0.93	-0.924	-0.924	-0.924	-0.924	-0.93	-0.924	0.003	-0.081	-0.091	-0.091	-0.091	0	0	0.008	-0.091	-0.091	-0.094	-0.038	-0.018	0	0	0	-0.013	0	0	0.486	0.486	0.726	0.74	0.741	0.537	0.496
0.281	0.239	0.269	0.253	-0.057	0.263	-0.014	0.308	-0.013	0.261	-0.022	0.263	0.244	0.095	0.089	0.217	0.077	-0.021	-0.021	-0.021	-0.024	-0.024	-0.03	-0.025	0	-0.686	-0.684	-0.684	-0.684	0	0	-0.001	-0.684	-0.684	-0.686	-0.501	-0.103	0	0	-0.001	-0.049	0	0	-0.438	-0.438	-0.409	-0.41	-0.41	-0.519	-0.451
-0.055	-0.072	-0.064	-0.073	-0.203	-0.065	-0.197	-0.018	-0.197	-0.054	-0.198	-0.052	-0.067	-0.136	-0.14	0.029	-0.109	-0.199	-0.192	-0.192	-0.192	-0.192	-0.198	-0.192	-0.001	-0.804	-0.804	-0.804	-0.804	-0.001	-0.001	-0.001	-0.804	-0.804	-0.804	-0.425	-0.122	-0.001	-0.001	0.001	-0.052	-0.001	-0.001	-0.759	-0.759	-0.774	-0.768	-0.771	-0.674	-0.765
0.056	0.041	0.049	0.041	-0.028	0.048	-0.028	0.097	-0.028	0.046	-0.028	0.048	0.045	0.009	0.006	0.17	0.051	-0.028	-0.022	-0.022	-0.022	-0.022	-0.028	-0.022	-0.009	-0.997	-0.997	-0.997	-0.997	-0.009	-0.009	-0.009	-0.997	-0.997	-0.997	-0.56	-0.152	-0.009	-0.009	-0.009	-0.067	-0.009	-0.009	-0.631	-0.631	-0.916	-0.932	-0.927	-0.552	-0.648
0.08	0.064	0.074	0.065	-0.034	0.073	-0.033	0.121	-0.033	0.078	-0.033	0.08	0.068	0.018	0.015	0.164	0.046	-0.033	-0.027	-0.027	-0.027	-0.027	-0.033	-0.027	-0.003	-0.986	-0.986	-0.986	-0.986	-0.003	-0.003	-0.003	-0.986	-0.986	-0.986	-0.549	-0.145	-0.003	-0.003	-0.001	-0.061	-0.003	-0.003	-0.667	-0.667	-0.932	-0.941	-0.941	-0.591	-0.681
0.087	0.072	0.08	0.072	-0.029	0.079	-0.028	0.126	-0.028	0.089	-0.029	0.091	0.076	0.021	0.018	0.163	0.048	-0.029	-0.023	-0.023	-0.023	-0.023	-0.029	-0.023	-0.006	-0.99	-0.991	-0.991	-0.991	-0.006	-0.006	-0.005	-0.991	-0.991	-0.991	-0.553	-0.149	-0.006	-0.006	-0.004	-0.064	-0.006	-0.006	-0.647	-0.647	-0.911	-0.926	-0.922	-0.575	-0.661
0.16	0.134	0.155	0.144	0.002	0.155	0.004	0.193	0.005	0.182	-0.003	0.183	0.138	0.057	0.054	0.126	0.058	-0.003	-0.001	-0.001	0	0	-0.006	0	-0.006	-0.988	-0.99	-0.99	-0.99	-0.006	-0.006	-0.005	-0.99	-0.99	-0.99	-0.552	-0.149	-0.006	-0.006	-0.004	-0.064	-0.006	-0.006	-0.466	-0.466	-0.717	-0.729	-0.728	-0.425	-0.478
-0.006	-0.004	-0.004	-0.004	-0.004	-0.004	-0.004	-0.005	-0.004	-0.004	-0.004	-0.002	-0.002	-0.002	-0.002	0.006	0	-0.004	-0.002	-0.002	-0.002	-0.002	-0.004	-0.002	0.572	-0.005	-0.05	-0.05	-0.05	0.436	0.479	0.594	-0.05	-0.05	-0.037	-0.11	0.421	0.48	0.48	0.594	0.459	0.48	0.48	-0.406	-0.406	-0.53	-0.539	-0.535	-0.42	-0.418
-0.002	-0.003	-0.002	-0.003	-0.004	-0.002	-0.004	0.014	-0.004	-0.002	-0.004	0	-0.002	-0.002	-0.002	0.01	-0.001	-0.004	-0.003	-0.003	-0.003	-0.003	-0.004	-0.003	0.001	-0.377	-0.379	-0.379	-0.379	0	0	0.001	-0.379	-0.379	-0.379	-0.485	-0.058	0	0	-0.002	-0.024	0	0	-0.248	-0.248	-0.323	-0.331	-0.328	-0.253	-0.26
-0.004	-0.004	-0.004	-0.004	-0.004	-0.004	-0.004	0.004	-0.004	-0.003	-0.004	-0.001	-0.003	-0.003	-0.003	0.01	-0.002	-0.004	-0.003	-0.003	-0.003	-0.003	-0.004	-0.003	0.003	-0.378	-0.378	-0.378	-0.378	0	0	0	-0.378	-0.378	-0.378	-0.487	-0.058	0	0	-0.004	-0.024	0	0	-0.272	-0.272	-0.348	-0.355	-0.353	-0.278	-0.284
0.031	0.022	0.028	0.024	-0.009	0.028	-0.01	0.051	-0.009	0.037	-0.01	0.039	0.025	0.004	0.003	0.014	0.001	-0.01	-0.006	-0.006	-0.006	-0.006	-0.01	-0.006	-0.011	-0.628	-0.627	-0.627	-0.627	-0.005	-0.005	-0.029	-0.627	-0.627	-0.631	-0.715	-0.098	-0.005	-0.005	-0.028	-0.046	-0.005	-0.005	-0.029	-0.029	-0.146	-0.151	-0.153	-0.075	-0.041
0	-0.002	-0.003	-0.003	-0.009	-0.003	-0.01	0.021	-0.01	0.001	-0.01	0.003	0.001	-0.003	-0.004	0.021	0	-0.01	-0.006	-0.006	-0.006	-0.006	-0.01	-0.006	0.002	-0.577	-0.583	-0.583	-0.583	0	0	-0.001	-0.583	-0.583	-0.584	-0.644	-0.095	0	0	-0.005	-0.042	0	0	-0.368	-0.368	-0.48	-0.49	-0.487	-0.373	-0.381
0.005	0.003	0.002	0.002	-0.011	0.002	-0.011	0.027	-0.011	0.007	-0.011	0.009	0.006	-0.001	-0.002	0.03	0.004	-0.011	-0.007	-0.007	-0.007	-0.007	-0.011	-0.007	-0.007	-0.623	-0.63	-0.63	-0.63	-0.004	-0.004	-0.024	-0.63	-0.63	-0.631	-0.716	-0.097	-0.004	-0.004	-0.028	-0.045	-0.004	-0.004	-0.373	-0.373	-0.503	-0.513	-0.51	-0.374	-0.387
-0.006	-0.006	-0.006	-0.006	-0.006	-0.006	-0.006	-0.006	-0.006	-0.006	-0.006	-0.006	-0.009	-0.012	-0.009	-0.056	0.003	-0.006	-0.012	-0.012	-0.012	-0.012	-0.006	-0.012	-0.014	0.091	0.077	0.077	0.077	-0.063	-0.108	0.008	0.077	0.077	0.078	0.119	-0.088	-0.109	-0.109	-0.025	-0.1	-0.109	-0.109	0	0	0	0.001	0	0.001	0
-0.15	-0.17	-0.159	-0.169	-0.287	-0.16	-0.282	-0.11	-0.282	-0.161	-0.283	-0.159	-0.165	-0.231	-0.235	0	-0.188	-0.284	-0.277	-0.277	-0.277	-0.277	-0.283	-0.277	0	-0.67	-0.67	-0.67	-0.67	0	0	-0.001	-0.67	-0.67	-0.67	-0.491	-0.101	0	0	-0.001	-0.048	0	0	-0.637	-0.637	-0.627	-0.63	-0.628	-0.629	-0.655
-0.054	-0.074	-0.063	-0.073	-0.196	-0.064	-0.191	-0.016	-0.191	-0.065	-0.192	-0.063	-0.069	-0.137	-0.141	0.084	-0.095	-0.193	-0.186	-0.186	-0.186	-0.186	-0.192	-0.186	-0.001	-0.689	-0.689	-0.689	-0.689	0	0	-0.003	-0.689	-0.689	-0.689	-0.556	-0.103	0	0	-0.003	-0.049	0	0	-0.625	-0.625	-0.645	-0.65	-0.648	-0.616	-0.643
0.056	0.038	0.049	0.04	-0.036	0.048	-0.036	0.099	-0.036	0.042	-0.036	0.044	0.043	0.002	-0.001	0.18	0.047	-0.036	-0.03	-0.03	-0.03	-0.03	-0.036	-0.03	-0.002	-0.977	-0.977	-0.977	-0.977	-0.002	-0.002	-0.002	-0.977	-0.977	-0.977	-0.556	-0.145	-0.002	-0.002	-0.002	-0.06	-0.002	-0.002	-0.64	-0.64	-0.909	-0.923	-0.918	-0.563	-0.658
0.055	0.038	0.049	0.04	-0.036	0.048	-0.036	0.098	-0.036	0.041	-0.036	0.043	0.042	0.002	-0.001	0.175	0.047	-0.036	-0.03	-0.03	-0.03	-0.03	-0.036	-0.03	-0.003	-0.987	-0.987	-0.987	-0.987	-0.003	-0.003	-0.003	-0.987	-0.987	-0.987	-0.553	-0.146	-0.003	-0.003	-0.003	-0.061	-0.003	-0.003	-0.642	-0.642	-0.914	-0.929	-0.924	-0.561	-0.66
0.078	0.062	0.072	0.063	-0.031	0.071	-0.03	0.119	-0.03	0.075	-0.03	0.077	0.066	0.016	0.013	0.163	0.047	-0.03	-0.024	-0.024	-0.024	-0.024	-0.03	-0.024	-0.006	-0.992	-0.992	-0.992	-0.992	-0.006	-0.006	-0.006	-0.992	-0.992	-0.992	-0.553	-0.149	-0.006	-0.006	-0.004	-0.064	-0.006	-0.006	-0.66	-0.66	-0.932	-0.947	-0.943	-0.58	-0.675
0.087	0.07	0.08	0.074	-0.001	0.079	-0.001	0.126	-0.001	0.074	-0.001	0.076	0.073	0.03	0.03	0.184	0.072	-0.001	0	0	0	0	-0.001	0	-0.005	-0.382	-0.383	-0.383	-0.383	0	0	-0.017	-0.383	-0.383	-0.383	-0.572	-0.052	0	0	-0.017	-0.021	0	0	-0.226	-0.226	-0.332	-0.341	-0.337	-0.183	-0.241
-0.001	-0.002	-0.001	-0.002	-0.003	-0.001	-0.003	0.011	-0.003	-0.001	-0.003	0	-0.001	-0.002	-0.002	0.007	-0.001	-0.003	-0.002	-0.002	-0.002	-0.002	-0.003	-0.002	0.004	-0.29	-0.291	-0.291	-0.291	0	0	0.005	-0.291	-0.291	-0.291	-0.367	-0.045	0	0	0.002	-0.019	0	0	-0.215	-0.215	-0.274	-0.28	-0.278	-0.219	-0.227
0	0	0	0	0	0	0	0.002	0	0	0	0	0	0	0	0.002	0	0	0	0	0	0	0	0	0.006	-0.234	-0.234	-0.234	-0.234	0	0	0.004	-0.234	-0.234	-0.234	-0.327	-0.032	0	0	0.001	-0.012	0	0	-0.174	-0.174	-0.226	-0.233	-0.23	-0.183	-0.182
0	0	0	0	0	0	0	0.002	0	0	0	0	0	0	0	0.003	0	0	0	0	0	0	0	0	0.005	-0.258	-0.258	-0.258	-0.258	0	0	-0.001	-0.258	-0.258	-0.258	-0.402	-0.038	0	0	-0.004	-0.015	0	0	-0.193	-0.193	-0.25	-0.256	-0.254	-0.202	-0.201
0	0	0	0	0.001	0	0	0.007	0	0.001	0	0.001	0	0	0	0	0	0	0	0	0	0	0	0	0.062	0.008	-0.006	-0.006	-0.006	0.005	0.005	0.053	-0.006	-0.006	-0.005	-0.176	0.003	0.005	0.005	0.025	0.003	0.005	0.005	0	0	-0.004	-0.004	-0.004	0.005	0
-0.006	-0.006	-0.006	-0.006	-0.006	-0.006	-0.006	-0.006	-0.006	-0.006	-0.006	-0.006	-0.009	-0.012	-0.009	-0.054	0.004	-0.006	-0.012	-0.012	-0.012	-0.012	-0.006	-0.012	-0.149	0	0	0	0	-0.115	-0.188	-0.129	0	0	0	0.004	-0.168	-0.189	-0.189	-0.141	-0.18	-0.189	-0.189	-0.001	-0.001	-0.001	0	-0.001	0	-0.001
-0.192	-0.192	-0.191	-0.192	-0.192	-0.191	-0.192	-0.192	-0.192	-0.191	-0.192	-0.19	-0.195	-0.198	-0.195	-0.223	-0.183	-0.192	-0.198	-0.198	-0.198	-0.198	-0.192	-0.198	-0.075	-0.107	-0.106	-0.106	-0.106	-0.039	-0.113	-0.065	-0.106	-0.106	-0.106	-0.034	-0.123	-0.114	-0.114	-0.076	-0.12	-0.114	-0.114	-0.285	-0.285	-0.121	-0.107	-0.11	-0.278	-0.281
-0.006	-0.006	-0.006	-0.006	-0.006	-0.006	-0.006	-0.006	-0.006	-0.004	-0.005	-0.004	-0.008	-0.011	-0.008	-0.054	0.004	-0.006	-0.011	-0.011	-0.01	-0.01	-0.005	-0.01	-0.156	0.002	0.001	0.001	0.001	-0.134	-0.21	-0.129	0.001	0.001	0.001	0.038	-0.181	-0.211	-0.211	-0.139	-0.198	-0.211	-0.211	-0.027	-0.027	-0.027	-0.024	-0.027	-0.022	-0.027
-0.006	-0.006	-0.006	-0.006	-0.006	-0.006	-0.006	-0.006	-0.006	-0.006	-0.006	-0.006	-0.009	-0.012	-0.009	-0.054	0.004	-0.006	-0.012	-0.012	-0.012	-0.012	-0.006	-0.012	-0.149	0	0	0	0	-0.115	-0.188	-0.129	0	0	0	0.004	-0.168	-0.189	-0.189	-0.141	-0.18	-0.189	-0.189	-0.001	-0.001	-0.001	0	-0.001	0	-0.001
-0.006	-0.006	-0.006	-0.006	-0.006	-0.006	-0.006	-0.006	-0.006	-0.006	-0.006	-0.006	-0.009	-0.012	-0.009	-0.054	0.004	-0.006	-0.012	-0.012	-0.012	-0.012	-0.006	-0.012	-0.149	0	0	0	0	-0.115	-0.188	-0.129	0	0	0	0.004	-0.168	-0.189	-0.189	-0.141	-0.18	-0.189	-0.189	-0.001	-0.001	-0.001	0	-0.001	0	-0.001
-0.155	-0.175	-0.162	-0.171	-0.258	-0.164	-0.258	-0.105	-0.258	-0.172	-0.258	-0.17	-0.17	-0.216	-0.219	0.042	-0.16	-0.258	-0.253	-0.253	-0.253	-0.253	-0.259	-0.253	0	-0.714	-0.714	-0.714	-0.714	0	0	0	-0.714	-0.714	-0.714	-0.508	-0.106	0	0	0	-0.049	0	0	-0.615	-0.615	-0.621	-0.626	-0.622	-0.603	-0.633
0.021	0.003	0.014	0.005	-0.076	0.013	-0.076	0.065	-0.076	0.007	-0.076	0.009	0.008	-0.036	-0.039	0.155	0.011	-0.076	-0.07	-0.07	-0.07	-0.07	-0.076	-0.07	-0.001	-0.941	-0.941	-0.941	-0.941	-0.001	-0.001	-0.001	-0.941	-0.941	-0.941	-0.542	-0.139	-0.001	-0.001	-0.001	-0.057	-0.001	-0.001	-0.682	-0.682	-0.877	-0.886	-0.885	-0.602	-0.7
0.004	0.004	0.005	0.004	0	0.005	0	0.006	0	0.004	0	0.005	0.004	0.002	0.002	0.028	0.013	0	0	0	0	0	0	0	0.019	-0.279	-0.288	-0.288	-0.288	0.002	0.002	0.027	-0.288	-0.288	-0.288	-0.423	-0.04	0.002	0.002	0.015	-0.015	0.002	0.002	-0.216	-0.216	-0.282	-0.288	-0.286	-0.227	-0.224
0.004	0.004	0.005	0.004	0	0.005	0	0.005	0	0.004	0	0.005	0.004	0.002	0.002	0.026	0.011	0	0	0	0	0	0	0	0.019	-0.279	-0.288	-0.288	-0.288	0.002	0.002	0.026	-0.288	-0.288	-0.288	-0.423	-0.04	0.002	0.002	0.015	-0.015	0.002	0.002	-0.216	-0.216	-0.282	-0.288	-0.286	-0.227	-0.224
0.004	0.004	0.005	0.004	0	0.005	0	0.006	0	0.004	0	0.005	0.004	0.002	0.002	0.029	0.013	0	0	0	0	0	0	0	0.017	-0.328	-0.337	-0.337	-0.337	0.002	0.002	0.021	-0.337	-0.337	-0.337	-0.494	-0.048	0.002	0.002	0.01	-0.018	0.002	0.002	-0.256	-0.256	-0.331	-0.337	-0.335	-0.269	-0.267
-0.004	-0.004	-0.004	-0.004	-0.005	-0.004	-0.005	-0.004	-0.005	-0.004	-0.005	-0.004	-0.007	-0.009	-0.006	-0.049	0.008	-0.005	-0.011	-0.011	-0.011	-0.011	-0.005	-0.011	-0.156	0	0	0	0	-0.117	-0.188	-0.132	0	0	0	0.003	-0.168	-0.189	-0.189	-0.142	-0.18	-0.189	-0.189	-0.001	-0.001	-0.001	0	-0.001	0	-0.001
-0.004	-0.004	-0.004	-0.004	-0.005	-0.004	-0.005	-0.004	-0.005	-0.004	-0.005	-0.004	-0.007	-0.009	-0.006	-0.049	0.008	-0.005	-0.011	-0.011	-0.011	-0.011	-0.005	-0.011	-0.156	0	0	0	0	-0.117	-0.188	-0.132	0	0	0	0.003	-0.168	-0.189	-0.189	-0.142	-0.18	-0.189	-0.189	-0.001	-0.001	-0.001	0	-0.001	0	-0.001
-0.006	-0.006	-0.006	-0.006	-0.006	-0.006	-0.006	-0.006	-0.006	-0.006	-0.006	-0.006	-0.009	-0.012	-0.009	-0.054	0.004	-0.006	-0.012	-0.012	-0.012	-0.012	-0.006	-0.012	-0.152	0	0	0	0	-0.116	-0.188	-0.13	0	0	0	0.004	-0.168	-0.189	-0.189	-0.141	-0.18	-0.189	-0.189	-0.001	-0.001	-0.001	0	-0.001	0	-0.001
-0.006	-0.006	-0.006	-0.006	-0.006	-0.006	-0.006	-0.006	-0.006	-0.006	-0.006	-0.006	-0.009	-0.012	-0.009	-0.054	0.004	-0.006	-0.012	-0.012	-0.012	-0.012	-0.006	-0.012	-0.148	0	0	0	0	-0.116	-0.188	-0.129	0	0	0	0.004	-0.168	-0.189	-0.189	-0.141	-0.18	-0.189	-0.189	-0.001	-0.001	-0.001	0	-0.001	0	-0.001
-0.006	-0.006	-0.006	-0.006	-0.006	-0.006	-0.006	-0.006	-0.006	-0.006	-0.006	-0.006	-0.009	-0.012	-0.009	-0.056	0.003	-0.006	-0.012	-0.012	-0.012	-0.012	-0.006	-0.012	-0.085	0.041	0.036	0.036	0.036	-0.093	-0.151	-0.064	0.036	0.036	0.036	0.061	-0.131	-0.152	-0.152	-0.084	-0.143	-0.152	-0.152	-0.001	-0.001	-0.001	0	-0.001	0	-0.001
-0.006	-0.006	-0.006	-0.006	-0.006	-0.006	-0.006	-0.006	-0.006	-0.005	-0.006	-0.005	-0.009	-0.012	-0.009	-0.059	0.003	-0.006	-0.012	-0.012	-0.012	-0.012	-0.006	-0.012	-0.141	0.007	0.006	0.006	0.006	-0.107	-0.182	-0.118	0.006	0.006	0.006	0.015	-0.162	-0.183	-0.183	-0.129	-0.174	-0.183	-0.183	-0.001	-0.001	-0.001	0	-0.001	0	-0.001
-0.006	-0.006	-0.006	-0.006	-0.006	-0.006	-0.006	-0.006	-0.006	-0.004	-0.005	-0.004	-0.009	-0.012	-0.009	-0.059	0.003	-0.006	-0.012	-0.012	-0.011	-0.011	-0.005	-0.011	-0.11	0.027	0.025	0.025	0.025	-0.085	-0.16	-0.088	0.025	0.025	0.027	0.047	-0.14	-0.161	-0.161	-0.097	-0.152	-0.161	-0.161	-0.001	-0.001	-0.001	0	-0.001	0	-0.001
0	0	0	0	0	0	0	0	0	0	0	0	0	0	0	-0.032	0	0	0	0	0	0	0	0	0.006	0	0	0	0	0	0	0.004	0	0	0	-0.049	0	0	0	0	0	0	0	0	0	0	0	0	0	0
0	0	0	0	0	0	0	0	0	0	0	0	-0.002	-0.002	-0.002	-0.043	-0.002	0	-0.002	-0.002	-0.002	-0.002	0	-0.002	0	0	0	0	0	-0.006	-0.006	-0.001	0	0	0	-0.04	-0.005	-0.006	-0.006	-0.005	-0.005	-0.006	-0.006	0	0	0	0	0	0	0
0	0	0	0	0	0	0	0	0	0	0	0	-0.002	-0.002	-0.002	-0.043	-0.002	0	-0.002	-0.002	-0.002	-0.002	0	-0.002	0.011	0.001	0	0	0	-0.007	-0.007	0.009	0	0	0	-0.04	-0.006	-0.007	-0.007	-0.002	-0.006	-0.007	-0.007	0	0	0	0	0	0	0
-0.006	-0.006	-0.006	-0.006	-0.006	-0.006	-0.006	-0.006	-0.006	-0.006	-0.006	-0.006	-0.009	-0.012	-0.009	-0.099	-0.012	-0.006	-0.012	-0.012	-0.012	-0.012	-0.006	-0.012	-0.155	0.001	0	0	0	-0.178	-0.178	-0.121	0	0	0	0	-0.158	-0.178	-0.178	-0.133	-0.17	-0.178	-0.178	-0.001	-0.001	-0.001	0	-0.001	0	-0.001
0.001	0.001	0.001	0.001	0	0.001	0	0.001	0	0.001	0	0.001	0.001	0	0	-0.01	0	0	0	0	0	0	0	0	0.007	-0.001	-0.001	-0.001	-0.001	0	0	0.003	-0.001	-0.001	-0.001	-0.111	0	0	0	0	0	0	0	0	0	-0.001	-0.001	-0.001	-0.001	0
-0.006	-0.006	-0.006	-0.006	-0.006	-0.006	-0.006	-0.006	-0.006	-0.006	-0.006	-0.006	-0.009	-0.012	-0.009	-0.099	-0.012	-0.006	-0.012	-0.012	-0.012	-0.012	-0.006	-0.012	-0.124	0.016	0.006	0.006	0.006	-0.181	-0.181	-0.09	0.006	0.006	0.007	0.023	-0.16	-0.181	-0.181	-0.121	-0.172	-0.181	-0.181	-0.001	-0.001	-0.001	0	-0.001	0	-0.001
-0.813	-0.838	-0.821	-0.831	-0.945	-0.823	-0.944	-0.756	-0.944	-0.838	-0.945	-0.836	-0.833	-0.892	-0.895	-0.577	-0.826	-0.944	-0.939	-0.939	-0.94	-0.94	-0.946	-0.94	0	-0.073	-0.074	-0.074	-0.074	0	0	0	-0.074	-0.074	-0.074	-0.036	-0.013	0	0	0	-0.009	0	0	-0.157	-0.157	0.083	0.096	0.098	-0.106	-0.147
-0.599	-0.622	-0.606	-0.616	-0.708	-0.608	-0.708	-0.545	-0.708	-0.621	-0.709	-0.619	-0.617	-0.663	-0.666	-0.374	-0.602	-0.708	-0.703	-0.703	-0.704	-0.704	-0.71	-0.704	0	-0.31	-0.311	-0.311	-0.311	0	0	0	-0.311	-0.311	-0.311	-0.171	-0.057	0	0	0	-0.037	0	0	-0.405	-0.405	-0.165	-0.153	-0.15	-0.358	-0.395
-0.317	-0.337	-0.324	-0.333	-0.419	-0.326	-0.419	-0.268	-0.419	-0.334	-0.419	-0.332	-0.332	-0.377	-0.38	-0.116	-0.322	-0.419	-0.414	-0.414	-0.414	-0.414	-0.42	-0.414	0	-0.592	-0.593	-0.593	-0.593	0	0	0	-0.593	-0.593	-0.593	-0.401	-0.086	0	0	0	-0.043	0	0	-0.603	-0.603	-0.503	-0.503	-0.499	-0.592	-0.621
-0.57	-0.595	-0.578	-0.588	-0.684	-0.58	-0.684	-0.514	-0.684	-0.594	-0.685	-0.592	-0.59	-0.637	-0.64	-0.343	-0.574	-0.684	-0.679	-0.679	-0.68	-0.68	-0.686	-0.68	0	-0.335	-0.336	-0.336	-0.336	0	0	0	-0.336	-0.336	-0.336	-0.182	-0.058	0	0	0	-0.038	0	0	-0.425	-0.425	-0.185	-0.171	-0.17	-0.378	-0.415
-0.166	-0.188	-0.173	-0.183	-0.271	-0.175	-0.271	-0.114	-0.271	-0.187	-0.272	-0.185	-0.183	-0.227	-0.23	0.036	-0.172	-0.271	-0.265	-0.265	-0.266	-0.266	-0.272	-0.266	0	-0.714	-0.714	-0.714	-0.714	0	0	0	-0.714	-0.714	-0.714	-0.494	-0.106	0	0	0	-0.049	0	0	-0.566	-0.566	-0.565	-0.571	-0.566	-0.549	-0.584
-0.409	-0.431	-0.416	-0.425	-0.508	-0.418	-0.508	-0.35	-0.508	-0.432	-0.509	-0.43	-0.427	-0.465	-0.468	-0.236	-0.426	-0.508	-0.502	-0.502	-0.503	-0.503	-0.509	-0.503	0	-0.511	-0.512	-0.512	-0.512	0	0	0	-0.512	-0.512	-0.512	-0.319	-0.081	0	0	0	-0.042	0	0	-0.446	-0.446	-0.226	-0.213	-0.211	-0.42	-0.456
-0.151	-0.176	-0.159	-0.169	-0.265	-0.161	-0.265	-0.095	-0.265	-0.175	-0.266	-0.173	-0.171	-0.218	-0.221	0.06	-0.155	-0.265	-0.26	-0.26	-0.261	-0.261	-0.267	-0.261	0	-0.717	-0.717	-0.717	-0.717	0	0	0	-0.717	-0.717	-0.717	-0.499	-0.106	0	0	0	-0.049	0	0	-0.549	-0.549	-0.553	-0.559	-0.554	-0.531	-0.567
-0.162	-0.184	-0.169	-0.179	-0.266	-0.171	-0.266	-0.11	-0.266	-0.183	-0.267	-0.181	-0.179	-0.223	-0.226	0.039	-0.169	-0.266	-0.26	-0.26	-0.261	-0.261	-0.267	-0.261	0	-0.717	-0.717	-0.717	-0.717	0	0	0	-0.717	-0.717	-0.717	-0.499	-0.106	0	0	0	-0.049	0	0	-0.563	-0.563	-0.567	-0.573	-0.568	-0.546	-0.581
0	0	0	0	0	0	0	0.001	0	0	0	0	0	0	0	-0.011	0	0	0	0	0	0	0	0	0.013	0.001	0	0	0	0	0	0.006	0	0	0	-0.178	0	0	0	-0.003	0	0	0	0	0	0	0	0	-0.001	0
0	0	0	0	0	0	0	0.001	0	0	0	0	0	0	0	-0.006	0	0	0	0	0	0	0	0	0.009	-0.011	-0.012	-0.012	-0.012	0	0	0.004	-0.012	-0.012	-0.012	-0.194	-0.002	0	0	-0.003	0	0	0	-0.009	-0.009	-0.011	-0.012	-0.012	-0.013	-0.009
-0.001	0	0	0	0	0	0	0	0	-0.001	0	0	0	0	0	-0.001	0	0	0	0	0	0	0	0	0.009	-0.273	-0.274	-0.274	-0.274	0	0	0.003	-0.274	-0.274	-0.274	-0.42	-0.039	0	0	-0.004	-0.015	0	0	-0.207	-0.207	-0.267	-0.273	-0.271	-0.22	-0.215
0	0	0	0	0	0	0	0.001	0	0	0	0	0	0	0	-0.005	0	0	0	0	0	0	0	0	0.009	-0.017	-0.018	-0.018	-0.018	0	0	0.003	-0.018	-0.018	-0.018	-0.205	-0.004	0	0	-0.004	-0.001	0	0	-0.012	-0.012	-0.016	-0.017	-0.017	-0.014	-0.012
-0.001	0	0	0	0	0	0	0	0	-0.001	0	0	0	0	0	-0.001	0	0	0	0	0	0	0	0	0.012	-0.29	-0.292	-0.292	-0.292	0	0	0.004	-0.292	-0.292	-0.292	-0.468	-0.042	0	0	-0.006	-0.016	0	0	-0.213	-0.213	-0.281	-0.287	-0.285	-0.223	-0.221
0.001	0	0	0	0	0	0	0.007	0	0	0	0	0	0	0	0.003	0	0	0	0	0	0	0	0	0.031	0.024	0.007	0.007	0.007	0.001	0.011	-0.011	0.007	0.007	0.008	-0.279	0.021	0.011	0.011	-0.035	0.02	0.011	0.011	0.014	0.014	-0.005	-0.006	-0.005	0.024	0.015
0.073	0.057	0.066	0.058	-0.01	0.065	-0.01	0.114	-0.01	0.06	-0.01	0.062	0.062	0.022	0.021	0.17	0.061	-0.01	-0.006	-0.006	-0.006	-0.006	-0.01	-0.006	-0.003	-0.585	-0.585	-0.585	-0.585	0	0	-0.013	-0.585	-0.585	-0.585	-0.656	-0.095	0	0	-0.012	-0.042	0	0	-0.389	-0.389	-0.526	-0.537	-0.533	-0.352	-0.407
-0.012	-0.011	-0.011	-0.011	-0.014	-0.011	-0.014	-0.002	-0.014	-0.012	-0.014	-0.01	-0.008	-0.008	-0.009	0.016	-0.007	-0.014	-0.01	-0.01	-0.01	-0.01	-0.014	-0.01	0.001	-0.712	-0.717	-0.717	-0.717	-0.005	-0.005	-0.018	-0.717	-0.717	-0.717	-0.77	-0.11	-0.005	-0.005	-0.028	-0.049	-0.005	-0.005	-0.485	-0.485	-0.649	-0.658	-0.656	-0.477	-0.498
0	0	0	0	0	0	0	0.012	0	0	0	0	0	0	0	-0.024	0.001	0	0	0	0	0	0	0	0.011	0.005	-0.001	-0.001	-0.001	0	0	0.009	-0.001	-0.001	-0.001	-0.054	0	0	0	0.003	0	0	0	0.156	0.156	0.158	0.156	0.158	0.157	0.158
0.002	0	0.001	0	0	0.001	0	0.014	0	0.001	0	0.001	0	0	0	-0.027	0	0	0	0	0	0	0	0	0.001	-0.001	-0.001	-0.001	-0.001	0	0	0.002	-0.001	-0.001	-0.001	-0.05	0	0	0	0	0	0	0	0.023	0.023	0.023	0.022	0.023	0.032	0.023
0	0	0	0	0	0	0	0.018	0	-0.001	0	0	0	0	0	0.008	0.003	0	0	0	0	0	0	0	0.007	-0.191	-0.194	-0.194	-0.194	0	0	0.006	-0.194	-0.194	-0.194	-0.277	-0.026	0	0	0.001	-0.012	0	0	-0.026	-0.026	-0.063	-0.07	-0.066	-0.023	-0.033
0	0	0	0	0	0	0	0.018	0	-0.001	0	0	0	0	0	0.012	0.003	0	0	0	0	0	0	0	0.006	-0.28	-0.283	-0.283	-0.283	0	0	0	-0.283	-0.283	-0.283	-0.42	-0.042	0	0	-0.005	-0.016	0	0	-0.09	-0.09	-0.15	-0.158	-0.154	-0.094	-0.101
-0.001	0	0	0	0	0	0	0.017	0	-0.002	0	0	0	0	0	0.013	0.003	0	0	0	0	0	0	0	0.004	-0.362	-0.365	-0.365	-0.365	0	0	-0.005	-0.365	-0.365	-0.365	-0.509	-0.056	0	0	-0.009	-0.022	0	0	-0.152	-0.152	-0.232	-0.24	-0.236	-0.156	-0.164
0.239	0.264	0.232	0.234	-0.095	0.225	-0.015	0.21	-0.016	0.214	-0.018	0.216	0.269	0.172	0.166	0.586	0.262	-0.006	0.019	0.019	0.009	0.009	0.003	0.008	0	-0.552	-0.552	-0.552	-0.552	0.001	0	0	-0.552	-0.552	-0.552	-0.354	-0.085	0	0	0	-0.043	0	0	-0.781	-0.781	-0.561	-0.545	-0.546	-0.807	-0.787
0.574	0.6	0.567	0.569	0.238	0.56	0.318	0.543	0.317	0.549	0.316	0.549	0.599	0.496	0.496	0.753	0.589	0.328	0.341	0.341	0.331	0.331	0.337	0.33	-0.127	0	0	0	0	-0.13	-0.131	-0.093	0	0	0	-0.001	-0.117	-0.131	-0.131	-0.094	-0.125	-0.131	-0.131	-0.107	-0.107	-0.002	0.006	0.005	-0.085	-0.102
0.709	0.735	0.702	0.704	0.373	0.695	0.453	0.678	0.452	0.684	0.451	0.684	0.734	0.631	0.631	0.888	0.724	0.463	0.476	0.476	0.466	0.466	0.472	0.465	-0.184	0	0	0	0	-0.188	-0.189	-0.146	0	0	0	-0.002	-0.168	-0.189	-0.189	-0.147	-0.18	-0.189	-0.189	0.008	0.008	0.005	0.006	0.005	0.026	0.008
0.709	0.735	0.702	0.704	0.373	0.695	0.453	0.678	0.452	0.684	0.451	0.684	0.734	0.631	0.631	0.888	0.724	0.463	0.476	0.476	0.466	0.466	0.472	0.465	-0.184	0	0	0	0	-0.188	-0.189	-0.146	0	0	0	-0.002	-0.168	-0.189	-0.189	-0.147	-0.18	-0.189	-0.189	0.008	0.008	0.005	0.006	0.005	0.026	0.008
-0.196	-0.174	-0.207	-0.205	-0.533	-0.214	-0.453	-0.221	-0.454	-0.222	-0.455	-0.224	-0.175	-0.275	-0.275	-0.019	-0.182	-0.443	-0.43	-0.43	-0.44	-0.44	-0.434	-0.441	-0.001	-0.008	-0.008	-0.008	-0.008	0	-0.001	-0.001	-0.008	-0.008	-0.008	-0.001	0	-0.001	-0.001	-0.001	-0.001	-0.001	-0.001	-0.243	-0.243	-0.015	-0.001	-0.004	-0.241	-0.23
-0.272	-0.25	-0.283	-0.281	-0.612	-0.29	-0.532	-0.303	-0.533	-0.298	-0.534	-0.3	-0.251	-0.352	-0.354	0.073	-0.259	-0.522	-0.507	-0.507	-0.517	-0.517	-0.513	-0.518	0	-0.02	-0.02	-0.02	-0.02	0.001	0	0	-0.02	-0.02	-0.02	-0.002	-0.001	0	0	0	-0.001	0	0	-0.294	-0.294	-0.032	-0.014	-0.017	-0.296	-0.28
-0.187	-0.163	-0.196	-0.194	-0.525	-0.203	-0.445	-0.22	-0.446	-0.212	-0.447	-0.214	-0.164	-0.267	-0.267	-0.01	-0.174	-0.435	-0.422	-0.422	-0.432	-0.432	-0.426	-0.433	-0.001	-0.008	-0.008	-0.008	-0.008	0	-0.001	-0.001	-0.008	-0.008	-0.008	-0.001	0	-0.001	-0.001	-0.001	-0.001	-0.001	-0.001	-0.244	-0.244	-0.016	-0.002	-0.005	-0.242	-0.231
-0.703	-0.724	-0.71	-0.717	-0.799	-0.712	-0.799	-0.641	-0.799	-0.725	-0.8	-0.723	-0.72	-0.757	-0.76	-0.52	-0.719	-0.799	-0.793	-0.793	-0.794	-0.794	-0.8	-0.794	0	-0.223	-0.224	-0.224	-0.224	0	0	0	-0.224	-0.224	-0.224	-0.1	-0.04	0	0	0	-0.023	0	0	-0.163	-0.163	0.077	0.091	0.092	-0.112	-0.153
-0.487	-0.508	-0.494	-0.501	-0.583	-0.496	-0.583	-0.425	-0.583	-0.509	-0.584	-0.507	-0.504	-0.541	-0.544	-0.311	-0.503	-0.583	-0.577	-0.577	-0.578	-0.578	-0.584	-0.578	0	-0.437	-0.438	-0.438	-0.438	0	0	0	-0.438	-0.438	-0.438	-0.251	-0.069	0	0	0	-0.039	0	0	-0.374	-0.374	-0.134	-0.121	-0.119	-0.327	-0.364
-0.374	-0.395	-0.381	-0.388	-0.47	-0.383	-0.47	-0.312	-0.47	-0.396	-0.471	-0.394	-0.391	-0.428	-0.431	-0.202	-0.39	-0.47	-0.464	-0.464	-0.465	-0.465	-0.471	-0.465	0	-0.549	-0.55	-0.55	-0.55	0	0	0	-0.55	-0.55	-0.55	-0.346	-0.084	0	0	0	-0.042	0	0	-0.46	-0.46	-0.246	-0.233	-0.231	-0.44	-0.476
-0.174	-0.196	-0.181	-0.189	-0.271	-0.183	-0.271	-0.112	-0.271	-0.197	-0.272	-0.195	-0.192	-0.229	-0.232	-0.011	-0.19	-0.271	-0.265	-0.265	-0.266	-0.266	-0.272	-0.266	0	-0.713	-0.714	-0.714	-0.714	0	0	0	-0.714	-0.714	-0.714	-0.494	-0.106	0	0	0	-0.049	0	0	-0.401	-0.401	-0.4	-0.407	-0.401	-0.383	-0.419
-0.167	-0.189	-0.174	-0.182	-0.266	-0.176	-0.266	-0.105	-0.266	-0.19	-0.267	-0.188	-0.185	-0.224	-0.227	-0.006	-0.185	-0.266	-0.26	-0.26	-0.261	-0.261	-0.267	-0.261	0	-0.716	-0.717	-0.717	-0.717	0	0	0	-0.717	-0.717	-0.717	-0.499	-0.106	0	0	0	-0.049	0	0	-0.4	-0.4	-0.404	-0.411	-0.405	-0.382	-0.418
-0.172	-0.194	-0.179	-0.187	-0.271	-0.181	-0.271	-0.11	-0.271	-0.195	-0.272	-0.193	-0.19	-0.229	-0.232	-0.011	-0.19	-0.271	-0.265	-0.265	-0.266	-0.266	-0.272	-0.266	0	-0.713	-0.714	-0.714	-0.714	0	0	0	-0.714	-0.714	-0.714	-0.494	-0.106	0	0	0	-0.049	0	0	-0.4	-0.4	-0.399	-0.406	-0.4	-0.382	-0.418
0.217	0.231	0.227	0.237	0.66	0.233	0.56	0.196	0.56	0.225	0.566	0.225	0.23	0.389	0.392	0.148	0.343	0.556	0.541	0.541	0.55	0.55	0.55	0.551	0	0.001	0	0	0	0	0	0	0	0	0	0	0	0	0	0	0	0	0	0	0	0	0	0	0	0
0.303	0.322	0.316	0.329	0.785	0.323	0.686	0.276	0.686	0.308	0.689	0.309	0.321	0.496	0.499	0.218	0.436	0.68	0.665	0.665	0.673	0.673	0.673	0.672	0	0.001	0	0	0	0	0	0	0	0	0	0	0	0	0	0	0	0	0	0	0	0	0	0	0	0
0.42	0.456	0.435	0.45	0.76	0.442	0.82	0.383	0.82	0.426	0.839	0.427	0.455	0.642	0.645	0.326	0.572	0.828	0.815	0.815	0.825	0.825	0.825	0.824	0	0.001	0	0	0	0	0	0	0	0	0	0	0	0	0	0	0	0	0	0	0	0	0	0	0	0
0.351	0.369	0.366	0.379	0.835	0.373	0.738	0.316	0.738	0.357	0.739	0.358	0.368	0.543	0.546	0.257	0.479	0.73	0.713	0.713	0.721	0.721	0.721	0.72	0	0.001	0	0	0	0	0	0	0	0	0	0	0	0	0	0	0	0	0	0	0	0	0	0	0	0
0.307	0.325	0.32	0.333	0.791	0.327	0.69	0.28	0.69	0.312	0.693	0.313	0.324	0.499	0.502	0.22	0.438	0.684	0.668	0.668	0.676	0.676	0.676	0.675	0	0.001	0	0	0	0	0	0	0	0	0	0	0	0	0	0	0	0	0	0	0	0	0	0	0	0
0.507	0.524	0.523	0.535	0.999	0.53	0.892	0.452	0.893	0.496	0.867	0.497	0.522	0.692	0.695	0.39	0.621	0.878	0.86	0.86	0.85	0.85	0.85	0.849	0	0	0	0	0	0	0	0	0	0	0	0	0	0	0	0	0	0	0	0	0	0	0	0	0	0
0.585	0.612	0.601	0.618	0.894	0.608	0.993	0.527	0.992	0.574	0.972	0.575	0.61	0.789	0.792	0.466	0.714	0.981	0.962	0.962	0.952	0.952	0.952	0.951	0	0	0	0	0	0	0	0	0	0	0	0	0	0	0	0	0	0	0	0	0	0	0	0	0	0
0.326	0.346	0.341	0.354	0.812	0.348	0.711	0.296	0.711	0.334	0.712	0.335	0.345	0.518	0.521	0.234	0.455	0.703	0.687	0.687	0.695	0.695	0.695	0.694	0	0.001	0	0	0	0	0	0	0	0	0	0	0	0	0	0	0	0	0	0	0	0	0	0	0	0
0.587	0.612	0.603	0.618	0.896	0.61	0.993	0.529	0.994	0.576	0.97	0.577	0.61	0.787	0.79	0.465	0.712	0.979	0.96	0.96	0.95	0.95	0.95	0.949	0	0	0	0	0	0	0	0	0	0	0	0	0	0	0	0	0	0	0	0	0	0	0	0	0	0
0.254	0.264	0.261	0.271	0.631	0.264	0.549	0.231	0.549	0.278	0.554	0.277	0.263	0.384	0.386	0.165	0.338	0.543	0.528	0.528	0.538	0.538	0.538	0.539	0.002	0.009	0	0	0	0	0	0.004	0	0	0	0.004	0	0	0	0.004	0	0	0	0	0	0	0	0	0	0
0.567	0.609	0.583	0.6	0.871	0.59	0.972	0.513	0.971	0.559	0.997	0.56	0.607	0.792	0.795	0.466	0.717	0.984	0.965	0.965	0.975	0.975	0.975	0.974	0	0	0	0	0	0	0	0	0	0	0	0	0	0	0	0	0	0	0	0	0	0	0	0	0	0
0.485	0.509	0.5	0.513	0.777	0.507	0.873	0.439	0.873	0.5	0.883	0.501	0.508	0.683	0.686	0.37	0.61	0.87	0.852	0.852	0.862	0.862	0.862	0.861	0	0.001	0	0	0	0	0	0	0	0	0	0	0	0	0	0	0	0	0	0	0	0	0	0	0	0
0.397	0.433	0.412	0.427	0.729	0.419	0.789	0.362	0.789	0.404	0.808	0.405	0.432	0.612	0.615	0.31	0.545	0.797	0.784	0.784	0.794	0.794	0.794	0.795	0	0.001	0	0	0	0	0	0	0	0	0	0	0	0	0	0	0	0	0	0	0	0	0	0	0	0
0.063	0.075	0.069	0.078	0.272	0.073	0.252	0.056	0.252	0.064	0.261	0.064	0.075	0.156	0.158	0.058	0.139	0.255	0.25	0.25	0.256	0.256	0.256	0.257	-0.217	0	0	0	0	-0.211	-0.233	-0.204	0	0	0	-0.005	-0.184	-0.234	-0.234	-0.204	-0.213	-0.234	-0.234	-0.001	-0.001	-0.001	0	-0.001	0	-0.001
0.454	0.509	0.47	0.487	0.782	0.477	0.85	0.414	0.849	0.458	0.875	0.459	0.507	0.708	0.711	0.385	0.637	0.866	0.881	0.881	0.891	0.891	0.891	0.89	0	0.001	0	0	0	0	0	0	0	0	0	0	0	0	0	0	0	0	0	0	0	0	0	0	0	0
0.453	0.508	0.469	0.486	0.781	0.476	0.849	0.413	0.848	0.457	0.874	0.458	0.506	0.707	0.71	0.384	0.636	0.865	0.88	0.88	0.89	0.89	0.89	0.891	0	0.001	0	0	0	0	0	0	0	0	0	0	0	0	0	0	0	0	0	0	0	0	0	0	0	0
0.304	0.347	0.315	0.328	0.565	0.321	0.613	0.275	0.612	0.305	0.635	0.306	0.346	0.511	0.514	0.261	0.46	0.629	0.643	0.643	0.651	0.651	0.651	0.652	-0.218	0	0	0	0	-0.221	-0.233	-0.205	0	0	0	-0.006	-0.184	-0.234	-0.234	-0.205	-0.213	-0.234	-0.234	-0.001	-0.001	-0.001	0	-0.001	0	-0.001
0.565	0.62	0.581	0.598	0.859	0.588	0.961	0.509	0.96	0.558	0.974	0.559	0.618	0.819	0.822	0.492	0.744	0.977	0.992	0.992	0.992	0.992	0.992	0.991	0	0	0	0	0	0	0	0	0	0	0	0	0	0	0	0	0	0	0	0	0	0	0	0	0	0
0.566	0.621	0.582	0.599	0.856	0.589	0.958	0.51	0.957	0.559	0.971	0.56	0.619	0.82	0.823	0.493	0.745	0.974	0.993	0.993	0.993	0.993	0.993	0.994	0	0	0	0	0	0	0	0	0	0	0	0	0	0	0	0	0	0	0	0	0	0	0	0	0	0
0.561	0.616	0.577	0.594	0.851	0.584	0.953	0.507	0.952	0.554	0.976	0.555	0.614	0.815	0.818	0.488	0.74	0.969	0.988	0.988	0.998	0.998	0.998	0.999	0	0	0	0	0	0	0	0	0	0	0	0	0	0	0	0	0	0	0	0	0	0	0	0	0	0
0.562	0.617	0.578	0.595	0.852	0.585	0.954	0.508	0.953	0.555	0.977	0.556	0.615	0.816	0.819	0.489	0.741	0.97	0.989	0.989	0.999	0.999	0.999	0.998	0	0	0	0	0	0	0	0	0	0	0	0	0	0	0	0	0	0	0	0	0	0	0	0	0	0
0.561	0.616	0.577	0.594	0.851	0.584	0.953	0.507	0.952	0.554	0.976	0.555	0.614	0.815	0.818	0.488	0.74	0.969	0.988	0.988	0.998	0.998	0.998	0.999	0	0	0	0	0	0	0	0	0	0	0	0	0	0	0	0	0	0	0	0	0	0	0	0	0	0
0.562	0.617	0.578	0.595	0.852	0.585	0.954	0.508	0.953	0.555	0.977	0.556	0.615	0.816	0.819	0.489	0.741	0.97	0.989	0.989	0.999	0.999	0.999	0.998	0	0	0	0	0	0	0	0	0	0	0	0	0	0	0	0	0	0	0	0	0	0	0	0	0	0
0	0	0	0	0	0	0	0	0	0.001	0	0.001	0	0	0	0	0	0	0	0	0	0	0	0	0.036	0.08	0.072	0.072	0.072	0.041	0.045	0.045	0.072	0.072	0.066	0.026	0.048	0.045	0.045	0.019	0.046	0.045	0.045	0.006	0.006	0.006	0.006	0.006	0.005	0.006
0	0	0	0	0	0	0	0	0	0	0	0	0	0	0	0	0	0	0	0	0	0	0	0	0.744	0.838	0.983	0.983	0.983	0.879	0.955	0.676	0.983	0.983	0.978	0.788	0.959	0.956	0.956	0.781	0.957	0.956	0.956	0	0	0	0	0	0	0
0	0	0	0	0	0	0	0	0	0	0	0	0	0	0	0	0	0	0	0	0	0	0	0	0.777	1	0.842	0.842	0.842	0.774	0.839	0.785	0.842	0.842	0.856	0.73	0.843	0.84	0.84	0.729	0.841	0.84	0.84	0.016	0.016	0.018	0.019	0.018	0.014	0.016
0	0	0	0	0	0	0	0	0	0	0	0	0	0	0	0	0	0	0	0	0	0	0	0	0.744	0.838	0.983	0.983	0.983	0.879	0.955	0.676	0.983	0.983	0.978	0.788	0.959	0.956	0.956	0.781	0.957	0.956	0.956	0	0	0	0	0	0	0
0	0	0	0	0	0	0	0	0	0	0	0	0	0	0	-0.001	0	0	0	0	0	0	0	0	-0.144	0.663	0.609	0.609	0.609	-0.383	-0.331	-0.116	0.609	0.609	0.623	0.594	-0.206	-0.332	-0.332	-0.175	-0.278	-0.332	-0.332	0	0	-0.005	-0.008	-0.008	0.003	0
0	0	0	0	0	0	0	0	0	0	0	0	0	0	0	0	0	0	0	0	0	0	0	0	0.744	0.838	0.983	0.983	0.983	0.879	0.955	0.676	0.983	0.983	0.978	0.788	0.959	0.956	0.956	0.781	0.957	0.956	0.956	0	0	0	0	0	0	0
0	0	0	0	0	0	0	0	0	0	0	0	0	0	0	0	0	0	0	0	0	0	0	0	0.744	0.838	0.983	0.983	0.983	0.879	0.955	0.676	0.983	0.983	0.978	0.788	0.959	0.956	0.956	0.781	0.957	0.956	0.956	0	0	0	0	0	0	0
0	0	0	0	0	0	0	0	0	0	0	0	0	0	0	0	0	0	0	0	0	0	0	0	0.761	0.856	0.982	0.982	0.982	0.897	0.973	0.693	0.982	0.982	0.996	0.805	0.977	0.974	0.974	0.798	0.975	0.974	0.974	0	0	0	0	0	0	0
0	0	0	0	0	0	0	0	0	0	0	0	0	0	0	0	0	0	0	0	0	0	0	0	0.778	0.833	0.956	0.956	0.956	0.881	0.955	0.72	0.956	0.956	0.97	0.834	0.959	0.956	0.956	0.827	0.957	0.956	0.956	0	0	0	0	0	0	0
0	0	0	0	0	0	0	0	0	0	0	0	0	0	0	0	0	0	0	0	0	0	0	0	0.744	0.838	0.983	0.983	0.983	0.879	0.955	0.676	0.983	0.983	0.978	0.788	0.959	0.956	0.956	0.781	0.957	0.956	0.956	0	0	0	0	0	0	0
0	0	0	0	0	0	0	0	0	0	0	0	0	0	0	-0.001	0	0	0	0	0	0	0	0	-0.194	0.837	0.961	0.961	0.961	-0.076	0	-0.204	0.961	0.961	0.975	0.672	0.142	-0.001	-0.001	-0.1	0.057	-0.001	-0.001	-0.003	-0.003	-0.009	-0.013	-0.012	0	-0.003
0	0	0	0	0	0	0	0	0	0	0	0	0	0	0	0	0	0	0	0	0	0	0	0	0.347	0.736	0.801	0.801	0.801	0.267	0.328	0.312	0.801	0.801	0.815	0.702	0.413	0.329	0.329	0.424	0.366	0.329	0.329	-0.002	-0.002	-0.007	-0.009	-0.008	0	-0.002
0	0	0	0	0	0	0	0	0	0	0	0	0	0	0	-0.001	0	0	0	0	0	0	0	0	-0.195	0.838	0.962	0.962	0.962	-0.077	-0.001	-0.203	0.962	0.962	0.976	0.673	0.143	0	0	-0.099	0.058	0	0	-0.003	-0.003	-0.009	-0.013	-0.012	0	-0.003
0	0	0	0	0	0	0	0	0	0	0	0	0	0	0	-0.001	0	0	0	0	0	0	0	0	-0.156	0.839	0.963	0.963	0.963	-0.037	0.039	-0.166	0.963	0.963	0.977	0.679	0.168	0.04	0.04	-0.062	0.084	0.04	0.04	-0.002	-0.002	-0.008	-0.012	-0.011	0	-0.002
0	0	0	0	0	0	0	0	0	0	0	0	0	0	0	-0.001	0	0	0	0	0	0	0	0	-0.156	0.839	0.963	0.963	0.963	-0.037	0.039	-0.166	0.963	0.963	0.977	0.679	0.168	0.04	0.04	-0.062	0.084	0.04	0.04	-0.002	-0.002	-0.008	-0.012	-0.011	0	-0.002
0	0	0	0	0	0	0	0	0	0	0	0	0	0	0	-0.001	0	0	0	0	0	0	0	0	-0.132	0.838	0.962	0.962	0.962	-0.013	0.063	-0.143	0.962	0.962	0.976	0.684	0.186	0.064	0.064	-0.039	0.103	0.064	0.064	-0.003	-0.003	-0.009	-0.013	-0.012	0	-0.003
0	0	0	0	0	0	0	0	0	0	0	0	0	0	0	-0.001	0	0	0	0	0	0	0	0	-0.077	0.734	0.793	0.793	0.793	-0.161	-0.1	-0.11	0.793	0.793	0.807	0.773	0.024	-0.099	-0.099	0	-0.046	-0.099	-0.099	-0.003	-0.003	-0.008	-0.012	-0.011	0	-0.003
0	0	0	0	0	0	0	0	0	0	0	0	0	0	0	-0.001	0	0	0	0	0	0	0	0	-0.195	0.838	0.962	0.962	0.962	-0.077	-0.001	-0.203	0.962	0.962	0.976	0.673	0.143	0	0	-0.099	0.058	0	0	-0.003	-0.003	-0.009	-0.013	-0.012	0	-0.003
0	0	0	0	0	0	0	0	0	0	0	0	0	0	0	-0.001	0	0	0	0	0	0	0	0	-0.195	0.838	0.962	0.962	0.962	-0.077	-0.001	-0.203	0.962	0.962	0.976	0.673	0.143	0	0	-0.099	0.058	0	0	-0.003	-0.003	-0.009	-0.013	-0.012	0	-0.003
0	0	0	0	0	0	0	0	0	0	0	0	0	0	0	-0.001	0	0	0	0	0	0	0	0	-0.195	0.838	0.962	0.962	0.962	-0.077	-0.001	-0.203	0.962	0.962	0.976	0.673	0.143	0	0	-0.099	0.058	0	0	-0.003	-0.003	-0.009	-0.013	-0.012	0	-0.003
0	0	0	0	0.032	0	0.001	0	0.001	0	0	0	0	0	0	0	0	0	0	0	0	0	0	0	0.005	0.006	0	0	0	0	0	0.007	0	0	0	0	0	0	0	0	0	0	0	0.004	0.004	0.004	0.004	0.004	0.004	0.004
0	0	0	0	0.031	0	0.001	0	0.001	0	0	0	0	0	0	0	0	0	0	0	0	0	0	0	0.004	0.006	0	0	0	-0.001	-0.001	0.004	0	0	0	-0.004	0	-0.001	-0.001	-0.003	-0.001	-0.001	-0.001	0.004	0.004	0.004	0.004	0.004	0.004	0.004
0	0	0	0	0.008	0	0.001	0	0.001	0	0	0	0	0	0	0	0	0	0	0	0	0	0	0	0.005	0.02	0	0	0	-0.007	-0.007	0.008	0	0	0	-0.008	-0.005	-0.007	-0.007	-0.009	-0.007	-0.007	-0.007	0.007	0.007	0.007	0.007	0.007	0.005	0.007
0	0	0	0	0.002	0	0	0	0	0	0	0	0	0	0	0	0	0	0	0	0	0	0	0	0.014	0.048	0.004	0.004	0.004	-0.009	-0.009	0.023	0.004	0.004	0.003	-0.009	-0.006	-0.009	-0.009	-0.011	-0.008	-0.009	-0.009	0.013	0.013	0.013	0.013	0.013	0.009	0.013
0	0	0	0	0.003	0	0	0	0	0	0	0	0	0	0	0	0	0	0	0	0	0	0	0	0.008	0.037	0.002	0.002	0.002	-0.01	-0.01	0.016	0.002	0.002	0.002	-0.01	-0.007	-0.01	-0.01	-0.012	-0.009	-0.01	-0.01	0.009	0.009	0.009	0.009	0.009	0.006	0.009
0	0	0	0	0.031	0	0.001	0	0.001	0	0	0	0	0	0	0	0	0	0	0	0	0	0	0	0.004	0.006	0	0	0	-0.001	-0.001	0.004	0	0	0	-0.004	0	-0.001	-0.001	-0.003	-0.001	-0.001	-0.001	0.004	0.004	0.004	0.004	0.004	0.004	0.004
0	0	0	0	0.002	0	0	0	0	0	0	0	0	0	0	0	0	0	0	0	0	0	0	0	0.014	0.048	0.004	0.004	0.004	-0.009	-0.009	0.023	0.004	0.004	0.003	-0.009	-0.006	-0.009	-0.009	-0.011	-0.008	-0.009	-0.009	0.013	0.013	0.013	0.013	0.013	0.009	0.013
0	0	0	0	0.003	0	0	0	0	0	0	0	0	0	0	0	0	0	0	0	0	0	0	0	0.01	0.037	0.002	0.002	0.002	-0.008	-0.008	0.019	0.002	0.002	0.002	-0.008	-0.005	-0.008	-0.008	-0.009	-0.007	-0.008	-0.008	0.009	0.009	0.009	0.009	0.009	0.006	0.009
0	0	0	0	0.001	0	0	0	0	0	0	0	0	0	0	0	0	0	0	0	0	0	0	0	0.016	0.049	0.004	0.004	0.004	-0.009	-0.009	0.025	0.004	0.004	0.003	-0.009	-0.006	-0.009	-0.009	-0.011	-0.008	-0.009	-0.009	0.013	0.013	0.013	0.013	0.013	0.009	0.013
0	0	0	0	0.001	0	0	0	0	0	0	0	0	0	0	0	0	0	0	0	0	0	0	0	0.031	0.064	0.002	0.002	0.002	-0.009	-0.009	0.041	0.002	0.002	0.003	0.001	-0.006	-0.009	-0.009	-0.001	-0.008	-0.009	-0.009	0.013	0.013	0.013	0.013	0.013	0.01	0.013
0	0	0	0	0.001	0	0	0	0	0	0	0	0	0	0	0	0	0	0	0	0	0	0	0	0.011	0.043	0.003	0.003	0.003	-0.009	-0.009	0.019	0.003	0.003	0.003	-0.01	-0.006	-0.009	-0.009	-0.012	-0.008	-0.009	-0.009	0.012	0.012	0.012	0.012	0.012	0.009	0.012
0	0	0	0	0.001	0	0	0	0	0	0	0	0	0	0	0	0	0	0	0	0	0	0	0	0.016	0.05	0.006	0.006	0.006	-0.008	-0.008	0.025	0.006	0.006	0.005	-0.008	-0.005	-0.008	-0.008	-0.011	-0.007	-0.008	-0.008	0.013	0.013	0.013	0.013	0.013	0.009	0.013
0	0	0	0	0	0	0	0	0	0.001	0	0.001	0	0	0	0	0	0	0	0	0	0	0	0	0.022	0.072	0.044	0.044	0.044	0.018	0.02	0.035	0.044	0.044	0.038	0.01	0.023	0.02	0.02	0.005	0.021	0.02	0.02	0.011	0.011	0.011	0.011	0.011	0.008	0.011
0	0	0	0	0	0	0	0	0	0	0	0	0	0	0	0	0	0	0	0	0	0	0	0	0.021	0.091	0.049	0.049	0.049	0.026	0.028	0.024	0.049	0.049	0.045	0	0.031	0.028	0.028	-0.004	0.029	0.028	0.028	0.067	0.067	0.068	0.068	0.068	0.06	0.067
0	0	0	0	0	0	0	0	0	0	0	0	0	0	0	0	0	0	0	0	0	0	0	0	0.021	0.091	0.049	0.049	0.049	0.026	0.028	0.024	0.049	0.049	0.045	0	0.031	0.028	0.028	-0.004	0.029	0.028	0.028	0.067	0.067	0.068	0.068	0.068	0.06	0.067
0.117	0.128	0.125	0.135	0.489	0.129	0.396	0.105	0.396	0.125	0.403	0.125	0.127	0.256	0.257	0.081	0.231	0.393	0.379	0.379	0.388	0.388	0.388	0.389	0	0.001	0	0	0	0	0	0	0	0	0	0	0	0	0	0	0	0	0	0	0	0	0	0	0	0
0.116	0.125	0.12	0.127	0.475	0.125	0.375	0.103	0.375	0.124	0.383	0.124	0.124	0.242	0.244	0.079	0.218	0.373	0.36	0.36	0.369	0.369	0.369	0.37	0	0.001	0	0	0	0	0	0	0	0	0	0	0	0	0	0	0	0	0	0	0	0	0	0	0	0
0.119	0.128	0.123	0.13	0.478	0.128	0.378	0.106	0.378	0.127	0.386	0.127	0.127	0.245	0.247	0.081	0.22	0.376	0.363	0.363	0.372	0.372	0.372	0.373	0	0.001	0	0	0	0	0	0	0	0	0	0	0	0	0	0	0	0	0	0	0	0	0	0	0	0
0.117	0.126	0.121	0.128	0.471	0.126	0.373	0.104	0.373	0.125	0.381	0.125	0.125	0.242	0.244	0.079	0.217	0.371	0.359	0.359	0.368	0.368	0.368	0.369	0	0.001	0	0	0	0	0	0	0	0	0	0	0	0	0	0	0	0	0	0	0	0	0	0	0	0
0.006	0.01	0.008	0.01	0.199	0.009	0.119	0.003	0.119	0.014	0.125	0.014	0.01	0.062	0.063	0.009	0.059	0.117	0.112	0.112	0.12	0.12	0.12	0.121	0	0	0	0	0	0	0	-0.001	0	0	0	-0.012	0	0	0	-0.001	0	0	0	0	0	0	0	0	0	0
0.275	0.282	0.281	0.291	0.598	0.284	0.547	0.251	0.547	0.303	0.549	0.302	0.281	0.384	0.386	0.174	0.34	0.537	0.52	0.52	0.529	0.529	0.529	0.53	0.004	0.01	0	0	0	0	0	0.006	0	0	0	0.007	0	0	0	0.007	0	0	0	0	0	0	0	0	0	0
0.357	0.355	0.355	0.359	0.536	0.356	0.499	0.33	0.499	0.39	0.501	0.389	0.354	0.391	0.392	0.217	0.345	0.489	0.471	0.471	0.48	0.48	0.48	0.481	0.014	0.013	0.003	0.003	0.003	0.006	0.004	0.016	0.003	0.003	0.003	0.018	0.004	0.004	0.004	0.018	0.004	0.004	0.004	0	0	0	0	0	0	0
0.263	0.264	0.264	0.268	0.501	0.266	0.451	0.241	0.451	0.293	0.453	0.292	0.263	0.326	0.327	0.153	0.286	0.441	0.424	0.424	0.433	0.433	0.433	0.434	0.008	0.01	0	0	0	0.002	0	0.011	0	0	0	0.012	0	0	0	0.012	0	0	0	0	0	0	0	0	0	0
0.003	0.002	0.003	0.002	0.009	0.003	0.007	0.003	0.007	0.006	0.008	0.006	0.002	0.004	0.004	0.04	0.016	0.006	0.006	0.006	0.008	0.008	0.008	0.008	0.037	0.002	0.001	0.001	0.001	0.074	0.002	0.02	0.001	0.001	0.001	0.012	0.001	0.001	0.001	0.012	0.001	0.001	0.001	0	0	0	0	0	0	0
0.247	0.241	0.246	0.247	0.349	0.245	0.303	0.231	0.303	0.278	0.304	0.277	0.24	0.24	0.24	0.122	0.201	0.295	0.282	0.282	0.289	0.289	0.289	0.29	0.009	0.012	0.001	0.001	0.001	0.003	0.001	0.011	0.001	0.001	0.001	0.01	0.001	0.001	0.001	0.011	0.001	0.001	0.001	0	0	0	0	0	0	0
0.332	0.32	0.33	0.326	0.334	0.326	0.3	0.314	0.301	0.369	0.301	0.368	0.32	0.279	0.279	0.182	0.237	0.292	0.279	0.279	0.286	0.286	0.286	0.287	0.056	0.029	0.017	0.017	0.017	0.026	0.019	0.056	0.017	0.017	0.018	0.057	0.019	0.019	0.019	0.057	0.019	0.019	0.019	0	0	0	0	0	0	0
0.198	0.183	0.195	0.192	0.175	0.193	0.148	0.191	0.148	0.226	0.144	0.225	0.184	0.144	0.144	0.092	0.12	0.141	0.131	0.131	0.132	0.132	0.132	0.133	0.005	0.027	0.008	0.008	0.008	-0.003	-0.003	0.006	0.008	0.008	0.007	-0.001	-0.001	-0.003	-0.003	-0.003	-0.003	-0.003	-0.003	0.001	0.001	0.001	0.001	0.001	0.001	0.001
0.399	0.383	0.394	0.389	0.359	0.39	0.33	0.376	0.331	0.436	0.327	0.435	0.385	0.326	0.326	0.222	0.279	0.319	0.307	0.307	0.312	0.312	0.312	0.313	0.113	0.106	0.1	0.1	0.1	0.1	0.098	0.109	0.1	0.1	0.104	0.125	0.1	0.098	0.098	0.126	0.098	0.098	0.098	0	0	0	0	0	0	0
0.011	0.01	0.011	0.01	0.022	0.011	0.014	0.009	0.015	0.014	0.015	0.014	0.01	0.01	0.01	0.019	0.014	0.013	0.012	0.012	0.014	0.014	0.014	0.014	-0.446	0.128	0.125	0.125	0.125	-0.439	-0.512	-0.417	0.125	0.125	0.136	0.119	-0.415	-0.513	-0.513	-0.407	-0.467	-0.513	-0.513	-0.045	-0.045	-0.047	-0.044	-0.046	-0.04	-0.045
0.013	0.018	0.015	0.018	0.224	0.016	0.139	0.007	0.139	0.021	0.146	0.021	0.018	0.075	0.076	0.013	0.071	0.137	0.131	0.131	0.14	0.14	0.14	0.141	0	0	0	0	0	0	0	-0.001	0	0	0	-0.012	0	0	0	-0.001	0	0	0	0	0	0	0	0	0	0
0	0	0	0	0	0	0	0	0	0.001	0	0.001	0	0	0	0	0	0	0	0	0	0	0	0	0.019	0.07	0.044	0.044	0.044	0.017	0.019	0.032	0.044	0.044	0.038	0.009	0.022	0.019	0.019	0.003	0.02	0.019	0.019	0.011	0.011	0.011	0.011	0.011	0.008	0.011
0	0	0	0	0	0	0	0	0	0.002	0	0.002	0	0	0	0	0	0	0	0	0	0	0	0	0.02	0.063	0.054	0.054	0.054	0.023	0.027	0.032	0.054	0.054	0.048	0.013	0.03	0.027	0.027	0.006	0.028	0.027	0.027	0.005	0.005	0.005	0.005	0.005	0.004	0.005
0	0	0	0	0.016	0	0.001	0	0.001	0.003	0.001	0.003	0	0	0	0	0	0.001	0.001	0.001	0.001	0.001	0.001	0.002	0.001	0.016	0.008	0.008	0.008	-0.006	-0.006	0.001	0.008	0.008	0.006	-0.009	-0.004	-0.006	-0.006	-0.011	-0.006	-0.006	-0.006	0.003	0.003	0.003	0.003	0.003	0.002	0.003
0	0	0	0	0	0	0	0	0	0.002	0	0.002	0	0	0	0	0	0	0	0	0	0	0	0	0.022	0.066	0.057	0.057	0.057	0.026	0.03	0.035	0.057	0.057	0.051	0.016	0.033	0.03	0.03	0.009	0.031	0.03	0.03	0.005	0.005	0.005	0.005	0.005	0.004	0.005
0	0	0	0	0	0	0	0	0	0.002	0	0.002	0	0	0	0	0	0	0	0	0	0	0	0	0.022	0.066	0.057	0.057	0.057	0.026	0.03	0.035	0.057	0.057	0.051	0.016	0.033	0.03	0.03	0.009	0.031	0.03	0.03	0.005	0.005	0.005	0.005	0.005	0.004	0.005
-0.001	-0.001	-0.001	-0.001	-0.001	-0.001	-0.001	-0.001	-0.001	0.001	0	0.001	-0.001	-0.001	-0.001	0.018	0.006	-0.001	-0.001	-0.001	0	0	0	0	-0.711	0.114	0.111	0.111	0.111	-0.707	-0.783	-0.671	0.111	0.111	0.122	0.066	-0.665	-0.784	-0.784	-0.667	-0.731	-0.784	-0.784	-0.028	-0.028	-0.034	-0.036	-0.037	-0.023	-0.028
0	0	0	0	0	0	0	0	0	0	0	0	0	0	0	0.002	0.001	0	0	0	0	0	0	0	0.703	0.712	0.819	0.819	0.819	0.7	0.772	0.668	0.819	0.819	0.833	0.818	0.792	0.773	0.773	0.774	0.78	0.773	0.773	-0.001	-0.001	-0.002	-0.002	-0.002	0	-0.001
0	0	0	0	0	0	0	0	0	0	0	0	0	0	0	0.001	0.001	0	0	0	0	0	0	0	-0.209	0.715	0.825	0.825	0.825	-0.209	-0.137	-0.196	0.825	0.825	0.839	0.678	0.006	-0.136	-0.136	-0.092	-0.079	-0.136	-0.136	-0.004	-0.004	-0.01	-0.013	-0.013	0	-0.004
0.008	0.005	0.007	0.006	0.001	0.007	0.001	0.008	0.001	0.015	0.001	0.015	0.005	0.002	0.002	0.001	0.001	0.001	0.001	0.001	0.001	0.001	0.001	0.001	0.249	0.724	0.605	0.605	0.605	0.085	0.135	0.286	0.605	0.605	0.619	0.506	0.22	0.136	0.136	0.235	0.173	0.136	0.136	0.002	0.002	-0.003	-0.004	-0.004	0.003	0.002
0.008	0.005	0.007	0.006	0.001	0.007	0.001	0.008	0.001	0.015	0.001	0.015	0.005	0.002	0.002	0.001	0.001	0.001	0.001	0.001	0.001	0.001	0.001	0.001	0.224	0.668	0.614	0.614	0.614	0.095	0.145	0.236	0.614	0.614	0.628	0.515	0.23	0.146	0.146	0.245	0.183	0.146	0.146	-0.002	-0.002	-0.007	-0.009	-0.008	0	-0.002
0	0	0	0	0	0	0	0	0	0	0	0	0	0	0	0	0	0	0	0	0	0	0	0	0.349	0.736	0.791	0.791	0.791	0.264	0.325	0.315	0.791	0.791	0.805	0.692	0.41	0.326	0.326	0.425	0.363	0.326	0.326	-0.002	-0.002	-0.007	-0.009	-0.008	0	-0.002
0	0	0	0	0.005	0	0	0	0	0	0	0	0	0	0	0	0	0	0	0	0	0	0	0	0.007	0.026	0.001	0.001	0.001	-0.008	-0.008	0.014	0.001	0.001	0	-0.01	-0.005	-0.008	-0.008	-0.011	-0.007	-0.008	-0.008	0.021	0.021	0.022	0.022	0.022	0.018	0.021
0	0	0	0	0.001	0	0	0.001	0	0	0	0	0	0	0	0	0	0	0	0	0	0	0	0	0.009	0.037	0.002	0.002	0.002	-0.009	-0.009	0.016	0.002	0.002	0.001	-0.011	-0.006	-0.009	-0.009	-0.013	-0.008	-0.009	-0.009	0.052	0.052	0.053	0.053	0.053	0.043	0.052
0.005	0.003	0.004	0.003	0.001	0.004	0	0.009	0	0.007	0	0.007	0.003	0.002	0.002	0.006	0.004	0	0	0	0	0	0	0	0.006	0.026	0.002	0.002	0.002	-0.008	-0.008	0.011	0.002	0.002	0.001	-0.01	-0.005	-0.008	-0.008	-0.012	-0.007	-0.008	-0.008	0.057	0.057	0.059	0.059	0.059	0.047	0.057
0	0	0	0	0.007	0	0	0.001	0	0.002	0	0.002	0	0	0	0	0	0	0	0	0	0	0	0	0.039	0.088	0.051	0.051	0.051	0.02	0.028	0.005	0.051	0.051	0.052	-0.162	0.037	0.028	0.028	-0.025	0.035	0.028	0.028	0	0	-0.001	0	-0.001	-0.001	0
0	0	0	0	0.039	0	0.001	0	0.001	0	0	0	0	0	0	0	0	0	0	0	0	0	0	0	0.004	0.005	0	0	0	0	0	0.004	0	0	0	0.001	0	0	0	0.001	0	0	0	0.003	0.003	0.003	0.003	0.003	0.003	0.003
0	0	0	0	0.001	0	0	0	0	0	0	0	0	0	0	0	0	0	0	0	0	0	0	0	0.049	0.059	0.001	0.001	0.001	0.002	0.002	0.06	0.001	0.001	0.002	-0.103	0.002	0.002	0.002	0.019	0.002	0.002	0.002	0.011	0.011	0.011	0.011	0.011	0.007	0.011
0	0	0	0	0.009	0	0.001	0	0.001	0	0	0	0	0	0	0	0	0	0	0	0	0	0	0	0.009	0.02	0	0	0	-0.003	-0.003	0.017	0	0	0	0.001	-0.002	-0.003	-0.003	0	-0.003	-0.003	-0.003	0.006	0.006	0.006	0.006	0.006	0.005	0.006
0	0	0	0	0.001	0	0	0	0	0	0	0	0	0	0	0	0	0	0	0	0	0	0	0	0.041	0.063	0.002	0.002	0.002	-0.007	-0.007	0.051	0.002	0.002	0.003	0.01	-0.004	-0.007	-0.007	0.008	-0.006	-0.007	-0.007	0.013	0.013	0.013	0.013	0.013	0.01	0.013
0	0	0	0	0.001	0	0	0	0	0	0	0	0	0	0	0	0	0	0	0	0	0	0	0	0.041	0.063	0.002	0.002	0.002	-0.007	-0.007	0.051	0.002	0.002	0.003	0.01	-0.004	-0.007	-0.007	0.008	-0.006	-0.007	-0.007	0.013	0.013	0.013	0.013	0.013	0.01	0.013
0	0	0	0	0.001	0	0	0	0	0	0	0	0	0	0	0	0	0	0	0	0	0	0	0	0.079	0.096	0.033	0.033	0.033	0.017	0.025	0.085	0.033	0.033	0.035	0.04	0.03	0.025	0.025	0.039	0.028	0.025	0.025	0.013	0.013	0.013	0.014	0.013	0.01	0.013
0	0	0	0	0.001	0	0	0.001	0	0.001	0	0.001	0	0	0	0	0	0	0	0	0	0	0	0	-0.027	0.033	-0.002	-0.002	-0.002	-0.037	-0.037	-0.064	-0.002	-0.002	-0.001	-0.26	-0.026	-0.037	-0.037	-0.093	-0.028	-0.037	-0.037	0.005	0.005	0.004	0.002	0.004	0.001	0.005
0	0	0	0	0	0	0	0	0	0	0	0	0	0	0	-0.001	0	0	0	0	0	0	0	0	0.268	0.662	0.598	0.598	0.598	-0.006	0.046	0.301	0.598	0.598	0.612	0.716	0.139	0.045	0.045	0.234	0.082	0.045	0.045	0.002	0.002	0.003	0.005	0.003	0.003	0.002
0	0	0	0	0	0	0	0	0	0	0	0	0	0	0	0.001	0.001	0	0	0	0	0	0	0	0.106	0.529	0.481	0.481	0.481	-0.099	-0.072	0.135	0.481	0.481	0.494	0.571	0.021	-0.073	-0.073	0.089	-0.036	-0.073	-0.073	0.002	0.002	0.003	0.004	0.003	0.003	0.002
0	0	0	0	0	0	0	0	0	0.001	0	0.001	0	0	0	0.017	0.007	0	0	0	0	0	0	0	-0.327	0.146	0.142	0.142	0.142	-0.344	-0.42	-0.302	0.142	0.142	0.153	0.168	-0.327	-0.421	-0.421	-0.316	-0.384	-0.421	-0.421	0	0	0	0.001	0	0.001	0
0	0	0	0	0	0	0	0	0	0	0	0	0	0	0	0	0	0	0	0	0	0	0	0	0.749	0.637	0.542	0.542	0.542	0.519	0.571	0.755	0.542	0.542	0.556	0.404	0.581	0.571	0.571	0.655	0.58	0.571	0.571	-0.024	-0.024	-0.044	-0.045	-0.044	-0.023	-0.024
0	0	0	0	0	0	0	0	0	0.002	0.001	0.002	0	0	0	0.019	0.007	0	0	0	0.001	0.001	0.001	0.001	-0.74	0.135	0.132	0.132	0.132	-0.747	-0.823	-0.702	0.132	0.132	0.143	0.058	-0.689	-0.824	-0.824	-0.706	-0.771	-0.824	-0.824	-0.003	-0.003	-0.008	-0.011	-0.011	0.001	-0.003
0	0	0	0	0	0	0	0	0	0.001	0	0.001	0	0	0	0.017	0.007	0	0	0	0	0	0	0	-0.741	0.14	0.136	0.136	0.136	-0.759	-0.835	-0.706	0.136	0.136	0.147	0.049	-0.693	-0.836	-0.836	-0.721	-0.778	-0.836	-0.836	-0.002	-0.002	-0.008	-0.012	-0.011	0.001	-0.002
0	0	0	0	0	0	0	0	0	0	0	0	0	0	0	-0.001	0	0	0	0	0	0	0	0	-0.067	0.79	0.688	0.688	0.688	-0.258	-0.204	0	0.688	0.688	0.702	0.661	-0.08	-0.203	-0.203	-0.11	-0.15	-0.203	-0.203	0.006	0.006	0.001	-0.002	-0.002	0.008	0.006
0	0	0	0	0	0	0	0	0	0	0	0	0	0	0	0	0	0	0	0	0	0	0	0	0.615	0.718	0.618	0.618	0.618	0.431	0.484	0.673	0.618	0.618	0.632	0.456	0.526	0.485	0.485	0.567	0.51	0.485	0.485	0.008	0.008	0.004	0.002	0.003	0.007	0.008
0	0	0	0	0.032	0	0	0	0	0.002	0	0.002	0	0	0	0	0	0	0	0	0	0	0	0.001	0	0	0	0	0	0	0	-0.002	0	0	0	-0.005	0	0	0	-0.002	0	0	0	0	0	0	0	0	0	0
0.002	0	0.001	0	0.003	0.001	0.002	0.002	0.002	0.002	0.002	0.002	0	0.002	0.002	0	0.002	0.002	0.002	0.002	0.002	0.002	0.002	0.002	0.001	0.002	0	0	0	0	0	-0.002	0	0	0	-0.125	0	0	0	-0.006	0	0	0	0.004	0.004	0.004	0.004	0.004	0.002	0.004
0	0	0	0	0	0	0	0	0	0.001	0	0.001	0	0	0	0.004	0.001	0	0	0	0	0	0	0	0.004	0	0	0	0	0	0	-0.003	0	0	0	-0.127	0	0	0	-0.008	0	0	0	0.003	0.003	0.003	0.003	0.003	0.003	0.003
0	0	0	0	0	0	0	0	0	0	0	0	0	0	0	-0.001	0	0	0	0	0	0	0	0	0.009	0.001	0	0	0	0	0	0.003	0	0	0	-0.174	0	0	0	-0.005	0	0	0	0	0	0	0	0	-0.003	0
0	0	0	0	0	0	0	0.002	0	0	0	0	0	0	0	0.005	0.001	0	0	0	0	0	0	0	0.015	0.009	0.001	0.001	0.001	0.001	0.002	0.02	0.001	0.001	0.002	-0.161	0.002	0.002	0.002	0.009	0.002	0.002	0.002	0.002	0.002	0.001	0.001	0.001	0.001	0.002
0	0	0	0	0	0	0	0	0	0	0	0	0	0	0	-0.007	0	0	0	0	0	0	0	0	0.052	0.046	0.001	0.001	0.001	0.002	0.002	0.062	0.001	0.001	0.002	-0.036	0.002	0.002	0.002	0.023	0.002	0.002	0.002	0.008	0.008	0.008	0.008	0.008	0.006	0.008
0	0	0	0	0	0	0	0	0	0	0	0	0	0	0	0	0	0	0	0	0	0	0	0	0.064	0.054	0.001	0.001	0.001	0.002	0.002	0.075	0.001	0.001	0.002	-0.096	0.002	0.002	0.002	0.026	0.002	0.002	0.002	0.008	0.008	0.008	0.008	0.008	0.005	0.008
0	0	0	0	0	0	0	0	0	0	0	0	0	0	0	0	0	0	0	0	0	0	0	0	-0.491	0.017	0.007	0.007	0.007	-0.56	-0.56	-0.45	0.007	0.007	0.008	-0.004	-0.469	-0.56	-0.56	-0.482	-0.524	-0.56	-0.56	-0.001	-0.001	-0.001	0	-0.001	0	-0.001
0	0	0	0	0	0	0	0	0	0	0	0	0	0	0	-0.001	0	0	0	0	0	0	0	0	0.222	0.65	0.563	0.563	0.563	-0.043	0.01	0.314	0.563	0.563	0.576	0.7	0.103	0.01	0.01	0.219	0.046	0.01	0.01	0.004	0.004	0.005	0.007	0.005	0.004	0.004
0	0	0	0	0	0	0	0	0	0	0	0	0	0	0	-0.033	0	0	0	0	0	0	0	0	0.006	0	0	0	0	0	0	0.004	0	0	0	-0.049	0	0	0	0	0	0	0	0	0	0	0	0	0	0
0	0	0	0	0	0	0	0	0	0	0	0	0	0	0	-0.033	0	0	0	0	0	0	0	0	0.006	0	0	0	0	0	0	0.004	0	0	0	-0.049	0	0	0	0	0	0	0	0	0	0	0	0	0	0
0	0	0	0	0	0	0	0	0	0	0	0	0	0	0	-0.033	0	0	0	0	0	0	0	0	0.006	0	0	0	0	0	0	0.004	0	0	0	-0.049	0	0	0	0	0	0	0	0	0	0	0	0	0	0
0	0	0	0	0	0	0	0	0	0	0	0	0	0	0	-0.033	0	0	0	0	0	0	0	0	0.006	0	0	0	0	0	0	0.004	0	0	0	-0.049	0	0	0	0	0	0	0	0	0	0	0	0	0	0
0	0	0	0	0	0	0	0	0	0	0	0	0	0	0	-0.033	0	0	0	0	0	0	0	0	0.006	0	0	0	0	0	0	0.004	0	0	0	-0.049	0	0	0	0	0	0	0	0	0	0	0	0	0	0
0	0	0	0	0	0	0	0	0	0	0	0	0	0	0	-0.033	0	0	0	0	0	0	0	0	0.006	0	0	0	0	0	0	0.004	0	0	0	-0.049	0	0	0	0	0	0	0	0	0	0	0	0	0	0
0.001	0	0.001	0.001	0.071	0.001	0.009	0	0.009	0.003	0.009	0.003	0	0.003	0.003	0	0.003	0.007	0.006	0.006	0.008	0.008	0.008	0.009	0	0	0	0	0	0	0	0	0	0	0	0	0	0	0	0	0	0	0	0	0	0	0	0	0	0
0	0	0	0	0.058	0	0.002	0	0.002	0.001	0.001	0.001	0	0	0	0	0	0.001	0	0	0	0	0	0.001	0	0	0	0	0	0	0	0	0	0	0	0	0	0	0	0	0	0	0	0	0	0	0	0	0	0
0.001	0	0.001	0.001	0.071	0.001	0.009	0	0.009	0.003	0.009	0.003	0	0.003	0.003	0	0.003	0.007	0.006	0.006	0.008	0.008	0.008	0.009	0	0	0	0	0	0	0	0	0	0	0	0	0	0	0	0	0	0	0	0	0	0	0	0	0	0
0.014	0.016	0.014	0.017	0.213	0.015	0.131	0.009	0.131	0.02	0.136	0.02	0.016	0.067	0.068	0.012	0.064	0.129	0.124	0.124	0.131	0.131	0.131	0.132	0	0	0	0	0	0	0	0	0	0	0	0	0	0	0	0	0	0	0	0	0	0	0	0	0	0
0.001	0	0.001	0.001	0.071	0.001	0.009	0	0.009	0.003	0.009	0.003	0	0.003	0.003	0	0.003	0.007	0.006	0.006	0.008	0.008	0.008	0.009	0	0	0	0	0	0	0	0	0	0	0	0	0	0	0	0	0	0	0	0	0	0	0	0	0	0
0.018	0.023	0.02	0.023	0.237	0.021	0.151	0.012	0.151	0.025	0.158	0.025	0.023	0.082	0.083	0.016	0.078	0.149	0.144	0.144	0.153	0.153	0.153	0.154	0	0	0	0	0	0	0	0	0	0	0	0	0	0	0	0	0	0	0	0	0	0	0	0	0	0
0.003	0.004	0.002	0.003	0.038	0.002	0.009	0.003	0.009	0.008	0.009	0.008	0.004	0.006	0.006	0.002	0.006	0.009	0.009	0.009	0.009	0.009	0.009	0.01	0	0	0	0	0	0.001	0	-0.002	0	0	0	-0.003	0	0	0	-0.002	0	0	0	0	0	0	0	0	0	0
0	0	0	0	0.02	0	0.001	0	0.001	0.002	0.001	0.002	0	0	0	0	0	0.001	0.001	0.001	0.001	0.001	0.001	0.002	-0.006	0.004	0.001	0.001	0.001	-0.008	-0.008	-0.011	0.001	0.001	0.001	-0.015	-0.006	-0.008	-0.008	-0.015	-0.008	-0.008	-0.008	0	0	0	0	0	0	0
0	0	0	0	0.022	0	0.001	0	0.001	0.002	0.001	0.002	0	0	0	0	0	0.001	0.001	0.001	0.001	0.001	0.001	0.002	-0.007	0.001	0	0	0	-0.008	-0.008	-0.014	0	0	0	-0.015	-0.006	-0.008	-0.008	-0.015	-0.008	-0.008	-0.008	0	0	0	0	0	0	0
0.001	0.001	0.001	0.001	0.021	0.001	0.002	0.001	0.002	0.005	0.002	0.005	0.001	0	0	0	0	0.002	0.002	0.002	0.002	0.002	0.002	0.003	0.001	0.015	0.006	0.006	0.006	-0.007	-0.007	0.001	0.006	0.006	0.004	-0.009	-0.005	-0.007	-0.007	-0.011	-0.007	-0.007	-0.007	0.003	0.003	0.003	0.003	0.003	0.002	0.003
0	0	0	0	0.001	0	0	0	0	0	0	0	0	0	0	0.003	0.001	0	0	0	0	0	0	0	0.449	0.487	0.442	0.442	0.442	0.327	0.369	0.456	0.442	0.442	0.452	0.312	0.393	0.37	0.37	0.456	0.384	0.37	0.37	-0.001	-0.001	-0.003	-0.005	-0.003	-0.002	-0.001
0	0	0	0	0.006	0	0	0.001	0	0.002	0	0.002	0	0	0	0	0	0	0	0	0	0	0	0	0.006	0.007	0	0	0	0	0	0.002	0	0	0	-0.128	0	0	0	-0.007	0	0	0	0	0	0	0	0	-0.001	0
0	0	0	0	0.007	0	0	0.001	0	0.002	0	0.002	0	0	0	0	0	0	0	0	0	0	0	0	-0.018	0.01	0	0	0	-0.01	-0.01	-0.059	0	0	0	-0.212	-0.004	-0.01	-0.01	-0.07	-0.005	-0.01	-0.01	0	0	0	0	0	-0.001	0
0	0	0	0	0.006	0	0	0	0	0.002	0	0.002	0	0	0	0	0	0	0	0	0	0	0	0	0.005	0.006	0	0	0	0	0	0.001	0	0	0	-0.128	0	0	0	-0.007	0	0	0	0	0	0	0	0	-0.001	0
0	0	0	0	0.003	0	0	0	0	0.002	0	0.002	0	0	0	0	0	0	0	0	0	0	0	0	-0.028	0.026	0.007	0.007	0.007	-0.023	-0.023	-0.063	0.007	0.007	0.005	-0.216	-0.014	-0.023	-0.023	-0.082	-0.016	-0.023	-0.023	0.003	0.003	0.002	0.002	0.002	0.001	0.003
0	0	0	0	0.006	0	0	0.001	0	0.002	0	0.002	0	0	0	0	0	0	0	0	0	0	0	0	-0.023	0.006	-0.001	-0.001	-0.001	-0.012	-0.012	-0.064	-0.001	-0.001	-0.001	-0.214	-0.006	-0.012	-0.012	-0.072	-0.007	-0.012	-0.012	0	0	-0.001	-0.001	-0.001	-0.001	0
0	0	0	0	0	0	0	0	0	0.001	0	0.001	0	0	0	0.031	0.011	0	0	0	0	0	0	0	-0.481	0.021	0.014	0.014	0.014	-0.499	-0.562	-0.453	0.014	0.014	0.015	0.007	-0.469	-0.563	-0.563	-0.481	-0.526	-0.563	-0.563	-0.001	-0.001	-0.001	0	-0.001	0	-0.001
0	0	0	0	0.03	0	0.001	0	0.001	0.002	0.001	0.002	0	0	0	0	0	0.001	0.001	0.001	0.001	0.001	0.001	0.002	0	0	0	0	0	0	0	-0.001	0	0	0	-0.003	0	0	0	-0.001	0	0	0	0	0	0	0	0	0	0
0.001	0.001	0.001	0.001	0.032	0.001	0.002	0.001	0.002	0.004	0.002	0.004	0.001	0.001	0.001	0	0.001	0.002	0.002	0.002	0.002	0.002	0.002	0.003	0	0	0	0	0	0	0	-0.001	0	0	0	-0.012	0	0	0	-0.001	0	0	0	0	0	0	0	0	0	0
0	0	0	0	0.04	0	0	0	0	0.002	0	0.002	0	0	0	0	0	0	0	0	0	0	0	0.001	0	0	0	0	0	0	0	-0.001	0	0	0	-0.005	0	0	0	-0.001	0	0	0	0	0	0	0	0	0	0
0	0	0	0	0.025	0	0	0	0	0.002	0	0.002	0	0	0	0	0	0	0	0	0	0	0	0.001	0	0	0	0	0	0	0	-0.003	0	0	0	-0.014	0	0	0	-0.003	0	0	0	0	0	0	0	0	0	0
0	0	0	0	0.025	0	0	0	0	0.002	0	0.002	0	0	0	0	0	0	0	0	0	0	0	0.001	-0.008	0	0	0	0	-0.008	-0.008	-0.015	0	0	0	-0.016	-0.006	-0.008	-0.008	-0.015	-0.008	-0.008	-0.008	0	0	0	0	0	0	0
0.001	0.001	0.001	0.001	0.029	0.001	0.002	0.001	0.002	0.004	0.002	0.004	0.001	0.001	0.001	0	0.001	0.002	0.002	0.002	0.002	0.002	0.002	0.003	-0.008	0	0	0	0	-0.008	-0.008	-0.015	0	0	0	-0.015	-0.006	-0.008	-0.008	-0.015	-0.008	-0.008	-0.008	0	0	0	0	0	0	0
0	0	0	0	0.002	0	0	0	0	0.001	0	0.001	0	0	0	0.004	0.001	0	0	0	0	0	0	0	0.013	0.008	0	0	0	0.001	0.001	0.019	0	0	0	-0.167	0.001	0.001	0.001	0.008	0.001	0.001	0.001	0.002	0.002	0.002	0.002	0.002	0.001	0.002
0	0	0	0	0.008	0	0	0	0	0.001	0	0.001	0	0	0	0	0	0	0	0	0	0	0	0	-0.017	0.003	0	0	0	-0.009	-0.009	-0.055	0	0	0	-0.201	-0.004	-0.009	-0.009	-0.059	-0.005	-0.009	-0.009	0	0	0	0	0	-0.001	0
0	0	0	0	0.008	0	0	0.001	0	0.002	0	0.002	0	0	0	0	0	0	0	0	0	0	0	0	-0.036	0.006	-0.001	-0.001	-0.001	-0.026	-0.026	-0.081	-0.001	-0.001	-0.001	-0.225	-0.017	-0.026	-0.026	-0.089	-0.019	-0.026	-0.026	0	0	-0.001	-0.001	-0.001	-0.001	0
0	0	0	0	0.021	0	0	0	0	0	0	0	0	0	0	0	0	0	0	0	0	0	0	0	-0.047	0.002	0	0	0	-0.03	-0.03	-0.098	0	0	0	-0.274	-0.021	-0.03	-0.03	-0.099	-0.023	-0.03	-0.03	0	0	0	-0.001	0	-0.002	0
0	0	0	0	0	0	0	0	0	0	0	0	0	0	0	-0.033	0	0	0	0	0	0	0	0	0.004	0.001	0	0	0	0	0	0.005	0	0	0	-0.048	0	0	0	0.001	0	0	0	0.001	0.001	0.001	0.001	0.001	0.001	0.001
0	0	0	0	0	0	0	0	0	0	0	0	0	0	0	-0.033	0	0	0	0	0	0	0	0	0.006	0	0	0	0	0	0	0.004	0	0	0	-0.049	0	0	0	0	0	0	0	0	0	0	0	0	0	0
0	0	0	0	0	0	0	0	0	0.001	0	0.001	0	0	0	-0.001	0	0	0	0	0	0	0	0	0.004	0.001	0	0	0	0	0	0.005	0	0	0	-0.073	0	0	0	0.001	0	0	0	0	0	0	0	0	0	0
0	0	0	0	0	0	0	0	0	0	0	0	0	0	0	-0.004	0	0	0	0	0	0	0	0	0.006	0	0	0	0	0	0	0.005	0	0	0	-0.112	0	0	0	0.001	0	0	0	0	0	0	0	0	-0.001	0
0	0	0	0	0.001	0	0	0	0	0	0	0	0	0	0	-0.004	0	0	0	0	0	0	0	0	0.053	-0.012	-0.026	-0.026	-0.026	0	0	0.043	-0.026	-0.026	-0.025	-0.196	-0.003	0	0	0.015	-0.001	0	0	-0.017	-0.017	-0.025	-0.026	-0.026	-0.021	-0.017
0.02	0.027	0.025	0.027	0.147	0.028	0.145	0.017	0.145	0.021	0.154	0.021	0.027	0.075	0.076	0.041	0.08	0.149	0.148	0.148	0.154	0.154	0.154	0.155	-0.527	0	0	0	0	-0.515	-0.559	-0.496	0	0	0	-0.027	-0.469	-0.56	-0.56	-0.499	-0.524	-0.56	-0.56	-0.001	-0.001	-0.001	0	-0.001	0	-0.001
0	0	0	0	0	0	0	0	0	0.001	0	0.001	0	0	0	0.04	0.015	0	0	0	0	0	0	0	-0.508	0	0	0	0	-0.485	-0.559	-0.484	0	0	0	-0.023	-0.469	-0.56	-0.56	-0.495	-0.524	-0.56	-0.56	-0.001	-0.001	-0.001	0	-0.001	0	-0.001
0	0	0	0	0	0	0	0	0	0.001	0	0.001	0	0	0	0.04	0.015	0	0	0	0	0	0	0	-0.519	0.007	0.006	0.006	0.006	-0.497	-0.572	-0.491	0.006	0.006	0.006	-0.013	-0.479	-0.573	-0.573	-0.501	-0.536	-0.573	-0.573	-0.001	-0.001	-0.001	0	-0.001	0	-0.001
0	0	0	0	0	0	0	0	0	0.002	0.001	0.002	0	0	0	0.04	0.015	0	0	0	0.001	0.001	0.001	0.001	-0.484	0.031	0.029	0.029	0.029	-0.471	-0.546	-0.457	0.029	0.029	0.031	0.023	-0.453	-0.547	-0.547	-0.465	-0.51	-0.547	-0.547	-0.001	-0.001	-0.001	0	-0.001	0	-0.001
-0.01	-0.01	-0.01	-0.01	-0.007	-0.01	-0.008	-0.01	-0.008	-0.007	-0.007	-0.007	-0.01	-0.013	-0.01	0.016	0.001	-0.009	-0.012	-0.012	-0.01	-0.01	-0.007	-0.01	-0.167	-0.028	-0.03	-0.03	-0.03	-0.144	-0.219	-0.15	-0.03	-0.03	-0.03	0.019	-0.177	-0.22	-0.22	-0.16	-0.198	-0.22	-0.22	-0.063	-0.063	-0.062	-0.055	-0.059	-0.058	-0.063
0	0	0	0	0	0	0	0	0	0.001	0	0.001	0	0	0	0.039	0.015	0	0	0	0	0	0	0	-0.527	0	0	0	0	-0.504	-0.578	-0.501	0	0	0	-0.024	-0.485	-0.579	-0.579	-0.513	-0.542	-0.579	-0.579	-0.001	-0.001	-0.001	0	-0.001	0	-0.001
0	0	0	0	0	0	0	0	0	0.001	0	0.001	0	0	0	0.039	0.015	0	0	0	0	0	0	0	-0.842	-0.005	-0.005	-0.005	-0.005	-0.819	-0.893	-0.807	-0.005	-0.005	-0.005	-0.092	-0.8	-0.894	-0.894	-0.82	-0.857	-0.894	-0.894	-0.001	-0.001	-0.003	-0.006	-0.005	0	-0.001
0	0	0	0	0.045	0	0.002	0	0.002	0.001	0.001	0.001	0	0	0	0	0	0.001	0	0	0	0	0	0.001	0	0	0	0	0	0	0	0	0	0	0	0	0	0	0	0	0	0	0	0	0	0	0	0	0	0
0	0	0	0	0.038	0	0	0	0	0.001	0	0.001	0	0	0	0	0	0	0	0	0	0	0	0.001	0	0	0	0	0	0	0	-0.001	0	0	0	-0.012	0	0	0	-0.001	0	0	0	0	0	0	0	0	0	0
0	0	0	0	0.024	0	0	0	0	0.001	0	0.001	0	0	0	0	0	0	0	0	0	0	0	0.001	0	0	0	0	0	0	0	-0.001	0	0	0	-0.012	0	0	0	-0.001	0	0	0	0	0	0	0	0	0	0
0.001	0.001	0.001	0.001	0.003	0.001	0	0.001	0	0.001	0	0.001	0.001	0	0	0.007	0.003	0	0	0	0	0	0	0	0.019	0.011	0.002	0.002	0.002	0.002	0.002	0.025	0.002	0.002	0.002	-0.16	0.002	0.002	0.002	0.014	0.002	0.002	0.002	0	0	0	0	0	-0.002	0
0.001	0.001	0.001	0.001	0.003	0.001	0	0.001	0	0.001	0	0.001	0.001	0	0	0.008	0.003	0	0	0	0	0	0	0	0	0.011	0.002	0.002	0.002	-0.012	-0.012	-0.015	0.002	0.002	0.002	-0.213	-0.007	-0.012	-0.012	-0.025	-0.009	-0.012	-0.012	0	0	0	0	0	-0.002	0
0	0	0	0	0	0	0	0	0	0.001	0	0.001	0	0	0	0.04	0.015	0	0	0	0	0	0	0	-0.528	0	0	0	0	-0.504	-0.578	-0.503	0	0	0	-0.024	-0.485	-0.579	-0.579	-0.513	-0.542	-0.579	-0.579	-0.001	-0.001	-0.001	0	-0.001	0	-0.001
0	0	0	0	0	0	0	0	0	0.001	0	0.001	0	0	0	0.04	0.015	0	0	0	0	0	0	0	-0.528	0	0	0	0	-0.504	-0.578	-0.503	0	0	0	-0.024	-0.485	-0.579	-0.579	-0.513	-0.542	-0.579	-0.579	-0.001	-0.001	-0.001	0	-0.001	0	-0.001
0	0	0	0	0	0	0	0	0	0.001	0	0.001	0	0	0	0.034	0.014	0	0	0	0	0	0	0	-0.516	0.007	0.007	0.007	0.007	-0.496	-0.57	-0.487	0.007	0.007	0.007	-0.015	-0.477	-0.571	-0.571	-0.503	-0.534	-0.571	-0.571	-0.001	-0.001	-0.001	0	-0.001	0	-0.001
0	0	0	0	0	0	0	0	0	0.001	0	0.001	0	0	0	0.031	0.011	0	0	0	0	0	0	0	-0.507	0.007	0.008	0.008	0.008	-0.499	-0.569	-0.477	0.008	0.008	0.008	-0.009	-0.476	-0.57	-0.57	-0.497	-0.533	-0.57	-0.57	-0.001	-0.001	-0.001	0	-0.001	0	-0.001
0	0	0	0	0	0	0	0	0	0.001	0	0.001	0	0	0	0.04	0.015	0	0	0	0	0	0	0	-0.528	0	0	0	0	-0.504	-0.578	-0.503	0	0	0	-0.024	-0.485	-0.579	-0.579	-0.513	-0.542	-0.579	-0.579	-0.001	-0.001	-0.001	0	-0.001	0	-0.001
0	0	0	0	0	0	0	0	0	0	0	0	0	0	0	-0.032	0	0	0	0	0	0	0	0	0.006	0	0	0	0	0	0	0.004	0	0	0	-0.049	0	0	0	0	0	0	0	0	0	0	0	0	0	0
0	0	0	0	0	0	0	0	0	0	0	0	0	0	0	-0.025	0	0	0	0	0	0	0	0	0.007	0	0	0	0	0	0	0.004	0	0	0	-0.063	0	0	0	0	0	0	0	0	0	0	0	0	-0.001	0
0	0	0	0	0	0	0	0	0	0	0	0	0	0	0	0	0	0	0	0	0	0	0	0	-0.48	0.009	0.004	0.004	0.004	-0.531	-0.531	-0.444	0.004	0.004	0.004	-0.018	-0.445	-0.531	-0.531	-0.468	-0.497	-0.531	-0.531	-0.001	-0.001	-0.001	0	-0.001	0	-0.001
0	0	0	0	0	0	0	0	0	0	0	0	0	0	0	-0.012	0	0	0	0	0	0	0	0	0.017	0	-0.001	-0.001	-0.001	0	0	0.014	-0.001	-0.001	-0.001	-0.108	0	0	0	0.003	0	0	0	-0.001	-0.001	-0.001	-0.001	-0.001	-0.002	-0.001
0	0	0	0	0	0	0	0	0	0	0	0	0	0	0	-0.008	0	0	0	0	0	0	0	0	0.011	0	-0.001	-0.001	-0.001	0	0	0.009	-0.001	-0.001	-0.001	-0.131	0	0	0	0.001	0	0	0	-0.001	-0.001	-0.001	-0.001	-0.001	-0.003	-0.001
0	0	0	0	0	0	0	0	0	0	0	0	0	0	0	0	0	0	0	0	0	0	0	0	-0.46	0.017	0.007	0.007	0.007	-0.528	-0.528	-0.421	0.007	0.007	0.008	-0.004	-0.442	-0.528	-0.528	-0.453	-0.494	-0.528	-0.528	-0.001	-0.001	-0.001	0	-0.001	0	-0.001
0	0	0	0	0.042	0	0	0	0	0.002	0	0.002	0	0	0	0	0	0	0	0	0	0	0	0.001	0	0	0	0	0	0	0	-0.001	0	0	0	-0.004	0	0	0	-0.001	0	0	0	0	0	0	0	0	0	0
0	0	0	0	0.042	0	0	0	0	0.002	0	0.002	0	0	0	0	0	0	0	0	0	0	0	0.001	0	0	0	0	0	0	0	-0.001	0	0	0	-0.005	0	0	0	-0.001	0	0	0	0	0	0	0	0	0	0
0	0	0	0	0.06	0	0.002	0	0.002	0.001	0.001	0.001	0	0	0	0	0	0.001	0	0	0	0	0	0.001	0	0	0	0	0	0	0	0	0	0	0	0	0	0	0	0	0	0	0	0	0	0	0	0	0	0
0	0	0	0	0	0	0	0	0	0	0	0	0	0	0	-0.006	0	0	0	0	0	0	0	0	0.014	-0.009	-0.011	-0.011	-0.011	0	0	0.008	-0.011	-0.011	-0.011	-0.193	-0.001	0	0	-0.003	0	0	0	-0.008	-0.008	-0.01	-0.011	-0.011	-0.012	-0.008
0	0	0	0	0	0	0	0	0	0	0	0	0	0	0	-0.001	0	0	0	0	0	0	0	0	0.009	0.001	0	0	0	0	0	0.003	0	0	0	-0.187	0	0	0	-0.005	0	0	0	0	0	0	0	0	-0.003	0
0	0	0	0	0.001	0	0	0	0	0	0	0	0	0	0	-0.005	0	0	0	0	0	0	0	0	0.018	-0.014	-0.017	-0.017	-0.017	-0.001	-0.001	0.015	-0.017	-0.017	-0.017	-0.198	-0.004	-0.001	-0.001	0.001	-0.002	-0.001	-0.001	-0.012	-0.012	-0.016	-0.017	-0.017	-0.016	-0.012
0	0	0	0	0	0	0	0	0	0	0	0	0	0	0	-0.001	0	0	0	0	0	0	0	0	0.009	0.001	0	0	0	0	0	0.002	0	0	0	-0.193	0	0	0	-0.006	0	0	0	0	0	0	0	0	-0.003	0
0	0	0	0	0	0	0	0	0	0	0	0	0	0	0	0	0	0	0	0	0	0	0	0	-0.034	-0.009	-0.013	-0.013	-0.013	-0.034	-0.034	-0.086	-0.013	-0.013	-0.013	-0.306	-0.027	-0.034	-0.034	-0.098	-0.027	-0.034	-0.034	-0.005	-0.005	-0.01	-0.012	-0.01	-0.007	-0.005
0	0	0	0	0	0	0	0	0	0	0	0	0	0	0	-0.033	0	0	0	0	0	0	0	0	0.012	0.005	0	0	0	0	0	0.011	0	0	0	-0.047	0	0	0	0.002	0	0	0	0.001	0.001	0.001	0.001	0.001	0.001	0.001
0	0	0	0	0	0	0	0.001	0	0	0	0	0	0	0	-0.001	0	0	0	0	0	0	0	0	0.013	0.008	0	0	0	0	0	0.014	0	0	0	-0.074	0	0	0	0.002	0	0	0	0.007	0.007	0.007	0.007	0.007	0.007	0.007
0	0	0	0	0.001	0	0	0.001	0	0	0	0	0	0	0	0	0	0	0	0	0	0	0	0	0.012	0.008	0	0	0	0	0	0.007	0	0	0	-0.137	0	0	0	-0.005	0	0	0	0.007	0.007	0.007	0.007	0.007	0.006	0.007
0.005	0.007	0.005	0.008	0.163	0.006	0.094	0.002	0.094	0.012	0.098	0.012	0.007	0.047	0.047	0.007	0.046	0.093	0.088	0.088	0.093	0.093	0.093	0.094	0.001	0.001	0.001	0.001	0.001	0.001	0.001	0	0.001	0.001	0.001	-0.01	0.001	0.001	0.001	0	0.001	0.001	0.001	0	0	0	0	0	0	0
0.003	0.006	0.003	0.006	0.099	0.004	0.073	0.002	0.073	0.004	0.079	0.004	0.006	0.035	0.035	0.01	0.038	0.074	0.07	0.07	0.076	0.076	0.076	0.077	0.019	0.007	0.004	0.004	0.004	0.027	0.006	0.013	0.004	0.004	0.004	0.011	0.005	0.005	0.005	0.013	0.005	0.005	0.005	0	0	0	0	0	0	0
0.02	0.027	0.025	0.027	0.149	0.028	0.145	0.017	0.145	0.021	0.154	0.021	0.027	0.075	0.076	0.04	0.08	0.149	0.148	0.148	0.154	0.154	0.154	0.155	-0.527	0	0	0	0	-0.517	-0.559	-0.496	0	0	0	-0.027	-0.469	-0.56	-0.56	-0.499	-0.524	-0.56	-0.56	-0.001	-0.001	-0.001	0	-0.001	0	-0.001
0.02	0.027	0.025	0.027	0.149	0.028	0.145	0.017	0.145	0.021	0.154	0.021	0.027	0.075	0.076	0.04	0.08	0.149	0.148	0.148	0.154	0.154	0.154	0.155	-0.527	0	0	0	0	-0.517	-0.559	-0.496	0	0	0	-0.027	-0.469	-0.56	-0.56	-0.499	-0.524	-0.56	-0.56	-0.001	-0.001	-0.001	0	-0.001	0	-0.001
0.017	0.023	0.022	0.025	0.152	0.025	0.131	0.014	0.131	0.017	0.138	0.017	0.023	0.067	0.068	0.025	0.066	0.133	0.13	0.13	0.136	0.136	0.136	0.137	-0.243	0	0	0	0	-0.238	-0.26	-0.228	0	0	0	-0.007	-0.202	-0.261	-0.261	-0.228	-0.236	-0.261	-0.261	-0.001	-0.001	-0.001	0	-0.001	0	-0.001
0.044	0.051	0.05	0.057	0.243	0.054	0.219	0.037	0.219	0.045	0.226	0.045	0.051	0.13	0.131	0.042	0.119	0.22	0.215	0.215	0.221	0.221	0.221	0.222	0.008	0	0	0	0	0.023	0.001	0.001	0	0	0	0.001	0	0	0	0.001	0	0	0	0	0	0	0	0	0	0
0	0	0	0	0.058	0	0.001	0	0.001	0.001	0	0.001	0	0	0	0	0	0	0	0	0	0	0	0.001	0	0	0	0	0	0	0	0	0	0	0	0	0	0	0	0	0	0	0	0	0	0	0	0	0	0
0	0	0	0	0.058	0	0.001	0	0.001	0.001	0	0.001	0	0	0	0	0	0	0	0	0	0	0	0.001	0	0	0	0	0	0	0	0	0	0	0	0	0	0	0	0	0	0	0	0	0	0	0	0	0	0
0	0	0	0	0.057	0	0.001	0	0.001	0.001	0	0.001	0	0	0	0	0	0	0	0	0	0	0	0.001	0	0	0	0	0	0	0	0	0	0	0	0	0	0	0	0	0	0	0	0	0	0	0	0	0	0
0	0	0	0	0.033	0	0.001	0	0.001	0	0	0	0	0	0	0	0	0	0	0	0	0	0	0	0.004	0.005	0	0	0	0	0	0.006	0	0	0	0	0	0	0	0	0	0	0	0.004	0.004	0.004	0.004	0.004	0.004	0.004
0	0	0	0	0.057	0	0.001	0	0.001	0.001	0	0.001	0	0	0	0	0	0	0	0	0	0	0	0.001	0	0	0	0	0	0	0	-0.001	0	0	0	-0.004	0	0	0	-0.001	0	0	0	0	0	0	0	0	0	0
0	0	0	0	0.074	0	0.015	0	0.015	0.001	0.016	0.001	0	0.007	0.007	0.001	0.007	0.014	0.014	0.014	0.016	0.016	0.016	0.017	0	0	0	0	0	0	0	-0.001	0	0	0	-0.005	0	0	0	-0.001	0	0	0	0	0	0	0	0	0	0
0	0	0	0	0.056	0	0.001	0	0.001	0	0	0	0	0	0	0	0	0	0	0	0	0	0	0	0.002	0.001	0	0	0	0	0	0.001	0	0	0	-0.005	0	0	0	-0.001	0	0	0	0.002	0.002	0.002	0.002	0.002	0.002	0.002
0	0	0	0	0.033	0	0.001	0	0.001	0	0	0	0	0	0	0	0	0	0	0	0	0	0	0	0.004	0.005	0	0	0	0	0	0.005	0	0	0	-0.004	0	0	0	-0.001	0	0	0	0.004	0.004	0.004	0.004	0.004	0.004	0.004
0	0	0	0	0.054	0	0.001	0	0.001	0.001	0	0.001	0	0	0	0	0	0	0	0	0	0	0	0.001	0	0	0	0	0	0	0	-0.001	0	0	0	-0.005	0	0	0	-0.001	0	0	0	0	0	0	0	0	0	0
0	0	0	0	0.055	0	0.001	0	0.001	0.001	0	0.001	0	0	0	0	0	0	0	0	0	0	0	0.001	0	0	0	0	0	0	0	-0.001	0	0	0	-0.005	0	0	0	-0.001	0	0	0	0	0	0	0	0	0	0
[truncated: 350 more columns]

## Sheet: Panel F - system coassign
0	2	2	2	2	2	2	2	2	2	2	2	1	1	1	1	1	1	1	1	1	1	1	1	0	0	0	0	0	0	0	0	0	0	0	0	0	0	0	0	0	0	0	0	0	0	0	0	0	0
2	0	2	2	2	2	2	2	2	2	2	2	1	1	1	1	1	1	1	1	1	1	1	1	0	0	0	0	0	0	0	0	0	0	0	0	0	0	0	0	0	0	0	0	0	0	0	0	0	0
2	2	0	2	2	2	2	2	2	2	2	2	1	1	1	1	1	1	1	1	1	1	1	1	0	0	0	0	0	0	0	0	0	0	0	0	0	0	0	0	0	0	0	0	0	0	0	0	0	0
2	2	2	0	2	2	2	2	2	2	2	2	1	1	1	1	1	1	1	1	1	1	1	1	0	0	0	0	0	0	0	0	0	0	0	0	0	0	0	0	0	0	0	0	0	0	0	0	0	0
2	2	2	2	0	2	2	2	2	2	2	2	1	1	1	1	1	1	1	1	1	1	1	1	0	0	0	0	0	0	0	0	0	0	0	0	0	0	0	0	0	0	0	0	0	0	0	0	0	0
2	2	2	2	2	0	2	2	2	2	2	2	1	1	1	1	1	1	1	1	1	1	1	1	0	0	0	0	0	0	0	0	0	0	0	0	0	0	0	0	0	0	0	0	0	0	0	0	0	0
2	2	2	2	2	2	0	2	2	2	2	2	1	1	1	1	1	1	1	1	1	1	1	1	0	0	0	0	0	0	0	0	0	0	0	0	0	0	0	0	0	0	0	0	0	0	0	0	0	0
2	2	2	2	2	2	2	0	2	2	2	2	1	1	1	1	1	1	1	1	1	1	1	1	0	0	0	0	0	0	0	0	0	0	0	0	0	0	0	0	0	0	0	0	0	0	0	0	0	0
2	2	2	2	2	2	2	2	0	2	2	2	1	1	1	1	1	1	1	1	1	1	1	1	0	0	0	0	0	0	0	0	0	0	0	0	0	0	0	0	0	0	0	0	0	0	0	0	0	0
2	2	2	2	2	2	2	2	2	0	2	2	1	1	1	1	1	1	1	1	1	1	1	1	0	0	0	0	0	0	0	0	0	0	0	0	0	0	0	0	0	0	0	0	0	0	0	0	0	0
2	2	2	2	2	2	2	2	2	2	0	2	1	1	1	1	1	1	1	1	1	1	1	1	0	0	0	0	0	0	0	0	0	0	0	0	0	0	0	0	0	0	0	0	0	0	0	0	0	0
2	2	2	2	2	2	2	2	2	2	2	0	1	1	1	1	1	1	1	1	1	1	1	1	0	0	0	0	0	0	0	0	0	0	0	0	0	0	0	0	0	0	0	0	0	0	0	0	0	0
1	1	1	1	1	1	1	1	1	1	1	1	0	2	2	2	2	2	2	2	2	2	2	2	0	0	0	0	0	0	0	0	0	0	0	0	0	0	0	0	0	0	0	0	0	0	0	0	0	0
1	1	1	1	1	1	1	1	1	1	1	1	2	0	2	2	2	2	2	2	2	2	2	2	0	0	0	0	0	0	0	0	0	0	0	0	0	0	0	0	0	0	0	0	0	0	0	0	0	0
1	1	1	1	1	1	1	1	1	1	1	1	2	2	0	2	2	2	2	2	2	2	2	2	0	0	0	0	0	0	0	0	0	0	0	0	0	0	0	0	0	0	0	0	0	0	0	0	0	0
1	1	1	1	1	1	1	1	1	1	1	1	2	2	2	0	2	2	2	2	2	2	2	2	0	0	0	0	0	0	0	0	0	0	0	0	0	0	0	0	0	0	0	0	0	0	0	0	0	0
1	1	1	1	1	1	1	1	1	1	1	1	2	2	2	2	0	2	2	2	2	2	2	2	0	0	0	0	0	0	0	0	0	0	0	0	0	0	0	0	0	0	0	0	0	0	0	0	0	0
1	1	1	1	1	1	1	1	1	1	1	1	2	2	2	2	2	0	2	2	2	2	2	2	0	0	0	0	0	0	0	0	0	0	0	0	0	0	0	0	0	0	0	0	0	0	0	0	0	0
1	1	1	1	1	1	1	1	1	1	1	1	2	2	2	2	2	2	0	2	2	2	2	2	0	0	0	0	0	0	0	0	0	0	0	0	0	0	0	0	0	0	0	0	0	0	0	0	0	0
1	1	1	1	1	1	1	1	1	1	1	1	2	2	2	2	2	2	2	0	2	2	2	2	0	0	0	0	0	0	0	0	0	0	0	0	0	0	0	0	0	0	0	0	0	0	0	0	0	0
1	1	1	1	1	1	1	1	1	1	1	1	2	2	2	2	2	2	2	2	0	2	2	2	0	0	0	0	0	0	0	0	0	0	0	0	0	0	0	0	0	0	0	0	0	0	0	0	0	0
1	1	1	1	1	1	1	1	1	1	1	1	2	2	2	2	2	2	2	2	2	0	2	2	0	0	0	0	0	0	0	0	0	0	0	0	0	0	0	0	0	0	0	0	0	0	0	0	0	0
1	1	1	1	1	1	1	1	1	1	1	1	2	2	2	2	2	2	2	2	2	2	0	2	0	0	0	0	0	0	0	0	0	0	0	0	0	0	0	0	0	0	0	0	0	0	0	0	0	0
1	1	1	1	1	1	1	1	1	1	1	1	2	2	2	2	2	2	2	2	2	2	2	0	0	0	0	0	0	0	0	0	0	0	0	0	0	0	0	0	0	0	0	0	0	0	0	0	0	0
0	0	0	0	0	0	0	0	0	0	0	0	0	0	0	0	0	0	0	0	0	0	0	0	0	2	2	2	2	2	2	2	2	2	2	2	2	2	2	2	2	2	2	1	1	1	1	1	1	1
0	0	0	0	0	0	0	0	0	0	0	0	0	0	0	0	0	0	0	0	0	0	0	0	2	0	2	2	2	2	2	2	2	2	2	2	2	2	2	2	2	2	2	1	1	1	1	1	1	1
0	0	0	0	0	0	0	0	0	0	0	0	0	0	0	0	0	0	0	0	0	0	0	0	2	2	0	2	2	2	2	2	2	2	2	2	2	2	2	2	2	2	2	1	1	1	1	1	1	1
0	0	0	0	0	0	0	0	0	0	0	0	0	0	0	0	0	0	0	0	0	0	0	0	2	2	2	0	2	2	2	2	2	2	2	2	2	2	2	2	2	2	2	1	1	1	1	1	1	1
0	0	0	0	0	0	0	0	0	0	0	0	0	0	0	0	0	0	0	0	0	0	0	0	2	2	2	2	0	2	2	2	2	2	2	2	2	2	2	2	2	2	2	1	1	1	1	1	1	1
0	0	0	0	0	0	0	0	0	0	0	0	0	0	0	0	0	0	0	0	0	0	0	0	2	2	2	2	2	0	2	2	2	2	2	2	2	2	2	2	2	2	2	1	1	1	1	1	1	1
0	0	0	0	0	0	0	0	0	0	0	0	0	0	0	0	0	0	0	0	0	0	0	0	2	2	2	2	2	2	0	2	2	2	2	2	2	2	2	2	2	2	2	1	1	1	1	1	1	1
0	0	0	0	0	0	0	0	0	0	0	0	0	0	0	0	0	0	0	0	0	0	0	0	2	2	2	2	2	2	2	0	2	2	2	2	2	2	2	2	2	2	2	1	1	1	1	1	1	1
0	0	0	0	0	0	0	0	0	0	0	0	0	0	0	0	0	0	0	0	0	0	0	0	2	2	2	2	2	2	2	2	0	2	2	2	2	2	2	2	2	2	2	1	1	1	1	1	1	1
0	0	0	0	0	0	0	0	0	0	0	0	0	0	0	0	0	0	0	0	0	0	0	0	2	2	2	2	2	2	2	2	2	0	2	2	2	2	2	2	2	2	2	1	1	1	1	1	1	1
0	0	0	0	0	0	0	0	0	0	0	0	0	0	0	0	0	0	0	0	0	0	0	0	2	2	2	2	2	2	2	2	2	2	0	2	2	2	2	2	2	2	2	1	1	1	1	1	1	1
0	0	0	0	0	0	0	0	0	0	0	0	0	0	0	0	0	0	0	0	0	0	0	0	2	2	2	2	2	2	2	2	2	2	2	0	2	2	2	2	2	2	2	1	1	1	1	1	1	1
0	0	0	0	0	0	0	0	0	0	0	0	0	0	0	0	0	0	0	0	0	0	0	0	2	2	2	2	2	2	2	2	2	2	2	2	0	2	2	2	2	2	2	1	1	1	1	1	1	1
0	0	0	0	0	0	0	0	0	0	0	0	0	0	0	0	0	0	0	0	0	0	0	0	2	2	2	2	2	2	2	2	2	2	2	2	2	0	2	2	2	2	2	1	1	1	1	1	1	1
0	0	0	0	0	0	0	0	0	0	0	0	0	0	0	0	0	0	0	0	0	0	0	0	2	2	2	2	2	2	2	2	2	2	2	2	2	2	0	2	2	2	2	1	1	1	1	1	1	1
0	0	0	0	0	0	0	0	0	0	0	0	0	0	0	0	0	0	0	0	0	0	0	0	2	2	2	2	2	2	2	2	2	2	2	2	2	2	2	0	2	2	2	1	1	1	1	1	1	1
0	0	0	0	0	0	0	0	0	0	0	0	0	0	0	0	0	0	0	0	0	0	0	0	2	2	2	2	2	2	2	2	2	2	2	2	2	2	2	2	0	2	2	1	1	1	1	1	1	1
0	0	0	0	0	0	0	0	0	0	0	0	0	0	0	0	0	0	0	0	0	0	0	0	2	2	2	2	2	2	2	2	2	2	2	2	2	2	2	2	2	0	2	1	1	1	1	1	1	1
0	0	0	0	0	0	0	0	0	0	0	0	0	0	0	0	0	0	0	0	0	0	0	0	2	2	2	2	2	2	2	2	2	2	2	2	2	2	2	2	2	2	0	1	1	1	1	1	1	1
0	0	0	0	0	0	0	0	0	0	0	0	0	0	0	0	0	0	0	0	0	0	0	0	1	1	1	1	1	1	1	1	1	1	1	1	1	1	1	1	1	1	1	0	2	2	2	2	2	2
0	0	0	0	0	0	0	0	0	0	0	0	0	0	0	0	0	0	0	0	0	0	0	0	1	1	1	1	1	1	1	1	1	1	1	1	1	1	1	1	1	1	1	2	0	2	2	2	2	2
0	0	0	0	0	0	0	0	0	0	0	0	0	0	0	0	0	0	0	0	0	0	0	0	1	1	1	1	1	1	1	1	1	1	1	1	1	1	1	1	1	1	1	2	2	0	2	2	2	2
0	0	0	0	0	0	0	0	0	0	0	0	0	0	0	0	0	0	0	0	0	0	0	0	1	1	1	1	1	1	1	1	1	1	1	1	1	1	1	1	1	1	1	2	2	2	0	2	2	2
0	0	0	0	0	0	0	0	0	0	0	0	0	0	0	0	0	0	0	0	0	0	0	0	1	1	1	1	1	1	1	1	1	1	1	1	1	1	1	1	1	1	1	2	2	2	2	0	2	2
0	0	0	0	0	0	0	0	0	0	0	0	0	0	0	0	0	0	0	0	0	0	0	0	1	1	1	1	1	1	1	1	1	1	1	1	1	1	1	1	1	1	1	2	2	2	2	2	0	2
0	0	0	0	0	0	0	0	0	0	0	0	0	0	0	0	0	0	0	0	0	0	0	0	1	1	1	1	1	1	1	1	1	1	1	1	1	1	1	1	1	1	1	2	2	2	2	2	2	0
0	0	0	0	0	0	0	0	0	0	0	0	0	0	0	0	0	0	0	0	0	0	0	0	1	1	1	1	1	1	1	1	1	1	1	1	1	1	1	1	1	1	1	2	2	2	2	2	2	2
0	0	0	0	0	0	0	0	0	0	0	0	0	0	0	0	0	0	0	0	0	0	0	0	1	1	1	1	1	1	1	1	1	1	1	1	1	1	1	1	1	1	1	2	2	2	2	2	2	2
0	0	0	0	0	0	0	0	0	0	0	0	0	0	0	0	0	0	0	0	0	0	0	0	1	1	1	1	1	1	1	1	1	1	1	1	1	1	1	1	1	1	1	2	2	2	2	2	2	2
0	0	0	0	0	0	0	0	0	0	0	0	0	0	0	0	0	0	0	0	0	0	0	0	1	1	1	1	1	1	1	1	1	1	1	1	1	1	1	1	1	1	1	2	2	2	2	2	2	2
0	0	0	0	0	0	0	0	0	0	0	0	0	0	0	0	0	0	0	0	0	0	0	0	1	1	1	1	1	1	1	1	1	1	1	1	1	1	1	1	1	1	1	2	2	2	2	2	2	2
0	0	0	0	0	0	0	0	0	0	0	0	0	0	0	0	0	0	0	0	0	0	0	0	1	1	1	1	1	1	1	1	1	1	1	1	1	1	1	1	1	1	1	2	2	2	2	2	2	2
0	0	0	0	0	0	0	0	0	0	0	0	0	0	0	0	0	0	0	0	0	0	0	0	1	1	1	1	1	1	1	1	1	1	1	1	1	1	1	1	1	1	1	2	2	2	2	2	2	2
0	0	0	0	0	0	0	0	0	0	0	0	0	0	0	0	0	0	0	0	0	0	0	0	1	1	1	1	1	1	1	1	1	1	1	1	1	1	1	1	1	1	1	2	2	2	2	2	2	2
0	0	0	0	0	0	0	0	0	0	0	0	0	0	0	0	0	0	0	0	0	0	0	0	1	1	1	1	1	1	1	1	1	1	1	1	1	1	1	1	1	1	1	2	2	2	2	2	2	2
0	0	0	0	0	0	0	0	0	0	0	0	0	0	0	0	0	0	0	0	0	0	0	0	0	0	0	0	0	0	0	0	0	0	0	0	0	0	0	0	0	0	0	0	0	0	0	0	0	0
0	0	0	0	0	0	0	0	0	0	0	0	0	0	0	0	0	0	0	0	0	0	0	0	0	0	0	0	0	0	0	0	0	0	0	0	0	0	0	0	0	0	0	0	0	0	0	0	0	0
0	0	0	0	0	0	0	0	0	0	0	0	0	0	0	0	0	0	0	0	0	0	0	0	0	0	0	0	0	0	0	0	0	0	0	0	0	0	0	0	0	0	0	0	0	0	0	0	0	0
0	0	0	0	0	0	0	0	0	0	0	0	0	0	0	0	0	0	0	0	0	0	0	0	0	0	0	0	0	0	0	0	0	0	0	0	0	0	0	0	0	0	0	0	0	0	0	0	0	0
0	0	0	0	0	0	0	0	0	0	0	0	0	0	0	0	0	0	0	0	0	0	0	0	0	0	0	0	0	0	0	0	0	0	0	0	0	0	0	0	0	0	0	0	0	0	0	0	0	0
0	0	0	0	0	0	0	0	0	0	0	0	0	0	0	0	0	0	0	0	0	0	0	0	0	0	0	0	0	0	0	0	0	0	0	0	0	0	0	0	0	0	0	0	0	0	0	0	0	0
0	0	0	0	0	0	0	0	0	0	0	0	0	0	0	0	0	0	0	0	0	0	0	0	0	0	0	0	0	0	0	0	0	0	0	0	0	0	0	0	0	0	0	0	0	0	0	0	0	0
0	0	0	0	0	0	0	0	0	0	0	0	0	0	0	0	0	0	0	0	0	0	0	0	0	0	0	0	0	0	0	0	0	0	0	0	0	0	0	0	0	0	0	0	0	0	0	0	0	0
0	0	0	0	0	0	0	0	0	0	0	0	0	0	0	0	0	0	0	0	0	0	0	0	0	0	0	0	0	0	0	0	0	0	0	0	0	0	0	0	0	0	0	0	0	0	0	0	0	0
0	0	0	0	0	0	0	0	0	0	0	0	0	0	0	0	0	0	0	0	0	0	0	0	0	0	0	0	0	0	0	0	0	0	0	0	0	0	0	0	0	0	0	0	0	0	0	0	0	0
0	0	0	0	0	0	0	0	0	0	0	0	0	0	0	0	0	0	0	0	0	0	0	0	0	0	0	0	0	0	0	0	0	0	0	0	0	0	0	0	0	0	0	0	0	0	0	0	0	0
0	0	0	0	0	0	0	0	0	0	0	0	0	0	0	0	0	0	0	0	0	0	0	0	0	0	0	0	0	0	0	0	0	0	0	0	0	0	0	0	0	0	0	0	0	0	0	0	0	0
0	0	0	0	0	0	0	0	0	0	0	0	0	0	0	0	0	0	0	0	0	0	0	0	0	0	0	0	0	0	0	0	0	0	0	0	0	0	0	0	0	0	0	0	0	0	0	0	0	0
0	0	0	0	0	0	0	0	0	0	0	0	0	0	0	0	0	0	0	0	0	0	0	0	0	0	0	0	0	0	0	0	0	0	0	0	0	0	0	0	0	0	0	0	0	0	0	0	0	0
0	0	0	0	0	0	0	0	0	0	0	0	0	0	0	0	0	0	0	0	0	0	0	0	0	0	0	0	0	0	0	0	0	0	0	0	0	0	0	0	0	0	0	0	0	0	0	0	0	0
0	0	0	0	0	0	0	0	0	0	0	0	0	0	0	0	0	0	0	0	0	0	0	0	0	0	0	0	0	0	0	0	0	0	0	0	0	0	0	0	0	0	0	0	0	0	0	0	0	0
0	0	0	0	0	0	0	0	0	0	0	0	0	0	0	0	0	0	0	0	0	0	0	0	0	0	0	0	0	0	0	0	0	0	0	0	0	0	0	0	0	0	0	0	0	0	0	0	0	0
0	0	0	0	0	0	0	0	0	0	0	0	0	0	0	0	0	0	0	0	0	0	0	0	0	0	0	0	0	0	0	0	0	0	0	0	0	0	0	0	0	0	0	0	0	0	0	0	0	0
0	0	0	0	0	0	0	0	0	0	0	0	0	0	0	0	0	0	0	0	0	0	0	0	0	0	0	0	0	0	0	0	0	0	0	0	0	0	0	0	0	0	0	0	0	0	0	0	0	0
0	0	0	0	0	0	0	0	0	0	0	0	0	0	0	0	0	0	0	0	0	0	0	0	0	0	0	0	0	0	0	0	0	0	0	0	0	0	0	0	0	0	0	0	0	0	0	0	0	0
0	0	0	0	0	0	0	0	0	0	0	0	0	0	0	0	0	0	0	0	0	0	0	0	0	0	0	0	0	0	0	0	0	0	0	0	0	0	0	0	0	0	0	0	0	0	0	0	0	0
0	0	0	0	0	0	0	0	0	0	0	0	0	0	0	0	0	0	0	0	0	0	0	0	0	0	0	0	0	0	0	0	0	0	0	0	0	0	0	0	0	0	0	0	0	0	0	0	0	0
0	0	0	0	0	0	0	0	0	0	0	0	0	0	0	0	0	0	0	0	0	0	0	0	0	0	0	0	0	0	0	0	0	0	0	0	0	0	0	0	0	0	0	0	0	0	0	0	0	0
0	0	0	0	0	0	0	0	0	0	0	0	0	0	0	0	0	0	0	0	0	0	0	0	0	0	0	0	0	0	0	0	0	0	0	0	0	0	0	0	0	0	0	0	0	0	0	0	0	0
0	0	0	0	0	0	0	0	0	0	0	0	0	0	0	0	0	0	0	0	0	0	0	0	0	0	0	0	0	0	0	0	0	0	0	0	0	0	0	0	0	0	0	0	0	0	0	0	0	0
0	0	0	0	0	0	0	0	0	0	0	0	0	0	0	0	0	0	0	0	0	0	0	0	0	0	0	0	0	0	0	0	0	0	0	0	0	0	0	0	0	0	0	0	0	0	0	0	0	0
0	0	0	0	0	0	0	0	0	0	0	0	0	0	0	0	0	0	0	0	0	0	0	0	0	0	0	0	0	0	0	0	0	0	0	0	0	0	0	0	0	0	0	0	0	0	0	0	0	0
0	0	0	0	0	0	0	0	0	0	0	0	0	0	0	0	0	0	0	0	0	0	0	0	0	0	0	0	0	0	0	0	0	0	0	0	0	0	0	0	0	0	0	0	0	0	0	0	0	0
0	0	0	0	0	0	0	0	0	0	0	0	0	0	0	0	0	0	0	0	0	0	0	0	0	0	0	0	0	0	0	0	0	0	0	0	0	0	0	0	0	0	0	0	0	0	0	0	0	0
0	0	0	0	0	0	0	0	0	0	0	0	0	0	0	0	0	0	0	0	0	0	0	0	0	0	0	0	0	0	0	0	0	0	0	0	0	0	0	0	0	0	0	0	0	0	0	0	0	0
0	0	0	0	0	0	0	0	0	0	0	0	0	0	0	0	0	0	0	0	0	0	0	0	0	0	0	0	0	0	0	0	0	0	0	0	0	0	0	0	0	0	0	0	0	0	0	0	0	0
0	0	0	0	0	0	0	0	0	0	0	0	0	0	0	0	0	0	0	0	0	0	0	0	0	0	0	0	0	0	0	0	0	0	0	0	0	0	0	0	0	0	0	0	0	0	0	0	0	0
0	0	0	0	0	0	0	0	0	0	0	0	0	0	0	0	0	0	0	0	0	0	0	0	0	0	0	0	0	0	0	0	0	0	0	0	0	0	0	0	0	0	0	0	0	0	0	0	0	0
0	0	0	0	0	0	0	0	0	0	0	0	0	0	0	0	0	0	0	0	0	0	0	0	0	0	0	0	0	0	0	0	0	0	0	0	0	0	0	0	0	0	0	0	0	0	0	0	0	0
0	0	0	0	0	0	0	0	0	0	0	0	0	0	0	0	0	0	0	0	0	0	0	0	0	0	0	0	0	0	0	0	0	0	0	0	0	0	0	0	0	0	0	0	0	0	0	0	0	0
0	0	0	0	0	0	0	0	0	0	0	0	0	0	0	0	0	0	0	0	0	0	0	0	0	0	0	0	0	0	0	0	0	0	0	0	0	0	0	0	0	0	0	0	0	0	0	0	0	0
0	0	0	0	0	0	0	0	0	0	0	0	0	0	0	0	0	0	0	0	0	0	0	0	0	0	0	0	0	0	0	0	0	0	0	0	0	0	0	0	0	0	0	0	0	0	0	0	0	0
0	0	0	0	0	0	0	0	0	0	0	0	0	0	0	0	0	0	0	0	0	0	0	0	0	0	0	0	0	0	0	0	0	0	0	0	0	0	0	0	0	0	0	0	0	0	0	0	0	0
0	0	0	0	0	0	0	0	0	0	0	0	0	0	0	0	0	0	0	0	0	0	0	0	0	0	0	0	0	0	0	0	0	0	0	0	0	0	0	0	0	0	0	0	0	0	0	0	0	0
0	0	0	0	0	0	0	0	0	0	0	0	0	0	0	0	0	0	0	0	0	0	0	0	0	0	0	0	0	0	0	0	0	0	0	0	0	0	0	0	0	0	0	0	0	0	0	0	0	0
0	0	0	0	0	0	0	0	0	0	0	0	0	0	0	0	0	0	0	0	0	0	0	0	0	0	0	0	0	0	0	0	0	0	0	0	0	0	0	0	0	0	0	0	0	0	0	0	0	0
0	0	0	0	0	0	0	0	0	0	0	0	0	0	0	0	0	0	0	0	0	0	0	0	0	0	0	0	0	0	0	0	0	0	0	0	0	0	0	0	0	0	0	0	0	0	0	0	0	0
0	0	0	0	0	0	0	0	0	0	0	0	0	0	0	0	0	0	0	0	0	0	0	0	0	0	0	0	0	0	0	0	0	0	0	0	0	0	0	0	0	0	0	0	0	0	0	0	0	0
0	0	0	0	0	0	0	0	0	0	0	0	0	0	0	0	0	0	0	0	0	0	0	0	0	0	0	0	0	0	0	0	0	0	0	0	0	0	0	0	0	0	0	0	0	0	0	0	0	0
0	0	0	0	0	0	0	0	0	0	0	0	0	0	0	0	0	0	0	0	0	0	0	0	0	0	0	0	0	0	0	0	0	0	0	0	0	0	0	0	0	0	0	0	0	0	0	0	0	0
0	0	0	0	0	0	0	0	0	0	0	0	0	0	0	0	0	0	0	0	0	0	0	0	0	0	0	0	0	0	0	0	0	0	0	0	0	0	0	0	0	0	0	0	0	0	0	0	0	0
0	0	0	0	0	0	0	0	0	0	0	0	0	0	0	0	0	0	0	0	0	0	0	0	0	0	0	0	0	0	0	0	0	0	0	0	0	0	0	0	0	0	0	0	0	0	0	0	0	0
0	0	0	0	0	0	0	0	0	0	0	0	0	0	0	0	0	0	0	0	0	0	0	0	0	0	0	0	0	0	0	0	0	0	0	0	0	0	0	0	0	0	0	0	0	0	0	0	0	0
0	0	0	0	0	0	0	0	0	0	0	0	0	0	0	0	0	0	0	0	0	0	0	0	0	0	0	0	0	0	0	0	0	0	0	0	0	0	0	0	0	0	0	0	0	0	0	0	0	0
0	0	0	0	0	0	0	0	0	0	0	0	0	0	0	0	0	0	0	0	0	0	0	0	0	0	0	0	0	0	0	0	0	0	0	0	0	0	0	0	0	0	0	0	0	0	0	0	0	0
0	0	0	0	0	0	0	0	0	0	0	0	0	0	0	0	0	0	0	0	0	0	0	0	0	0	0	0	0	0	0	0	0	0	0	0	0	0	0	0	0	0	0	0	0	0	0	0	0	0
0	0	0	0	0	0	0	0	0	0	0	0	0	0	0	0	0	0	0	0	0	0	0	0	0	0	0	0	0	0	0	0	0	0	0	0	0	0	0	0	0	0	0	0	0	0	0	0	0	0
0	0	0	0	0	0	0	0	0	0	0	0	0	0	0	0	0	0	0	0	0	0	0	0	0	0	0	0	0	0	0	0	0	0	0	0	0	0	0	0	0	0	0	0	0	0	0	0	0	0
0	0	0	0	0	0	0	0	0	0	0	0	0	0	0	0	0	0	0	0	0	0	0	0	0	0	0	0	0	0	0	0	0	0	0	0	0	0	0	0	0	0	0	0	0	0	0	0	0	0
0	0	0	0	0	0	0	0	0	0	0	0	0	0	0	0	0	0	0	0	0	0	0	0	0	0	0	0	0	0	0	0	0	0	0	0	0	0	0	0	0	0	0	0	0	0	0	0	0	0
0	0	0	0	0	0	0	0	0	0	0	0	0	0	0	0	0	0	0	0	0	0	0	0	0	0	0	0	0	0	0	0	0	0	0	0	0	0	0	0	0	0	0	0	0	0	0	0	0	0
0	0	0	0	0	0	0	0	0	0	0	0	0	0	0	0	0	0	0	0	0	0	0	0	0	0	0	0	0	0	0	0	0	0	0	0	0	0	0	0	0	0	0	0	0	0	0	0	0	0
0	0	0	0	0	0	0	0	0	0	0	0	0	0	0	0	0	0	0	0	0	0	0	0	0	0	0	0	0	0	0	0	0	0	0	0	0	0	0	0	0	0	0	0	0	0	0	0	0	0
0	0	0	0	0	0	0	0	0	0	0	0	0	0	0	0	0	0	0	0	0	0	0	0	0	0	0	0	0	0	0	0	0	0	0	0	0	0	0	0	0	0	0	0	0	0	0	0	0	0
0	0	0	0	0	0	0	0	0	0	0	0	0	0	0	0	0	0	0	0	0	0	0	0	0	0	0	0	0	0	0	0	0	0	0	0	0	0	0	0	0	0	0	0	0	0	0	0	0	0
0	0	0	0	0	0	0	0	0	0	0	0	0	0	0	0	0	0	0	0	0	0	0	0	0	0	0	0	0	0	0	0	0	0	0	0	0	0	0	0	0	0	0	0	0	0	0	0	0	0
0	0	0	0	0	0	0	0	0	0	0	0	0	0	0	0	0	0	0	0	0	0	0	0	0	0	0	0	0	0	0	0	0	0	0	0	0	0	0	0	0	0	0	0	0	0	0	0	0	0
0	0	0	0	0	0	0	0	0	0	0	0	0	0	0	0	0	0	0	0	0	0	0	0	0	0	0	0	0	0	0	0	0	0	0	0	0	0	0	0	0	0	0	0	0	0	0	0	0	0
0	0	0	0	0	0	0	0	0	0	0	0	0	0	0	0	0	0	0	0	0	0	0	0	0	0	0	0	0	0	0	0	0	0	0	0	0	0	0	0	0	0	0	0	0	0	0	0	0	0
0	0	0	0	0	0	0	0	0	0	0	0	0	0	0	0	0	0	0	0	0	0	0	0	0	0	0	0	0	0	0	0	0	0	0	0	0	0	0	0	0	0	0	0	0	0	0	0	0	0
0	0	0	0	0	0	0	0	0	0	0	0	0	0	0	0	0	0	0	0	0	0	0	0	0	0	0	0	0	0	0	0	0	0	0	0	0	0	0	0	0	0	0	0	0	0	0	0	0	0
0	0	0	0	0	0	0	0	0	0	0	0	0	0	0	0	0	0	0	0	0	0	0	0	0	0	0	0	0	0	0	0	0	0	0	0	0	0	0	0	0	0	0	0	0	0	0	0	0	0
0	0	0	0	0	0	0	0	0	0	0	0	0	0	0	0	0	0	0	0	0	0	0	0	0	0	0	0	0	0	0	0	0	0	0	0	0	0	0	0	0	0	0	0	0	0	0	0	0	0
0	0	0	0	0	0	0	0	0	0	0	0	0	0	0	0	0	0	0	0	0	0	0	0	0	0	0	0	0	0	0	0	0	0	0	0	0	0	0	0	0	0	0	0	0	0	0	0	0	0
0	0	0	0	0	0	0	0	0	0	0	0	0	0	0	0	0	0	0	0	0	0	0	0	0	0	0	0	0	0	0	0	0	0	0	0	0	0	0	0	0	0	0	0	0	0	0	0	0	0
0	0	0	0	0	0	0	0	0	0	0	0	0	0	0	0	0	0	0	0	0	0	0	0	0	0	0	0	0	0	0	0	0	0	0	0	0	0	0	0	0	0	0	0	0	0	0	0	0	0
0	0	0	0	0	0	0	0	0	0	0	0	0	0	0	0	0	0	0	0	0	0	0	0	0	0	0	0	0	0	0	0	0	0	0	0	0	0	0	0	0	0	0	0	0	0	0	0	0	0
0	0	0	0	0	0	0	0	0	0	0	0	0	0	0	0	0	0	0	0	0	0	0	0	0	0	0	0	0	0	0	0	0	0	0	0	0	0	0	0	0	0	0	0	0	0	0	0	0	0
0	0	0	0	0	0	0	0	0	0	0	0	0	0	0	0	0	0	0	0	0	0	0	0	0	0	0	0	0	0	0	0	0	0	0	0	0	0	0	0	0	0	0	0	0	0	0	0	0	0
0	0	0	0	0	0	0	0	0	0	0	0	0	0	0	0	0	0	0	0	0	0	0	0	0	0	0	0	0	0	0	0	0	0	0	0	0	0	0	0	0	0	0	0	0	0	0	0	0	0
0	0	0	0	0	0	0	0	0	0	0	0	0	0	0	0	0	0	0	0	0	0	0	0	0	0	0	0	0	0	0	0	0	0	0	0	0	0	0	0	0	0	0	0	0	0	0	0	0	0
0	0	0	0	0	0	0	0	0	0	0	0	0	0	0	0	0	0	0	0	0	0	0	0	0	0	0	0	0	0	0	0	0	0	0	0	0	0	0	0	0	0	0	0	0	0	0	0	0	0
0	0	0	0	0	0	0	0	0	0	0	0	0	0	0	0	0	0	0	0	0	0	0	0	0	0	0	0	0	0	0	0	0	0	0	0	0	0	0	0	0	0	0	0	0	0	0	0	0	0
0	0	0	0	0	0	0	0	0	0	0	0	0	0	0	0	0	0	0	0	0	0	0	0	0	0	0	0	0	0	0	0	0	0	0	0	0	0	0	0	0	0	0	0	0	0	0	0	0	0
0	0	0	0	0	0	0	0	0	0	0	0	0	0	0	0	0	0	0	0	0	0	0	0	0	0	0	0	0	0	0	0	0	0	0	0	0	0	0	0	0	0	0	0	0	0	0	0	0	0
0	0	0	0	0	0	0	0	0	0	0	0	0	0	0	0	0	0	0	0	0	0	0	0	0	0	0	0	0	0	0	0	0	0	0	0	0	0	0	0	0	0	0	0	0	0	0	0	0	0
0	0	0	0	0	0	0	0	0	0	0	0	0	0	0	0	0	0	0	0	0	0	0	0	0	0	0	0	0	0	0	0	0	0	0	0	0	0	0	0	0	0	0	0	0	0	0	0	0	0
0	0	0	0	0	0	0	0	0	0	0	0	0	0	0	0	0	0	0	0	0	0	0	0	0	0	0	0	0	0	0	0	0	0	0	0	0	0	0	0	0	0	0	0	0	0	0	0	0	0
0	0	0	0	0	0	0	0	0	0	0	0	0	0	0	0	0	0	0	0	0	0	0	0	0	0	0	0	0	0	0	0	0	0	0	0	0	0	0	0	0	0	0	0	0	0	0	0	0	0
0	0	0	0	0	0	0	0	0	0	0	0	0	0	0	0	0	0	0	0	0	0	0	0	0	0	0	0	0	0	0	0	0	0	0	0	0	0	0	0	0	0	0	0	0	0	0	0	0	0
0	0	0	0	0	0	0	0	0	0	0	0	0	0	0	0	0	0	0	0	0	0	0	0	0	0	0	0	0	0	0	0	0	0	0	0	0	0	0	0	0	0	0	0	0	0	0	0	0	0
0	0	0	0	0	0	0	0	0	0	0	0	0	0	0	0	0	0	0	0	0	0	0	0	0	0	0	0	0	0	0	0	0	0	0	0	0	0	0	0	0	0	0	0	0	0	0	0	0	0
0	0	0	0	0	0	0	0	0	0	0	0	0	0	0	0	0	0	0	0	0	0	0	0	0	0	0	0	0	0	0	0	0	0	0	0	0	0	0	0	0	0	0	0	0	0	0	0	0	0
0	0	0	0	0	0	0	0	0	0	0	0	0	0	0	0	0	0	0	0	0	0	0	0	0	0	0	0	0	0	0	0	0	0	0	0	0	0	0	0	0	0	0	0	0	0	0	0	0	0
0	0	0	0	0	0	0	0	0	0	0	0	0	0	0	0	0	0	0	0	0	0	0	0	0	0	0	0	0	0	0	0	0	0	0	0	0	0	0	0	0	0	0	0	0	0	0	0	0	0
0	0	0	0	0	0	0	0	0	0	0	0	0	0	0	0	0	0	0	0	0	0	0	0	0	0	0	0	0	0	0	0	0	0	0	0	0	0	0	0	0	0	0	0	0	0	0	0	0	0
0	0	0	0	0	0	0	0	0	0	0	0	0	0	0	0	0	0	0	0	0	0	0	0	0	0	0	0	0	0	0	0	0	0	0	0	0	0	0	0	0	0	0	0	0	0	0	0	0	0
0	0	0	0	0	0	0	0	0	0	0	0	0	0	0	0	0	0	0	0	0	0	0	0	0	0	0	0	0	0	0	0	0	0	0	0	0	0	0	0	0	0	0	0	0	0	0	0	0	0
0	0	0	0	0	0	0	0	0	0	0	0	0	0	0	0	0	0	0	0	0	0	0	0	0	0	0	0	0	0	0	0	0	0	0	0	0	0	0	0	0	0	0	0	0	0	0	0	0	0
0	0	0	0	0	0	0	0	0	0	0	0	0	0	0	0	0	0	0	0	0	0	0	0	0	0	0	0	0	0	0	0	0	0	0	0	0	0	0	0	0	0	0	0	0	0	0	0	0	0
0	0	0	0	0	0	0	0	0	0	0	0	0	0	0	0	0	0	0	0	0	0	0	0	0	0	0	0	0	0	0	0	0	0	0	0	0	0	0	0	0	0	0	0	0	0	0	0	0	0
0	0	0	0	0	0	0	0	0	0	0	0	0	0	0	0	0	0	0	0	0	0	0	0	0	0	0	0	0	0	0	0	0	0	0	0	0	0	0	0	0	0	0	0	0	0	0	0	0	0
0	0	0	0	0	0	0	0	0	0	0	0	0	0	0	0	0	0	0	0	0	0	0	0	0	0	0	0	0	0	0	0	0	0	0	0	0	0	0	0	0	0	0	0	0	0	0	0	0	0
0	0	0	0	0	0	0	0	0	0	0	0	0	0	0	0	0	0	0	0	0	0	0	0	0	0	0	0	0	0	0	0	0	0	0	0	0	0	0	0	0	0	0	0	0	0	0	0	0	0
0	0	0	0	0	0	0	0	0	0	0	0	0	0	0	0	0	0	0	0	0	0	0	0	0	0	0	0	0	0	0	0	0	0	0	0	0	0	0	0	0	0	0	0	0	0	0	0	0	0
0	0	0	0	0	0	0	0	0	0	0	0	0	0	0	0	0	0	0	0	0	0	0	0	0	0	0	0	0	0	0	0	0	0	0	0	0	0	0	0	0	0	0	0	0	0	0	0	0	0
0	0	0	0	0	0	0	0	0	0	0	0	0	0	0	0	0	0	0	0	0	0	0	0	0	0	0	0	0	0	0	0	0	0	0	0	0	0	0	0	0	0	0	0	0	0	0	0	0	0
0	0	0	0	0	0	0	0	0	0	0	0	0	0	0	0	0	0	0	0	0	0	0	0	0	0	0	0	0	0	0	0	0	0	0	0	0	0	0	0	0	0	0	0	0	0	0	0	0	0
0	0	0	0	0	0	0	0	0	0	0	0	0	0	0	0	0	0	0	0	0	0	0	0	0	0	0	0	0	0	0	0	0	0	0	0	0	0	0	0	0	0	0	0	0	0	0	0	0	0
0	0	0	0	0	0	0	0	0	0	0	0	0	0	0	0	0	0	0	0	0	0	0	0	0	0	0	0	0	0	0	0	0	0	0	0	0	0	0	0	0	0	0	0	0	0	0	0	0	0
0	0	0	0	0	0	0	0	0	0	0	0	0	0	0	0	0	0	0	0	0	0	0	0	0	0	0	0	0	0	0	0	0	0	0	0	0	0	0	0	0	0	0	0	0	0	0	0	0	0
0	0	0	0	0	0	0	0	0	0	0	0	0	0	0	0	0	0	0	0	0	0	0	0	0	0	0	0	0	0	0	0	0	0	0	0	0	0	0	0	0	0	0	0	0	0	0	0	0	0
0	0	0	0	0	0	0	0	0	0	0	0	0	0	0	0	0	0	0	0	0	0	0	0	0	0	0	0	0	0	0	0	0	0	0	0	0	0	0	0	0	0	0	0	0	0	0	0	0	0
0	0	0	0	0	0	0	0	0	0	0	0	0	0	0	0	0	0	0	0	0	0	0	0	0	0	0	0	0	0	0	0	0	0	0	0	0	0	0	0	0	0	0	0	0	0	0	0	0	0
0	0	0	0	0	0	0	0	0	0	0	0	0	0	0	0	0	0	0	0	0	0	0	0	0	0	0	0	0	0	0	0	0	0	0	0	0	0	0	0	0	0	0	0	0	0	0	0	0	0
0	0	0	0	0	0	0	0	0	0	0	0	0	0	0	0	0	0	0	0	0	0	0	0	0	0	0	0	0	0	0	0	0	0	0	0	0	0	0	0	0	0	0	0	0	0	0	0	0	0
0	0	0	0	0	0	0	0	0	0	0	0	0	0	0	0	0	0	0	0	0	0	0	0	0	0	0	0	0	0	0	0	0	0	0	0	0	0	0	0	0	0	0	0	0	0	0	0	0	0
0	0	0	0	0	0	0	0	0	0	0	0	0	0	0	0	0	0	0	0	0	0	0	0	0	0	0	0	0	0	0	0	0	0	0	0	0	0	0	0	0	0	0	0	0	0	0	0	0	0
0	0	0	0	0	0	0	0	0	0	0	0	0	0	0	0	0	0	0	0	0	0	0	0	0	0	0	0	0	0	0	0	0	0	0	0	0	0	0	0	0	0	0	0	0	0	0	0	0	0
0	0	0	0	0	0	0	0	0	0	0	0	0	0	0	0	0	0	0	0	0	0	0	0	0	0	0	0	0	0	0	0	0	0	0	0	0	0	0	0	0	0	0	0	0	0	0	0	0	0
0	0	0	0	0	0	0	0	0	0	0	0	0	0	0	0	0	0	0	0	0	0	0	0	0	0	0	0	0	0	0	0	0	0	0	0	0	0	0	0	0	0	0	0	0	0	0	0	0	0
0	0	0	0	0	0	0	0	0	0	0	0	0	0	0	0	0	0	0	0	0	0	0	0	0	0	0	0	0	0	0	0	0	0	0	0	0	0	0	0	0	0	0	0	0	0	0	0	0	0
0	0	0	0	0	0	0	0	0	0	0	0	0	0	0	0	0	0	0	0	0	0	0	0	0	0	0	0	0	0	0	0	0	0	0	0	0	0	0	0	0	0	0	0	0	0	0	0	0	0
0	0	0	0	0	0	0	0	0	0	0	0	0	0	0	0	0	0	0	0	0	0	0	0	0	0	0	0	0	0	0	0	0	0	0	0	0	0	0	0	0	0	0	0	0	0	0	0	0	0
0	0	0	0	0	0	0	0	0	0	0	0	0	0	0	0	0	0	0	0	0	0	0	0	0	0	0	0	0	0	0	0	0	0	0	0	0	0	0	0	0	0	0	0	0	0	0	0	0	0
0	0	0	0	0	0	0	0	0	0	0	0	0	0	0	0	0	0	0	0	0	0	0	0	0	0	0	0	0	0	0	0	0	0	0	0	0	0	0	0	0	0	0	0	0	0	0	0	0	0
0	0	0	0	0	0	0	0	0	0	0	0	0	0	0	0	0	0	0	0	0	0	0	0	0	0	0	0	0	0	0	0	0	0	0	0	0	0	0	0	0	0	0	0	0	0	0	0	0	0
0	0	0	0	0	0	0	0	0	0	0	0	0	0	0	0	0	0	0	0	0	0	0	0	0	0	0	0	0	0	0	0	0	0	0	0	0	0	0	0	0	0	0	0	0	0	0	0	0	0
0	0	0	0	0	0	0	0	0	0	0	0	0	0	0	0	0	0	0	0	0	0	0	0	0	0	0	0	0	0	0	0	0	0	0	0	0	0	0	0	0	0	0	0	0	0	0	0	0	0
0	0	0	0	0	0	0	0	0	0	0	0	0	0	0	0	0	0	0	0	0	0	0	0	0	0	0	0	0	0	0	0	0	0	0	0	0	0	0	0	0	0	0	0	0	0	0	0	0	0
0	0	0	0	0	0	0	0	0	0	0	0	0	0	0	0	0	0	0	0	0	0	0	0	0	0	0	0	0	0	0	0	0	0	0	0	0	0	0	0	0	0	0	0	0	0	0	0	0	0
0	0	0	0	0	0	0	0	0	0	0	0	0	0	0	0	0	0	0	0	0	0	0	0	0	0	0	0	0	0	0	0	0	0	0	0	0	0	0	0	0	0	0	0	0	0	0	0	0	0
0	0	0	0	0	0	0	0	0	0	0	0	0	0	0	0	0	0	0	0	0	0	0	0	0	0	0	0	0	0	0	0	0	0	0	0	0	0	0	0	0	0	0	0	0	0	0	0	0	0
0	0	0	0	0	0	0	0	0	0	0	0	0	0	0	0	0	0	0	0	0	0	0	0	0	0	0	0	0	0	0	0	0	0	0	0	0	0	0	0	0	0	0	0	0	0	0	0	0	0
0	0	0	0	0	0	0	0	0	0	0	0	0	0	0	0	0	0	0	0	0	0	0	0	0	0	0	0	0	0	0	0	0	0	0	0	0	0	0	0	0	0	0	0	0	0	0	0	0	0
0	0	0	0	0	0	0	0	0	0	0	0	0	0	0	0	0	0	0	0	0	0	0	0	0	0	0	0	0	0	0	0	0	0	0	0	0	0	0	0	0	0	0	0	0	0	0	0	0	0
0	0	0	0	0	0	0	0	0	0	0	0	0	0	0	0	0	0	0	0	0	0	0	0	0	0	0	0	0	0	0	0	0	0	0	0	0	0	0	0	0	0	0	0	0	0	0	0	0	0
0	0	0	0	0	0	0	0	0	0	0	0	0	0	0	0	0	0	0	0	0	0	0	0	0	0	0	0	0	0	0	0	0	0	0	0	0	0	0	0	0	0	0	0	0	0	0	0	0	0
0	0	0	0	0	0	0	0	0	0	0	0	0	0	0	0	0	0	0	0	0	0	0	0	0	0	0	0	0	0	0	0	0	0	0	0	0	0	0	0	0	0	0	0	0	0	0	0	0	0
0	0	0	0	0	0	0	0	0	0	0	0	0	0	0	0	0	0	0	0	0	0	0	0	0	0	0	0	0	0	0	0	0	0	0	0	0	0	0	0	0	0	0	0	0	0	0	0	0	0
0	0	0	0	0	0	0	0	0	0	0	0	0	0	0	0	0	0	0	0	0	0	0	0	0	0	0	0	0	0	0	0	0	0	0	0	0	0	0	0	0	0	0	0	0	0	0	0	0	0
0	0	0	0	0	0	0	0	0	0	0	0	0	0	0	0	0	0	0	0	0	0	0	0	0	0	0	0	0	0	0	0	0	0	0	0	0	0	0	0	0	0	0	0	0	0	0	0	0	0
0	0	0	0	0	0	0	0	0	0	0	0	0	0	0	0	0	0	0	0	0	0	0	0	0	0	0	0	0	0	0	0	0	0	0	0	0	0	0	0	0	0	0	0	0	0	0	0	0	0
0	0	0	0	0	0	0	0	0	0	0	0	0	0	0	0	0	0	0	0	0	0	0	0	0	0	0	0	0	0	0	0	0	0	0	0	0	0	0	0	0	0	0	0	0	0	0	0	0	0
0	0	0	0	0	0	0	0	0	0	0	0	0	0	0	0	0	0	0	0	0	0	0	0	0	0	0	0	0	0	0	0	0	0	0	0	0	0	0	0	0	0	0	0	0	0	0	0	0	0
0	0	0	0	0	0	0	0	0	0	0	0	0	0	0	0	0	0	0	0	0	0	0	0	0	0	0	0	0	0	0	0	0	0	0	0	0	0	0	0	0	0	0	0	0	0	0	0	0	0
2	2	2	2	2	2	2	2	2	2	2	2	1	1	1	1	1	1	1	1	1	1	1	1	0	0	0	0	0	0	0	0	0	0	0	0	0	0	0	0	0	0	0	0	0	0	0	0	0	0
2	2	2	2	2	2	2	2	2	2	2	2	1	1	1	1	1	1	1	1	1	1	1	1	0	0	0	0	0	0	0	0	0	0	0	0	0	0	0	0	0	0	0	0	0	0	0	0	0	0
2	2	2	2	2	2	2	2	2	2	2	2	1	1	1	1	1	1	1	1	1	1	1	1	0	0	0	0	0	0	0	0	0	0	0	0	0	0	0	0	0	0	0	0	0	0	0	0	0	0
2	2	2	2	2	2	2	2	2	2	2	2	1	1	1	1	1	1	1	1	1	1	1	1	0	0	0	0	0	0	0	0	0	0	0	0	0	0	0	0	0	0	0	0	0	0	0	0	0	0
2	2	2	2	2	2	2	2	2	2	2	2	1	1	1	1	1	1	1	1	1	1	1	1	0	0	0	0	0	0	0	0	0	0	0	0	0	0	0	0	0	0	0	0	0	0	0	0	0	0
2	2	2	2	2	2	2	2	2	2	2	2	1	1	1	1	1	1	1	1	1	1	1	1	0	0	0	0	0	0	0	0	0	0	0	0	0	0	0	0	0	0	0	0	0	0	0	0	0	0
2	2	2	2	2	2	2	2	2	2	2	2	1	1	1	1	1	1	1	1	1	1	1	1	0	0	0	0	0	0	0	0	0	0	0	0	0	0	0	0	0	0	0	0	0	0	0	0	0	0
2	2	2	2	2	2	2	2	2	2	2	2	1	1	1	1	1	1	1	1	1	1	1	1	0	0	0	0	0	0	0	0	0	0	0	0	0	0	0	0	0	0	0	0	0	0	0	0	0	0
2	2	2	2	2	2	2	2	2	2	2	2	1	1	1	1	1	1	1	1	1	1	1	1	0	0	0	0	0	0	0	0	0	0	0	0	0	0	0	0	0	0	0	0	0	0	0	0	0	0
2	2	2	2	2	2	2	2	2	2	2	2	1	1	1	1	1	1	1	1	1	1	1	1	0	0	0	0	0	0	0	0	0	0	0	0	0	0	0	0	0	0	0	0	0	0	0	0	0	0
2	2	2	2	2	2	2	2	2	2	2	2	1	1	1	1	1	1	1	1	1	1	1	1	0	0	0	0	0	0	0	0	0	0	0	0	0	0	0	0	0	0	0	0	0	0	0	0	0	0
2	2	2	2	2	2	2	2	2	2	2	2	1	1	1	1	1	1	1	1	1	1	1	1	0	0	0	0	0	0	0	0	0	0	0	0	0	0	0	0	0	0	0	0	0	0	0	0	0	0
1	1	1	1	1	1	1	1	1	1	1	1	2	2	2	2	2	2	2	2	2	2	2	2	0	0	0	0	0	0	0	0	0	0	0	0	0	0	0	0	0	0	0	0	0	0	0	0	0	0
1	1	1	1	1	1	1	1	1	1	1	1	2	2	2	2	2	2	2	2	2	2	2	2	0	0	0	0	0	0	0	0	0	0	0	0	0	0	0	0	0	0	0	0	0	0	0	0	0	0
1	1	1	1	1	1	1	1	1	1	1	1	2	2	2	2	2	2	2	2	2	2	2	2	0	0	0	0	0	0	0	0	0	0	0	0	0	0	0	0	0	0	0	0	0	0	0	0	0	0
1	1	1	1	1	1	1	1	1	1	1	1	2	2	2	2	2	2	2	2	2	2	2	2	0	0	0	0	0	0	0	0	0	0	0	0	0	0	0	0	0	0	0	0	0	0	0	0	0	0
1	1	1	1	1	1	1	1	1	1	1	1	2	2	2	2	2	2	2	2	2	2	2	2	0	0	0	0	0	0	0	0	0	0	0	0	0	0	0	0	0	0	0	0	0	0	0	0	0	0
1	1	1	1	1	1	1	1	1	1	1	1	2	2	2	2	2	2	2	2	2	2	2	2	0	0	0	0	0	0	0	0	0	0	0	0	0	0	0	0	0	0	0	0	0	0	0	0	0	0
1	1	1	1	1	1	1	1	1	1	1	1	2	2	2	2	2	2	2	2	2	2	2	2	0	0	0	0	0	0	0	0	0	0	0	0	0	0	0	0	0	0	0	0	0	0	0	0	0	0
1	1	1	1	1	1	1	1	1	1	1	1	2	2	2	2	2	2	2	2	2	2	2	2	0	0	0	0	0	0	0	0	0	0	0	0	0	0	0	0	0	0	0	0	0	0	0	0	0	0
1	1	1	1	1	1	1	1	1	1	1	1	2	2	2	2	2	2	2	2	2	2	2	2	0	0	0	0	0	0	0	0	0	0	0	0	0	0	0	0	0	0	0	0	0	0	0	0	0	0
1	1	1	1	1	1	1	1	1	1	1	1	2	2	2	2	2	2	2	2	2	2	2	2	0	0	0	0	0	0	0	0	0	0	0	0	0	0	0	0	0	0	0	0	0	0	0	0	0	0
1	1	1	1	1	1	1	1	1	1	1	1	2	2	2	2	2	2	2	2	2	2	2	2	0	0	0	0	0	0	0	0	0	0	0	0	0	0	0	0	0	0	0	0	0	0	0	0	0	0
0	0	0	0	0	0	0	0	0	0	0	0	0	0	0	0	0	0	0	0	0	0	0	0	2	2	2	2	2	2	2	2	2	2	2	2	2	2	2	2	2	2	2	1	1	1	1	1	1	1
0	0	0	0	0	0	0	0	0	0	0	0	0	0	0	0	0	0	0	0	0	0	0	0	2	2	2	2	2	2	2	2	2	2	2	2	2	2	2	2	2	2	2	1	1	1	1	1	1	1
0	0	0	0	0	0	0	0	0	0	0	0	0	0	0	0	0	0	0	0	0	0	0	0	2	2	2	2	2	2	2	2	2	2	2	2	2	2	2	2	2	2	2	1	1	1	1	1	1	1
0	0	0	0	0	0	0	0	0	0	0	0	0	0	0	0	0	0	0	0	0	0	0	0	2	2	2	2	2	2	2	2	2	2	2	2	2	2	2	2	2	2	2	1	1	1	1	1	1	1
0	0	0	0	0	0	0	0	0	0	0	0	0	0	0	0	0	0	0	0	0	0	0	0	2	2	2	2	2	2	2	2	2	2	2	2	2	2	2	2	2	2	2	1	1	1	1	1	1	1
0	0	0	0	0	0	0	0	0	0	0	0	0	0	0	0	0	0	0	0	0	0	0	0	2	2	2	2	2	2	2	2	2	2	2	2	2	2	2	2	2	2	2	1	1	1	1	1	1	1
0	0	0	0	0	0	0	0	0	0	0	0	0	0	0	0	0	0	0	0	0	0	0	0	2	2	2	2	2	2	2	2	2	2	2	2	2	2	2	2	2	2	2	1	1	1	1	1	1	1
0	0	0	0	0	0	0	0	0	0	0	0	0	0	0	0	0	0	0	0	0	0	0	0	2	2	2	2	2	2	2	2	2	2	2	2	2	2	2	2	2	2	2	1	1	1	1	1	1	1
0	0	0	0	0	0	0	0	0	0	0	0	0	0	0	0	0	0	0	0	0	0	0	0	2	2	2	2	2	2	2	2	2	2	2	2	2	2	2	2	2	2	2	1	1	1	1	1	1	1
0	0	0	0	0	0	0	0	0	0	0	0	0	0	0	0	0	0	0	0	0	0	0	0	2	2	2	2	2	2	2	2	2	2	2	2	2	2	2	2	2	2	2	1	1	1	1	1	1	1
0	0	0	0	0	0	0	0	0	0	0	0	0	0	0	0	0	0	0	0	0	0	0	0	2	2	2	2	2	2	2	2	2	2	2	2	2	2	2	2	2	2	2	1	1	1	1	1	1	1
0	0	0	0	0	0	0	0	0	0	0	0	0	0	0	0	0	0	0	0	0	0	0	0	2	2	2	2	2	2	2	2	2	2	2	2	2	2	2	2	2	2	2	1	1	1	1	1	1	1
0	0	0	0	0	0	0	0	0	0	0	0	0	0	0	0	0	0	0	0	0	0	0	0	2	2	2	2	2	2	2	2	2	2	2	2	2	2	2	2	2	2	2	1	1	1	1	1	1	1
0	0	0	0	0	0	0	0	0	0	0	0	0	0	0	0	0	0	0	0	0	0	0	0	2	2	2	2	2	2	2	2	2	2	2	2	2	2	2	2	2	2	2	1	1	1	1	1	1	1
0	0	0	0	0	0	0	0	0	0	0	0	0	0	0	0	0	0	0	0	0	0	0	0	2	2	2	2	2	2	2	2	2	2	2	2	2	2	2	2	2	2	2	1	1	1	1	1	1	1
0	0	0	0	0	0	0	0	0	0	0	0	0	0	0	0	0	0	0	0	0	0	0	0	2	2	2	2	2	2	2	2	2	2	2	2	2	2	2	2	2	2	2	1	1	1	1	1	1	1
0	0	0	0	0	0	0	0	0	0	0	0	0	0	0	0	0	0	0	0	0	0	0	0	2	2	2	2	2	2	2	2	2	2	2	2	2	2	2	2	2	2	2	1	1	1	1	1	1	1
0	0	0	0	0	0	0	0	0	0	0	0	0	0	0	0	0	0	0	0	0	0	0	0	2	2	2	2	2	2	2	2	2	2	2	2	2	2	2	2	2	2	2	1	1	1	1	1	1	1
0	0	0	0	0	0	0	0	0	0	0	0	0	0	0	0	0	0	0	0	0	0	0	0	2	2	2	2	2	2	2	2	2	2	2	2	2	2	2	2	2	2	2	1	1	1	1	1	1	1
0	0	0	0	0	0	0	0	0	0	0	0	0	0	0	0	0	0	0	0	0	0	0	0	2	2	2	2	2	2	2	2	2	2	2	2	2	2	2	2	2	2	2	1	1	1	1	1	1	1
0	0	0	0	0	0	0	0	0	0	0	0	0	0	0	0	0	0	0	0	0	0	0	0	1	1	1	1	1	1	1	1	1	1	1	1	1	1	1	1	1	1	1	2	2	2	2	2	2	2
0	0	0	0	0	0	0	0	0	0	0	0	0	0	0	0	0	0	0	0	0	0	0	0	1	1	1	1	1	1	1	1	1	1	1	1	1	1	1	1	1	1	1	2	2	2	2	2	2	2
0	0	0	0	0	0	0	0	0	0	0	0	0	0	0	0	0	0	0	0	0	0	0	0	1	1	1	1	1	1	1	1	1	1	1	1	1	1	1	1	1	1	1	2	2	2	2	2	2	2
0	0	0	0	0	0	0	0	0	0	0	0	0	0	0	0	0	0	0	0	0	0	0	0	1	1	1	1	1	1	1	1	1	1	1	1	1	1	1	1	1	1	1	2	2	2	2	2	2	2
0	0	0	0	0	0	0	0	0	0	0	0	0	0	0	0	0	0	0	0	0	0	0	0	1	1	1	1	1	1	1	1	1	1	1	1	1	1	1	1	1	1	1	2	2	2	2	2	2	2
0	0	0	0	0	0	0	0	0	0	0	0	0	0	0	0	0	0	0	0	0	0	0	0	1	1	1	1	1	1	1	1	1	1	1	1	1	1	1	1	1	1	1	2	2	2	2	2	2	2
0	0	0	0	0	0	0	0	0	0	0	0	0	0	0	0	0	0	0	0	0	0	0	0	1	1	1	1	1	1	1	1	1	1	1	1	1	1	1	1	1	1	1	2	2	2	2	2	2	2
0	0	0	0	0	0	0	0	0	0	0	0	0	0	0	0	0	0	0	0	0	0	0	0	1	1	1	1	1	1	1	1	1	1	1	1	1	1	1	1	1	1	1	2	2	2	2	2	2	2
0	0	0	0	0	0	0	0	0	0	0	0	0	0	0	0	0	0	0	0	0	0	0	0	1	1	1	1	1	1	1	1	1	1	1	1	1	1	1	1	1	1	1	2	2	2	2	2	2	2
0	0	0	0	0	0	0	0	0	0	0	0	0	0	0	0	0	0	0	0	0	0	0	0	1	1	1	1	1	1	1	1	1	1	1	1	1	1	1	1	1	1	1	2	2	2	2	2	2	2
0	0	0	0	0	0	0	0	0	0	0	0	0	0	0	0	0	0	0	0	0	0	0	0	1	1	1	1	1	1	1	1	1	1	1	1	1	1	1	1	1	1	1	2	2	2	2	2	2	2
0	0	0	0	0	0	0	0	0	0	0	0	0	0	0	0	0	0	0	0	0	0	0	0	1	1	1	1	1	1	1	1	1	1	1	1	1	1	1	1	1	1	1	2	2	2	2	2	2	2
0	0	0	0	0	0	0	0	0	0	0	0	0	0	0	0	0	0	0	0	0	0	0	0	1	1	1	1	1	1	1	1	1	1	1	1	1	1	1	1	1	1	1	2	2	2	2	2	2	2
0	0	0	0	0	0	0	0	0	0	0	0	0	0	0	0	0	0	0	0	0	0	0	0	1	1	1	1	1	1	1	1	1	1	1	1	1	1	1	1	1	1	1	2	2	2	2	2	2	2
0	0	0	0	0	0	0	0	0	0	0	0	0	0	0	0	0	0	0	0	0	0	0	0	1	1	1	1	1	1	1	1	1	1	1	1	1	1	1	1	1	1	1	2	2	2	2	2	2	2
0	0	0	0	0	0	0	0	0	0	0	0	0	0	0	0	0	0	0	0	0	0	0	0	0	0	0	0	0	0	0	0	0	0	0	0	0	0	0	0	0	0	0	0	0	0	0	0	0	0
0	0	0	0	0	0	0	0	0	0	0	0	0	0	0	0	0	0	0	0	0	0	0	0	0	0	0	0	0	0	0	0	0	0	0	0	0	0	0	0	0	0	0	0	0	0	0	0	0	0
0	0	0	0	0	0	0	0	0	0	0	0	0	0	0	0	0	0	0	0	0	0	0	0	0	0	0	0	0	0	0	0	0	0	0	0	0	0	0	0	0	0	0	0	0	0	0	0	0	0
0	0	0	0	0	0	0	0	0	0	0	0	0	0	0	0	0	0	0	0	0	0	0	0	0	0	0	0	0	0	0	0	0	0	0	0	0	0	0	0	0	0	0	0	0	0	0	0	0	0
0	0	0	0	0	0	0	0	0	0	0	0	0	0	0	0	0	0	0	0	0	0	0	0	0	0	0	0	0	0	0	0	0	0	0	0	0	0	0	0	0	0	0	0	0	0	0	0	0	0
0	0	0	0	0	0	0	0	0	0	0	0	0	0	0	0	0	0	0	0	0	0	0	0	0	0	0	0	0	0	0	0	0	0	0	0	0	0	0	0	0	0	0	0	0	0	0	0	0	0
0	0	0	0	0	0	0	0	0	0	0	0	0	0	0	0	0	0	0	0	0	0	0	0	0	0	0	0	0	0	0	0	0	0	0	0	0	0	0	0	0	0	0	0	0	0	0	0	0	0
0	0	0	0	0	0	0	0	0	0	0	0	0	0	0	0	0	0	0	0	0	0	0	0	0	0	0	0	0	0	0	0	0	0	0	0	0	0	0	0	0	0	0	0	0	0	0	0	0	0
0	0	0	0	0	0	0	0	0	0	0	0	0	0	0	0	0	0	0	0	0	0	0	0	0	0	0	0	0	0	0	0	0	0	0	0	0	0	0	0	0	0	0	0	0	0	0	0	0	0
0	0	0	0	0	0	0	0	0	0	0	0	0	0	0	0	0	0	0	0	0	0	0	0	0	0	0	0	0	0	0	0	0	0	0	0	0	0	0	0	0	0	0	0	0	0	0	0	0	0
0	0	0	0	0	0	0	0	0	0	0	0	0	0	0	0	0	0	0	0	0	0	0	0	0	0	0	0	0	0	0	0	0	0	0	0	0	0	0	0	0	0	0	0	0	0	0	0	0	0
0	0	0	0	0	0	0	0	0	0	0	0	0	0	0	0	0	0	0	0	0	0	0	0	0	0	0	0	0	0	0	0	0	0	0	0	0	0	0	0	0	0	0	0	0	0	0	0	0	0
0	0	0	0	0	0	0	0	0	0	0	0	0	0	0	0	0	0	0	0	0	0	0	0	0	0	0	0	0	0	0	0	0	0	0	0	0	0	0	0	0	0	0	0	0	0	0	0	0	0
0	0	0	0	0	0	0	0	0	0	0	0	0	0	0	0	0	0	0	0	0	0	0	0	0	0	0	0	0	0	0	0	0	0	0	0	0	0	0	0	0	0	0	0	0	0	0	0	0	0
0	0	0	0	0	0	0	0	0	0	0	0	0	0	0	0	0	0	0	0	0	0	0	0	0	0	0	0	0	0	0	0	0	0	0	0	0	0	0	0	0	0	0	0	0	0	0	0	0	0
0	0	0	0	0	0	0	0	0	0	0	0	0	0	0	0	0	0	0	0	0	0	0	0	0	0	0	0	0	0	0	0	0	0	0	0	0	0	0	0	0	0	0	0	0	0	0	0	0	0
0	0	0	0	0	0	0	0	0	0	0	0	0	0	0	0	0	0	0	0	0	0	0	0	0	0	0	0	0	0	0	0	0	0	0	0	0	0	0	0	0	0	0	0	0	0	0	0	0	0
0	0	0	0	0	0	0	0	0	0	0	0	0	0	0	0	0	0	0	0	0	0	0	0	0	0	0	0	0	0	0	0	0	0	0	0	0	0	0	0	0	0	0	0	0	0	0	0	0	0
0	0	0	0	0	0	0	0	0	0	0	0	0	0	0	0	0	0	0	0	0	0	0	0	0	0	0	0	0	0	0	0	0	0	0	0	0	0	0	0	0	0	0	0	0	0	0	0	0	0
0	0	0	0	0	0	0	0	0	0	0	0	0	0	0	0	0	0	0	0	0	0	0	0	0	0	0	0	0	0	0	0	0	0	0	0	0	0	0	0	0	0	0	0	0	0	0	0	0	0
0	0	0	0	0	0	0	0	0	0	0	0	0	0	0	0	0	0	0	0	0	0	0	0	0	0	0	0	0	0	0	0	0	0	0	0	0	0	0	0	0	0	0	0	0	0	0	0	0	0
0	0	0	0	0	0	0	0	0	0	0	0	0	0	0	0	0	0	0	0	0	0	0	0	0	0	0	0	0	0	0	0	0	0	0	0	0	0	0	0	0	0	0	0	0	0	0	0	0	0
0	0	0	0	0	0	0	0	0	0	0	0	0	0	0	0	0	0	0	0	0	0	0	0	0	0	0	0	0	0	0	0	0	0	0	0	0	0	0	0	0	0	0	0	0	0	0	0	0	0
0	0	0	0	0	0	0	0	0	0	0	0	0	0	0	0	0	0	0	0	0	0	0	0	0	0	0	0	0	0	0	0	0	0	0	0	0	0	0	0	0	0	0	0	0	0	0	0	0	0
0	0	0	0	0	0	0	0	0	0	0	0	0	0	0	0	0	0	0	0	0	0	0	0	0	0	0	0	0	0	0	0	0	0	0	0	0	0	0	0	0	0	0	0	0	0	0	0	0	0
0	0	0	0	0	0	0	0	0	0	0	0	0	0	0	0	0	0	0	0	0	0	0	0	0	0	0	0	0	0	0	0	0	0	0	0	0	0	0	0	0	0	0	0	0	0	0	0	0	0
0	0	0	0	0	0	0	0	0	0	0	0	0	0	0	0	0	0	0	0	0	0	0	0	0	0	0	0	0	0	0	0	0	0	0	0	0	0	0	0	0	0	0	0	0	0	0	0	0	0
0	0	0	0	0	0	0	0	0	0	0	0	0	0	0	0	0	0	0	0	0	0	0	0	0	0	0	0	0	0	0	0	0	0	0	0	0	0	0	0	0	0	0	0	0	0	0	0	0	0
0	0	0	0	0	0	0	0	0	0	0	0	0	0	0	0	0	0	0	0	0	0	0	0	0	0	0	0	0	0	0	0	0	0	0	0	0	0	0	0	0	0	0	0	0	0	0	0	0	0
0	0	0	0	0	0	0	0	0	0	0	0	0	0	0	0	0	0	0	0	0	0	0	0	0	0	0	0	0	0	0	0	0	0	0	0	0	0	0	0	0	0	0	0	0	0	0	0	0	0
0	0	0	0	0	0	0	0	0	0	0	0	0	0	0	0	0	0	0	0	0	0	0	0	0	0	0	0	0	0	0	0	0	0	0	0	0	0	0	0	0	0	0	0	0	0	0	0	0	0
0	0	0	0	0	0	0	0	0	0	0	0	0	0	0	0	0	0	0	0	0	0	0	0	0	0	0	0	0	0	0	0	0	0	0	0	0	0	0	0	0	0	0	0	0	0	0	0	0	0
0	0	0	0	0	0	0	0	0	0	0	0	0	0	0	0	0	0	0	0	0	0	0	0	0	0	0	0	0	0	0	0	0	0	0	0	0	0	0	0	0	0	0	0	0	0	0	0	0	0
0	0	0	0	0	0	0	0	0	0	0	0	0	0	0	0	0	0	0	0	0	0	0	0	0	0	0	0	0	0	0	0	0	0	0	0	0	0	0	0	0	0	0	0	0	0	0	0	0	0
0	0	0	0	0	0	0	0	0	0	0	0	0	0	0	0	0	0	0	0	0	0	0	0	0	0	0	0	0	0	0	0	0	0	0	0	0	0	0	0	0	0	0	0	0	0	0	0	0	0
0	0	0	0	0	0	0	0	0	0	0	0	0	0	0	0	0	0	0	0	0	0	0	0	0	0	0	0	0	0	0	0	0	0	0	0	0	0	0	0	0	0	0	0	0	0	0	0	0	0
0	0	0	0	0	0	0	0	0	0	0	0	0	0	0	0	0	0	0	0	0	0	0	0	0	0	0	0	0	0	0	0	0	0	0	0	0	0	0	0	0	0	0	0	0	0	0	0	0	0
0	0	0	0	0	0	0	0	0	0	0	0	0	0	0	0	0	0	0	0	0	0	0	0	0	0	0	0	0	0	0	0	0	0	0	0	0	0	0	0	0	0	0	0	0	0	0	0	0	0
0	0	0	0	0	0	0	0	0	0	0	0	0	0	0	0	0	0	0	0	0	0	0	0	0	0	0	0	0	0	0	0	0	0	0	0	0	0	0	0	0	0	0	0	0	0	0	0	0	0
0	0	0	0	0	0	0	0	0	0	0	0	0	0	0	0	0	0	0	0	0	0	0	0	0	0	0	0	0	0	0	0	0	0	0	0	0	0	0	0	0	0	0	0	0	0	0	0	0	0
0	0	0	0	0	0	0	0	0	0	0	0	0	0	0	0	0	0	0	0	0	0	0	0	0	0	0	0	0	0	0	0	0	0	0	0	0	0	0	0	0	0	0	0	0	0	0	0	0	0
0	0	0	0	0	0	0	0	0	0	0	0	0	0	0	0	0	0	0	0	0	0	0	0	0	0	0	0	0	0	0	0	0	0	0	0	0	0	0	0	0	0	0	0	0	0	0	0	0	0
0	0	0	0	0	0	0	0	0	0	0	0	0	0	0	0	0	0	0	0	0	0	0	0	0	0	0	0	0	0	0	0	0	0	0	0	0	0	0	0	0	0	0	0	0	0	0	0	0	0
0	0	0	0	0	0	0	0	0	0	0	0	0	0	0	0	0	0	0	0	0	0	0	0	0	0	0	0	0	0	0	0	0	0	0	0	0	0	0	0	0	0	0	0	0	0	0	0	0	0
0	0	0	0	0	0	0	0	0	0	0	0	0	0	0	0	0	0	0	0	0	0	0	0	0	0	0	0	0	0	0	0	0	0	0	0	0	0	0	0	0	0	0	0	0	0	0	0	0	0
0	0	0	0	0	0	0	0	0	0	0	0	0	0	0	0	0	0	0	0	0	0	0	0	0	0	0	0	0	0	0	0	0	0	0	0	0	0	0	0	0	0	0	0	0	0	0	0	0	0
0	0	0	0	0	0	0	0	0	0	0	0	0	0	0	0	0	0	0	0	0	0	0	0	0	0	0	0	0	0	0	0	0	0	0	0	0	0	0	0	0	0	0	0	0	0	0	0	0	0
0	0	0	0	0	0	0	0	0	0	0	0	0	0	0	0	0	0	0	0	0	0	0	0	0	0	0	0	0	0	0	0	0	0	0	0	0	0	0	0	0	0	0	0	0	0	0	0	0	0
0	0	0	0	0	0	0	0	0	0	0	0	0	0	0	0	0	0	0	0	0	0	0	0	0	0	0	0	0	0	0	0	0	0	0	0	0	0	0	0	0	0	0	0	0	0	0	0	0	0
0	0	0	0	0	0	0	0	0	0	0	0	0	0	0	0	0	0	0	0	0	0	0	0	0	0	0	0	0	0	0	0	0	0	0	0	0	0	0	0	0	0	0	0	0	0	0	0	0	0
0	0	0	0	0	0	0	0	0	0	0	0	0	0	0	0	0	0	0	0	0	0	0	0	0	0	0	0	0	0	0	0	0	0	0	0	0	0	0	0	0	0	0	0	0	0	0	0	0	0
0	0	0	0	0	0	0	0	0	0	0	0	0	0	0	0	0	0	0	0	0	0	0	0	0	0	0	0	0	0	0	0	0	0	0	0	0	0	0	0	0	0	0	0	0	0	0	0	0	0
0	0	0	0	0	0	0	0	0	0	0	0	0	0	0	0	0	0	0	0	0	0	0	0	0	0	0	0	0	0	0	0	0	0	0	0	0	0	0	0	0	0	0	0	0	0	0	0	0	0
0	0	0	0	0	0	0	0	0	0	0	0	0	0	0	0	0	0	0	0	0	0	0	0	0	0	0	0	0	0	0	0	0	0	0	0	0	0	0	0	0	0	0	0	0	0	0	0	0	0
0	0	0	0	0	0	0	0	0	0	0	0	0	0	0	0	0	0	0	0	0	0	0	0	0	0	0	0	0	0	0	0	0	0	0	0	0	0	0	0	0	0	0	0	0	0	0	0	0	0
0	0	0	0	0	0	0	0	0	0	0	0	0	0	0	0	0	0	0	0	0	0	0	0	0	0	0	0	0	0	0	0	0	0	0	0	0	0	0	0	0	0	0	0	0	0	0	0	0	0
0	0	0	0	0	0	0	0	0	0	0	0	0	0	0	0	0	0	0	0	0	0	0	0	0	0	0	0	0	0	0	0	0	0	0	0	0	0	0	0	0	0	0	0	0	0	0	0	0	0
0	0	0	0	0	0	0	0	0	0	0	0	0	0	0	0	0	0	0	0	0	0	0	0	0	0	0	0	0	0	0	0	0	0	0	0	0	0	0	0	0	0	0	0	0	0	0	0	0	0
0	0	0	0	0	0	0	0	0	0	0	0	0	0	0	0	0	0	0	0	0	0	0	0	0	0	0	0	0	0	0	0	0	0	0	0	0	0	0	0	0	0	0	0	0	0	0	0	0	0
0	0	0	0	0	0	0	0	0	0	0	0	0	0	0	0	0	0	0	0	0	0	0	0	0	0	0	0	0	0	0	0	0	0	0	0	0	0	0	0	0	0	0	0	0	0	0	0	0	0
0	0	0	0	0	0	0	0	0	0	0	0	0	0	0	0	0	0	0	0	0	0	0	0	0	0	0	0	0	0	0	0	0	0	0	0	0	0	0	0	0	0	0	0	0	0	0	0	0	0
0	0	0	0	0	0	0	0	0	0	0	0	0	0	0	0	0	0	0	0	0	0	0	0	0	0	0	0	0	0	0	0	0	0	0	0	0	0	0	0	0	0	0	0	0	0	0	0	0	0
0	0	0	0	0	0	0	0	0	0	0	0	0	0	0	0	0	0	0	0	0	0	0	0	0	0	0	0	0	0	0	0	0	0	0	0	0	0	0	0	0	0	0	0	0	0	0	0	0	0
0	0	0	0	0	0	0	0	0	0	0	0	0	0	0	0	0	0	0	0	0	0	0	0	0	0	0	0	0	0	0	0	0	0	0	0	0	0	0	0	0	0	0	0	0	0	0	0	0	0
0	0	0	0	0	0	0	0	0	0	0	0	0	0	0	0	0	0	0	0	0	0	0	0	0	0	0	0	0	0	0	0	0	0	0	0	0	0	0	0	0	0	0	0	0	0	0	0	0	0
0	0	0	0	0	0	0	0	0	0	0	0	0	0	0	0	0	0	0	0	0	0	0	0	0	0	0	0	0	0	0	0	0	0	0	0	0	0	0	0	0	0	0	0	0	0	0	0	0	0
0	0	0	0	0	0	0	0	0	0	0	0	0	0	0	0	0	0	0	0	0	0	0	0	0	0	0	0	0	0	0	0	0	0	0	0	0	0	0	0	0	0	0	0	0	0	0	0	0	0
0	0	0	0	0	0	0	0	0	0	0	0	0	0	0	0	0	0	0	0	0	0	0	0	0	0	0	0	0	0	0	0	0	0	0	0	0	0	0	0	0	0	0	0	0	0	0	0	0	0
0	0	0	0	0	0	0	0	0	0	0	0	0	0	0	0	0	0	0	0	0	0	0	0	0	0	0	0	0	0	0	0	0	0	0	0	0	0	0	0	0	0	0	0	0	0	0	0	0	0
0	0	0	0	0	0	0	0	0	0	0	0	0	0	0	0	0	0	0	0	0	0	0	0	0	0	0	0	0	0	0	0	0	0	0	0	0	0	0	0	0	0	0	0	0	0	0	0	0	0
0	0	0	0	0	0	0	0	0	0	0	0	0	0	0	0	0	0	0	0	0	0	0	0	0	0	0	0	0	0	0	0	0	0	0	0	0	0	0	0	0	0	0	0	0	0	0	0	0	0
0	0	0	0	0	0	0	0	0	0	0	0	0	0	0	0	0	0	0	0	0	0	0	0	0	0	0	0	0	0	0	0	0	0	0	0	0	0	0	0	0	0	0	0	0	0	0	0	0	0
0	0	0	0	0	0	0	0	0	0	0	0	0	0	0	0	0	0	0	0	0	0	0	0	0	0	0	0	0	0	0	0	0	0	0	0	0	0	0	0	0	0	0	0	0	0	0	0	0	0
0	0	0	0	0	0	0	0	0	0	0	0	0	0	0	0	0	0	0	0	0	0	0	0	0	0	0	0	0	0	0	0	0	0	0	0	0	0	0	0	0	0	0	0	0	0	0	0	0	0
0	0	0	0	0	0	0	0	0	0	0	0	0	0	0	0	0	0	0	0	0	0	0	0	0	0	0	0	0	0	0	0	0	0	0	0	0	0	0	0	0	0	0	0	0	0	0	0	0	0
0	0	0	0	0	0	0	0	0	0	0	0	0	0	0	0	0	0	0	0	0	0	0	0	0	0	0	0	0	0	0	0	0	0	0	0	0	0	0	0	0	0	0	0	0	0	0	0	0	0
0	0	0	0	0	0	0	0	0	0	0	0	0	0	0	0	0	0	0	0	0	0	0	0	0	0	0	0	0	0	0	0	0	0	0	0	0	0	0	0	0	0	0	0	0	0	0	0	0	0
0	0	0	0	0	0	0	0	0	0	0	0	0	0	0	0	0	0	0	0	0	0	0	0	0	0	0	0	0	0	0	0	0	0	0	0	0	0	0	0	0	0	0	0	0	0	0	0	0	0
0	0	0	0	0	0	0	0	0	0	0	0	0	0	0	0	0	0	0	0	0	0	0	0	0	0	0	0	0	0	0	0	0	0	0	0	0	0	0	0	0	0	0	0	0	0	0	0	0	0
0	0	0	0	0	0	0	0	0	0	0	0	0	0	0	0	0	0	0	0	0	0	0	0	0	0	0	0	0	0	0	0	0	0	0	0	0	0	0	0	0	0	0	0	0	0	0	0	0	0
0	0	0	0	0	0	0	0	0	0	0	0	0	0	0	0	0	0	0	0	0	0	0	0	0	0	0	0	0	0	0	0	0	0	0	0	0	0	0	0	0	0	0	0	0	0	0	0	0	0
0	0	0	0	0	0	0	0	0	0	0	0	0	0	0	0	0	0	0	0	0	0	0	0	0	0	0	0	0	0	0	0	0	0	0	0	0	0	0	0	0	0	0	0	0	0	0	0	0	0
0	0	0	0	0	0	0	0	0	0	0	0	0	0	0	0	0	0	0	0	0	0	0	0	0	0	0	0	0	0	0	0	0	0	0	0	0	0	0	0	0	0	0	0	0	0	0	0	0	0
0	0	0	0	0	0	0	0	0	0	0	0	0	0	0	0	0	0	0	0	0	0	0	0	0	0	0	0	0	0	0	0	0	0	0	0	0	0	0	0	0	0	0	0	0	0	0	0	0	0
0	0	0	0	0	0	0	0	0	0	0	0	0	0	0	0	0	0	0	0	0	0	0	0	0	0	0	0	0	0	0	0	0	0	0	0	0	0	0	0	0	0	0	0	0	0	0	0	0	0
0	0	0	0	0	0	0	0	0	0	0	0	0	0	0	0	0	0	0	0	0	0	0	0	0	0	0	0	0	0	0	0	0	0	0	0	0	0	0	0	0	0	0	0	0	0	0	0	0	0
0	0	0	0	0	0	0	0	0	0	0	0	0	0	0	0	0	0	0	0	0	0	0	0	0	0	0	0	0	0	0	0	0	0	0	0	0	0	0	0	0	0	0	0	0	0	0	0	0	0
0	0	0	0	0	0	0	0	0	0	0	0	0	0	0	0	0	0	0	0	0	0	0	0	0	0	0	0	0	0	0	0	0	0	0	0	0	0	0	0	0	0	0	0	0	0	0	0	0	0
0	0	0	0	0	0	0	0	0	0	0	0	0	0	0	0	0	0	0	0	0	0	0	0	0	0	0	0	0	0	0	0	0	0	0	0	0	0	0	0	0	0	0	0	0	0	0	0	0	0
0	0	0	0	0	0	0	0	0	0	0	0	0	0	0	0	0	0	0	0	0	0	0	0	0	0	0	0	0	0	0	0	0	0	0	0	0	0	0	0	0	0	0	0	0	0	0	0	0	0
0	0	0	0	0	0	0	0	0	0	0	0	0	0	0	0	0	0	0	0	0	0	0	0	0	0	0	0	0	0	0	0	0	0	0	0	0	0	0	0	0	0	0	0	0	0	0	0	0	0
0	0	0	0	0	0	0	0	0	0	0	0	0	0	0	0	0	0	0	0	0	0	0	0	0	0	0	0	0	0	0	0	0	0	0	0	0	0	0	0	0	0	0	0	0	0	0	0	0	0
0	0	0	0	0	0	0	0	0	0	0	0	0	0	0	0	0	0	0	0	0	0	0	0	0	0	0	0	0	0	0	0	0	0	0	0	0	0	0	0	0	0	0	0	0	0	0	0	0	0
0	0	0	0	0	0	0	0	0	0	0	0	0	0	0	0	0	0	0	0	0	0	0	0	0	0	0	0	0	0	0	0	0	0	0	0	0	0	0	0	0	0	0	0	0	0	0	0	0	0
0	0	0	0	0	0	0	0	0	0	0	0	0	0	0	0	0	0	0	0	0	0	0	0	0	0	0	0	0	0	0	0	0	0	0	0	0	0	0	0	0	0	0	0	0	0	0	0	0	0
0	0	0	0	0	0	0	0	0	0	0	0	0	0	0	0	0	0	0	0	0	0	0	0	0	0	0	0	0	0	0	0	0	0	0	0	0	0	0	0	0	0	0	0	0	0	0	0	0	0
0	0	0	0	0	0	0	0	0	0	0	0	0	0	0	0	0	0	0	0	0	0	0	0	0	0	0	0	0	0	0	0	0	0	0	0	0	0	0	0	0	0	0	0	0	0	0	0	0	0
0	0	0	0	0	0	0	0	0	0	0	0	0	0	0	0	0	0	0	0	0	0	0	0	0	0	0	0	0	0	0	0	0	0	0	0	0	0	0	0	0	0	0	0	0	0	0	0	0	0
0	0	0	0	0	0	0	0	0	0	0	0	0	0	0	0	0	0	0	0	0	0	0	0	0	0	0	0	0	0	0	0	0	0	0	0	0	0	0	0	0	0	0	0	0	0	0	0	0	0
0	0	0	0	0	0	0	0	0	0	0	0	0	0	0	0	0	0	0	0	0	0	0	0	0	0	0	0	0	0	0	0	0	0	0	0	0	0	0	0	0	0	0	0	0	0	0	0	0	0
0	0	0	0	0	0	0	0	0	0	0	0	0	0	0	0	0	0	0	0	0	0	0	0	0	0	0	0	0	0	0	0	0	0	0	0	0	0	0	0	0	0	0	0	0	0	0	0	0	0
0	0	0	0	0	0	0	0	0	0	0	0	0	0	0	0	0	0	0	0	0	0	0	0	0	0	0	0	0	0	0	0	0	0	0	0	0	0	0	0	0	0	0	0	0	0	0	0	0	0
0	0	0	0	0	0	0	0	0	0	0	0	0	0	0	0	0	0	0	0	0	0	0	0	0	0	0	0	0	0	0	0	0	0	0	0	0	0	0	0	0	0	0	0	0	0	0	0	0	0
0	0	0	0	0	0	0	0	0	0	0	0	0	0	0	0	0	0	0	0	0	0	0	0	0	0	0	0	0	0	0	0	0	0	0	0	0	0	0	0	0	0	0	0	0	0	0	0	0	0
0	0	0	0	0	0	0	0	0	0	0	0	0	0	0	0	0	0	0	0	0	0	0	0	0	0	0	0	0	0	0	0	0	0	0	0	0	0	0	0	0	0	0	0	0	0	0	0	0	0
0	0	0	0	0	0	0	0	0	0	0	0	0	0	0	0	0	0	0	0	0	0	0	0	0	0	0	0	0	0	0	0	0	0	0	0	0	0	0	0	0	0	0	0	0	0	0	0	0	0
0	0	0	0	0	0	0	0	0	0	0	0	0	0	0	0	0	0	0	0	0	0	0	0	0	0	0	0	0	0	0	0	0	0	0	0	0	0	0	0	0	0	0	0	0	0	0	0	0	0
0	0	0	0	0	0	0	0	0	0	0	0	0	0	0	0	0	0	0	0	0	0	0	0	0	0	0	0	0	0	0	0	0	0	0	0	0	0	0	0	0	0	0	0	0	0	0	0	0	0
0	0	0	0	0	0	0	0	0	0	0	0	0	0	0	0	0	0	0	0	0	0	0	0	0	0	0	0	0	0	0	0	0	0	0	0	0	0	0	0	0	0	0	0	0	0	0	0	0	0
0	0	0	0	0	0	0	0	0	0	0	0	0	0	0	0	0	0	0	0	0	0	0	0	0	0	0	0	0	0	0	0	0	0	0	0	0	0	0	0	0	0	0	0	0	0	0	0	0	0
0	0	0	0	0	0	0	0	0	0	0	0	0	0	0	0	0	0	0	0	0	0	0	0	0	0	0	0	0	0	0	0	0	0	0	0	0	0	0	0	0	0	0	0	0	0	0	0	0	0
0	0	0	0	0	0	0	0	0	0	0	0	0	0	0	0	0	0	0	0	0	0	0	0	0	0	0	0	0	0	0	0	0	0	0	0	0	0	0	0	0	0	0	0	0	0	0	0	0	0
0	0	0	0	0	0	0	0	0	0	0	0	0	0	0	0	0	0	0	0	0	0	0	0	0	0	0	0	0	0	0	0	0	0	0	0	0	0	0	0	0	0	0	0	0	0	0	0	0	0
0	0	0	0	0	0	0	0	0	0	0	0	0	0	0	0	0	0	0	0	0	0	0	0	0	0	0	0	0	0	0	0	0	0	0	0	0	0	0	0	0	0	0	0	0	0	0	0	0	0
0	0	0	0	0	0	0	0	0	0	0	0	0	0	0	0	0	0	0	0	0	0	0	0	0	0	0	0	0	0	0	0	0	0	0	0	0	0	0	0	0	0	0	0	0	0	0	0	0	0
0	0	0	0	0	0	0	0	0	0	0	0	0	0	0	0	0	0	0	0	0	0	0	0	0	0	0	0	0	0	0	0	0	0	0	0	0	0	0	0	0	0	0	0	0	0	0	0	0	0
0	0	0	0	0	0	0	0	0	0	0	0	0	0	0	0	0	0	0	0	0	0	0	0	0	0	0	0	0	0	0	0	0	0	0	0	0	0	0	0	0	0	0	0	0	0	0	0	0	0
0	0	0	0	0	0	0	0	0	0	0	0	0	0	0	0	0	0	0	0	0	0	0	0	0	0	0	0	0	0	0	0	0	0	0	0	0	0	0	0	0	0	0	0	0	0	0	0	0	0
0	0	0	0	0	0	0	0	0	0	0	0	0	0	0	0	0	0	0	0	0	0	0	0	0	0	0	0	0	0	0	0	0	0	0	0	0	0	0	0	0	0	0	0	0	0	0	0	0	0
0	0	0	0	0	0	0	0	0	0	0	0	0	0	0	0	0	0	0	0	0	0	0	0	0	0	0	0	0	0	0	0	0	0	0	0	0	0	0	0	0	0	0	0	0	0	0	0	0	0
0	0	0	0	0	0	0	0	0	0	0	0	0	0	0	0	0	0	0	0	0	0	0	0	0	0	0	0	0	0	0	0	0	0	0	0	0	0	0	0	0	0	0	0	0	0	0	0	0	0
0	0	0	0	0	0	0	0	0	0	0	0	0	0	0	0	0	0	0	0	0	0	0	0	0	0	0	0	0	0	0	0	0	0	0	0	0	0	0	0	0	0	0	0	0	0	0	0	0	0
0	0	0	0	0	0	0	0	0	0	0	0	0	0	0	0	0	0	0	0	0	0	0	0	0	0	0	0	0	0	0	0	0	0	0	0	0	0	0	0	0	0	0	0	0	0	0	0	0	0
0	0	0	0	0	0	0	0	0	0	0	0	0	0	0	0	0	0	0	0	0	0	0	0	0	0	0	0	0	0	0	0	0	0	0	0	0	0	0	0	0	0	0	0	0	0	0	0	0	0
0	0	0	0	0	0	0	0	0	0	0	0	0	0	0	0	0	0	0	0	0	0	0	0	0	0	0	0	0	0	0	0	0	0	0	0	0	0	0	0	0	0	0	0	0	0	0	0	0	0
0	0	0	0	0	0	0	0	0	0	0	0	0	0	0	0	0	0	0	0	0	0	0	0	0	0	0	0	0	0	0	0	0	0	0	0	0	0	0	0	0	0	0	0	0	0	0	0	0	0
0	0	0	0	0	0	0	0	0	0	0	0	0	0	0	0	0	0	0	0	0	0	0	0	0	0	0	0	0	0	0	0	0	0	0	0	0	0	0	0	0	0	0	0	0	0	0	0	0	0
0	0	0	0	0	0	0	0	0	0	0	0	0	0	0	0	0	0	0	0	0	0	0	0	0	0	0	0	0	0	0	0	0	0	0	0	0	0	0	0	0	0	0	0	0	0	0	0	0	0
0	0	0	0	0	0	0	0	0	0	0	0	0	0	0	0	0	0	0	0	0	0	0	0	0	0	0	0	0	0	0	0	0	0	0	0	0	0	0	0	0	0	0	0	0	0	0	0	0	0
0	0	0	0	0	0	0	0	0	0	0	0	0	0	0	0	0	0	0	0	0	0	0	0	0	0	0	0	0	0	0	0	0	0	0	0	0	0	0	0	0	0	0	0	0	0	0	0	0	0
0	0	0	0	0	0	0	0	0	0	0	0	0	0	0	0	0	0	0	0	0	0	0	0	0	0	0	0	0	0	0	0	0	0	0	0	0	0	0	0	0	0	0	0	0	0	0	0	0	0
0	0	0	0	0	0	0	0	0	0	0	0	0	0	0	0	0	0	0	0	0	0	0	0	0	0	0	0	0	0	0	0	0	0	0	0	0	0	0	0	0	0	0	0	0	0	0	0	0	0
0	0	0	0	0	0	0	0	0	0	0	0	0	0	0	0	0	0	0	0	0	0	0	0	0	0	0	0	0	0	0	0	0	0	0	0	0	0	0	0	0	0	0	0	0	0	0	0	0	0
0	0	0	0	0	0	0	0	0	0	0	0	0	0	0	0	0	0	0	0	0	0	0	0	0	0	0	0	0	0	0	0	0	0	0	0	0	0	0	0	0	0	0	0	0	0	0	0	0	0
0	0	0	0	0	0	0	0	0	0	0	0	0	0	0	0	0	0	0	0	0	0	0	0	0	0	0	0	0	0	0	0	0	0	0	0	0	0	0	0	0	0	0	0	0	0	0	0	0	0
0	0	0	0	0	0	0	0	0	0	0	0	0	0	0	0	0	0	0	0	0	0	0	0	0	0	0	0	0	0	0	0	0	0	0	0	0	0	0	0	0	0	0	0	0	0	0	0	0	0
0	0	0	0	0	0	0	0	0	0	0	0	0	0	0	0	0	0	0	0	0	0	0	0	0	0	0	0	0	0	0	0	0	0	0	0	0	0	0	0	0	0	0	0	0	0	0	0	0	0
0	0	0	0	0	0	0	0	0	0	0	0	0	0	0	0	0	0	0	0	0	0	0	0	0	0	0	0	0	0	0	0	0	0	0	0	0	0	0	0	0	0	0	0	0	0	0	0	0	0
0	0	0	0	0	0	0	0	0	0	0	0	0	0	0	0	0	0	0	0	0	0	0	0	0	0	0	0	0	0	0	0	0	0	0	0	0	0	0	0	0	0	0	0	0	0	0	0	0	0
0	0	0	0	0	0	0	0	0	0	0	0	0	0	0	0	0	0	0	0	0	0	0	0	0	0	0	0	0	0	0	0	0	0	0	0	0	0	0	0	0	0	0	0	0	0	0	0	0	0
0	0	0	0	0	0	0	0	0	0	0	0	0	0	0	0	0	0	0	0	0	0	0	0	0	0	0	0	0	0	0	0	0	0	0	0	0	0	0	0	0	0	0	0	0	0	0	0	0	0
0	0	0	0	0	0	0	0	0	0	0	0	0	0	0	0	0	0	0	0	0	0	0	0	0	0	0	0	0	0	0	0	0	0	0	0	0	0	0	0	0	0	0	0	0	0	0	0	0	0
[truncated: 350 more columns]

## Sheet: Panel G_ laterality
AWS	Fiber
0.39218	0.60852
0.33092	0.504795
0.377645	0.62715
0.42069	0.719225
0.41124	0.687605
0.32741	0.71456
0.353355	0.63313
0.38121	0.72484
0.51537	0.707505
0.469975	0.57549
0.46347	0.723445
0.341845	0.724065
0.430655	0.719715
0.393435	0.658385
0.413865	0.705455
0.501125	0.645865
0.384695	0.761495
0.271745	0.56689
0.423075	0.61185
0.404865	0.69381
0.46952	0.470235
0.37731	0.662465
0.44158	0.63839
0.4008	0.66431
0.38054	0.63166
0.38466	0.679145
0.435945	0.74564
0.39987	0.741075
0.381105	0.714675
0.43359	0.71993
0.4336	0.58677
0.334765	0.46868
0.519995	0.69909
0.404945	0.68473
0.464085	0.698145
0.44356	0.7216
0.37686	0.62989
0.40359	0.619655
0.39244	0.660925
0.41597	0.6698
0.19697	0.64837
0.315985	0.65377
0.46643	0.57804
0.33585	0.55919
0.28431	0.71444
0.43732	0.71938
0.404875	0.73675
0.41466	0.70809
0.41665	0.722875
0.42229	0.600185
0.278695	0.67684
0.44233	0.622915
0.457485	0.71892
0.37428	0.64854
0.400935	0.682755
0.30007	0.643555
0.51266	0.681345
0.357215	0.58827
0.43234	0.710075
0.504525	0.732925
0.37458	0.69631
0.40116	0.728025
0.354265	0.64352
0.311925	0.62958
0.310975	0.595695
0.3207	0.66491
0.40671	0.70558
0.42435	0.599275
0.38441	0.679975
0.46341	0.65425
0.44348	0.68853
0.390975	0.68379
0.365775	0.70322
0.41006	0.7084
0.354845	0.709435
0.41165	0.74283
0.422635	0.573225
0.430925	0.625795
0.290695	0.665905
0.45705	0.68892
0.37702	0.597565
0.4289	0.719415
0.310795	0.72214
0.353	0.60611
0.284645	0.573105
0.478545	0.614595
0.514	0.60218
0.316355	0.61986
0.386215	0.57812
0.40405	0.659565
0.358475	0.63994
0.38331	0.71443
0.291725	0.54459
0.346355	0.46862
0.422165	0.578035
0.34642	0.692265
0.370255	0.725945
0.34622	0.707235
0.31696	0.724415
0.4243	0.664855
0.32157	0.57475
0.386245	0.686595
0.36862	0.69959
0.40416	0.73272
0.410415	0.58356
0.330335	0.74272
0.357695	0.63703
0.43868	0.693675
0.3597	0.735095
0.360705	0.692015
0.297335	0.73575
0.431045	0.591135
0.38599	0.571275
0.33981	0.64783
0.458745	0.580595
0.399315	0.653175
0.49598	0.57195
0.46584	0.58611
0.37475	0.610685
0.345855	0.736895
0.357895	0.728975
0.29835	0.627145
0.423925	0.580685
0.46352	0.666175
0.405395	0.70247
0.430485	0.57805
0.389465	0.63544
0.474805	0.571515
0.451985	0.634355
0.45322	0.738475
0.31833	0.581285
0.422945	0.587715
0.38774	0.6032
0.31592	0.575905
0.447625	0.669505
0.44254	0.68582
0.339655	0.67054
0.43322	0.56686
0.46705	0.74218
0.338585	0.5984
0.353815	0.589855
0.469365	0.57041
0.388615	0.70214
0.375235	0.710065
0.335595	0.60694
0.335125	0.660395
0.36816	0.719505
0.502435	0.694515
0.463605	0.607855
0.384295	0.672145
0.38044	0.62564
0.382085	0.60682
0.422505	0.642005
0.43086	0.5964
0.508885	0.568185
0.32197	0.666515
0.342475	0.57946
0.427035	0.68869
0.3945	0.654075
0.3102	0.62608
0.381495	0.624925
0.33041	0.721165
0.375775	0.6886
0.44879	0.756085
0.30054	0.67829
0.4502	0.733745
0.360065	0.567345
0.40786	0.633505
0.32753	0.726805
0.443035	0.729015
0.428285	0.59967
0.414235	0.624325
0.323125	0.583
0.348955	0.63286
0.41321	0.729785
0.31766	0.582835
0.291665	0.581855
0.37755	0.725725
0.316445	0.56049
0.380045	0.58029
0.380725	0.690585
0.36621	0.59452
0.460695	0.736535
0.372645	0.5834
0.386885	0.70591
0.31536	0.596095
0.3517	0.65771
0.37023	0.585305
0.291875	0.7276
0.49272	0.728075
0.3945	0.568815
0.396205	0.546415
0.43876	0.70412
0.48393	0.72158
0.399855	0.56194
0.375735	0.60643
0.48195	0.591145
0.414815	0.688125
0.443675	0.58878
0.391505	0.593865
0.470785	0.668795
0.36796	0.732555
0.376305	0.69179
0.345695	0.56932
0.420305	0.72427
0.374095	0.63861
0.34614	0.59613
0.370975	0.6101
0.45265	0.57958
0.473525	0.737705
0.41718	0.59418
0.394855	0.722685
0.448465	0.59459
0.43822	0.587765
0.37423	0.67703
0.462695	0.63402
0.339585	0.74163
0.39594	0.61668
0.354	0.630625
0.35585	0.637505
0.35883	0.707915
0.36995	0.556635
0.44698	0.74694
0.41707	0.73724
0.337405	0.587225
0.3499	0.59573
0.372905	0.591415
0.4435	0.67896
0.37892	0.74122
0.35167	0.56744
0.4008	0.7179
0.37862	0.67042
0.367245	0.69978
0.426315	0.604665
0.5038	0.61928
0.38878	0.66667
0.374915	0.566175
0.37482	0.72682
0.338605	0.570525
0.36235	0.640915
0.354045	0.59731
0.364085	0.65553
0.409445	0.742925
0.340635	0.61174
0.341725	0.729755
0.391835	0.588315
0.34954	0.633605
0.417935	0.57206
0.45276	0.70539
0.39031	0.746995
0.41501	0.67384
0.381315	0.59442
0.28374	0.596225
0.40985	0.65163
0.3276	0.5725
0.41065	0.74255
0.336515	0.727645
0.38344	0.637665
0.4387	0.53385
0.35804	0.65464
0.421765	0.747755
0.45561	0.602585
0.358165	0.607595
0.4296	0.61469
0.43231	0.733735
0.35602	0.68519
0.429835	0.7377
0.52376	0.672545
0.348785	0.714245
0.37246	0.68871
0.42143	0.576995
0.402295	0.738845
0.34482	0.711315
0.41787	0.663675
0.433595	0.69797
0.335795	0.714085
0.38886	0.693005
0.2815	0.589205
0.402445	0.709385
0.379175	0.62534
0.37354	0.620285
0.441315	0.710485
0.375925	0.613015
0.44637	0.700055
0.418555	0.663635
0.29045	0.63724
0.40141	0.548865
0.439255	0.729195
0.28824	0.565735
0.386195	0.73905
0.45179	0.64637
0.3964	0.74671
0.344165	0.639025
0.39136	0.69333
0.423345	0.65557
0.444425	0.61692
0.52441	0.484405
0.329655	0.731965
0.32349	0.574505
0.384395	0.61597
0.360845	0.516615
0.374485	0.643335
0.39879	0.666585
0.39023	0.693915
0.45155	0.64372
0.38601	0.5946
0.37962	0.69564
0.38713	0.60964
0.41982	0.63651
0.39433	0.558475
0.46098	0.643215
0.374165	0.697015
0.49485	0.66907
0.43429	0.72441
0.408505	0.71328
0.400945	0.707075
0.433065	0.7281
0.37022	0.6817
0.412745	0.679665
0.30054	0.70195
0.39374	0.586925
0.34668	0.58673
0.35794	0.641825
0.349255	0.5934
0.397985	0.613755
0.376815	0.63412
0.453655	0.71145
0.43506	0.508035
0.37628	0.69905
0.31765	0.71506
0.427705	0.59245
0.414065	0.57091
0.359455	0.51013
0.39826	0.459055
0.453	0.721055
0.441025	0.67801
0.41908	0.72164
0.30652	0.628565
0.42404	0.586605
0.41046	0.56494
0.346465	0.56316
0.49488	0.58166
0.33413	0.589965
0.46886	0.742765
0.41405	0.498635
0.35406	0.598015
0.352605	0.57153
0.42017	0.5987
0.32877	0.70631
0.360725	0.68884
0.39827	0.70069
0.479445	0.73404
0.350425	0.642095
0.445765	0.58788
0.41765	0.726735
0.338925	0.61214
0.359095	0.581265
0.388815	0.73388
0.41626	0.74587
0.32516	0.73012
0.37393	0.616315
0.365175	0.632235
0.44231	0.651485
0.4241	0.69543
0.403885	0.625295
0.281585	0.678795
0.42091	0.74352
0.3639	0.66307
0.366945	0.663975
0.45444	0.71245
0.44263	0.60986
0.364115	0.66068
0.36837	0.728995
0.546	0.74202
0.36385	0.70053
0.356645	0.67185
0.416315	0.567715
0.38217	0.709285
0.35283	0.70218
0.41975	0.70298
0.450255	0.679935
0.490015	0.698895
0.410635	0.582115
0.448135	0.72518
0.37491	0.61736
0.360785	0.716725
0.295185	0.7134
0.442025	0.623495
0.43461	0.683695
0.41716	0.63956
0.53148	0.7389
0.48852	0.63292
0.4221	0.585935
0.44595	0.69029
0.42535	0.67417
0.45463	0.71175
0.4376	0.61355
0.38629	0.599905
0.380185	0.69634
0.47042	0.63777
0.39815	0.66215
0.43347	0.504235
0.32116	0.713105
0.415695	0.707875
0.41506	0.593355
0.30337	0.75241
0.393325	0.58321
0.35944	0.72116
0.362845	0.784845
0.41711	0.72032
0.41911	0.647245
0.38828	0.6108
0.38893	0.64524
0.395565	0.71391
0.38186	0.6294
0.48161	0.636135
0.371065	0.63784
0.413455	0.706725
0.487905	0.676105
0.458845	0.57766
0.333115	0.67039
0.367445	0.581495
0.44406	0.47356
0.39992	0.663845
0.407205	0.56149
0.38532	0.46217
0.472385	0.58502
0.420645	0.71002
0.425405	0.556225
0.429215	0.60105
0.370305	0.638165
0.410205	0.71755
0.367955	0.729335
0.337495	0.72774
0.36869	0.689015
0.506835	0.67982
0.49188	0.704035
0.386255	0.72891
0.42819	0.713445
0.40491	0.586875
0.3729	0.58583
0.245115	0.573965
0.47743	0.742135
0.44082	0.657885
0.42133	0.738285
0.380415	0.56667
0.381495	0.592685
0.36403	0.56805
0.407325	0.504365
0.44834	0.638245
0.443905	0.706395
0.43566	0.608895
0.473845	0.637625
0.384585	0.673215
0.403055	0.674855
0.336805	0.700965
0.369275	0.59209
0.49827	0.724255
0.439255	0.68891
0.453665	0.62979
0.363665	0.56344
0.32676	0.5853
0.37785	0.71514
0.396465	0.713485
0.400165	0.58074
0.46514	0.562195
0.37046	0.72648
0.433635	0.681295
0.42877	0.623015
0.37439	0.671365
0.414655	0.699825
0.267325	0.601995
0.400265	0.649135
0.38677	0.70733
0.417575	0.733785
0.39649	0.739545
0.37884	0.747275
0.452485	0.55486
0.408595	0.737815
0.360125	0.66958
0.37141	0.607135
0.35991	0.658155
0.43602	0.719575
0.37681	0.730725
0.42174	0.611315
0.374295	0.59138
0.399195	0.57982
0.37705	0.603285
0.398915	0.713065
0.423825	0.651045
0.410645	0.60978
0.515655	0.48436
0.338425	0.72873
0.394325	0.687755
0.407995	0.58678
0.38722	0.59687
0.37808	0.73358
0.402965	0.59875
0.496005	0.69505
0.464275	0.73087
0.335315	0.594575
0.473175	0.611035
0.403735	0.616835
0.31283	0.69007
0.372575	0.60885
0.42158	0.66155
0.353265	0.56645
0.311835	0.662855
0.37675	0.56156
0.370635	0.732735
0.44362	0.592365
0.3151	0.707755
0.4644	0.581745
0.30272	0.585255
0.49178	0.697705
0.37783	0.641065
0.373705	0.69367
0.40716	0.67184
0.3389	0.640215
0.352555	0.71159
0.26789	0.567855
0.4371	0.68952
0.416645	0.629285
0.41431	0.59229
0.322505	0.53677
0.429235	0.585985
0.463845	0.66014
0.323515	0.63769
0.39151	0.7441
0.467945	0.72125
0.367125	0.688415
0.3364	0.56154
0.393455	0.54596
0.36443	0.654565
0.32929	0.73792
0.362145	0.563915
0.41807	0.63077
0.30429	0.66986
0.38919	0.724915
0.431505	0.731245
0.402125	0.688325
0.408915	0.699125
0.373355	0.57297
0.533495	0.728045
0.3671	0.61386
0.46254	0.5967
0.4565	0.601275
0.330485	0.643955
0.450955	0.6333
0.356365	0.711595
0.384585	0.682085
0.335855	0.61207
0.35597	0.62393
0.35022	0.673635
0.38342	0.473095
0.429045	0.66893
0.43023	0.725675
0.36003	0.640365
0.40032	0.586475
0.36344	0.479275
0.47377	0.595405
0.401575	0.590855
0.352905	0.712425
0.346655	0.56582
0.343725	0.62024
0.378775	0.484165
0.356795	0.736615
0.480645	0.65235
0.43608	0.65116
0.39156	0.582375
0.433245	0.581445
0.421625	0.57424
0.50649	0.583245
0.44918	0.566015
0.362355	0.7101
0.409815	0.6769
0.348555	0.564755
0.44696	0.546115
0.4793	0.604925
0.370505	0.578225
0.39962	0.70587
0.44309	0.696485
0.337895	0.6005
0.35979	0.594025
0.42749	0.710485
0.292765	0.72482
0.36257	0.65596
0.3776	0.709585
0.3905	0.715675
0.44922	0.59228
0.31104	0.65841
0.34416	0.57136
0.4174	0.72375
0.381405	0.570195
0.35011	0.71922
0.35154	0.71328
0.441595	0.72135
0.36497	0.74636
0.38938	0.63477
0.375285	0.601235
0.353765	0.566995
0.38598	0.6168
0.397085	0.57991
0.38629	0.603365
0.423045	0.565365
0.335745	0.630295
0.48525	0.611105
0.388035	0.718415
0.418125	0.67874
0.420645	0.565055
0.463865	0.691195
0.364925	0.69495
0.436655	0.68556
0.313745	0.583105
0.339645	0.591705
0.42347	0.705265
0.367205	0.70077
0.42465	0.73106
0.45412	0.747285
0.38973	0.718235
0.443605	0.752205
0.33625	0.709785
0.367	0.631315
0.34531	0.74449
0.427575	0.701335
0.41652	0.637385
0.35907	0.73833
0.40193	0.59976
0.37768	0.644045
0.47493	0.692755
0.4381	0.6074
0.256175	0.57234
0.34087	0.637035
0.421935	0.689375
0.296535	0.66883
0.360165	0.6173
0.36859	0.66867
0.299585	0.58156
0.33578	0.68362
0.446445	0.675295
0.419835	0.6491
0.348235	0.62083
0.403875	0.67468
0.380525	0.615595
0.409805	0.58645
0.3215	0.73873
0.318005	0.59683
0.4314	0.684535
0.500035	0.64624
0.376425	0.674045
0.453315	0.72352
0.32423	0.67379
0.32847	0.74236
0.447765	0.73307
0.35912	0.581125
0.29742	0.743795
0.34818	0.700105
0.369235	0.66688
0.41691	0.65804
0.37469	0.728455
0.36622	0.598025
0.426495	0.578885
0.37136	0.664
0.385425	0.695605
0.322985	0.54818
0.43087	0.690425
0.412315	0.47755
0.22951	0.687545
0.504705	0.718065
0.290845	0.6316
0.396705	0.593745
0.36604	0.585825
0.410235	0.600625
0.387515	0.696905
0.38968	0.67304
0.27684	0.68741
0.357905	0.64887
0.371075	0.691725
0.27364	0.63804
0.26696	0.692425
0.4735	0.66688
0.41925	0.73437
0.38761	0.71457
0.385775	0.595635
0.42987	0.703335
0.41009	0.64339
0.345125	0.728365
0.397135	0.72841
0.468235	0.73944
0.389155	0.724675
0.314775	0.642595
0.18079	0.59567
0.354595	0.466055
0.402505	0.705465
0.479015	0.71207
0.29617	0.668145
0.42368	0.699145
0.29617	0.718235
0.39468	0.623135
0.351355	0.73545
0.420045	0.701535
0.408175	0.574155
0.38037	0.563055
0.37731	0.660985
0.328225	0.61935
0.41294	0.58443
0.422955	0.704685
0.328915	0.62959
0.371865	0.588455
0.385855	0.622965
0.428735	0.54741
0.348585	0.722705
0.379405	0.720865
0.354945	0.618555
0.35617	0.72843
0.47304	0.56798
0.360425	0.722895
0.37993	0.722155
0.386965	0.73218
0.32239	0.693695
0.402935	0.698595
0.442735	0.59069
0.402095	0.66304
0.262575	0.676115
0.339185	0.608995
0.31537	0.68327
0.42983	0.7164
0.41176	0.638505
0.38304	0.67931
0.43464	0.723175
0.3931	0.589465
0.38053	0.707795
0.267195	0.57581
0.380885	0.639855
0.360135	0.622265
0.457015	0.67701
0.380705	0.58785
0.398405	0.62434
0.388575	0.592265
0.47598	0.65766
0.41812	0.63764
0.4962	0.62202
0.50999	0.67925
0.405105	0.608555
0.31304	0.670485
0.385955	0.685125
0.432055	0.61775
0.5061	0.704175
0.366295	0.58129
0.267285	0.646035
0.42038	0.50291
0.37769	0.58703
0.397995	0.569795
0.251795	0.62551
0.361905	0.74046
0.396485	0.59687
0.359255	0.6029
0.36793	0.693995
0.386775	0.68942
0.38106	0.638395
0.42751	0.60557
0.417985	0.724275
0.386045	0.59858
0.29489	0.728805
0.49475	0.739975
0.39233	0.581545
0.4284	0.707975
0.39059	0.61755
0.39357	0.4544
0.374355	0.657045
0.36049	0.71511
0.411215	0.53588
0.523415	0.64574
0.33678	0.573065
0.22386	0.709025
0.394525	0.699895
0.35567	0.65027
0.41754	0.59752
0.422555	0.74278
0.439255	0.72334
0.39982	0.63622
0.379955	0.698505
0.3169	0.733055
0.43122	0.575225
0.35809	0.690695
0.461925	0.72499
0.445255	0.632825
0.32642	0.64747
0.34566	0.689975
0.27777	0.62942
0.423895	0.72792
0.336785	0.70867
0.2673	0.64687
0.28303	0.606805
0.3743	0.55401
0.3399	0.722285
0.475435	0.607555
0.298965	0.5937
0.432475	0.56667
0.332305	0.61809
0.24953	0.6525
0.383105	0.62201
0.37516	0.57364
0.39504	0.582205
0.35324	0.66912
0.5179	0.55032
0.42535	0.628855
0.343385	0.581605
0.35545	0.75242
0.35967	0.719665
0.40946	0.648295
0.369195	0.595565
0.3651	0.681365
0.3002	0.59719
0.422325	0.74447
0.443115	0.70039
0.414095	0.703295
0.404745	0.713275
0.368825	0.70079
0.411315	0.56167
0.49554	0.633065
0.47891	0.679835
0.380575	0.606715
0.381925	0.602385
0.414205	0.734325
0.3623	0.75314
0.384065	0.688625
0.478605	0.72812
0.390985	0.73471
0.423565	0.60403
0.39697	0.69518
0.358995	0.639695
0.34523	0.601005
0.415555	0.680145
0.42971	0.47921
0.47223	0.502855
0.328285	0.73587
0.453185	0.621575
0.452975	0.61212
0.40876	0.712605
0.380075	0.6956
0.393025	0.57487
0.323015	0.665285
0.28562	0.739565
0.462865	0.608385
0.35767	0.46858
0.388125	0.631565
0.387685	0.61283
0.415995	0.616245
0.457445	0.635515
0.48421	0.720755
0.301405	0.66932
0.380785	0.70192
0.314875	0.657875
0.32156	0.70327
0.466495	0.7296
0.40188	0.57312
0.29353	0.63683
0.43481	0.741915
0.325385	0.58442
0.364995	0.634515
0.389785	0.644085
0.465515	0.69186
0.46622	0.649185
0.4075	0.560765
0.39417	0.607495
0.483115	0.73269
0.418735	0.73481
0.362805	0.59349
0.372785	0.57738
0.424455	0.644345
0.399425	0.57779
0.41725	0.71836
0.458405	0.4709
0.29874	0.68639
0.45207	0.68752
0.425395	0.65934
0.31375	0.71735
0.49348	0.653965
0.320435	0.649135
0.32494	0.69835
0.431635	0.571115
0.420705	0.63507
0.36818	0.590365
0.435805	0.735405
0.442045	0.54259
0.433365	0.66552
0.34372	0.58288
0.30954	0.574605
0.37292	0.62341
0.423055	0.58189
0.44392	0.74737
0.40129	0.5812
0.40512	0.690245
0.493335	0.64319
0.40176	0.69566
0.406365	0.63429
0.35604	0.58151
0.381465	0.61655
0.45782	0.67344
0.37635	0.504435
0.36581	0.611115
0.466295	0.584085
0.369405	0.72288
0.4244	0.50576
0.360165	0.58145
0.44557	0.638955
0.343675	0.56324
0.497195	0.73269
0.370235	0.690155
0.432045	0.59033
0.357195	0.562825
0.36046	0.618185
0.418565	0.72424
0.320145	0.58869
0.434305	0.57166
0.368235	0.624115
0.441245	0.63331
0.459475	0.639645
0.37268	0.735605
0.366995	0.657745
0.44973	0.62529
0.36086	0.70721
0.357955	0.702465
0.386195	0.524495
0.507575	0.733935
0.483045	0.669505
0.483255	0.751455
0.403845	0.566305
0.407635	0.61201
0.48347	0.59115
0.46973	0.58331
0.40375	0.489815
0.42159	0.66314
0.412155	0.57728
0.414255	0.579975
0.445745	0.73956
0.444375	0.732995
0.373015	0.570635
0.42325	0.6858
0.35943	0.613725
0.45328	0.60566
0.41798	0.58863
0.2456	0.673205
0.3907	0.69217
0.41324	0.634765
0.304705	0.570345
0.35891	0.68425
0.428135	0.657555
0.392335	0.530625
0.406745	0.60336
0.35157	0.571595
0.447465	0.673685
0.35324	0.58638
0.38581	0.59608
0.413805	0.601235
0.292365	0.621695
0.453885	0.64907
0.30415	0.583105
0.352275	0.53541
0.372975	0.562135
0.36051	0.58816
0.445405	0.57719
0.411625	0.73349
0.35084	0.57707
0.34781	0.57378
0.4599	0.56915
0.409335	0.656995
0.27026	0.6492
0.389565	0.67937
0.38333	0.69551
0.2165	0.6053
0.336785	0.591815
0.51527	0.662905
0.4779	0.697565
0.410975	0.584505
0.37917	0.487125
0.354625	0.636
0.50209	0.589075
0.294355	0.593255
0.416575	0.637695
0.39037	0.70707
0.446015	0.702325
0.48743	0.72919
0.339225	0.658245
0.36529	0.71373
0.368915	0.56934
0.425785	0.65032
0.41566	0.61904
0.485685	0.718085
0.458305	0.566285
0.402635	0.70417
0.41905	0.56069
0.37884	0.738335
0.42961	0.656535
0.369825	0.7449
0.399565	0.586435
0.43826	0.5844
0.442875	0.62739
0.40709	0.73541

## Sheet: Panel H - Modularity
AWS	Fiber
0.259705	0.185881
0.259119	0.178659
0.211375	0.164776
0.254225	0.16564
0.250652	0.168417
0.240679	0.165576
0.259232	0.181488
0.250616	0.165222
0.237145	0.17265
0.251931	0.164232
0.241626	0.163396
0.251564	0.165825
0.256979	0.167371
0.253958	0.165256
0.241224	0.171168
0.219892	0.172715
0.23541	0.16411
0.292938	0.170399
0.243778	0.172412
0.245966	0.169596
0.228374	0.16933
0.254811	0.168665
0.25495	0.162862
0.234601	0.169905
0.229431	0.174459
0.248048	0.167638
0.224216	0.164086
0.248606	0.160361
0.251472	0.163862
0.241442	0.161728
0.232388	0.167248
0.227324	0.183356
0.24342	0.164629
0.261208	0.168971
0.254847	0.157811
0.240372	0.165367
0.266451	0.167422
0.243808	0.179491
0.255269	0.163362
0.22658	0.167976
0.274442	0.17136
0.247264	0.172023
0.227323	0.17278
0.247548	0.159138
0.25775	0.16319
0.233947	0.164761
0.233088	0.166011
0.2217	0.17473
0.232167	0.165157
0.277041	0.18867
0.25196	0.168311
0.229219	0.179765
0.237208	0.168325
0.237789	0.168522
0.227392	0.175527
0.271026	0.170682
0.229322	0.178707
0.261628	0.186724
0.243479	0.164843
0.222935	0.165924
0.256852	0.166611
0.24265	0.173581
0.229555	0.177711
0.263888	0.174531
0.211144	0.17958
0.264944	0.162629
0.242621	0.165051
0.231271	0.182296
0.269096	0.161906
0.244916	0.162375
0.231302	0.172202
0.251055	0.161387
0.252329	0.159781
0.241455	0.166692
0.257619	0.159266
0.231226	0.162631
0.236487	0.20067
0.209958	0.151479
0.253727	0.159123
0.234303	0.168807
0.284095	0.174867
0.222207	0.170421
0.235353	0.172392
0.273338	0.177302
0.279851	0.177503
0.223346	0.16508
0.233667	0.169202
0.247631	0.180009
0.243769	0.183764
0.274346	0.172043
0.245913	0.175113
0.243608	0.16342
0.235965	0.175858
0.283239	0.166525
0.251021	0.156917
0.274101	0.179171
0.253119	0.164762
0.257855	0.167164
0.264542	0.166125
0.21231	0.171447
0.243805	0.177846
0.24926	0.173238
0.249781	0.16691
0.228368	0.167521
0.271454	0.171853
0.267768	0.162065
0.241012	0.170156
0.204486	0.169145
0.274646	0.165175
0.239624	0.175512
0.290188	0.165312
0.21719	0.157371
0.259348	0.156975
0.273026	0.171849
0.216317	0.175105
0.232357	0.172489
0.226722	0.167326
0.267721	0.165482
0.246339	0.169737
0.264631	0.167078
0.238137	0.162747
0.263136	0.152548
0.211889	0.169231
0.235388	0.163609
0.228166	0.1668
0.226028	0.164072
0.261666	0.153139
0.240329	0.16607
0.242756	0.179472
0.226285	0.176486
0.268331	0.171398
0.240024	0.177011
0.253311	0.179777
0.257019	0.171161
0.241586	0.160315
0.241867	0.166997
0.24763	0.17237
0.223055	0.172085
0.257196	0.161637
0.245023	0.179349
0.233628	0.185417
0.247726	0.185049
0.26669	0.159332
0.243062	0.189812
0.266713	0.166429
0.260239	0.180924
0.234172	0.164696
0.235389	0.158969
0.231607	0.186491
0.250787	0.177732
0.238763	0.151468
0.259133	0.190895
0.237136	0.163752
0.28055	0.164593
0.24026	0.17058
0.256704	0.169343
0.278801	0.190244
0.236379	0.167478
0.227457	0.174019
0.242596	0.17139
0.304395	0.166785
0.270509	0.164451
0.251981	0.168134
0.234901	0.159402
0.255994	0.170619
0.240223	0.169905
0.249278	0.171322
0.25307	0.179283
0.256621	0.167364
0.232201	0.15705
0.228361	0.169987
0.209836	0.182774
0.24443	0.168857
0.239614	0.176581
0.222606	0.162665
0.276509	0.163781
0.263058	0.179755
0.246668	0.167576
0.272896	0.165595
0.277517	0.176029
0.272826	0.161253
0.240287	0.181145
0.262837	0.169291
0.242798	0.184211
0.248152	0.16986
0.251443	0.182877
0.277766	0.172232
0.265709	0.17705
0.277676	0.158589
0.266683	0.169725
0.232763	0.179036
0.25546	0.171446
0.229029	0.160513
0.251463	0.174413
0.247384	0.17489
0.23632	0.171152
0.242665	0.169117
0.246962	0.17245
0.237852	0.173452
0.24809	0.180146
0.241468	0.163318
0.243825	0.165669
0.240944	0.157487
0.245337	0.159773
0.25793	0.161339
0.28159	0.183994
0.248677	0.178722
0.25567	0.183347
0.254304	0.171135
0.237954	0.162047
0.203918	0.170028
0.257565	0.161704
0.242285	0.185166
0.218077	0.18512
0.257516	0.152303
0.258188	0.174066
0.260673	0.157738
0.238535	0.166229
0.236384	0.176965
0.242479	0.178856
0.241559	0.169585
0.281923	0.160669
0.246297	0.160159
0.226633	0.16582
0.243833	0.177275
0.242365	0.171548
0.254403	0.15961
0.250675	0.202448
0.246765	0.159909
0.228828	0.171675
0.263048	0.172227
0.245682	0.167943
0.250216	0.159601
0.240195	0.164064
0.247372	0.183253
0.245763	0.163661
0.250316	0.185411
0.24649	0.166966
0.221568	0.187381
0.26223	0.174995
0.264463	0.177212
0.23973	0.174479
0.268183	0.164171
0.285539	0.176527
0.278803	0.159753
0.230571	0.183155
0.236771	0.169332
0.250883	0.178418
0.238266	0.168335
0.257864	0.156725
0.238691	0.169765
0.247298	0.175184
0.235179	0.169799
0.248318	0.172005
0.244341	0.155702
0.233722	0.161703
0.261442	0.17171
0.239062	0.175948
0.225477	0.175066
0.243583	0.173108
0.237254	0.162471
0.283939	0.188385
0.233831	0.183402
0.245197	0.180472
0.239723	0.160216
0.276609	0.175085
0.261093	0.169827
0.239945	0.168615
0.267343	0.163614
0.254111	0.167063
0.22054	0.160828
0.247052	0.162832
0.24131	0.149619
0.251246	0.167122
0.256793	0.172094
0.25023	0.164078
0.244122	0.17344
0.2878	0.185203
0.215989	0.16799
0.238136	0.155705
0.251514	0.181936
0.247533	0.167007
0.23594	0.185185
0.244781	0.17147
0.239553	0.171539
0.269656	0.179011
0.211181	0.17493
0.273559	0.170163
0.249631	0.167651
0.250481	0.169662
0.234734	0.180781
0.255614	0.169114
0.263072	0.174217
0.240043	0.167714
0.24814	0.164266
0.227531	0.18235
0.259638	0.179806
0.256791	0.163475
0.282502	0.196304
0.261851	0.168934
0.261102	0.176576
0.252788	0.170004
0.228556	0.161188
0.233814	0.169426
0.218579	0.175799
0.214829	0.17774
0.250623	0.164525
0.268857	0.17279
0.245785	0.16835
0.238792	0.165676
0.230304	0.17261
0.245495	0.167903
0.236625	0.172293
0.229341	0.161157
0.25108	0.171367
0.269512	0.167031
0.235733	0.154632
0.241017	0.171905
0.223007	0.16544
0.282446	0.173039
0.255286	0.155398
0.271009	0.175733
0.254235	0.160035
0.250612	0.17643
0.237847	0.184575
0.239998	0.181665
0.248368	0.153127
0.235848	0.173314
0.246273	0.175507
0.227005	0.165996
0.219409	0.182823
0.244037	0.197137
0.24344	0.185551
0.245484	0.173577
0.251636	0.167602
0.243273	0.168414
0.239099	0.160826
0.222499	0.165805
0.237501	0.177152
0.235026	0.165014
0.262398	0.170422
0.245907	0.173917
0.241639	0.176327
0.265685	0.157401
0.229588	0.164235
0.235518	0.170639
0.274458	0.171809
0.223385	0.179214
0.26834	0.172078
0.255744	0.168838
0.251097	0.166369
0.231615	0.164009
0.257698	0.179661
0.229047	0.17574
0.251737	0.163934
0.233732	0.165398
0.248822	0.16126
0.220665	0.168132
0.239886	0.164797
0.251129	0.172509
0.267599	0.175036
0.250235	0.183667
0.230733	0.167081
0.237064	0.164291
0.263822	0.189815
0.250824	0.15959
0.266258	0.158249
0.232312	0.159357
0.259186	0.176549
0.225064	0.173163
0.217243	0.17658
0.255956	0.17303
0.252981	0.163583
0.238055	0.162596
0.249658	0.167302
0.227952	0.169396
0.245145	0.183655
0.240604	0.159891
0.24358	0.17047
0.248835	0.1713
0.239479	0.167283
0.24361	0.164675
0.275165	0.183965
0.248372	0.166981
0.237742	0.168885
0.257318	0.169981
0.262576	0.165895
0.251458	0.185152
0.247501	0.172074
0.239323	0.199243
0.2375	0.166453
0.242119	0.191932
0.248325	0.183164
0.219684	0.167896
0.242031	0.171289
0.23402	0.160328
0.230045	0.16637
0.252579	0.179599
0.253961	0.17692
0.250792	0.163338
0.256007	0.158831
0.242348	0.180161
0.259264	0.164904
0.230922	0.163885
0.240421	0.172266
0.253637	0.163565
0.250982	0.173824
0.253239	0.164658
0.230322	0.184597
0.25014	0.169288
0.238989	0.173376
0.265086	0.176494
0.246713	0.173562
0.243179	0.16306
0.259615	0.176674
0.23304	0.161993
0.237805	0.172194
0.248543	0.171427
0.244248	0.172666
0.238778	0.169993
0.252479	0.170278
0.265018	0.172693
0.248085	0.172017
0.243979	0.175762
0.228818	0.170035
0.241267	0.174467
0.248857	0.161659
0.213512	0.166569
0.235663	0.188034
0.251724	0.167766
0.268184	0.172684
0.245551	0.166871
0.24336	0.164253
0.258609	0.171355
0.251009	0.177366
0.258715	0.170935
0.228833	0.169234
0.229915	0.165553
0.242828	0.161089
0.277638	0.17759
0.248326	0.178695
0.273796	0.169014
0.237779	0.170287
0.220181	0.154755
0.244615	0.16123
0.288755	0.163793
0.2442	0.177854
0.245745	0.167941
0.227536	0.177778
0.237647	0.17356
0.24012	0.169324
0.226045	0.180919
0.244127	0.173776
0.255783	0.163615
0.218209	0.163852
0.294742	0.15995
0.247379	0.164432
0.229407	0.167139
0.254332	0.164361
0.248372	0.175812
0.239	0.163104
0.250698	0.167758
0.262353	0.169476
0.221272	0.16811
0.248255	0.183107
0.23083	0.168287
0.260001	0.163516
0.208094	0.15221
0.225865	0.174923
0.226357	0.162974
0.253468	0.169592
0.283318	0.177246
0.247907	0.163605
0.226445	0.167285
0.24994	0.16554
0.253631	0.169133
0.247959	0.159749
0.254588	0.167019
0.24297	0.162304
0.21902	0.169414
0.264978	0.1743
0.237962	0.162636
0.221989	0.160336
0.250126	0.165883
0.270669	0.172778
0.249021	0.168397
0.275977	0.173597
0.259381	0.183632
0.222479	0.169729
0.246657	0.162863
0.2125	0.179747
0.241795	0.170588
0.257716	0.162508
0.239339	0.161228
0.208353	0.170688
0.245656	0.177219
0.248289	0.160178
0.221256	0.182189
0.244962	0.171046
0.25569	0.170227
0.249467	0.183435
0.24072	0.173049
0.230442	0.170018
0.264147	0.166617
0.243639	0.16691
0.226004	0.170226
0.274907	0.163113
0.258267	0.174028
0.245726	0.16094
0.226547	0.158983
0.227993	0.172872
0.279938	0.172433
0.235544	0.179706
0.244675	0.164613
0.23435	0.165307
0.245723	0.177209
0.240884	0.166274
0.203865	0.171401
0.250232	0.173935
0.23457	0.167274
0.278138	0.17435
0.25746	0.170954
0.244951	0.172569
0.226759	0.177148
0.271025	0.184635
0.232274	0.174756
0.234739	0.16682
0.247645	0.189031
0.236491	0.166331
0.246508	0.165085
0.258675	0.167547
0.264772	0.171056
0.233237	0.179217
0.235779	0.16846
0.264953	0.166644
0.242272	0.170009
0.249234	0.173828
0.269106	0.143635
0.247781	0.179512
0.237085	0.158683
0.255603	0.167692
0.279536	0.166139
0.247158	0.159636
0.262007	0.162641
0.2475	0.182298
0.226969	0.189959
0.219361	0.178255
0.267267	0.171188
0.254844	0.176045
0.249494	0.154508
0.278857	0.163723
0.264458	0.166529
0.284314	0.18676
0.253007	0.178718
0.228531	0.172932
0.257059	0.181408
0.240622	0.163725
0.222282	0.171112
0.268117	0.162898
0.246584	0.167995
0.249919	0.173702
0.235502	0.161615
0.249323	0.167959
0.24038	0.171599
0.253233	0.180805
0.242667	0.16805
0.239108	0.181987
0.228799	0.171089
0.232077	0.164172
0.256811	0.16471
0.22589	0.177966
0.232247	0.17125
0.249471	0.185198
0.255993	0.16401
0.250177	0.172016
0.243302	0.174533
0.254779	0.179817
0.261091	0.185527
0.222195	0.181915
0.260006	0.172779
0.224936	0.167495
0.241848	0.164696
0.274822	0.158049
0.243392	0.175128
0.235015	0.161892
0.276234	0.165167
0.248014	0.173537
0.243835	0.169641
0.242778	0.158565
0.224275	0.175606
0.253973	0.170303
0.245326	0.168167
0.238443	0.17926
0.262764	0.165331
0.269345	0.163961
0.239321	0.166998
0.229534	0.159659
0.246464	0.159556
0.230528	0.158823
0.255203	0.176171
0.248247	0.165994
0.261353	0.168139
0.251529	0.176984
0.243021	0.166939
0.219942	0.166466
0.278388	0.169246
0.234357	0.173038
0.247093	0.163332
0.229938	0.169812
0.255864	0.163685
0.255342	0.169388
0.237275	0.165299
0.234524	0.172112
0.247736	0.169847
0.270473	0.172107
0.243448	0.172638
0.246596	0.166914
0.256473	0.15491
0.216092	0.161619
0.231774	0.149778
0.238776	0.160837
0.249912	0.166907
0.267716	0.170019
0.272378	0.160431
0.242279	0.178128
0.252205	0.176645
0.226334	0.162039
0.226492	0.164015
0.237189	0.173864
0.247931	0.159622
0.259697	0.17249
0.224791	0.159136
0.26846	0.187521
0.23621	0.170439
0.265908	0.156617
0.257245	0.157198
0.232678	0.172213
0.261492	0.176856
0.26756	0.162942
0.243182	0.162673
0.22789	0.17496
0.275636	0.197686
0.213615	0.172286
0.236607	0.20512
0.285542	0.173461
0.276875	0.166049
0.250916	0.156284
0.277021	0.170578
0.242604	0.166231
0.243981	0.172402
0.24431	0.159252
0.239546	0.174336
0.243629	0.161537
0.249655	0.157024
0.265916	0.16687
0.271574	0.15713
0.241672	0.164152
0.251124	0.161249
0.245113	0.162069
0.258063	0.162454
0.263445	0.170547
0.252414	0.17677
0.237458	0.166718
0.228734	0.16566
0.236671	0.177762
0.224254	0.160149
0.236369	0.169499
0.260173	0.165036
0.222226	0.166738
0.269012	0.173108
0.254089	0.178788
0.284233	0.162169
0.242867	0.156466
0.28153	0.178285
0.237955	0.158332
0.258158	0.160808
0.264271	0.169482
0.209959	0.165612
0.277374	0.181822
0.251985	0.156989
0.220387	0.176033
0.21365	0.162223
0.249691	0.169273
0.262024	0.178968
0.233797	0.157377
0.245648	0.181487
0.241101	0.157729
0.213756	0.163616
0.22671	0.164333
0.26236	0.172045
0.250336	0.169887
0.264759	0.156123
0.24692	0.188483
0.229729	0.164391
0.255823	0.175979
0.274965	0.168016
0.244928	0.164361
0.253352	0.152129
0.220549	0.187259
0.266244	0.166797
0.255405	0.16584
0.23992	0.168878
0.248192	0.168506
0.258125	0.176336
0.26473	0.174279
0.236693	0.170035
0.239697	0.170487
0.260015	0.176871
0.273862	0.169799
0.261061	0.169337
0.254595	0.184499
0.268867	0.161696
0.23887	0.16341
0.279133	0.174235
0.245849	0.165639
0.25221	0.164408
0.246076	0.160913
0.276908	0.168179
0.270616	0.167007
0.246614	0.168121
0.253764	0.179222
0.250005	0.168076
0.241815	0.179587
0.29429	0.166939
0.238962	0.162702
0.29042	0.173061
0.238138	0.163588
0.282528	0.175596
0.245228	0.165702
0.23793	0.162926
0.246011	0.163443
0.270511	0.168062
0.265653	0.172693
0.246512	0.174469
0.238803	0.185152
0.229182	0.163771
0.247715	0.177818
0.236046	0.181872
0.251103	0.169346
0.245652	0.17072
0.239384	0.180981
0.237766	0.181167
0.270145	0.168432
0.239391	0.186981
0.26214	0.165364
0.234192	0.170663
0.255016	0.168922
0.22974	0.171429
0.276912	0.17404
0.265516	0.174448
0.243212	0.15981
0.24529	0.174731
0.231597	0.173224
0.269199	0.18444
0.274708	0.16545
0.238675	0.178272
0.256349	0.162967
0.238461	0.165747
0.280008	0.167756
0.266167	0.171841
0.253767	0.17826
0.238631	0.163333
0.240169	0.170564
0.224623	0.16633
0.24054	0.160224
0.241176	0.152444
0.243349	0.15962
0.262408	0.173233
0.252311	0.17782
0.251635	0.168897
0.272566	0.161586
0.271907	0.184283
0.243394	0.174392
0.23436	0.178157
0.256683	0.166616
0.279928	0.161138
0.26108	0.187047
0.248772	0.171738
0.264498	0.168101
0.244589	0.167492
0.278668	0.172031
0.262053	0.168277
0.249162	0.163348
0.252112	0.178505
0.249038	0.168989
0.229186	0.16298
0.244797	0.173085
0.281818	0.172819
0.269248	0.163758
0.259842	0.161453
0.249762	0.160375
0.263708	0.169706
0.268048	0.16819
0.271562	0.170692
0.259622	0.180115
0.257429	0.167372
0.242825	0.16719
0.244641	0.17643
0.259867	0.174768
0.254962	0.178883
0.265618	0.170415
0.270662	0.160553
0.225443	0.168528
0.232268	0.180678
0.26536	0.171944
0.232737	0.178485
0.250346	0.173555
0.263397	0.170668
0.258975	0.158283
0.247335	0.164964
0.2499	0.172278
0.233104	0.182087
0.282983	0.174281
0.271336	0.163612
0.241723	0.157953
0.241229	0.166603
0.234289	0.168241
0.237357	0.156469
0.250817	0.1679
0.235498	0.175042
0.225299	0.175054
0.224536	0.175774
0.222459	0.172612
0.294921	0.168932
0.231488	0.169743
0.247911	0.162771
0.246693	0.172932
0.233445	0.172509
0.250579	0.161577
0.219368	0.177748
0.250906	0.173367
0.227145	0.175022
0.262649	0.203761
0.248596	0.164279
0.273682	0.180062
0.248012	0.180049
0.26019	0.174349
0.246084	0.160945
0.225469	0.204321
0.23799	0.170603
0.26301	0.168383
0.245956	0.172442
0.256983	0.176103
0.281267	0.16328
0.243915	0.189377
0.28639	0.170582
0.227974	0.181521
0.240765	0.183633
0.273708	0.171938
0.224192	0.176504
0.2459	0.167538
0.277524	0.16592
0.269706	0.162891
0.247868	0.159948
0.236574	0.171437
0.241582	0.167044
0.257727	0.177485
0.284473	0.170674
0.232818	0.163585
0.239059	0.167349
0.280526	0.173102
0.252266	0.17188
0.260142	0.159061
0.230484	0.15953
0.252378	0.163903
0.24506	0.171636
0.250384	0.165839
0.27578	0.16748
0.28016	0.1713
0.252451	0.167228
0.241622	0.175545
0.247237	0.159455
0.254417	0.157143
0.243486	0.183128
0.280832	0.154897
0.239793	0.167804
0.253458	0.165266
0.252412	0.163829
0.251512	0.173644
0.260591	0.171651
0.249763	0.164123
0.222358	0.163989
0.225916	0.180549
0.258548	0.162068
0.23018	0.160178
0.246387	0.176513
0.241525	0.165411
0.231379	0.170067
0.253324	0.152955
0.226202	0.180052
0.242705	0.187983
0.227113	0.162446
0.232102	0.16538
0.240226	0.1906
0.245395	0.170406
0.25847	0.168904
0.260629	0.161421
0.234545	0.175214
0.22876	0.170586
0.229913	0.167601
0.245424	0.179277
0.269826	0.183718
0.235706	0.1782
0.241476	0.162148
0.264968	0.181558
0.283136	0.15534
0.227246	0.174114
0.255156	0.181924
0.236607	0.161573
0.233504	0.1656
0.247928	0.17747
0.22684	0.168779
0.231179	0.173017
0.257037	0.164677
0.259867	0.172281
0.24514	0.159301
0.293388	0.177996
0.287636	0.173531
0.246289	0.166394
0.241844	0.157135
0.245055	0.169456
0.238046	0.164826
0.248213	0.175217
0.235687	0.168869
0.236341	0.173951
0.25203	0.172598
0.246981	0.170344
0.245591	0.157512
0.249379	0.165412
0.287038	0.17619
0.258047	0.16377
0.244675	0.17528
0.246793	0.164192
0.231089	0.166175
0.239274	0.166028
0.235986	0.170495
0.240801	0.163901
0.23653	0.161115
0.241493	0.165244
0.24516	0.17903
0.258149	0.187671
0.236518	0.185316
0.234805	0.176803
0.276463	0.166223
0.248446	0.189641
0.255225	0.171449
0.286727	0.171573
0.248084	0.164551
0.235965	0.178122
0.263236	0.176252
0.255191	0.170619
0.250803	0.178613
0.236007	0.196127
0.249077	0.181869
0.250089	0.182905
0.264752	0.165808
0.286548	0.168072
0.229443	0.177948
0.230615	0.165956
0.2627	0.179492
0.249033	0.180548
0.247975	0.17354
0.224276	0.181476
0.230921	0.167917
0.249875	0.169125
0.220394	0.177315
0.240626	0.162447
0.230951	0.178792
0.248325	0.174635
0.246281	0.166663
0.237271	0.168974
0.266671	0.159763
0.260503	0.174415
0.225913	0.152542
0.239495	0.16864
0.231073	0.168165
0.244528	0.1922
0.246506	0.174902
0.237581	0.188683
0.258308	0.169732
0.227672	0.153347
0.256278	0.167151
0.256945	0.175294
0.235712	0.163125
0.255511	0.165475
0.269233	0.164248
0.224833	0.165722
0.248723	0.171944
0.247898	0.168896
0.230956	0.174432
0.238169	0.167854
0.22712	0.166559
0.260561	0.16142
0.222864	0.160881
0.24118	0.17554
0.241315	0.16708
0.272773	0.174755
0.249923	0.169392
0.251066	0.164286
0.238541	0.161252

## Sheet: Panel I - ARI
Coarse		Fine
AWS	Fiber	AWS	Fiber
0.880363	0.830113	0.816604	0.773145
0.868296	0.823647	0.804185	0.763396
0.882456	0.798434	0.814662	0.73916
0.867218	0.827719	0.807594	0.765965
0.858584	0.826529	0.802544	0.767907
0.881078	0.81302	0.818471	0.756003
0.872193	0.82193	0.812318	0.76416
0.857431	0.818496	0.794173	0.756617
0.876817	0.816291	0.813108	0.760627
0.874712	0.841529	0.808822	0.777744
0.874185	0.819273	0.807243	0.760852
0.858383	0.814286	0.798333	0.755038
0.867431	0.819073	0.805927	0.760602
0.846228	0.792632	0.786103	0.734361
0.874273	0.797682	0.807807	0.744524
0.880915	0.81609	0.814975	0.758195
0.863672	0.812431	0.80089	0.754687
0.861679	0.82792	0.805088	0.769624
0.873095	0.830526	0.806805	0.772757
0.872544	0.819561	0.807256	0.761015
0.887206	0.825927	0.817381	0.765727
0.873521	0.819699	0.812694	0.760902
0.883835	0.799323	0.821754	0.738897
0.859724	0.818684	0.787068	0.759937
0.861579	0.834273	0.797243	0.774298
0.869424	0.819373	0.806516	0.759248
0.880677	0.795977	0.811654	0.742469
0.870464	0.804261	0.806003	0.751303
0.861504	0.819023	0.802231	0.757419
0.878534	0.817093	0.815201	0.757619
0.860551	0.836241	0.797268	0.773358
0.874612	0.826278	0.810426	0.766078
0.877206	0.819749	0.809411	0.759323
0.867694	0.812932	0.80203	0.756115
0.87604	0.831717	0.809123	0.768659
0.883559	0.793897	0.817945	0.742043
0.862807	0.853396	0.802732	0.789862
0.868195	0.819787	0.80619	0.760915
0.880927	0.836604	0.818145	0.776303
0.880363	0.820602	0.814148	0.759073
0.86391	0.815965	0.800376	0.75812
0.865213	0.826429	0.80188	0.76683
0.889461	0.829837	0.820288	0.772268
0.864687	0.83688	0.800401	0.773496
0.871679	0.816591	0.81391	0.755363
0.884323	0.816905	0.816729	0.761717
0.88896	0.796216	0.824398	0.742757
0.867694	0.831078	0.809524	0.774586
0.886316	0.812206	0.817043	0.75401
0.883672	0.814887	0.819411	0.763008
0.871516	0.811692	0.803095	0.755752
0.857293	0.82817	0.79203	0.770927
0.878571	0.829098	0.811704	0.768446
0.86891	0.822093	0.804073	0.76119
0.85599	0.834837	0.791905	0.773208
0.857882	0.822481	0.801441	0.761479
0.883145	0.822406	0.814323	0.768947
0.857619	0.827155	0.796942	0.769962
0.879048	0.806441	0.812506	0.752657
0.868697	0.794724	0.800602	0.74099
0.870627	0.827243	0.813634	0.767168
0.889023	0.821892	0.825764	0.766855
0.869599	0.826992	0.805338	0.76812
0.858058	0.819887	0.801466	0.761667
0.879624	0.816867	0.809799	0.761328
0.874925	0.837293	0.813246	0.774787
0.888158	0.814135	0.821241	0.753484
0.87614	0.817544	0.817794	0.762155
0.883308	0.820902	0.819449	0.75782
0.875401	0.823659	0.810915	0.761128
0.873471	0.826404	0.805526	0.767331
0.852832	0.819411	0.793208	0.758484
0.860276	0.826591	0.796767	0.764185
0.868434	0.807757	0.807932	0.752719
0.86381	0.813935	0.805013	0.754286
0.888596	0.817143	0.818697	0.759123
0.880739	0.829875	0.818484	0.77802
0.881341	0.83302	0.813897	0.771617
0.85505	0.830326	0.797331	0.768747
0.878271	0.817068	0.814561	0.757544
0.864398	0.800388	0.807957	0.746479
0.870038	0.814411	0.800288	0.75812
0.867393	0.826404	0.801328	0.770288
0.862707	0.806642	0.801454	0.751855
0.871579	0.839962	0.811729	0.778333
0.871554	0.812607	0.805388	0.754987
0.86985	0.833346	0.801303	0.768559
0.867481	0.819449	0.806053	0.761754
0.85886	0.806642	0.7949	0.748622
0.87802	0.814574	0.815915	0.758835
0.870175	0.822206	0.808221	0.761729
0.878346	0.818058	0.812907	0.758333
0.889975	0.813609	0.816115	0.753759
0.867682	0.830226	0.811316	0.768546
0.872544	0.803584	0.811216	0.742732
0.866165	0.802945	0.805489	0.750514
0.869148	0.817945	0.812481	0.759048
0.857732	0.820802	0.799637	0.765915
0.880815	0.810602	0.817957	0.754812
0.876278	0.819248	0.805602	0.760677
0.882105	0.852694	0.819574	0.792318
0.879085	0.833008	0.815501	0.772306
0.866416	0.815251	0.804336	0.75683
0.867995	0.78817	0.808897	0.73797
0.867331	0.851266	0.809436	0.787832
0.866855	0.790927	0.806028	0.739273
0.875739	0.824373	0.810326	0.765075
0.866905	0.818095	0.800915	0.758722
0.863772	0.815764	0.810138	0.758571
0.886479	0.831817	0.81708	0.771867
0.86584	0.816366	0.809749	0.75609
0.887093	0.836404	0.818922	0.773271
0.861754	0.80698	0.80391	0.747105
0.867594	0.826128	0.811253	0.764273
0.869336	0.837757	0.800138	0.774724
0.879248	0.832594	0.814035	0.771266
0.887494	0.840802	0.817043	0.781554
0.875338	0.805714	0.806541	0.744185
0.857845	0.838797	0.799574	0.779549
0.84594	0.797644	0.785263	0.743008
0.87287	0.821115	0.811491	0.76109
0.873221	0.836416	0.802093	0.77198
0.875326	0.806216	0.808634	0.747068
0.874336	0.835476	0.809373	0.773546
0.865489	0.818647	0.800752	0.758596
0.883058	0.835564	0.817118	0.77193
0.877719	0.838283	0.819248	0.774173
0.877982	0.838571	0.813145	0.776441
0.876466	0.825614	0.81381	0.765388
0.885238	0.828734	0.821754	0.771892
0.884612	0.83599	0.824687	0.772807
0.870865	0.838045	0.807381	0.779574
0.859724	0.809712	0.801278	0.752018
0.874336	0.84688	0.810602	0.784799
0.876466	0.830251	0.810201	0.769574
0.885451	0.83708	0.810965	0.774348
0.866554	0.818596	0.805677	0.758772
0.86505	0.828972	0.800815	0.771128
0.859449	0.790539	0.794762	0.739637
0.88401	0.822506	0.818697	0.764937
0.87015	0.817506	0.809098	0.763897
0.877569	0.81584	0.812481	0.760476
0.871742	0.832168	0.815251	0.768058
0.865113	0.811404	0.801404	0.756591
0.860927	0.833258	0.798997	0.770451
0.877055	0.845514	0.819612	0.787368
0.856053	0.820013	0.794875	0.759937
0.877456	0.834812	0.809687	0.773258
0.873195	0.832995	0.805727	0.774975
0.87015	0.836617	0.807368	0.777143
0.861617	0.836454	0.797707	0.772845
0.878622	0.825175	0.817368	0.772895
0.868584	0.83797	0.803496	0.778521
0.86718	0.836667	0.807256	0.775013
0.874486	0.826291	0.809624	0.767644
0.865313	0.839499	0.806341	0.779048
0.850338	0.826404	0.790388	0.777556
0.883358	0.816429	0.814687	0.757481
0.868847	0.819323	0.813759	0.7599
0.86396	0.807356	0.804787	0.749536
0.860689	0.814662	0.803095	0.755815
0.872256	0.813208	0.811404	0.754411
0.865576	0.822419	0.800664	0.763947
0.878459	0.802431	0.80886	0.749123
0.874236	0.819674	0.810827	0.7601
0.872206	0.820175	0.806165	0.760702
0.859073	0.828872	0.79802	0.770376
0.882544	0.81906	0.82693	0.76084
0.852907	0.826241	0.796491	0.767143
0.876241	0.820251	0.809975	0.76015
0.877682	0.841629	0.809862	0.781178
0.872769	0.828647	0.804398	0.771955
0.879286	0.836316	0.816404	0.774411
0.877168	0.822782	0.81391	0.762657
0.878045	0.809424	0.81213	0.752481
0.857068	0.827644	0.80005	0.769875
0.884185	0.841905	0.823133	0.783734
0.883058	0.796341	0.816842	0.742481
0.866216	0.838296	0.808647	0.77609
0.876078	0.803709	0.813622	0.747193
0.859223	0.835276	0.800451	0.772895
0.857719	0.815852	0.796591	0.757932
0.870852	0.80683	0.806015	0.752419
0.891554	0.837218	0.821404	0.782406
0.864023	0.800188	0.800689	0.745652
0.86718	0.820789	0.806905	0.76485
0.869887	0.801404	0.812143	0.74787
0.873609	0.838195	0.81604	0.779373
0.855576	0.830163	0.800138	0.770639
0.855564	0.793446	0.793058	0.741566
0.866817	0.823095	0.802481	0.765526
0.871942	0.810576	0.811441	0.751053
0.880526	0.821579	0.814737	0.759273
0.875175	0.831842	0.806253	0.774348
0.893183	0.819048	0.826767	0.76
0.866541	0.827318	0.803584	0.768822
0.877732	0.85005	0.810063	0.786516
0.862845	0.822256	0.79881	0.762682
0.875238	0.831516	0.809925	0.772945
0.883509	0.818885	0.817168	0.76485
0.887243	0.82683	0.820226	0.76688
0.890677	0.79084	0.822481	0.737932
0.864436	0.833383	0.798922	0.76985
0.861404	0.834236	0.803609	0.771504
0.872005	0.812143	0.811128	0.752018
0.873496	0.793233	0.81302	0.738371
0.861817	0.833446	0.798183	0.776429
0.857682	0.82	0.795501	0.763183
0.879524	0.849311	0.81416	0.786228
0.873747	0.801391	0.806078	0.746178
0.877531	0.827381	0.815677	0.771115
0.87114	0.796165	0.806704	0.741779
0.872431	0.824286	0.806516	0.769073
0.875927	0.829549	0.806454	0.771454
0.870038	0.832231	0.807556	0.768772
0.872431	0.824561	0.806792	0.764286
0.866805	0.801905	0.807807	0.743709
0.855652	0.83218	0.797632	0.770251
0.872055	0.817932	0.810276	0.763747
0.881491	0.825589	0.817932	0.765564
0.87396	0.798784	0.812406	0.744749
0.868709	0.839098	0.80886	0.774912
0.886328	0.79792	0.825777	0.743133
0.885689	0.792832	0.815439	0.741679
0.877719	0.837556	0.815163	0.778358
0.888459	0.835739	0.828233	0.772481
0.864474	0.830063	0.804724	0.765627
0.874148	0.820113	0.813872	0.772544
0.874599	0.797293	0.814449	0.741429
0.885363	0.826115	0.816015	0.770627
0.866454	0.822594	0.806203	0.765
0.866629	0.812331	0.802494	0.755965
0.883985	0.821629	0.817544	0.758897
0.86193	0.839173	0.798446	0.779674
0.871253	0.788872	0.806767	0.741253
0.875138	0.836366	0.812481	0.77594
0.86609	0.833271	0.806591	0.775301
0.872444	0.830727	0.805401	0.771153
0.874787	0.842857	0.807995	0.787018
0.860038	0.823396	0.799436	0.765376
0.855752	0.836967	0.803872	0.77817
0.871115	0.818521	0.810188	0.761028
0.870301	0.793885	0.81198	0.741729
0.869085	0.826516	0.811667	0.766241
0.862957	0.815439	0.804361	0.758346
0.87985	0.83282	0.812005	0.778659
0.851679	0.825789	0.795614	0.764461
0.874035	0.840589	0.812231	0.781115
0.858233	0.808935	0.791817	0.755702
0.865251	0.802055	0.803647	0.744311
0.875489	0.806003	0.809499	0.749762
0.865464	0.832444	0.802431	0.776754
0.876291	0.807481	0.816742	0.748358
0.870514	0.831892	0.807005	0.771942
0.883158	0.836842	0.819724	0.774987
0.870251	0.797381	0.807268	0.739962
0.861404	0.820213	0.802607	0.764825
0.877018	0.826679	0.813108	0.765627
0.875852	0.824762	0.806905	0.76381
0.879561	0.822832	0.816579	0.762531
0.878722	0.796591	0.813358	0.741654
0.870326	0.832694	0.807419	0.775
0.867945	0.830802	0.806692	0.772381
0.869687	0.820501	0.810263	0.765138
0.881805	0.812644	0.814286	0.755
0.864724	0.816667	0.804574	0.761053
0.876491	0.829662	0.813308	0.768409
0.874173	0.834048	0.805526	0.770965
0.864273	0.817118	0.803722	0.757995
0.869975	0.822043	0.810401	0.765777
0.873446	0.836316	0.809887	0.772732
0.876754	0.782569	0.811015	0.732068
0.887607	0.787694	0.820614	0.73193
0.87782	0.835201	0.81188	0.770414
0.880777	0.822995	0.816942	0.767782
0.866479	0.817494	0.79896	0.758972
0.832506	0.822231	0.781278	0.760902
0.860526	0.825226	0.805013	0.767055
0.885	0.814712	0.813571	0.755539
0.872268	0.796867	0.810063	0.73792
0.87901	0.80713	0.812769	0.75302
0.874336	0.815602	0.816566	0.760739
0.892719	0.831905	0.820815	0.773985
0.883246	0.817694	0.817506	0.757569
0.874674	0.819223	0.809386	0.761253
0.863847	0.826253	0.808008	0.768935
0.854637	0.827118	0.792581	0.768246
0.876529	0.816967	0.811366	0.763133
0.870251	0.848709	0.808772	0.785852
0.88812	0.817005	0.823509	0.758734
0.883321	0.817281	0.813296	0.762218
0.861654	0.819474	0.799925	0.761429
0.873659	0.788835	0.812231	0.740965
0.852619	0.819023	0.791742	0.761153
0.874524	0.781353	0.806554	0.727995
0.868471	0.83213	0.804035	0.773559
0.871692	0.842982	0.808208	0.782356
0.871604	0.801241	0.815388	0.744023
0.875815	0.82406	0.81391	0.768571
0.876992	0.808133	0.81802	0.747757
0.870301	0.825777	0.809449	0.765276
0.861216	0.816617	0.796679	0.757719
0.867143	0.834937	0.805815	0.772632
0.867607	0.815326	0.802694	0.759436
0.849925	0.816165	0.785088	0.758697
0.881065	0.820802	0.815727	0.76416
0.86881	0.832519	0.806228	0.768459
0.863571	0.831742	0.802719	0.773371
0.868659	0.835113	0.806529	0.774912
0.872995	0.823571	0.806654	0.760689
0.881391	0.825276	0.813571	0.764925
0.867068	0.833108	0.807168	0.774561
0.875075	0.820326	0.808358	0.760777
0.858622	0.822556	0.79381	0.762281
0.865138	0.824461	0.803559	0.764887
0.867544	0.796441	0.808195	0.743258
0.864486	0.799662	0.805388	0.743847
0.874449	0.804336	0.805752	0.749173
0.876504	0.819123	0.809536	0.759023
0.86119	0.823659	0.805927	0.762732
0.86901	0.804148	0.807281	0.742343
0.860702	0.831917	0.800501	0.77485
0.868822	0.835489	0.806316	0.77401
0.868784	0.820576	0.807155	0.760827
0.881729	0.828647	0.813358	0.770526
0.848571	0.8249	0.788872	0.766203
0.874273	0.828446	0.809486	0.76386
0.871053	0.829436	0.804085	0.770439
0.86386	0.826817	0.802556	0.767719
0.886366	0.816742	0.810902	0.763258
0.876629	0.829411	0.808509	0.77089
0.875827	0.826905	0.807882	0.774098
0.881742	0.84594	0.815	0.78594
0.852669	0.825702	0.787381	0.764023
0.879687	0.814373	0.81495	0.755576
0.865351	0.797594	0.802644	0.744612
0.870752	0.800451	0.804862	0.745163
0.889549	0.816967	0.822907	0.758797
0.878997	0.837769	0.814887	0.779749
0.887068	0.836504	0.816917	0.773997
0.86515	0.842769	0.805927	0.780664
0.873108	0.839649	0.809048	0.776591
0.869712	0.816842	0.807732	0.760451
0.884612	0.821253	0.826015	0.764286
0.874248	0.821779	0.810263	0.762481
0.868446	0.831867	0.806416	0.772043
0.861905	0.85094	0.800802	0.788534
0.870526	0.832657	0.80807	0.777594
0.869148	0.811429	0.813434	0.757393
0.866441	0.817694	0.80208	0.758346
0.875977	0.839774	0.81317	0.777644
0.877431	0.819586	0.809311	0.758108
0.865539	0.827318	0.805564	0.769449
0.882932	0.830551	0.814812	0.774336
0.886566	0.812093	0.819749	0.75292
0.884185	0.830388	0.811805	0.769612
0.877018	0.835852	0.81416	0.772268
0.893571	0.817644	0.822018	0.761805
0.860301	0.809023	0.807268	0.751905
0.871604	0.82	0.812456	0.761955
0.872231	0.833734	0.808772	0.772932
0.867281	0.79609	0.803697	0.746341
0.873058	0.807218	0.804987	0.749875
0.872343	0.817757	0.811266	0.762068
0.882293	0.814712	0.826729	0.759373
0.866165	0.827068	0.803058	0.764962
0.864035	0.820827	0.805013	0.761178
0.865927	0.829687	0.806729	0.76901
0.884724	0.825338	0.820213	0.76614
0.86119	0.823634	0.798008	0.767619
0.874737	0.82297	0.80787	0.763271
0.85708	0.817118	0.796955	0.76015
0.868697	0.812155	0.806842	0.754787
0.865677	0.798596	0.801241	0.743258
0.874699	0.810489	0.810815	0.753346
0.880677	0.839185	0.816892	0.778434
0.862982	0.819173	0.799023	0.763058
0.858233	0.816541	0.797105	0.759549
0.882256	0.796341	0.814411	0.744561
0.86317	0.833947	0.799837	0.772419
0.878233	0.809386	0.805902	0.75094
0.874223	0.818659	0.807005	0.76307
0.862356	0.836053	0.802055	0.780789
0.875952	0.812556	0.809912	0.754236
0.859449	0.83193	0.794912	0.772907
0.861591	0.826128	0.80084	0.766729
0.875514	0.823283	0.825739	0.763559
0.885501	0.83015	0.815426	0.772306
0.872105	0.819887	0.807694	0.760088
0.88114	0.819449	0.811466	0.766717
0.879825	0.811253	0.813534	0.754185
0.878672	0.79594	0.810201	0.747995
0.876905	0.824612	0.808058	0.766817
0.865652	0.815852	0.799837	0.756429
0.875551	0.82183	0.808734	0.762256
0.873145	0.83302	0.807005	0.771541
0.882043	0.827419	0.813246	0.766617
0.864987	0.82386	0.801729	0.765639
0.863471	0.808233	0.801291	0.752494
0.869098	0.824198	0.803784	0.762619
0.870539	0.838008	0.810589	0.7749
0.878308	0.823947	0.812193	0.763622
0.865426	0.814812	0.807932	0.757845
0.894787	0.828772	0.818872	0.768747
0.869699	0.828333	0.805013	0.769687
0.863358	0.792632	0.802005	0.742882
0.875714	0.837632	0.812481	0.779135
0.868496	0.808283	0.807343	0.753647
0.878246	0.816617	0.815363	0.764135
0.860451	0.819298	0.798672	0.763258
0.872481	0.825514	0.812256	0.766491
0.859223	0.819135	0.797368	0.76297
0.879875	0.81782	0.817243	0.761053
0.866566	0.806792	0.803083	0.748722
0.858058	0.820526	0.799662	0.760702
0.856692	0.829912	0.795539	0.768208
0.864449	0.834348	0.801491	0.772945
0.881867	0.832945	0.808083	0.77292
0.883634	0.820451	0.817343	0.762807
0.867769	0.834662	0.804035	0.772707
0.859749	0.801779	0.802607	0.749273
0.882419	0.838534	0.808759	0.780464
0.87713	0.829386	0.808684	0.768885
0.866128	0.83208	0.808684	0.770627
0.874875	0.841216	0.811692	0.77896
0.889574	0.820627	0.81609	0.762607
0.878521	0.835414	0.810777	0.772281
0.850201	0.81614	0.786566	0.756717
0.883822	0.836278	0.817431	0.779962
0.867231	0.830451	0.800464	0.769649
0.861253	0.822757	0.802757	0.766241
0.883772	0.825363	0.823271	0.764436
0.861491	0.818947	0.801992	0.761303
0.86916	0.819674	0.810113	0.763233
0.862644	0.827556	0.804298	0.770414
0.88614	0.820865	0.824286	0.762068
0.885013	0.819248	0.815664	0.759398
0.877895	0.811892	0.812356	0.751892
0.875276	0.822845	0.809612	0.76287
0.869373	0.839674	0.809574	0.780451
0.855	0.84307	0.796203	0.784699
0.862155	0.825388	0.804185	0.766692
0.877607	0.823321	0.81104	0.765251
0.860564	0.82619	0.796779	0.765489
0.858321	0.781504	0.793534	0.731654
0.867419	0.83807	0.806817	0.775238
0.864311	0.827469	0.802231	0.772105
0.869236	0.840789	0.811767	0.779311
0.872744	0.823935	0.809361	0.764937
0.86515	0.822907	0.80718	0.763584
0.863684	0.813033	0.798997	0.756015
0.889699	0.822368	0.817544	0.760865
0.875877	0.8199	0.808985	0.761805
0.886115	0.820551	0.825063	0.757719
0.873083	0.818058	0.814185	0.758158
0.857945	0.835238	0.802431	0.772757
0.872995	0.84183	0.810464	0.779524
0.879962	0.818521	0.811065	0.761479
0.873308	0.818371	0.809825	0.758145
0.878358	0.82797	0.812018	0.767694
0.874411	0.81995	0.809549	0.759825
0.859211	0.846842	0.797005	0.783835
0.882256	0.818083	0.820451	0.760965
0.882005	0.82401	0.812281	0.763509
0.858734	0.843559	0.798208	0.786692
0.862982	0.840501	0.801303	0.777794
0.864474	0.796717	0.803822	0.743383
0.87886	0.794825	0.810789	0.73718
0.876053	0.830952	0.807105	0.773659
0.860627	0.823659	0.802406	0.763308
0.878371	0.821654	0.810952	0.760075
0.86782	0.838008	0.807494	0.775251
0.871729	0.829461	0.808371	0.768584
0.875927	0.802694	0.811692	0.745526
0.87787	0.819812	0.817544	0.761065
0.884812	0.812982	0.82411	0.755038
0.872732	0.793747	0.813985	0.739211
0.877732	0.840526	0.808333	0.777168
0.864511	0.795251	0.80213	0.741165
0.884223	0.82287	0.813145	0.761917
0.879323	0.839398	0.821579	0.780526
0.867506	0.829962	0.803346	0.769261
0.860977	0.815977	0.796842	0.75916
0.85812	0.812932	0.794862	0.753083
0.87495	0.842206	0.812193	0.780902
0.876642	0.832406	0.81589	0.772607
0.872293	0.852895	0.811617	0.790439
0.864925	0.828647	0.801291	0.77188
0.879975	0.824323	0.812832	0.764649
0.873885	0.83188	0.807794	0.771805
0.882857	0.817669	0.811679	0.762757
0.860514	0.82198	0.796629	0.761404
0.859023	0.812757	0.798346	0.754411
0.866454	0.824323	0.801241	0.762193
0.872168	0.835739	0.800865	0.774461
0.855451	0.83188	0.794398	0.769198
0.867243	0.82302	0.803659	0.76119
0.885877	0.82312	0.813997	0.764699
0.884875	0.819649	0.822845	0.759023
0.864787	0.806015	0.801253	0.751754
0.873559	0.810764	0.808672	0.754048
0.868346	0.82594	0.807393	0.762882
0.894073	0.833195	0.824825	0.775226
0.880414	0.810539	0.821316	0.752694
0.872231	0.834461	0.808195	0.773484
0.887318	0.831241	0.81386	0.769887
0.86193	0.834286	0.803308	0.771855
0.861892	0.839198	0.804048	0.780576
0.884198	0.837155	0.815501	0.774524
0.881454	0.780865	0.817018	0.728233
0.862469	0.833672	0.804023	0.772494
0.864486	0.799574	0.805388	0.74594
0.87396	0.841667	0.806491	0.783396
0.875539	0.842005	0.819248	0.777694
0.854261	0.815727	0.795464	0.756404
0.850727	0.817055	0.787995	0.761441
0.852845	0.819185	0.792343	0.761817
0.877669	0.80307	0.814962	0.748709
0.867293	0.823296	0.808672	0.763271
0.842845	0.828095	0.783622	0.770226
0.861053	0.829035	0.805263	0.771917
0.862506	0.822243	0.802682	0.76099
0.88218	0.836579	0.814787	0.778584
0.871366	0.793609	0.80688	0.740251
0.856003	0.812393	0.797732	0.754248
0.873847	0.834436	0.80713	0.775188
0.876416	0.817594	0.811479	0.758546
0.882005	0.806679	0.819499	0.755251
0.865489	0.787945	0.800927	0.735915
0.877644	0.80183	0.813258	0.746065
0.862331	0.814561	0.800451	0.756216
0.863183	0.833935	0.801253	0.776842
0.879724	0.813484	0.815263	0.755338
0.869148	0.82109	0.80812	0.75911
0.877832	0.801855	0.821241	0.747845
0.877757	0.82619	0.814825	0.770025
0.878835	0.823797	0.815827	0.763997
0.87084	0.810088	0.808609	0.747657
0.868722	0.832118	0.805464	0.775376
0.861867	0.810388	0.795902	0.754724
0.878358	0.814674	0.813697	0.756754
0.871767	0.827669	0.810739	0.768045
0.875175	0.832055	0.809536	0.768622
0.866228	0.796491	0.806504	0.74198
0.853208	0.82896	0.792456	0.772594
0.874574	0.836842	0.808634	0.778872
0.869662	0.81703	0.806704	0.761917
0.871378	0.826115	0.812055	0.763734
0.862093	0.82396	0.797256	0.764336
0.881692	0.82292	0.816429	0.76307
0.875764	0.831404	0.813509	0.769348
0.869236	0.834248	0.810539	0.770038
0.866253	0.832632	0.807406	0.773333
0.853734	0.84911	0.798246	0.787306
0.875163	0.825376	0.808622	0.764724
0.873308	0.817519	0.813108	0.761529
0.870213	0.815363	0.807757	0.754586
0.870351	0.822932	0.807043	0.763383
0.867569	0.834361	0.80589	0.771955
0.868584	0.82515	0.805977	0.764449
0.878471	0.827306	0.808772	0.769035
0.866115	0.838759	0.803308	0.775451
0.851591	0.799962	0.791216	0.745677
0.859386	0.85198	0.801817	0.789574
0.870376	0.812206	0.813509	0.757018
0.860915	0.826028	0.799862	0.766053
0.876028	0.802995	0.811942	0.751065
0.874261	0.799662	0.805313	0.746779
0.880652	0.80609	0.812832	0.748772
0.858697	0.83604	0.798596	0.771729
0.878095	0.839762	0.809298	0.781065
0.885639	0.852544	0.820251	0.791617
0.888784	0.82614	0.819687	0.772957
0.878371	0.836892	0.807143	0.774386
0.880852	0.838471	0.816516	0.779173
0.862957	0.832143	0.803885	0.770138
0.871216	0.844236	0.808484	0.787293
0.861779	0.807807	0.79797	0.753371
0.873509	0.818571	0.803208	0.763158
0.869524	0.804787	0.808672	0.748421
0.870088	0.795025	0.801792	0.742268
0.879837	0.815501	0.809311	0.75688
0.856303	0.84005	0.800088	0.77614
0.863471	0.831328	0.803922	0.773283
0.883972	0.815376	0.815426	0.756128
0.85886	0.816178	0.804348	0.756303
0.860802	0.83812	0.799799	0.780827
0.868058	0.817907	0.808158	0.759386
0.852105	0.812707	0.791153	0.75198
0.873358	0.841266	0.807118	0.784198
0.86381	0.794248	0.802882	0.742669
0.885464	0.825877	0.824411	0.767982
0.880727	0.823622	0.817569	0.769937
0.86396	0.840526	0.803634	0.779474
0.867419	0.816717	0.806692	0.755714
0.886642	0.821328	0.823208	0.761203
0.874699	0.826729	0.812744	0.766454
0.868734	0.797293	0.811241	0.742356
0.870865	0.813183	0.80688	0.751579
0.865752	0.841165	0.800664	0.781917
0.875639	0.838847	0.810426	0.774787
0.887682	0.830376	0.826003	0.772556
0.87782	0.839662	0.816692	0.777306
0.854662	0.816767	0.794436	0.757293
0.880313	0.835764	0.812769	0.771579
0.863596	0.810351	0.805501	0.749148
0.86985	0.804098	0.807494	0.747907
0.878559	0.81896	0.813371	0.757581
0.879273	0.808195	0.8099	0.754962
0.864712	0.838697	0.808095	0.77604
0.877732	0.818133	0.80911	0.758333
0.877619	0.819699	0.811328	0.759925
0.848997	0.834236	0.789699	0.774286
0.866366	0.849411	0.804987	0.78703
0.871441	0.827481	0.809336	0.769737
0.873308	0.822105	0.81381	0.761529
0.884123	0.819975	0.820213	0.759023
0.868772	0.809649	0.805664	0.751479
0.877268	0.797857	0.811429	0.74282
0.873784	0.77599	0.805514	0.718797
0.876391	0.79485	0.820326	0.741516
0.864649	0.815965	0.810789	0.755464
0.863634	0.836378	0.806767	0.778183
0.862155	0.821529	0.802381	0.760526
0.884273	0.813672	0.820088	0.759561
0.876203	0.830852	0.80896	0.771679
0.865426	0.817807	0.798333	0.760013
0.87193	0.841241	0.808546	0.777456
0.874549	0.827018	0.81099	0.765865
0.873496	0.82599	0.80683	0.765338
0.883434	0.831692	0.823509	0.773947
0.864649	0.836053	0.799461	0.773246
0.861391	0.801028	0.802519	0.75005
0.881754	0.817193	0.817895	0.758897
0.858283	0.829035	0.797531	0.767155
0.867393	0.83183	0.80802	0.770125
0.866053	0.829323	0.804749	0.770125
0.86381	0.837707	0.80797	0.779486
0.860163	0.82188	0.801366	0.760451
0.876078	0.813095	0.811115	0.754925
0.874612	0.825739	0.802306	0.764937
0.859612	0.817882	0.799586	0.764073
0.86287	0.817506	0.796604	0.759286
0.863459	0.818847	0.799975	0.768947
0.863534	0.839098	0.803759	0.781153
0.85911	0.792895	0.802644	0.741466
0.862118	0.807707	0.802368	0.746855
0.866228	0.817005	0.804223	0.75708
0.875977	0.806629	0.804073	0.746729
0.854211	0.819261	0.795464	0.76119
0.869311	0.817694	0.805301	0.758221
0.875088	0.824624	0.811203	0.767231
0.868271	0.79594	0.804837	0.741629
0.884135	0.820426	0.818772	0.758471
0.87688	0.834123	0.814549	0.77292
0.859724	0.807243	0.804211	0.749774
0.883609	0.818145	0.81386	0.75802
0.872506	0.837093	0.808747	0.77599
0.876955	0.827807	0.807782	0.766654
0.871504	0.816429	0.809023	0.757657
0.86901	0.830013	0.807531	0.771942
0.867682	0.839436	0.803346	0.780313
0.867206	0.816466	0.806078	0.757318
0.877945	0.815351	0.810827	0.756353
0.87396	0.84094	0.807268	0.783271
0.886053	0.784386	0.819135	0.727469
0.870013	0.826992	0.805702	0.767268
0.873033	0.818496	0.811378	0.757043
0.870877	0.82609	0.804561	0.766692
0.889549	0.830088	0.83183	0.769687
0.860877	0.812381	0.802632	0.755439
0.866015	0.837218	0.807143	0.773133
0.871667	0.808145	0.812218	0.747093
0.873496	0.801591	0.814499	0.748885
0.864762	0.826917	0.800025	0.765639
0.883722	0.826541	0.828008	0.765388
0.875977	0.825489	0.812769	0.76381
0.886228	0.81307	0.813396	0.753697
0.878985	0.786353	0.807857	0.741015
0.882895	0.828659	0.823371	0.767406
0.883333	0.835213	0.814511	0.779825
0.892669	0.79	0.817206	0.738145
0.879862	0.812306	0.806754	0.756366
0.876792	0.839449	0.814787	0.780075
0.861015	0.829762	0.800388	0.766178
0.870539	0.792569	0.808233	0.744624
0.852243	0.822644	0.792619	0.762043
0.88609	0.819586	0.819649	0.757581
0.871579	0.813722	0.806441	0.753421
0.872243	0.808233	0.812619	0.754023
0.873922	0.820038	0.816053	0.761115
0.86005	0.816165	0.806516	0.753659
0.863697	0.803409	0.805276	0.749674
0.874699	0.814699	0.809862	0.755952
0.877105	0.825977	0.815326	0.766378
0.865201	0.822632	0.807105	0.761328
0.864825	0.815664	0.802243	0.755639
0.888409	0.823158	0.82708	0.762331
0.868709	0.826642	0.805852	0.767619
0.856441	0.811717	0.79817	0.754799
0.889185	0.827556	0.819336	0.769035
0.873622	0.825188	0.815877	0.766667
0.870013	0.826667	0.807556	0.769749
0.847719	0.824787	0.794787	0.765714
0.866153	0.817594	0.807957	0.760627
0.881103	0.84782	0.814185	0.784386
0.868434	0.818396	0.808208	0.758246
0.86807	0.823446	0.807143	0.764323
0.868409	0.835952	0.808208	0.777306
0.862657	0.836591	0.801955	0.776266
0.879712	0.804474	0.819311	0.75084
0.856667	0.827569	0.798421	0.76985
0.866103	0.796391	0.803421	0.74193
0.881103	0.821454	0.813634	0.762431
0.872669	0.786316	0.80911	0.737193
0.876905	0.838534	0.809787	0.775602
0.85797	0.818509	0.796165	0.76114
0.87911	0.796679	0.816353	0.743446
0.865852	0.796153	0.80515	0.74312
0.881128	0.818697	0.812882	0.759273
0.856441	0.823421	0.803935	0.76886
0.884336	0.808759	0.823283	0.748684
0.88203	0.833722	0.819749	0.774624
0.870489	0.829411	0.810113	0.769812
0.870952	0.796441	0.808897	0.736416
0.859461	0.819048	0.801115	0.759248
0.860852	0.808459	0.800476	0.751241
0.883409	0.82401	0.81985	0.764386
0.872431	0.820789	0.808672	0.760288
0.865476	0.787018	0.806504	0.735789
0.877907	0.846128	0.81693	0.78302
0.871216	0.801278	0.809862	0.745113
0.857068	0.806103	0.799323	0.749511
0.867569	0.818835	0.803183	0.758509
0.872744	0.83015	0.809962	0.772306
0.876253	0.815539	0.81084	0.757719
0.871717	0.838434	0.813747	0.77891
0.874361	0.821905	0.808722	0.762456
0.871216	0.826253	0.805652	0.76683
0.889298	0.833584	0.82391	0.771253
0.876792	0.823509	0.809023	0.764787
0.871303	0.82812	0.806466	0.771479
0.862506	0.822544	0.799925	0.763095
0.8701	0.833333	0.808195	0.775238
0.874474	0.818346	0.811591	0.758421
0.885501	0.81599	0.816654	0.759298
0.87896	0.828271	0.817005	0.767419
0.870276	0.798183	0.803283	0.744674
0.866566	0.836053	0.805088	0.772444
0.868759	0.82411	0.809185	0.764411
0.860388	0.825489	0.798008	0.765739
0.865815	0.838634	0.801278	0.779085
0.868045	0.830915	0.805113	0.773571
0.855376	0.824198	0.797231	0.767581
0.859624	0.795238	0.799774	0.741429
0.890376	0.813446	0.822481	0.757055
0.872807	0.822431	0.811228	0.762857
0.872895	0.8199	0.809361	0.759875
0.865238	0.818747	0.809524	0.758697
0.864486	0.825664	0.802556	0.76406
0.877018	0.823609	0.812381	0.764561
0.870714	0.81797	0.804198	0.758596
0.870075	0.828571	0.808772	0.771805
0.89515	0.799925	0.822018	0.746867
0.86807	0.81099	0.805338	0.751316
0.858647	0.806479	0.796015	0.746053
0.873784	0.830965	0.809925	0.76703
0.858797	0.802243	0.797168	0.746128
0.86886	0.827845	0.80911	0.767519
0.869549	0.833609	0.80594	0.770476
0.856203	0.811203	0.801316	0.751955
0.86416	0.813496	0.80183	0.758158
0.874862	0.808008	0.803333	0.751992
0.885702	0.841429	0.820789	0.782306
0.885476	0.818835	0.810614	0.759837
0.879123	0.821692	0.817393	0.758108
0.866504	0.822005	0.807155	0.768321
0.880439	0.833822	0.815175	0.77099
0.876216	0.785789	0.815865	0.735013
0.868246	0.816642	0.807995	0.759298
0.867945	0.835388	0.804887	0.771278
0.866466	0.800088	0.806241	0.746378
0.881679	0.817343	0.817644	0.758596
0.863634	0.813784	0.802481	0.756566
0.883847	0.815263	0.809712	0.758246
0.882757	0.818195	0.816291	0.757268
0.88896	0.826604	0.821792	0.764398
0.874286	0.824549	0.80985	0.762719
0.868622	0.816642	0.815188	0.756416
0.883221	0.848283	0.824323	0.783496
0.873734	0.792055	0.805689	0.739373
0.884273	0.79703	0.826679	0.744123
0.879436	0.827782	0.817907	0.769612
0.874887	0.807055	0.809398	0.74906
0.877657	0.83203	0.817832	0.77599
0.865188	0.801754	0.795338	0.749925
0.874649	0.83213	0.809586	0.769925
0.854549	0.820576	0.794424	0.760827
0.877293	0.838697	0.817293	0.780075
0.858997	0.828358	0.801003	0.769536
0.865063	0.830514	0.8099	0.769486
0.879737	0.82807	0.821767	0.768521
0.865789	0.82495	0.803935	0.765551
0.885614	0.803434	0.81985	0.745764
0.871642	0.820163	0.810514	0.762143
0.872193	0.838195	0.803446	0.780025
0.87183	0.815201	0.810175	0.757406
0.875827	0.826241	0.81703	0.768972
0.870088	0.79614	0.805576	0.741053
0.888459	0.81995	0.823246	0.759223
0.863258	0.82297	0.809474	0.762368
0.867306	0.813835	0.802018	0.757368
0.875175	0.835025	0.81495	0.773271
0.870927	0.837506	0.81391	0.774373
0.883622	0.821153	0.825201	0.761003
0.878296	0.783847	0.816792	0.734173
0.873997	0.792494	0.812043	0.741165
0.865025	0.822882	0.803872	0.763634
0.849286	0.818546	0.790088	0.76005
0.877055	0.806692	0.809787	0.748246
0.880514	0.825025	0.818759	0.765401
0.862243	0.81708	0.802444	0.759286
0.885401	0.835388	0.819386	0.777469
0.857657	0.830927	0.80297	0.772055
0.870965	0.785815	0.804574	0.734737
0.857168	0.792769	0.795614	0.741391
0.866842	0.818571	0.80208	0.759799
0.873559	0.82	0.809173	0.761955
0.859875	0.814148	0.799123	0.756078
0.878271	0.831892	0.808546	0.776855
0.887268	0.819323	0.825414	0.760376
0.869862	0.82485	0.80708	0.764398
0.860639	0.819424	0.803997	0.767494
0.865351	0.822005	0.802694	0.759398
0.872607	0.82896	0.810476	0.76881
0.874687	0.828271	0.810401	0.76817
0.876591	0.801541	0.815514	0.749286
0.873409	0.838596	0.8099	0.775363
0.869085	0.812018	0.8051	0.759787
0.867757	0.829035	0.804273	0.769561
0.867882	0.810075	0.805025	0.752782
0.885702	0.837393	0.819987	0.774436
0.85485	0.814649	0.797632	0.760138
0.876805	0.810739	0.81708	0.753521
0.877055	0.83584	0.809687	0.77807
0.873145	0.828271	0.810088	0.768421
0.876955	0.814649	0.808659	0.759311
0.857293	0.831165	0.795915	0.772544
0.868333	0.837318	0.804298	0.777243
0.882331	0.823659	0.813008	0.76584
0.870063	0.839987	0.803997	0.778333
0.861855	0.820301	0.805789	0.760927
0.86584	0.83381	0.807945	0.77208
0.871779	0.8201	0.816516	0.756115
0.881454	0.817982	0.814962	0.761065
0.853271	0.812657	0.795251	0.75391
0.882657	0.826266	0.818145	0.771003
0.861028	0.834599	0.804737	0.772043
0.871328	0.797018	0.811178	0.743634
0.873835	0.847769	0.816266	0.785564
0.87698	0.820602	0.814524	0.761378
0.868383	0.826278	0.809361	0.763571
0.867105	0.832719	0.806805	0.772519
0.852682	0.821642	0.792531	0.761792
0.875	0.808822	0.808409	0.751328
0.872581	0.815063	0.806942	0.757669
0.88386	0.830125	0.815238	0.768045
0.861103	0.813321	0.803459	0.756955
0.862168	0.830815	0.801316	0.772343
0.875213	0.834373	0.811579	0.771767
0.870226	0.822581	0.805564	0.762682
0.870363	0.83604	0.806278	0.774937
0.886128	0.828747	0.819912	0.766165
0.864912	0.84599	0.807719	0.785764
0.855288	0.772018	0.799023	0.718759
0.85485	0.798985	0.789211	0.745702
0.863584	0.823145	0.798872	0.765677
0.868233	0.830927	0.806654	0.768822
0.872068	0.818208	0.81302	0.761241
0.866554	0.826153	0.804248	0.763922
0.870125	0.815915	0.806767	0.759599
0.879261	0.839499	0.811817	0.776266
0.868797	0.816554	0.802632	0.758258
0.873559	0.841779	0.812607	0.778296
0.881591	0.82302	0.819962	0.76119
0.88198	0.829348	0.82015	0.772957
0.878183	0.838145	0.8149	0.776892
0.866291	0.829023	0.798622	0.771905
0.872243	0.801128	0.811541	0.739098
0.859148	0.827494	0.797268	0.77005
0.875163	0.836065	0.811429	0.779223
0.875564	0.800075	0.807118	0.747519
0.884048	0.838997	0.81881	0.777594
0.855915	0.847669	0.795489	0.790025
0.873985	0.825451	0.806391	0.764148
0.888697	0.816817	0.822256	0.757794
0.887519	0.849373	0.82396	0.78401
0.879273	0.837719	0.816115	0.775564
0.853221	0.831629	0.794023	0.770075
0.871115	0.830113	0.807807	0.769386
0.873008	0.823208	0.811128	0.762632
0.866604	0.817494	0.807456	0.761203
0.863922	0.851917	0.802644	0.791591
0.86911	0.799549	0.806028	0.744887
0.864135	0.821717	0.801128	0.762343
0.875025	0.806353	0.816228	0.74683
0.870677	0.821278	0.802882	0.76401
0.853333	0.830063	0.796266	0.772118
0.882431	0.795338	0.817043	0.741579
0.862569	0.816516	0.803496	0.755414
0.875614	0.813584	0.808697	0.757594
0.884837	0.851479	0.814386	0.788897
0.877932	0.830714	0.810714	0.772594
0.872118	0.811203	0.814975	0.757018
0.861454	0.831078	0.801454	0.773935
0.876942	0.837895	0.811429	0.775464
0.860276	0.823145	0.803584	0.764073
0.868885	0.825188	0.808985	0.763258
0.863358	0.838446	0.806241	0.776466
0.870263	0.810551	0.80901	0.751604
0.854311	0.833622	0.793659	0.771241
0.874962	0.840276	0.806642	0.777469
0.887331	0.796767	0.822419	0.745764
0.882105	0.828684	0.816466	0.767932
0.858396	0.820489	0.796617	0.760439
0.855338	0.818145	0.795088	0.76213
0.876604	0.811717	0.814699	0.754599
0.874599	0.801416	0.806654	0.744398
0.870702	0.837331	0.806867	0.772544
0.874586	0.833985	0.816667	0.773835
0.874762	0.835363	0.811353	0.77411
0.884875	0.80886	0.816328	0.751892
0.877281	0.826855	0.813847	0.767356
0.880213	0.840865	0.815426	0.779536
0.874987	0.834787	0.808722	0.771855
0.878308	0.849311	0.811591	0.786228
0.886278	0.80589	0.824123	0.749098
0.869774	0.822594	0.810902	0.761366
0.869975	0.840727	0.806767	0.778371
0.875564	0.819449	0.808446	0.763058
0.882118	0.822243	0.820088	0.766103
0.877707	0.835777	0.811817	0.77708
0.875639	0.829311	0.806917	0.773521
0.874135	0.819825	0.812732	0.75985
0.865702	0.815125	0.804048	0.760639
0.874424	0.82381	0.812845	0.762857
0.860977	0.840113	0.804486	0.777757
0.868221	0.827782	0.804887	0.766704
0.870138	0.825902	0.803446	0.765301
0.874461	0.81416	0.811779	0.755539
0.885363	0.827769	0.822982	0.766617
0.857719	0.843659	0.795815	0.784411
0.87188	0.827343	0.803684	0.773835
0.853221	0.815063	0.793847	0.757945
0.88886	0.813221	0.817005	0.75698
0.865865	0.839073	0.80218	0.775063
0.851341	0.836554	0.797657	0.77307
0.872832	0.827807	0.809148	0.773446
0.868647	0.836667	0.805689	0.775013
0.862531	0.822982	0.80386	0.76411
0.879637	0.831967	0.804925	0.773546
0.873697	0.83584	0.810915	0.776165
0.880852	0.815163	0.810677	0.759348
0.88599	0.825326	0.820125	0.764699
0.865376	0.804787	0.807657	0.746566
0.882168	0.842055	0.812068	0.782657
0.872256	0.838321	0.805965	0.775414
0.855464	0.839474	0.794586	0.781328
0.858346	0.822419	0.796591	0.761491
0.870865	0.840351	0.808459	0.779023
0.867506	0.815251	0.802444	0.757932
0.860789	0.841115	0.802845	0.77703
0.848271	0.834261	0.791529	0.776867
0.876754	0.819398	0.811566	0.758847
0.875376	0.822231	0.805852	0.761253
0.853283	0.846566	0.792231	0.78401
0.8699	0.828509	0.808596	0.772293
0.865602	0.835965	0.804599	0.773684
0.882105	0.820451	0.814536	0.765489
0.874837	0.834311	0.804336	0.772782
0.87718	0.833634	0.811366	0.769624
0.862531	0.830313	0.802155	0.769762
0.888434	0.798521	0.821617	0.747168
0.871817	0.818847	0.804173	0.761253
0.865965	0.823997	0.803409	0.764749
0.870451	0.814223	0.818571	0.757381
0.878922	0.840263	0.814837	0.77911
0.87386	0.820977	0.809499	0.76203
0.887444	0.828697	0.812757	0.771604
0.883559	0.800639	0.81797	0.747556
0.875739	0.836491	0.808571	0.774687
0.876153	0.817594	0.813045	0.758396
0.871779	0.835501	0.809774	0.771391
0.891617	0.821892	0.820865	0.759937
0.870439	0.833697	0.806479	0.772243
0.856554	0.814511	0.793972	0.756216
0.861942	0.838509	0.80104	0.77891
0.878308	0.844875	0.814398	0.781617
0.877882	0.841053	0.813246	0.780301
0.859336	0.807769	0.7951	0.751328
