# Supplementary material for: A multi-modal, asymmetric, weighted, and signed description of anatomical connectivity
Source: Nat Commun. 2024 Jul 12;15:5865. doi: 10.1038/s41467-024-50248-6 (PMC11245624; doi:10.1038/s41467-024-50248-6)
Supplement: Supplementary file 4 — Source Data [file 41467_2024_50248_MOESM4_ESM.zip › Figure_3_network_statistics.xlsx]

## Sheet: Panel A- path length fiber
0	1	1	2	2	2	3	1	2	1	2	1	1	2	2	2	3	3	3	2	2	3	1	2	7	4	4	4	5	4	5	7	4	5	3	5	4	5	6	7	3	3	5	2	3	3	7	3	3	4
1	0	1	1	2	2	2	3	2	3	2	2	1	2	1	2	3	1	2	4	3	3	2	3	8	6	6	5	6	5	6	7	5	6	4	6	5	6	7	6	4	4	6	3	4	4	6	4	4	5
1	1	0	1	1	1	2	2	1	2	1	1	2	3	2	3	5	2	4	2	3	3	1	3	7	5	5	4	5	4	5	6	4	5	3	5	4	5	6	5	3	3	5	2	3	3	5	3	3	4
2	1	1	0	2	2	1	3	2	3	2	2	2	4	2	4	4	1	3	3	2	4	2	4	5	5	5	4	5	4	6	6	4	5	3	5	4	4	5	5	3	3	4	3	3	4	5	3	4	4
2	2	1	2	0	1	1	3	1	2	1	2	3	5	3	5	5	2	4	3	3	4	2	3	4	4	4	3	4	3	5	5	3	4	2	4	3	3	4	4	2	2	3	3	4	3	4	2	4	5
2	2	1	2	1	0	2	2	1	1	1	1	3	4	3	4	3	2	3	2	2	3	1	2	7	5	5	4	5	4	5	6	4	5	3	5	4	5	6	5	3	3	5	2	3	3	5	3	3	4
3	2	2	1	1	2	0	4	1	3	1	3	3	5	3	5	5	2	4	4	3	5	2	3	4	4	4	3	4	3	5	5	3	4	2	4	3	3	4	4	2	2	3	3	2	3	4	2	4	3
1	3	2	3	3	2	4	0	3	1	3	1	2	4	5	4	3	4	3	2	2	3	1	2	6	3	3	3	4	3	6	6	3	4	2	5	3	3	6	6	2	2	7	2	2	3	6	2	3	3
2	2	1	2	1	1	1	3	0	2	1	2	3	5	3	5	4	2	4	3	3	4	2	3	5	5	5	4	5	4	6	6	4	5	3	5	4	4	5	5	3	3	4	3	4	4	5	3	4	5
1	3	2	3	2	1	3	1	2	0	2	1	2	4	4	4	3	3	3	2	2	3	1	2	7	5	5	4	5	4	5	7	4	5	3	5	4	5	6	5	3	3	5	2	3	3	5	3	3	4
2	2	1	2	1	1	1	3	1	2	0	2	3	4	2	4	4	1	3	3	2	4	1	2	6	4	4	3	4	3	4	5	3	4	2	4	3	4	5	4	2	2	4	2	2	3	4	2	3	3
1	2	1	2	2	1	3	1	2	1	2	0	3	4	4	4	3	3	3	2	2	3	1	2	7	5	5	4	5	4	5	6	4	5	3	5	4	5	6	5	3	3	5	2	3	3	5	3	3	4
1	1	2	2	3	3	3	2	3	2	3	3	0	1	1	1	2	2	1	3	2	2	3	2	5	7	7	6	7	5	5	5	6	7	5	7	6	6	6	7	5	5	6	4	5	5	7	5	5	6
2	2	3	4	5	4	5	4	5	4	4	4	1	0	1	1	1	3	1	3	2	2	3	2	5	7	7	6	7	5	5	5	6	7	5	7	6	6	6	7	5	5	6	4	5	5	7	5	5	6
2	1	2	2	3	3	3	5	3	4	2	4	1	1	0	2	2	1	1	3	2	2	3	2	5	6	6	5	6	5	5	7	5	6	4	6	5	6	6	6	4	4	6	4	5	5	6	4	5	6
2	2	3	4	5	4	5	4	5	4	4	4	1	1	2	0	1	3	1	1	2	2	3	1	3	7	7	6	7	3	3	3	6	7	5	5	5	4	4	4	5	4	4	4	5	5	7	5	5	6
3	3	5	4	5	3	5	3	4	3	4	3	2	1	2	1	0	3	1	1	2	2	2	2	5	6	6	5	6	5	5	5	5	6	4	6	5	6	6	6	4	4	6	3	4	4	6	4	4	5
3	1	2	1	2	2	2	4	2	3	1	3	2	3	1	3	3	0	2	2	1	3	1	3	7	5	5	4	5	4	5	6	4	5	3	5	4	5	6	5	3	3	5	2	3	4	5	3	3	4
3	2	4	3	4	3	4	3	4	3	3	3	1	1	1	1	1	2	0	2	1	1	2	1	4	6	6	5	6	4	4	4	5	6	4	6	5	5	5	6	4	4	5	3	4	4	6	4	4	5
2	4	2	3	3	2	4	2	3	2	3	2	3	3	3	1	1	2	2	0	1	1	1	1	4	5	5	4	5	4	4	4	4	5	3	5	4	5	5	5	3	3	5	2	3	3	5	3	3	4
2	3	3	2	3	2	3	2	3	2	2	2	2	2	2	2	2	1	1	1	0	2	1	2	5	5	5	4	5	5	5	7	4	5	3	5	4	4	5	5	3	3	4	2	3	3	5	3	3	4
3	3	3	4	4	3	5	3	4	3	4	3	2	2	2	2	2	3	1	1	2	0	2	1	4	6	6	5	6	4	4	4	5	6	4	6	6	5	5	5	4	5	5	3	4	4	6	4	4	5
1	2	1	2	2	1	2	1	2	1	1	1	3	3	3	3	2	1	2	1	1	2	0	1	6	4	4	3	4	3	4	5	3	4	2	4	3	4	5	4	2	2	4	1	2	2	4	2	2	3
2	3	3	4	3	2	3	2	3	2	2	2	2	2	2	1	2	3	1	1	2	1	1	0	3	5	5	4	5	3	3	3	4	5	3	5	5	4	4	4	3	4	4	2	1	3	7	3	3	2
7	8	7	5	4	7	4	6	5	7	6	7	5	5	5	3	5	7	4	4	5	4	6	3	0	2	3	3	3	1	1	2	2	3	3	3	3	2	1	2	3	2	2	5	5	4	4	4	4	5
4	6	5	5	4	5	4	3	5	5	4	5	7	7	6	7	6	5	6	5	5	6	4	5	2	0	1	1	2	4	2	2	1	2	2	2	3	3	2	2	2	4	4	4	4	3	2	4	4	5
4	6	5	5	4	5	4	3	5	5	4	5	7	7	6	7	6	5	6	5	5	6	4	5	3	1	0	1	1	4	3	3	1	1	2	2	2	4	3	2	2	4	4	4	4	3	2	4	3	5
4	5	4	4	3	4	3	3	4	4	3	4	6	6	5	6	5	4	5	4	4	5	3	4	3	1	1	0	2	4	3	3	1	1	1	2	2	4	3	2	2	3	4	3	3	2	2	3	3	4
5	6	5	5	4	5	4	4	5	5	4	5	7	7	6	7	6	5	6	5	5	6	4	5	3	2	1	2	0	4	3	3	1	2	2	2	2	4	3	2	2	4	4	4	4	3	2	4	4	5
4	5	4	4	3	4	3	3	4	4	3	4	5	5	5	3	5	4	4	4	5	4	3	3	1	4	4	4	4	0	2	3	3	4	3	3	2	1	1	2	2	1	2	3	3	2	3	3	5	4
5	6	5	6	5	5	5	6	6	5	4	5	5	5	5	3	5	5	4	4	5	4	4	3	1	2	3	3	3	2	0	2	2	3	3	2	2	2	1	1	3	3	1	5	5	4	4	5	4	5
7	7	6	6	5	6	5	6	6	7	5	6	5	5	7	3	5	6	4	4	7	4	5	3	2	2	3	3	3	3	2	0	2	3	3	3	4	3	2	2	4	4	3	5	5	4	4	5	4	5
4	5	4	4	3	4	3	3	4	4	3	4	6	6	5	6	5	4	5	4	4	5	3	4	2	1	1	1	1	3	2	2	0	1	1	1	1	3	2	1	1	3	3	3	3	2	1	3	3	4
5	6	5	5	4	5	4	4	5	5	4	5	7	7	6	7	6	5	6	5	5	6	4	5	3	2	1	1	2	4	3	3	1	0	2	2	1	4	3	2	2	4	4	4	4	3	2	4	4	5
3	4	3	3	2	3	2	2	3	3	2	3	5	5	4	5	4	3	4	3	3	4	2	3	3	2	2	1	2	3	3	3	1	2	0	2	1	3	3	2	2	2	4	2	2	1	2	2	3	3
5	6	5	5	4	5	4	5	5	5	4	5	7	7	6	5	6	5	6	5	5	6	4	5	3	2	2	2	2	3	2	3	1	2	2	0	3	4	3	1	2	4	3	4	4	3	2	4	3	4
4	5	4	4	3	4	3	3	4	4	3	4	6	6	5	5	5	4	5	4	4	6	3	5	3	3	2	2	2	2	2	4	1	1	1	3	0	3	2	2	1	1	2	3	3	2	1	3	6	4
5	6	5	4	3	5	3	3	4	5	4	5	6	6	6	4	6	5	5	5	4	5	4	4	2	3	4	4	4	1	2	3	3	4	3	4	3	0	1	3	1	1	1	3	3	2	5	3	5	4
6	7	6	5	4	6	4	6	5	6	5	6	6	6	6	4	6	6	5	5	5	5	5	4	1	2	3	3	3	1	1	2	2	3	3	3	2	1	0	2	2	2	1	4	5	3	4	4	4	5
7	6	5	5	4	5	4	6	5	5	4	5	7	7	6	4	6	5	6	5	5	5	4	4	2	2	2	2	2	2	1	2	1	2	2	1	2	3	2	0	3	3	2	4	5	3	1	4	4	5
3	4	3	3	2	3	2	2	3	3	2	3	5	5	4	5	4	3	4	3	3	4	2	3	3	2	2	2	2	2	3	4	1	2	2	2	1	1	2	3	0	2	1	4	3	3	2	2	3	4
3	4	3	3	2	3	2	2	3	3	2	3	5	5	4	4	4	3	4	3	3	5	2	4	2	4	4	3	4	1	3	4	3	4	2	4	1	1	2	3	2	0	1	2	2	1	6	2	3	3
5	6	5	4	3	5	3	7	4	5	4	5	6	6	6	4	6	5	5	5	4	5	4	4	2	4	4	4	4	2	1	3	3	4	4	3	2	1	1	2	1	1	0	3	5	2	3	3	5	6
2	3	2	3	3	2	3	2	3	2	2	2	4	4	4	4	3	2	3	2	2	3	1	2	5	4	4	3	4	3	5	5	3	4	2	4	3	3	4	4	4	2	3	0	1	1	4	1	2	2
3	4	3	3	4	3	2	2	4	3	2	3	5	5	5	5	4	3	4	3	3	4	2	1	5	4	4	3	4	3	5	5	3	4	2	4	3	3	5	5	3	2	5	1	0	1	4	1	1	1
3	4	3	4	3	3	3	3	4	3	3	3	5	5	5	5	4	4	4	3	3	4	2	3	4	3	3	2	3	2	4	4	2	3	1	3	2	2	3	3	3	1	2	1	1	0	3	1	2	2
7	6	5	5	4	5	4	6	5	5	4	5	7	7	6	7	6	5	6	5	5	6	4	7	4	2	2	2	2	3	4	4	1	2	2	2	1	5	4	1	2	6	3	4	4	3	0	1	4	5
3	4	3	3	2	3	2	2	3	3	2	3	5	5	4	5	4	3	4	3	3	4	2	3	4	4	4	3	4	3	5	5	3	4	2	4	3	3	4	4	2	2	3	1	1	1	1	0	2	2
3	4	3	4	4	3	4	3	4	3	3	3	5	5	5	5	4	3	4	3	3	4	2	3	4	4	3	3	4	5	4	4	3	4	3	3	6	5	4	4	3	3	5	2	1	2	4	2	0	1
4	5	4	4	5	4	3	3	5	4	3	4	6	6	6	6	5	4	5	4	4	5	3	2	5	5	5	4	5	4	5	5	4	5	3	4	4	4	5	5	4	3	6	2	1	2	5	2	1	0
3	4	3	3	2	3	2	2	3	3	2	3	5	5	4	5	4	3	4	3	3	4	2	3	4	3	3	3	3	5	4	4	2	3	2	3	2	5	4	2	2	2	4	3	3	2	1	2	2	2
6	5	4	4	3	4	3	5	4	4	3	4	6	6	5	6	8	4	5	7	4	7	3	6	3	4	3	2	3	4	3	3	2	3	2	2	2	4	3	1	5	5	3	4	3	3	1	3	3	2
3	4	3	3	2	3	2	2	3	3	2	3	5	5	4	5	4	3	4	3	3	4	2	3	4	4	4	3	4	3	5	4	3	4	2	4	3	3	4	4	2	2	3	2	2	1	2	1	2	1
3	4	3	3	2	3	2	2	3	3	2	3	5	5	4	5	4	3	4	3	3	4	2	3	4	3	3	2	4	5	4	4	3	3	2	3	3	5	4	2	2	2	4	3	2	2	1	1	2	2
4	5	5	5	4	5	4	3	6	4	4	4	3	7	6	5	7	5	6	6	5	6	4	5	3	2	2	1	3	3	2	3	3	3	2	2	2	4	3	1	3	4	3	4	3	3	3	5	3	4
5	6	5	5	4	6	4	4	5	5	4	5	4	7	6	3	5	5	6	4	5	4	4	3	4	3	2	1	3	2	4	4	2	2	2	3	1	5	4	2	2	6	1	4	4	3	2	4	4	3
4	5	5	6	5	5	5	3	6	4	5	4	5	7	7	6	8	6	6	7	5	7	4	6	3	2	2	2	3	4	3	3	3	3	3	3	3	4	3	2	4	5	4	4	4	4	4	6	5	5
3	4	4	5	4	4	4	2	5	3	4	3	4	6	6	5	7	5	5	6	4	6	3	5	2	1	1	1	2	3	2	2	2	2	2	3	3	3	2	2	4	4	3	3	3	3	4	4	4	4
4	7	6	6	5	6	5	3	6	4	5	6	8	8	7	4	7	6	7	6	6	7	5	6	3	2	1	2	2	4	3	3	2	2	3	3	2	4	3	3	3	5	4	5	5	4	3	5	5	6
1	2	2	3	3	2	4	2	3	2	3	3	2	3	2	3	4	4	5	4	4	5	3	4	6	3	3	3	4	7	6	6	3	4	4	5	4	7	6	6	4	4	7	3	3	4	6	4	4	4
1	1	2	3	3	3	4	1	3	2	3	2	2	3	2	2	4	4	4	3	3	4	2	3	6	4	3	3	4	5	6	6	3	4	4	5	5	7	6	6	4	4	7	3	2	4	6	4	3	3
2	2	3	4	3	2	4	1	3	2	3	2	3	5	3	3	4	4	4	3	3	4	2	3	5	3	2	2	3	6	5	5	2	3	3	4	3	6	5	5	3	3	6	2	2	3	5	3	3	3
1	2	2	3	2	1	3	1	2	1	2	2	2	5	4	3	4	3	4	3	3	4	2	3	6	4	4	3	4	4	6	6	3	4	3	5	4	4	6	6	3	3	6	2	2	3	6	3	3	3
2	4	3	4	4	3	3	1	4	2	4	2	3	5	6	5	4	5	4	3	3	4	2	3	6	3	3	3	4	7	6	6	3	4	3	5	4	7	6	6	3	3	7	2	2	3	6	3	4	3
2	3	2	3	3	2	3	2	3	2	2	1	4	4	4	4	3	2	3	2	2	3	1	1	4	5	5	4	5	4	4	7	4	5	3	6	4	3	5	7	3	3	5	2	2	3	7	3	3	3
3	4	3	4	4	3	4	3	4	3	3	2	5	5	5	5	4	3	4	3	3	4	2	2	5	6	6	5	6	5	5	8	5	6	4	7	5	4	6	8	4	4	6	3	3	4	8	4	4	4
2	4	3	4	3	2	4	2	3	1	3	2	4	4	4	4	3	4	3	2	2	2	1	1	6	4	4	4	4	3	3	6	3	4	3	5	4	3	4	6	3	3	5	1	2	2	6	3	3	3
2	3	3	4	4	3	3	2	4	3	3	2	3	5	5	5	4	3	4	3	3	4	2	2	6	4	3	3	4	6	6	6	3	4	3	5	4	4	6	6	3	3	6	2	2	3	6	3	3	3
4	6	5	5	4	4	4	3	5	3	4	4	5	6	6	4	5	5	5	4	4	4	3	3	6	2	3	2	4	7	6	6	3	4	4	5	5	7	6	6	4	4	7	2	2	3	6	4	3	3
4	4	3	3	2	3	2	3	3	4	2	3	5	5	4	4	4	3	4	3	3	4	2	3	5	3	3	2	4	6	5	5	3	3	3	4	4	6	5	3	2	2	5	2	2	3	3	2	3	3
2	3	3	3	2	3	2	2	3	2	2	2	3	5	4	4	4	3	4	3	3	4	2	2	3	4	3	3	4	4	4	3	3	4	2	5	3	2	4	3	2	2	4	1	1	1	6	2	2	2
3	4	3	3	2	3	2	2	3	3	2	3	5	5	4	5	4	3	4	3	3	4	2	3	3	4	4	3	4	3	4	3	3	4	2	4	3	2	4	3	2	2	4	2	1	1	3	2	2	2
4	5	4	4	3	4	3	3	4	4	3	4	6	6	5	3	5	4	5	4	4	5	3	3	4	2	2	1	3	2	4	4	2	2	1	3	3	5	4	2	3	1	4	3	3	2	2	2	3	3
5	6	5	5	4	5	4	4	5	5	4	5	7	7	6	3	6	5	6	5	5	6	4	3	4	2	2	1	3	2	4	4	2	2	2	3	2	5	4	2	3	4	4	4	4	3	2	4	4	5
4	5	4	4	3	4	3	3	4	4	3	4	6	6	5	6	5	4	5	4	4	5	3	4	4	2	2	1	3	5	4	4	2	2	2	3	2	5	4	2	3	3	4	3	3	2	2	3	4	4
5	6	5	5	4	5	4	4	5	5	4	5	7	7	6	7	6	5	6	5	5	6	4	5	4	2	2	1	3	5	4	4	2	2	2	3	3	5	4	3	3	4	5	4	4	3	3	4	4	5
5	6	5	5	4	5	4	4	5	5	4	5	7	7	6	7	6	5	6	5	5	6	4	5	4	2	2	1	3	5	4	4	2	2	2	3	3	5	4	3	3	4	5	4	3	3	3	4	2	4
3	4	3	3	2	3	2	2	3	3	2	3	5	5	4	5	4	3	4	3	3	4	2	3	4	3	3	1	3	3	4	4	2	3	1	3	2	3	4	3	2	2	3	2	2	1	3	2	3	3
5	6	5	3	2	5	2	5	5	5	4	5	6	6	6	5	6	5	5	5	4	5	4	4	1	3	4	4	4	2	4	3	3	4	2	4	5	2	3	3	2	2	4	3	3	3	3	2	4	4
3	4	3	3	2	3	2	2	3	3	2	3	6	6	4	5	6	3	5	5	4	5	2	4	3	4	4	3	4	2	3	3	3	4	2	4	3	2	3	3	2	2	4	2	2	1	3	2	3	3
5	6	5	5	4	5	4	5	5	5	4	5	6	6	6	4	6	5	5	5	4	5	4	4	2	3	4	4	4	1	4	3	3	4	4	4	3	2	3	3	2	2	3	3	3	3	3	4	3	4
6	6	5	5	4	5	4	3	5	4	4	5	7	7	6	5	7	5	6	6	5	6	4	5	2	2	2	2	2	3	2	2	1	2	2	1	4	3	2	2	2	4	3	4	4	3	3	4	3	4
6	6	5	5	4	5	4	5	5	5	4	5	7	7	6	8	6	5	6	5	5	6	4	5	5	2	2	2	2	4	3	5	1	2	2	1	2	6	5	2	2	4	4	4	4	3	2	4	3	4
7	7	6	6	5	6	5	6	6	6	5	6	8	8	7	6	7	6	7	6	6	7	5	6	3	3	3	3	3	4	3	3	2	3	3	1	3	4	3	2	3	5	4	5	5	4	3	5	4	5
4	4	5	6	6	5	5	3	6	4	6	4	5	7	5	5	6	7	6	5	5	6	4	6	4	3	2	2	3	5	4	4	2	3	3	4	3	5	4	4	3	6	5	3	3	4	5	5	3	4
3	4	3	3	2	3	2	2	3	3	2	3	5	5	4	5	4	3	4	3	3	4	2	3	4	4	4	3	4	3	2	4	3	4	2	4	3	3	4	4	2	2	3	2	1	1	2	1	1	1
4	5	4	4	3	4	3	4	4	4	4	4	6	6	6	6	5	4	5	4	4	5	3	4	4	4	4	3	5	5	4	4	3	4	3	3	4	5	4	3	3	3	5	3	2	3	3	2	1	2
4	5	4	4	3	4	3	4	4	4	3	4	6	6	5	7	5	4	5	4	4	5	3	4	4	3	3	2	4	5	4	4	3	3	2	3	3	5	4	2	3	3	4	3	2	2	2	2	1	2
6	2	2	1	2	3	1	5	2	6	2	6	3	4	2	5	7	1	3	6	2	6	6	5	5	5	4	4	5	6	5	5	4	5	5	4	3	6	5	5	7	7	6	5	4	6	2	3	3	4
2	3	2	2	1	2	1	1	2	2	1	2	4	4	3	4	3	2	3	2	2	3	1	2	3	3	3	2	3	2	4	4	2	3	1	3	2	2	3	3	1	1	2	3	2	2	3	1	2	3
6	6	7	3	8	7	3	5	8	6	7	6	5	9	5	7	9	8	8	8	7	8	7	7	4	4	5	4	5	5	4	4	4	5	5	5	6	5	4	4	6	6	5	5	5	6	4	5	4	5
6	6	7	5	4	7	4	5	8	6	6	6	7	8	8	6	8	7	7	7	6	7	6	6	3	3	4	4	4	4	3	3	3	4	4	4	5	4	3	3	5	5	4	5	4	3	2	3	3	4
6	6	7	5	4	7	4	5	5	6	4	6	7	8	6	6	8	5	7	7	6	7	4	6	3	3	3	2	3	4	3	3	2	3	3	2	2	4	3	3	5	5	4	5	4	2	1	2	3	4
4	4	5	6	6	5	5	3	6	4	6	4	5	8	3	6	8	7	7	7	6	7	4	6	3	3	2	2	3	4	3	3	2	3	3	2	5	4	3	3	5	5	4	3	2	4	3	4	1	2
5	6	5	5	4	5	4	4	5	5	4	5	6	6	6	4	6	5	5	5	6	5	4	4	1	3	4	4	4	1	3	3	3	4	4	4	3	2	2	3	3	2	3	4	4	3	5	4	6	5
5	7	6	6	5	5	5	7	6	5	5	5	5	5	5	3	5	6	4	4	5	4	4	3	1	3	4	4	4	2	2	3	3	4	4	4	4	3	2	3	4	3	3	4	4	4	5	5	5	5
4	6	5	5	4	5	4	4	5	5	4	5	6	6	6	3	6	5	5	5	4	5	4	4	1	3	4	4	4	2	2	3	3	4	4	4	3	2	3	3	2	2	3	3	3	3	5	4	4	4
8	7	6	6	5	6	5	7	6	6	5	6	7	7	7	2	4	6	6	3	5	3	5	2	1	3	4	4	4	2	2	1	3	4	4	4	4	3	2	3	4	3	3	4	4	4	5	5	5	5
7	7	8	6	5	8	5	6	6	7	7	7	5	5	5	3	5	6	4	4	5	4	4	3	2	2	3	3	3	3	2	2	2	3	3	3	4	3	2	2	4	4	3	6	5	4	4	5	4	5
5	5	4	4	3	4	3	4	4	5	3	4	7	7	5	5	7	4	6	6	5	6	3	5	2	2	3	3	3	3	2	2	2	3	3	3	4	3	2	2	4	4	3	3	3	2	2	3	2	3
4	4	5	6	6	5	5	3	6	4	6	4	5	7	3	4	6	7	6	5	5	5	4	4	5	3	2	2	3	6	5	5	2	3	3	4	3	6	5	5	3	7	6	3	3	4	5	5	3	4
5	5	6	7	7	6	6	4	7	5	7	5	6	8	6	4	6	8	7	5	6	5	5	4	6	4	3	3	4	7	6	6	3	4	4	5	4	7	6	6	4	8	7	4	4	5	6	6	4	5
4	4	5	6	6	5	5	3	6	4	6	4	5	7	5	4	6	7	6	5	5	6	4	4	5	3	2	2	3	6	5	5	2	3	3	4	3	6	5	5	3	7	6	3	3	4	5	5	3	4
7	5	8	3	4	8	3	6	9	7	7	7	5	7	7	5	7	8	6	6	7	6	6	5	8	5	5	5	6	6	8	8	5	6	6	7	10	9	8	8	10	7	9	6	6	7	8	9	4	5
6	6	7	3	8	7	3	5	8	6	8	6	5	9	5	6	8	3	8	7	7	7	6	6	7	5	4	4	5	8	7	7	4	5	5	6	9	8	7	7	9	9	8	5	5	6	7	8	3	4
6	6	7	2	6	7	6	5	8	6	6	6	5	8	8	6	8	7	7	7	6	7	6	6	3	3	4	4	4	4	3	3	3	4	4	4	5	4	3	3	5	5	4	5	4	5	3	4	3	4
4	4	5	4	6	5	5	3	6	4	6	4	4	7	4	8	10	7	6	9	5	9	4	8	6	4	4	4	5	7	6	6	4	5	5	5	8	7	6	6	8	8	7	4	5	6	6	5	4	6
4	5	5	6	5	4	5	5	5	4	4	4	4	4	4	2	4	5	3	3	4	3	3	2	2	3	4	4	4	3	3	3	3	4	4	4	5	4	4	3	5	4	4	5	5	4	5	5	5	6
6	6	6	6	6	5	6	5	6	6	5	5	5	5	5	3	5	6	4	4	5	4	4	3	3	6	6	6	7	4	4	3	6	7	7	8	6	5	5	5	6	5	5	6	8	8	7	8	7	8
5	5	6	5	7	6	6	4	7	5	10	5	5	10	10	8	10	11	9	9	10	9	9	8	4	5	5	5	6	5	5	7	5	6	6	8	7	6	6	7	7	6	6	5	6	7	7	8	7	8
5	5	6	5	7	6	6	4	7	5	9	5	5	9	9	7	9	10	8	8	9	8	8	7	6	5	5	5	6	6	6	6	5	6	6	7	8	7	7	6	8	7	7	5	7	7	6	7	6	7
6	6	6	7	6	5	6	5	6	5	5	5	5	5	5	3	5	6	4	4	5	4	4	3	2	4	5	5	5	3	3	2	4	5	5	5	5	4	4	4	5	4	4	6	7	6	6	6	6	7
4	4	5	4	6	5	5	3	6	4	8	4	4	8	8	6	8	9	7	7	8	7	7	6	5	4	4	4	5	5	5	5	4	5	5	6	7	6	6	5	7	6	6	4	6	6	5	6	5	6
3	1	2	1	3	3	2	2	3	2	3	3	1	2	1	2	3	2	2	4	3	3	3	3	5	3	3	3	4	6	5	5	3	4	4	4	7	6	5	5	4	4	6	3	4	5	5	4	3	5
2	3	3	2	4	4	5	3	4	3	4	3	2	3	3	2	3	4	3	3	4	4	3	4	6	4	4	4	5	5	5	6	4	5	5	5	7	6	6	6	5	6	6	4	4	5	6	5	4	5
2	3	3	4	4	4	5	3	4	3	4	3	2	3	3	2	3	4	3	3	4	4	3	3	4	5	5	5	6	4	4	4	5	6	5	6	6	5	5	5	6	5	5	4	4	5	7	5	5	5
4	2	3	2	4	4	3	2	4	3	4	3	2	3	2	3	4	3	3	5	4	4	3	4	5	3	3	3	4	6	5	5	3	4	4	4	7	6	5	5	7	7	6	4	4	5	5	4	3	5
2	2	3	2	4	4	5	2	4	3	4	3	1	2	2	2	3	5	2	4	4	5	3	4	6	4	3	3	4	7	6	6	3	4	4	5	4	7	6	6	4	4	7	3	3	4	6	4	4	4
3	2	3	2	3	4	2	4	3	4	3	5	3	4	2	3	4	2	4	4	3	5	3	5	6	5	5	5	6	6	6	6	5	6	4	5	5	7	6	6	4	4	7	3	3	4	3	4	4	4
3	2	3	2	4	3	2	3	4	3	2	3	5	5	2	5	4	3	4	3	3	4	2	3	7	5	5	4	5	4	6	7	4	5	3	5	4	4	5	5	3	3	4	2	2	3	5	3	3	3
2	3	3	4	4	3	3	1	4	2	4	2	3	5	6	5	4	5	4	3	3	4	2	3	5	2	2	2	3	6	5	5	2	3	3	4	3	6	5	5	3	3	6	2	2	3	5	3	3	3
3	5	4	4	4	3	3	3	4	2	4	3	5	5	5	3	4	5	4	3	3	3	2	2	4	5	4	4	5	5	5	7	4	5	3	6	4	3	5	7	3	3	5	2	2	2	7	3	3	3
4	5	4	4	3	4	3	4	4	4	3	4	6	6	5	6	5	4	5	4	4	5	3	4	4	3	3	3	4	5	4	4	3	4	2	3	3	5	4	2	3	3	4	3	2	2	2	3	2	3
3	5	4	4	3	4	3	3	4	4	3	4	6	6	5	6	5	4	5	4	4	5	3	3	5	3	2	3	3	4	5	5	2	3	3	4	4	3	5	5	3	3	5	3	2	2	5	3	3	3
4	5	4	4	3	4	3	4	4	4	3	4	6	6	5	6	5	4	5	4	4	5	3	4	6	2	2	1	3	4	5	6	2	2	2	3	3	3	5	3	3	3	5	3	2	2	4	3	3	3
5	6	5	5	4	5	4	5	5	5	4	5	7	7	6	7	6	5	6	5	5	6	4	5	7	3	3	2	4	5	6	7	3	3	3	4	4	4	6	4	4	4	6	4	3	3	5	4	4	4
5	5	6	6	5	6	5	4	7	5	5	5	6	9	4	7	9	6	8	8	7	8	5	7	4	3	2	3	3	5	4	4	2	3	3	1	6	5	4	4	6	6	5	4	3	4	2	3	2	3
4	5	5	3	6	5	5	3	6	4	6	4	3	7	3	4	6	7	6	5	5	6	4	5	6	4	3	3	4	7	6	6	3	4	4	5	4	7	6	6	4	8	7	4	4	5	6	5	2	5
4	4	5	6	6	5	5	3	6	4	6	4	5	7	3	4	6	7	6	5	5	6	4	6	5	3	2	2	3	6	5	5	2	3	3	4	3	6	5	5	3	7	6	3	3	4	5	5	3	4
4	4	5	5	4	5	4	3	6	4	6	4	5	7	4	6	8	7	6	7	5	7	4	6	3	3	2	2	3	4	3	3	3	4	4	2	5	4	3	3	5	5	4	3	3	3	3	4	2	3
3	4	4	3	5	4	4	2	5	3	5	3	3	6	3	4	5	6	5	4	4	5	3	6	4	3	2	2	3	5	4	4	2	3	3	4	3	5	4	4	3	6	5	3	3	4	5	4	3	4
4	5	5	4	6	5	5	3	6	4	6	4	4	7	4	5	6	7	6	5	5	6	4	7	4	3	2	2	3	5	4	4	2	3	3	3	6	5	4	4	6	6	5	4	4	5	4	5	2	3
4	5	5	6	5	4	5	7	5	4	4	4	4	4	4	2	4	5	3	3	4	3	3	2	1	3	4	4	4	2	2	1	3	4	4	4	4	3	3	3	4	3	3	3	3	5	5	5	5	6
4	2	3	2	3	5	3	3	4	4	4	4	2	3	2	3	4	3	3	5	4	4	4	7	4	3	3	3	4	5	4	4	3	4	4	3	6	5	4	4	6	6	5	4	4	5	4	5	2	3
2	2	3	2	5	4	3	2	5	3	5	3	2	3	2	3	4	6	5	4	4	5	3	3	4	2	2	2	3	5	4	4	2	3	3	3	6	5	4	4	6	6	5	3	3	4	4	3	2	4
3	4	4	4	3	4	3	2	4	3	3	3	4	6	5	4	5	4	5	4	4	5	3	4	5	1	2	1	3	6	5	5	2	3	1	4	2	6	5	5	3	3	6	3	2	2	5	3	3	3
4	5	4	4	3	4	3	2	4	4	3	4	3	6	5	4	5	4	5	4	4	5	3	4	5	2	2	1	3	4	5	5	2	2	3	4	4	3	5	5	3	3	5	3	2	2	3	3	3	3
4	5	4	4	3	4	3	3	4	4	3	4	6	6	5	6	5	4	5	4	4	5	3	4	5	2	2	1	3	4	5	5	2	2	3	4	4	3	5	4	3	3	5	3	2	2	4	3	3	3
4	4	5	5	4	5	4	3	5	4	4	4	5	7	6	5	6	5	6	5	5	6	4	5	5	2	2	2	2	6	5	5	1	2	2	1	2	6	5	5	2	7	6	2	2	3	3	4	3	3
3	3	4	3	5	4	4	2	5	3	5	3	3	6	3	4	6	6	5	5	4	5	3	4	5	3	3	3	4	6	5	5	3	4	4	4	7	6	5	5	7	7	6	3	4	5	5	4	3	5
4	4	5	6	6	5	5	3	6	4	6	4	5	7	5	5	7	7	6	6	5	6	4	5	5	3	2	2	3	6	5	5	2	3	3	4	3	6	5	5	3	7	6	3	3	4	5	5	3	4
4	4	5	6	6	5	5	3	6	4	6	4	5	7	5	4	6	7	6	5	5	5	4	4	5	3	2	2	3	6	5	5	2	3	3	4	3	6	5	5	3	7	6	3	3	4	5	5	3	4
5	5	6	7	7	6	6	4	7	5	5	5	6	5	5	3	5	6	4	4	5	4	5	3	4	4	3	3	4	5	4	4	3	4	4	5	6	5	4	4	6	6	5	4	4	5	4	5	4	5
3	4	4	5	4	3	4	3	4	3	3	3	3	3	3	1	3	4	2	2	3	2	2	1	3	5	6	6	6	3	3	3	5	6	3	5	5	4	4	4	5	4	4	2	2	3	7	3	3	3
2	4	3	3	4	3	2	2	4	2	3	2	5	5	5	2	3	3	4	2	3	2	2	1	3	4	3	3	4	3	3	3	3	4	2	5	5	4	4	4	2	2	4	1	1	2	6	2	2	2
4	6	5	5	4	5	4	4	5	5	4	5	6	6	6	4	6	5	5	5	4	5	4	4	3	3	4	5	4	4	4	3	3	4	4	4	5	2	4	3	3	2	4	3	3	3	5	4	4	4
5	6	6	6	5	5	5	5	6	5	5	5	5	5	5	3	5	6	4	4	5	4	4	3	2	4	5	5	5	2	2	4	4	5	5	4	4	3	3	3	4	3	3	2	2	4	6	5	6	3
4	5	5	5	4	4	4	4	5	4	4	4	4	4	4	2	4	5	3	3	4	3	3	2	1	3	4	4	4	1	1	3	3	4	4	3	3	2	2	2	3	2	2	4	3	3	5	4	5	4
3	4	4	5	5	4	4	2	5	3	5	3	4	6	7	4	5	6	5	4	4	5	3	4	5	3	3	3	4	6	5	5	3	4	4	4	4	6	5	5	4	4	6	3	2	3	5	4	3	3
3	5	4	4	3	3	3	2	4	2	3	3	4	6	5	3	5	4	5	4	4	3	3	2	5	3	2	2	3	6	5	5	2	3	3	4	4	6	5	5	3	3	6	1	1	2	5	3	2	2
5	5	6	7	6	6	6	4	7	5	6	5	6	8	8	6	8	7	7	7	6	7	5	6	5	4	4	4	4	6	5	5	3	4	4	3	4	6	5	5	4	7	6	4	4	5	5	6	3	4
5	5	6	4	7	6	6	4	7	5	7	5	4	8	4	5	7	8	7	6	6	6	5	5	5	4	3	3	4	6	5	5	3	4	4	4	7	6	5	5	7	7	6	4	4	5	5	6	3	4
4	4	5	6	5	5	5	3	6	4	5	4	5	7	7	7	6	6	6	5	5	6	4	6	4	3	3	3	3	5	4	4	2	3	3	2	3	5	4	4	3	6	5	3	3	4	4	5	2	4
4	5	5	6	5	4	5	4	6	4	4	4	4	4	4	2	4	5	3	3	4	3	3	2	2	4	5	5	5	2	2	2	4	5	5	4	4	3	3	3	4	3	3	5	3	4	6	5	6	4
4	5	5	6	6	4	5	4	5	4	4	4	4	4	4	2	4	5	3	3	4	3	3	2	3	4	5	5	5	3	3	2	4	5	5	5	5	4	4	4	5	4	4	3	3	5	6	6	6	4
5	6	6	6	5	5	5	5	6	5	5	5	5	5	5	3	5	6	4	4	5	4	4	3	2	4	5	5	5	2	2	2	4	5	5	4	4	3	3	3	4	3	3	4	4	4	6	5	6	5
5	6	6	6	5	5	5	5	6	5	5	5	5	5	5	3	5	6	4	4	5	4	4	3	2	4	5	5	5	2	2	2	4	5	5	4	4	3	3	3	4	3	3	4	4	4	6	5	6	5
5	6	6	7	6	5	6	8	6	5	5	5	5	5	5	3	5	6	4	4	5	4	4	3	2	4	5	5	5	3	3	2	4	5	5	5	5	4	4	4	5	4	4	4	4	6	6	6	6	7
4	6	5	5	4	5	4	4	5	4	4	5	6	6	6	2	5	5	5	4	4	4	4	3	3	3	5	5	4	3	3	3	3	4	4	5	5	4	4	4	5	2	4	3	3	3	5	4	4	4
4	6	5	5	4	5	4	4	5	4	4	5	6	6	6	3	5	5	5	4	4	4	4	3	2	3	4	5	4	2	2	2	3	4	4	4	4	3	3	3	4	2	3	3	3	3	5	4	4	4
5	5	6	5	7	6	9	4	7	5	8	5	5	8	8	6	8	9	7	7	8	7	7	6	5	5	6	4	5	5	5	5	4	5	5	6	7	6	6	5	7	6	6	5	6	6	5	6	5	6
5	6	6	7	6	5	6	5	6	5	5	5	5	5	5	3	5	6	4	4	5	4	4	3	2	4	5	5	5	4	4	2	4	5	5	5	6	5	5	4	6	5	5	7	7	6	7	7	6	7
7	6	6	7	6	5	6	6	6	5	5	5	5	5	5	3	5	6	4	4	5	4	4	3	3	6	5	5	6	3	3	6	5	6	6	7	5	4	4	6	5	4	4	6	6	7	6	7	6	7
4	5	5	6	5	4	5	6	5	4	4	4	4	4	4	2	4	5	3	3	4	3	3	2	2	4	5	5	5	3	3	2	4	5	5	5	5	4	4	4	5	4	4	3	3	6	6	6	6	4
4	4	7	3	6	5	7	3	6	4	6	4	6	6	6	4	6	7	5	5	6	5	5	4	5	4	4	4	5	5	5	5	4	5	5	4	7	6	5	5	7	6	6	5	4	6	5	6	3	4
4	5	5	6	5	4	5	5	5	4	4	4	4	4	4	2	4	5	3	3	4	3	3	2	2	4	5	5	5	3	3	2	4	5	5	5	5	4	4	4	5	4	4	3	3	6	6	6	5	4
3	1	2	1	2	3	1	1	2	4	2	4	2	2	1	3	3	1	3	3	2	4	3	4	6	4	5	4	5	4	6	6	4	5	3	5	4	4	6	6	3	3	4	2	2	3	6	3	2	3
3	2	2	1	1	3	1	1	2	4	2	4	3	3	2	3	4	1	3	3	2	4	2	4	5	3	3	3	4	6	5	5	3	4	3	4	4	6	5	5	3	3	6	4	3	4	5	3	2	4
4	3	3	2	2	4	2	2	3	5	3	5	4	4	3	4	5	2	4	2	3	3	1	2	4	3	3	3	4	5	4	4	3	4	4	3	6	5	4	4	6	6	5	2	3	4	4	3	2	4
2	3	2	2	1	2	1	1	2	2	1	2	4	4	3	4	3	2	3	2	2	3	1	2	5	4	4	4	5	6	5	5	4	5	3	4	4	6	5	5	3	3	6	3	2	3	5	3	1	3
4	3	3	2	2	5	2	3	3	4	2	4	4	5	3	5	4	2	4	3	3	4	2	3	4	4	3	3	4	5	4	4	3	4	4	3	6	5	4	4	6	6	5	3	2	3	4	4	2	3
4	4	3	3	2	4	2	2	3	4	2	4	6	6	4	6	5	3	5	4	4	5	3	4	5	5	4	4	5	6	5	5	4	5	4	4	7	6	5	5	5	5	6	3	2	3	5	3	1	3
3	4	4	5	5	4	4	2	5	3	5	3	4	6	7	6	5	6	5	4	4	5	3	4	6	3	3	3	4	7	6	6	3	4	3	5	4	7	6	6	4	4	7	3	3	4	6	4	4	4
3	3	4	3	5	4	4	2	5	3	5	3	3	6	3	4	5	6	5	4	4	5	3	4	5	3	3	3	4	6	5	5	3	4	4	4	7	6	5	5	7	7	6	3	4	4	5	4	3	5
6	5	5	6	5	4	5	5	5	4	4	4	4	4	4	2	4	5	3	3	4	3	3	2	5	5	4	4	5	3	3	5	4	5	5	6	5	4	4	5	5	4	4	5	5	6	5	6	5	6
6	6	7	2	3	7	2	5	8	6	6	6	6	6	6	4	6	7	5	5	6	5	5	4	5	5	4	4	5	5	5	5	4	5	5	4	7	6	5	5	7	6	6	5	4	6	5	6	3	4
6	6	7	2	8	7	2	5	8	6	6	6	5	6	6	4	6	7	5	5	6	5	6	4	5	5	4	4	4	6	5	5	3	4	4	4	7	6	5	5	7	7	6	5	4	6	5	6	3	4
5	5	6	2	7	6	2	4	7	5	7	5	4	6	4	4	6	8	5	5	6	5	5	4	4	4	3	3	4	5	4	4	3	4	4	4	6	5	4	4	6	6	5	4	4	5	4	5	2	3
5	5	6	4	7	6	6	4	7	5	5	5	4	7	4	5	7	6	6	6	5	6	5	5	4	4	3	3	4	5	4	4	3	4	4	3	6	5	4	4	6	6	5	4	3	5	4	5	2	3
5	5	6	6	5	6	5	4	7	5	5	5	6	7	7	5	7	6	6	6	5	6	5	5	2	2	3	3	3	3	2	2	2	3	3	3	4	3	2	2	4	4	3	4	3	4	2	3	2	3
3	3	4	5	5	4	4	2	5	3	5	3	4	6	4	4	5	6	5	4	4	5	3	5	4	2	1	1	2	5	4	4	1	2	2	3	2	5	4	4	2	6	5	2	2	3	4	4	2	3
3	4	4	5	5	4	4	2	5	3	5	3	4	6	7	4	5	6	5	4	4	5	3	4	4	2	1	1	2	5	4	4	1	2	2	2	2	5	4	4	2	6	5	2	2	3	4	4	2	3
6	4	7	3	6	5	3	3	6	4	6	4	4	9	4	7	9	7	8	8	9	8	4	7	7	4	4	4	5	6	7	7	4	5	5	6	9	8	7	7	9	7	8	5	5	6	7	8	3	4
5	5	6	4	7	6	4	4	7	5	7	5	5	10	5	8	10	8	9	9	10	9	5	8	8	5	5	5	6	7	8	8	5	6	6	7	10	9	8	8	10	8	9	6	6	7	8	6	4	5
6	6	7	2	3	7	2	5	8	6	3	6	5	9	5	6	8	2	8	7	7	7	6	6	7	5	4	4	5	8	7	7	4	5	5	6	9	8	7	7	9	9	8	5	5	6	7	8	3	4
5	5	6	2	7	6	2	4	7	5	7	5	4	8	4	5	7	2	7	6	6	6	5	5	6	4	3	3	4	7	6	6	3	4	4	5	8	7	6	6	8	8	7	4	4	5	6	7	2	3
4	4	5	3	6	5	5	3	6	4	6	4	3	7	3	4	6	7	6	5	5	5	4	4	5	3	2	2	3	6	5	5	2	3	3	4	7	6	5	5	7	7	6	3	3	4	5	6	1	2
1	2	2	3	2	2	2	1	3	2	2	2	2	5	3	3	4	3	4	3	3	3	2	2	5	3	3	3	3	3	5	5	2	3	2	4	3	3	5	5	2	2	5	1	1	2	5	2	2	2
2	3	4	5	4	2	4	2	3	2	3	2	2	3	3	2	3	4	2	2	3	2	1	1	2	4	5	5	5	2	2	2	4	5	3	4	4	3	3	3	4	3	3	2	2	3	6	3	3	3
3	4	4	5	4	3	4	3	4	3	3	3	3	3	3	1	3	4	2	2	3	2	2	1	2	4	5	5	5	2	2	2	4	5	5	4	4	3	3	3	4	3	3	2	2	3	6	5	3	3
3	4	4	5	4	3	4	3	4	3	3	3	3	3	3	3	3	4	2	2	3	2	2	1	3	5	6	6	6	3	3	2	5	6	4	5	5	4	4	4	5	4	4	2	2	3	7	4	3	3
2	3	4	5	6	5	6	5	6	5	5	5	2	2	3	1	2	4	2	2	3	3	4	2	3	5	6	6	6	3	3	3	5	6	6	5	5	4	4	4	5	4	4	5	2	6	7	6	3	3
1	2	2	3	3	3	4	2	3	2	3	2	1	2	2	1	2	3	2	2	3	3	2	3	4	4	4	4	5	4	4	6	4	5	4	5	6	5	5	6	4	5	5	3	3	4	6	4	4	4
2	2	3	3	4	3	5	3	4	3	4	3	1	3	2	2	3	5	3	3	4	3	2	2	3	5	6	6	6	3	3	3	5	6	4	5	5	4	4	4	5	4	4	3	3	4	7	4	4	4
2	3	2	2	3	2	1	2	3	2	1	2	4	4	4	4	3	2	3	2	2	3	1	2	6	4	4	3	4	3	5	6	3	4	2	4	3	3	4	4	2	2	3	1	1	2	4	2	2	2
2	3	2	3	3	2	3	2	3	2	2	2	4	4	4	4	3	2	3	2	2	3	1	2	5	4	4	4	5	4	5	5	4	5	3	4	4	4	5	5	3	3	6	2	1	2	5	2	1	2
3	4	3	4	4	3	4	3	4	3	3	3	5	5	5	5	4	3	4	3	3	4	2	3	4	4	3	3	4	5	4	4	3	4	3	3	6	5	4	4	4	4	5	2	1	2	4	2	1	2
4	5	4	3	5	4	3	3	5	4	4	4	6	6	6	5	5	4	5	4	4	5	3	4	5	4	4	4	5	6	5	5	4	5	4	4	7	6	5	5	7	7	6	3	2	3	5	3	2	3
2	3	3	5	4	5	4	3	6	4	4	4	4	7	4	5	6	5	6	5	5	6	4	3	6	2	3	2	4	7	6	6	3	4	2	5	3	7	6	6	4	4	7	2	3	3	6	4	3	4
4	5	4	3	5	4	3	4	5	4	4	4	6	6	6	4	5	4	5	4	4	5	3	4	5	3	3	3	4	6	5	5	3	4	3	4	7	6	5	5	7	7	6	3	2	3	5	3	2	3
3	4	3	4	3	3	3	3	3	3	2	3	4	4	4	3	4	3	3	3	2	3	2	2	6	6	6	5	6	5	4	6	5	6	4	5	4	4	5	4	4	4	4	3	4	4	6	4	4	5
4	5	4	5	4	4	4	4	4	4	3	4	5	5	5	4	5	4	4	4	3	4	3	3	7	7	7	6	7	6	5	8	6	7	5	6	5	5	6	5	5	5	5	4	5	5	7	5	5	6
4	5	4	5	4	4	4	4	4	4	3	4	5	5	5	4	5	4	4	4	3	4	3	3	6	7	7	6	7	5	4	7	6	7	5	5	4	4	5	4	5	4	4	4	5	5	7	5	5	6
5	6	5	6	5	5	5	5	5	5	4	5	6	6	6	5	6	5	5	5	4	5	4	4	6	6	6	7	6	5	4	7	5	6	6	5	4	4	5	4	5	4	4	5	5	5	7	6	6	6
4	5	4	5	4	4	4	4	4	4	3	4	5	5	5	4	5	4	4	4	3	4	3	3	7	7	7	6	7	6	5	6	6	7	5	6	5	5	6	5	5	5	5	4	5	5	6	5	5	6
5	6	5	6	5	5	5	5	5	5	4	5	6	6	6	5	6	5	5	5	4	5	4	4	5	8	8	7	8	4	3	6	7	8	6	4	3	3	4	3	4	3	3	5	4	4	6	6	6	5
4	5	4	5	4	4	4	4	4	4	3	4	5	5	5	4	5	4	4	4	3	4	3	3	5	5	5	6	5	4	3	6	4	5	5	4	3	3	4	3	4	3	3	4	4	4	6	5	5	5
4	5	4	5	4	4	4	4	4	4	3	4	5	5	5	4	5	4	4	4	3	4	3	3	6	7	7	6	7	5	4	7	6	7	5	5	4	4	5	4	5	4	4	4	5	5	7	5	5	6
5	6	5	6	5	5	5	5	5	5	4	5	6	6	6	5	6	5	5	5	4	5	4	4	6	8	8	7	8	5	4	7	7	8	6	5	4	4	5	4	5	4	4	5	6	5	7	6	6	7
3	4	3	4	3	3	3	3	3	3	2	3	4	4	4	3	4	3	3	3	2	3	2	2	6	6	6	5	6	5	4	6	5	6	4	7	4	4	5	6	4	4	4	3	4	4	6	4	4	5
3	4	3	4	3	3	3	3	3	3	2	3	4	4	4	3	4	3	3	3	2	3	2	2	6	6	6	5	6	5	4	7	5	6	4	5	4	4	5	4	5	4	4	3	4	5	7	4	4	5
3	4	3	4	3	3	3	3	3	3	2	3	4	4	4	3	4	3	3	3	2	3	2	2	6	6	6	5	6	5	4	7	5	6	4	5	4	4	5	4	4	4	4	3	4	4	6	4	4	5
3	4	3	4	3	3	3	3	3	3	2	3	4	4	4	3	4	3	3	3	2	3	2	2	6	6	6	5	6	5	5	5	5	6	4	6	4	4	5	5	4	4	5	3	4	4	7	4	4	5
4	5	4	5	4	4	4	4	4	4	3	4	5	5	5	4	5	4	4	4	3	4	3	3	5	4	5	5	5	4	4	4	4	5	5	5	5	4	4	4	4	4	4	4	5	5	6	5	5	6
4	5	4	5	4	4	4	4	4	4	3	4	5	5	5	4	5	4	4	4	3	4	3	3	7	7	7	6	7	6	5	8	6	7	5	6	5	5	6	5	5	5	5	4	5	5	8	5	5	6
3	4	3	4	3	3	3	3	3	3	2	3	4	4	4	3	4	3	3	3	2	3	2	2	6	6	6	5	6	5	4	5	5	6	4	5	4	4	5	4	4	4	4	3	4	4	7	4	4	5
4	5	4	5	4	4	4	4	4	4	3	4	5	5	5	4	5	4	4	4	3	4	3	3	5	4	5	5	5	4	4	4	4	5	5	5	5	4	4	4	4	4	4	4	5	5	6	5	5	6
3	4	3	4	3	3	3	3	3	3	2	3	4	4	4	3	4	3	3	3	2	3	2	2	6	6	6	5	6	5	4	7	5	6	4	5	4	4	5	4	4	4	4	3	4	4	7	4	4	5
3	4	3	4	3	3	3	3	3	3	2	3	4	4	4	3	4	3	3	3	2	3	2	2	6	6	6	5	6	5	4	7	5	6	4	5	4	4	5	4	4	4	4	3	4	4	7	4	4	5
3	4	3	4	3	3	3	3	3	3	2	3	4	4	4	3	4	3	3	3	2	3	2	2	6	6	6	5	6	5	4	7	5	6	4	5	4	4	5	4	4	4	4	3	4	4	7	4	4	5
3	4	3	4	3	3	3	3	3	3	2	3	4	4	4	3	4	3	3	3	2	3	2	2	6	6	6	5	6	5	4	7	5	6	4	5	4	4	5	4	4	4	4	3	4	4	7	4	4	5
3	4	3	4	3	3	3	3	3	3	2	3	4	4	4	2	3	3	3	2	2	2	2	1	6	6	6	5	6	5	4	4	5	6	4	5	4	4	5	4	4	4	4	3	4	4	7	4	4	5
2	3	2	3	2	2	2	2	2	2	1	2	3	3	3	2	3	2	2	2	1	2	1	1	5	5	5	4	5	4	3	6	4	5	3	4	3	3	4	3	3	3	3	2	3	3	6	3	3	4
5	6	5	6	5	5	5	5	5	5	4	5	6	6	6	5	6	5	5	5	4	5	4	4	4	5	5	5	5	4	4	3	4	5	5	4	5	4	3	3	5	4	3	5	5	5	6	6	6	6
5	6	5	6	5	5	5	5	5	5	4	5	6	6	6	5	6	5	5	5	4	5	4	4	3	4	4	4	4	3	3	4	3	4	4	3	4	3	2	2	4	3	3	5	5	5	3	6	5	6
5	6	5	6	5	5	5	5	5	5	4	5	6	6	6	5	6	5	5	5	4	5	4	4	3	3	3	3	3	3	3	3	2	3	3	2	3	3	2	1	4	4	3	5	5	4	2	5	5	6
5	6	5	6	5	5	5	5	5	5	4	5	6	6	6	5	6	5	5	5	4	5	4	4	3	4	4	4	4	3	3	4	3	4	4	3	4	3	2	2	4	1	2	5	5	5	5	6	5	6
6	6	5	5	4	5	4	5	5	5	4	5	6	6	6	4	6	5	5	5	4	5	4	4	1	3	3	3	3	2	1	1	2	3	3	2	2	3	2	1	3	3	2	4	4	3	3	4	3	4
6	7	6	7	6	6	6	6	6	6	5	6	7	7	7	6	7	6	6	6	5	6	5	5	3	4	4	4	4	3	3	4	3	4	4	3	4	3	2	2	4	4	2	6	5	6	5	6	5	6
5	6	5	6	5	5	5	5	5	5	4	5	6	6	6	5	6	5	5	5	4	5	4	4	2	3	3	3	3	2	2	3	2	3	3	2	3	2	1	1	3	3	1	5	4	5	4	5	4	5
4	5	4	5	4	4	4	4	4	4	3	4	5	5	5	4	5	4	4	4	3	4	3	3	3	4	4	4	4	3	3	4	3	4	5	3	4	3	2	2	4	3	2	4	4	4	5	5	5	5
5	6	5	6	5	5	5	5	5	5	4	5	6	6	6	5	6	5	5	5	4	5	4	4	4	5	5	5	5	4	4	5	4	5	6	4	5	4	3	3	5	4	3	5	5	5	6	6	6	6
4	5	4	5	4	4	4	4	4	4	3	4	5	5	5	4	5	4	4	4	3	4	3	3	3	4	4	4	4	3	3	4	3	4	4	3	4	3	2	2	4	4	2	4	5	4	5	5	5	6
5	6	5	5	4	5	4	7	5	5	4	5	6	6	6	4	6	5	5	5	4	5	4	4	2	4	4	4	4	1	1	3	3	4	4	3	2	2	1	2	2	2	1	4	4	4	3	4	5	5
5	7	6	7	6	6	6	4	6	5	5	6	7	7	7	5	7	6	6	6	5	6	5	5	2	4	4	4	4	3	2	2	3	4	4	3	3	3	2	2	4	4	3	4	4	5	4	6	4	5
4	5	4	4	3	4	3	3	4	4	3	4	5	5	5	4	5	4	4	4	3	4	3	3	3	4	4	4	4	1	3	4	3	4	3	3	2	1	2	2	1	1	2	3	3	2	6	3	6	4
5	6	5	6	5	5	5	5	5	5	4	5	6	6	6	5	6	5	5	5	4	5	4	4	2	5	5	5	5	2	2	3	4	5	5	4	3	2	1	3	2	2	1	5	5	3	4	4	5	6
4	5	4	5	4	4	4	4	4	4	3	4	5	5	5	4	5	4	4	4	3	4	3	3	3	4	4	4	4	3	2	4	3	4	4	3	2	3	2	2	3	4	2	4	4	4	3	5	6	5
4	5	4	5	4	4	4	4	4	4	3	4	5	5	5	4	5	4	4	4	3	4	3	3	3	4	5	4	5	2	3	4	4	5	3	5	4	1	2	4	2	1	2	4	4	2	6	3	5	5
6	7	6	6	5	5	5	5	6	5	5	5	6	6	6	4	6	6	5	5	4	5	4	4	1	3	3	3	3	2	1	1	2	3	3	2	2	2	1	1	3	3	2	5	4	4	2	5	3	4
4	5	4	5	4	4	4	7	5	4	3	4	5	5	5	4	6	4	4	5	3	5	3	4	2	3	3	3	3	1	1	3	2	3	3	2	1	2	1	1	2	2	1	4	5	3	2	4	5	6
4	5	4	6	5	4	5	4	6	4	3	4	5	5	5	4	6	4	4	5	3	5	3	4	2	3	3	3	3	2	1	3	2	3	3	2	1	2	1	1	2	3	1	5	6	4	2	5	5	6
4	5	4	4	3	4	3	3	4	4	3	4	5	5	5	5	5	4	4	4	3	4	3	3	3	4	4	4	4	2	2	4	3	4	3	3	2	1	2	2	2	1	2	3	3	2	3	3	6	4
3	4	3	4	3	3	3	3	3	3	2	3	4	4	4	3	4	3	3	3	2	3	2	2	5	6	4	5	6	5	4	5	5	6	4	6	4	4	5	5	4	4	4	3	4	4	5	4	4	5
3	4	3	4	3	3	3	3	3	3	2	3	4	4	4	3	4	3	3	3	2	3	2	2	3	5	5	4	6	4	6	5	5	6	4	6	3	4	5	5	4	3	6	3	3	3	5	4	4	4
3	4	3	4	3	3	3	3	3	3	2	3	4	4	4	3	4	3	3	3	2	3	2	2	3	5	6	5	6	3	4	5	5	6	4	6	5	2	3	5	3	2	3	4	3	3	5	4	4	4
5	6	5	6	5	5	5	5	5	5	4	5	6	6	6	5	6	5	5	5	4	5	4	4	3	3	4	4	4	4	3	3	3	4	4	4	3	4	3	3	5	4	3	5	6	5	5	6	5	6
4	5	4	5	4	4	4	4	4	4	3	4	5	5	5	4	5	4	4	4	3	4	3	3	5	5	5	6	5	4	3	6	4	5	5	4	3	3	4	3	4	3	3	4	4	4	6	5	5	5
4	5	4	5	4	4	4	4	4	4	3	4	5	5	5	4	5	4	4	4	3	4	3	3	4	6	5	5	6	3	3	6	5	6	5	7	4	3	3	6	4	3	3	4	4	4	6	5	6	5
5	6	5	6	5	5	5	5	5	5	4	5	6	6	6	5	6	5	5	5	4	5	4	4	3	3	4	4	4	4	3	3	3	4	4	4	3	4	3	3	5	4	3	5	5	5	5	6	5	6
4	5	4	5	4	4	4	4	4	4	3	4	5	5	5	4	5	4	4	4	3	4	3	3	5	5	5	6	5	4	3	6	4	5	5	4	3	3	4	3	4	3	3	4	4	4	6	5	5	5
4	5	4	5	4	4	4	4	4	4	3	4	5	5	5	4	5	4	4	4	3	4	3	3	3	3	4	4	4	4	3	3	3	4	4	4	3	4	3	3	5	3	3	4	4	4	5	5	5	6
5	6	5	6	5	5	5	6	5	5	4	5	6	6	6	5	6	5	5	5	4	5	4	4	2	2	3	3	3	3	2	2	2	3	3	3	2	3	2	2	4	4	2	5	5	4	4	5	4	5
4	5	4	5	4	4	4	4	4	4	3	4	5	5	5	4	5	4	4	4	3	4	3	3	5	4	5	6	5	4	3	4	4	5	5	4	3	3	4	3	4	3	3	4	4	4	6	5	5	5
4	5	4	5	4	4	4	4	4	4	3	4	5	5	5	4	5	4	4	4	3	4	3	3	3	3	4	4	4	4	3	3	3	4	4	4	3	4	3	3	5	3	3	4	4	4	5	5	5	5
7	8	7	8	7	7	7	6	7	7	6	7	8	8	8	5	8	7	7	7	6	7	6	6	2	2	3	3	3	3	2	2	2	3	3	3	4	3	2	2	4	4	3	5	5	4	4	5	4	5
6	7	6	7	6	6	6	6	6	6	5	6	7	7	7	6	7	6	6	6	5	6	5	5	3	3	4	4	4	3	2	3	3	4	4	4	2	3	2	3	3	3	2	6	6	5	5	6	5	6
6	7	6	7	6	6	6	6	6	6	5	6	7	7	7	6	7	6	6	6	5	6	5	5	3	4	4	4	4	4	4	3	3	4	4	3	4	4	3	2	5	5	4	6	6	5	3	6	5	6
3	4	3	4	3	3	3	3	3	3	2	3	4	4	4	3	4	3	3	3	2	3	2	2	5	6	6	5	6	5	4	5	5	6	4	6	4	4	5	5	4	4	4	3	4	4	5	4	4	5
4	5	4	5	4	4	4	4	4	4	3	4	5	5	5	4	5	4	4	4	3	4	3	3	5	5	4	4	5	5	5	5	4	5	5	6	4	4	5	5	5	4	4	4	4	5	5	5	5	5
4	5	4	5	4	4	4	4	4	4	3	4	5	5	5	4	5	4	4	4	3	4	3	3	5	5	4	4	5	5	5	5	4	5	5	6	4	4	5	5	5	4	4	4	5	5	5	5	5	6
3	4	3	4	3	3	3	3	3	3	2	3	4	4	4	3	4	3	3	3	2	3	2	2	5	5	4	4	5	4	5	5	4	5	4	6	3	3	5	5	4	3	3	3	4	4	5	4	4	5
4	5	4	5	4	4	4	4	4	4	3	4	5	5	5	4	5	4	4	4	3	4	3	3	5	5	4	4	5	6	5	5	4	5	5	6	7	6	5	5	7	4	6	5	5	5	5	6	5	6
3	4	3	4	3	3	3	3	3	3	2	3	4	4	4	3	4	3	3	3	2	3	2	2	6	6	6	5	6	5	4	6	5	6	4	7	4	4	5	6	4	4	4	3	4	4	6	4	4	5
4	5	4	5	4	4	4	4	4	4	3	4	5	5	5	4	5	4	4	4	3	4	3	3	5	7	4	6	7	6	5	5	6	7	5	6	5	5	6	5	5	5	5	4	5	5	5	5	5	6
3	6	5	6	5	3	5	3	5	3	4	3	6	6	6	3	4	5	5	3	4	3	2	2	6	6	5	5	6	6	6	6	5	6	4	7	5	5	6	6	6	5	5	3	3	4	6	4	6	4
2	5	4	5	4	2	4	2	4	2	3	2	5	5	5	2	3	4	4	2	3	2	1	1	5	5	4	4	5	4	4	5	4	5	3	6	5	3	4	5	3	3	4	2	3	3	5	3	4	4
4	5	4	5	4	4	4	4	4	4	3	4	5	5	5	4	5	4	4	4	3	4	3	3	5	5	4	4	5	5	5	5	4	5	5	6	4	4	5	5	5	4	4	4	4	5	5	5	5	5
4	5	4	5	4	4	4	4	4	4	3	4	5	5	5	4	5	4	4	4	3	4	3	3	5	5	4	4	5	5	5	5	4	5	3	6	4	4	5	5	5	4	4	2	2	3	5	3	5	3
4	5	4	5	4	4	4	4	4	4	3	4	5	5	5	4	5	4	4	4	3	4	3	3	5	5	4	4	5	6	5	5	4	5	5	6	7	5	5	5	5	3	6	3	3	4	5	5	5	4
4	5	4	5	4	4	4	4	4	4	3	4	5	5	5	4	5	4	4	4	3	4	3	3	2	5	4	4	5	4	3	4	4	5	3	5	3	3	4	4	4	3	3	2	2	2	5	3	3	3
4	5	4	5	4	4	4	4	4	4	3	4	5	5	5	4	5	4	4	4	3	4	3	3	2	4	4	4	5	3	5	4	4	5	3	5	6	3	4	4	3	3	5	2	2	2	4	3	3	3
5	6	5	6	5	5	5	5	5	5	4	5	6	6	6	5	6	5	5	5	4	5	4	4	5	4	3	3	4	5	5	5	3	4	4	5	7	4	5	5	5	4	6	4	4	5	5	6	4	5
5	6	5	6	5	5	5	5	5	5	4	5	6	6	6	5	6	5	5	5	4	5	4	4	3	3	4	4	4	3	3	3	3	4	4	4	4	3	3	3	3	3	3	5	4	4	5	5	5	5
5	6	5	6	5	5	5	5	5	5	4	5	6	6	6	5	6	5	5	5	4	5	4	4	3	3	4	4	4	4	3	3	3	4	4	4	3	4	3	3	5	4	3	4	3	3	5	4	5	4
6	7	6	7	6	6	6	5	6	6	5	6	7	7	7	6	7	6	6	6	5	6	5	5	5	5	4	4	5	6	5	5	4	5	5	6	7	6	5	5	7	3	6	5	4	4	5	5	5	5
6	7	6	7	6	6	6	6	6	6	5	6	7	7	7	6	7	6	6	6	5	6	5	5	4	5	5	5	5	4	4	3	4	5	5	4	5	4	3	3	5	2	3	4	4	3	6	4	6	5
6	7	6	7	6	6	6	6	6	6	5	6	7	7	7	6	7	6	6	6	5	6	5	5	4	5	5	5	5	4	4	4	4	5	5	4	5	4	3	3	5	3	3	5	4	4	6	5	6	5
3	5	4	4	3	4	3	3	4	3	3	4	5	5	5	4	5	4	4	4	3	4	3	3	2	2	3	4	3	3	3	2	2	3	3	3	4	1	3	2	2	1	3	2	2	2	4	3	3	3
4	5	4	5	4	4	4	4	4	4	3	4	5	5	5	4	5	4	4	4	3	4	3	3	2	4	5	4	5	2	5	4	4	5	3	5	3	3	4	4	3	1	5	3	2	2	4	3	3	3
4	5	4	4	3	4	3	4	4	4	3	4	5	5	5	4	5	4	4	4	3	4	3	3	3	2	3	3	3	2	3	2	2	3	3	3	4	1	2	2	2	1	2	3	3	2	4	3	4	4
6	7	6	5	4	6	4	5	5	6	5	6	7	7	7	6	7	6	6	6	5	6	5	5	3	2	3	3	3	4	3	1	2	3	3	2	3	4	3	1	5	5	3	4	4	3	3	4	3	4
7	7	6	6	5	6	5	6	6	7	5	6	7	7	7	7	7	6	6	6	5	6	5	5	4	4	5	5	5	5	4	2	4	5	5	5	4	5	4	4	6	6	4	5	5	4	4	5	4	5
6	8	7	6	5	7	5	5	6	7	6	7	8	8	8	7	8	7	7	7	6	7	6	6	4	3	4	4	4	5	4	2	3	4	4	3	4	5	4	2	6	6	4	5	5	4	4	5	4	5
5	6	5	6	5	5	5	5	5	5	4	5	6	6	6	5	6	5	5	5	4	5	4	4	4	4	5	5	5	4	4	4	4	5	6	5	5	4	4	4	5	4	4	5	5	5	6	6	6	6
4	5	4	5	4	4	4	4	4	4	3	4	5	5	5	4	5	4	4	4	3	4	3	3	3	3	4	4	4	3	3	3	3	4	5	4	4	3	3	3	4	3	3	4	4	4	5	5	5	5
5	6	5	6	5	5	5	5	5	5	4	5	6	6	6	5	6	5	5	5	4	5	4	4	3	3	4	4	4	4	3	3	3	4	4	4	5	4	3	3	5	4	4	4	3	3	5	4	5	4
5	5	6	5	4	6	4	4	5	5	6	5	6	8	8	6	8	7	7	7	6	7	6	6	3	3	4	3	4	4	3	3	3	4	4	4	5	4	3	3	5	5	4	4	4	3	3	4	4	5
4	5	4	5	4	4	4	4	4	4	3	4	5	5	5	4	5	4	4	4	3	4	3	3	5	5	5	6	5	4	3	6	4	5	5	4	3	3	4	3	4	3	3	4	4	4	6	5	5	5
7	7	8	4	9	8	8	6	9	7	8	7	6	7	7	5	7	9	6	6	8	6	7	5	5	6	5	5	6	6	5	5	5	6	6	5	7	6	5	5	7	7	6	6	5	7	5	6	4	5
3	4	3	4	3	3	3	3	3	3	2	3	4	4	4	3	4	3	3	3	2	3	2	2	4	4	4	5	4	3	2	5	3	4	4	3	2	2	3	2	3	2	2	3	3	3	5	4	4	4
6	6	5	7	6	7	6	5	8	6	4	6	6	6	6	6	6	5	5	5	4	5	4	4	5	5	4	4	6	6	5	3	5	6	6	6	7	6	5	5	7	7	6	5	6	5	5	6	5	6
7	7	6	8	7	8	7	6	9	7	5	7	7	7	7	7	7	6	6	6	5	6	5	5	6	6	5	5	7	7	6	4	6	7	7	7	8	7	6	6	8	8	7	6	7	6	6	7	6	7
5	5	6	6	5	6	5	4	7	5	4	5	6	6	6	5	7	5	5	6	4	6	4	5	4	4	3	3	5	5	4	2	4	5	5	5	6	5	4	4	6	6	5	4	5	4	4	5	4	5
5	5	6	6	5	6	5	4	7	5	5	5	6	7	7	5	7	6	6	6	5	6	5	5	4	4	3	3	5	5	4	2	4	5	5	5	6	5	4	4	6	6	5	4	5	4	4	5	4	5
6	8	7	5	4	5	4	5	5	5	6	5	8	8	8	5	6	7	7	5	6	5	4	4	3	3	4	4	4	3	2	3	3	4	4	4	3	4	3	3	5	4	3	3	3	3	3	4	3	4
5	8	7	6	5	7	5	6	6	7	6	7	8	8	8	6	6	7	7	5	6	5	6	4	4	4	5	5	5	3	3	2	4	5	5	3	4	3	3	2	3	3	3	4	4	4	4	5	4	5
4	6	5	5	4	5	4	6	5	4	4	5	6	6	6	6	6	5	5	5	4	5	4	4	4	4	5	5	5	3	3	4	4	5	4	5	4	3	3	4	3	3	3	3	3	3	4	4	4	4
6	6	7	5	4	7	4	5	5	6	6	6	7	8	8	4	6	7	7	5	6	5	6	4	3	3	4	4	4	4	3	3	3	4	4	4	5	4	3	3	5	5	4	5	4	3	3	4	3	4
4	5	4	4	3	4	3	3	4	4	3	4	7	7	5	6	7	4	6	6	5	6	3	5	4	6	6	6	6	2	3	3	5	6	3	5	4	1	3	4	2	1	3	3	3	2	5	3	4	4
5	6	5	5	4	5	4	4	5	5	4	5	6	6	6	6	6	5	5	5	4	5	4	4	4	4	4	4	4	1	3	2	3	4	4	3	4	1	3	2	2	2	3	4	4	3	4	4	4	5
6	6	5	5	4	5	4	5	5	6	4	5	6	6	6	4	6	5	5	5	6	5	4	4	1	1	2	2	2	2	1	1	1	2	2	2	3	2	1	1	3	3	2	4	4	3	3	4	3	4
6	6	5	5	4	7	4	5	5	6	4	6	7	8	6	6	8	5	7	7	6	7	4	6	3	3	4	4	4	4	3	1	3	4	4	4	5	4	3	3	5	5	4	4	4	3	3	4	3	4
6	7	6	7	6	6	6	5	6	6	5	6	7	7	7	6	7	6	6	6	5	6	5	5	5	5	4	4	6	6	5	3	5	6	6	6	4	6	5	5	7	3	3	3	3	3	5	6	5	6
6	6	7	8	8	7	7	5	8	6	6	6	7	8	8	4	6	7	7	5	6	5	6	4	5	5	4	4	5	6	5	5	4	5	5	6	7	6	5	5	7	7	6	5	5	6	5	6	5	6
6	6	7	8	8	7	7	5	8	6	6	6	7	8	8	3	8	7	7	7	6	7	6	6	4	5	4	4	5	5	4	4	4	5	5	6	6	5	4	4	6	6	5	5	5	6	6	7	5	6
6	6	7	3	8	7	7	5	8	6	6	6	5	5	5	3	5	7	4	4	5	4	4	3	5	5	4	4	5	4	5	5	4	5	5	5	7	6	5	5	7	5	6	5	5	6	5	6	4	5
5	5	6	4	7	6	7	4	7	5	6	5	6	5	5	3	5	7	4	4	6	4	6	3	5	4	3	3	4	4	5	5	3	4	4	5	7	6	5	5	7	7	6	4	4	5	5	6	4	5
7	7	8	6	9	8	9	6	9	7	9	7	8	11	11	7	9	10	10	8	9	8	7	7	6	6	5	5	7	7	6	6	6	7	7	7	8	7	6	6	8	8	7	6	7	8	6	7	6	7
6	6	7	5	8	7	8	5	8	6	8	6	7	10	10	6	8	9	9	7	8	7	6	6	5	5	4	4	6	6	5	5	5	6	6	6	7	6	5	5	7	7	6	5	6	7	5	6	5	6
6	6	5	7	6	5	6	5	6	5	4	5	6	6	6	4	6	5	5	5	4	5	4	4	5	4	5	4	5	4	4	4	4	5	5	5	5	4	4	4	4	4	4	4	4	5	5	6	5	5
6	6	5	6	6	5	5	5	6	5	4	5	6	6	6	7	6	5	5	5	4	5	4	4	3	3	4	4	4	4	4	3	3	4	4	4	5	4	4	3	4	4	4	3	3	3	3	4	3	4
6	6	7	6	8	7	7	5	8	6	9	6	6	9	9	7	9	10	8	8	9	8	8	7	5	6	6	7	8	7	7	5	7	8	8	7	6	8	5	5	9	8	6	6	7	9	7	8	6	7
6	6	7	5	8	7	9	5	8	6	8	6	6	8	8	6	8	9	7	7	8	7	7	6	7	6	6	6	7	7	7	7	6	7	7	6	9	8	8	7	9	8	8	7	6	8	7	8	5	6
6	6	7	5	8	7	9	5	8	6	8	6	6	8	8	6	8	9	7	7	8	7	7	6	7	6	6	6	7	7	7	7	6	7	7	6	9	8	8	7	9	8	8	7	6	8	7	8	5	6
7	7	8	6	9	8	8	6	9	7	8	7	7	9	9	7	9	10	8	8	9	8	8	7	8	7	5	5	6	8	8	6	5	6	6	7	7	9	9	8	10	9	9	6	6	7	8	8	6	7
6	6	7	6	8	7	7	5	8	6	10	6	6	10	10	8	10	11	9	9	10	9	9	8	5	6	6	6	7	7	7	5	6	7	7	8	6	8	5	5	9	8	6	6	8	8	7	8	7	8
5	5	6	4	7	6	8	4	7	5	7	5	5	7	7	5	7	8	6	6	7	6	6	5	6	5	5	5	6	6	6	6	5	6	6	5	8	7	7	6	8	7	7	6	5	7	6	7	4	5
4	5	4	5	4	4	4	4	4	4	3	4	5	5	5	4	5	4	4	4	3	4	3	3	6	5	6	6	6	5	5	5	5	6	5	6	6	5	5	5	5	5	5	4	5	5	7	5	5	6
5	6	5	6	5	5	5	5	5	5	4	5	6	6	6	5	6	5	5	5	4	5	4	4	7	6	5	5	6	6	7	7	5	6	6	7	5	5	7	7	6	5	5	5	6	6	7	6	6	7
5	6	5	6	5	5	5	5	5	5	4	5	6	6	6	5	6	5	5	5	4	5	4	4	8	7	6	6	7	6	5	8	6	7	6	8	5	5	6	8	6	5	5	5	6	6	8	6	7	7
4	5	4	5	4	4	4	4	4	4	3	4	5	5	5	4	5	4	4	4	3	4	3	3	6	6	5	5	6	5	5	6	5	6	5	7	6	5	5	6	5	5	5	4	5	5	6	5	6	6
5	6	5	6	5	5	5	5	5	5	4	5	6	6	6	5	6	5	5	5	4	5	4	4	7	6	7	7	7	6	6	6	6	7	6	7	7	6	6	6	6	6	6	5	6	6	8	6	6	7
5	6	5	6	5	5	5	5	5	5	4	5	6	6	6	5	6	5	5	5	4	5	4	4	6	6	5	5	6	6	6	6	5	6	6	7	5	5	6	6	6	5	5	5	5	6	6	6	6	6
3	6	5	6	5	3	5	3	5	3	4	3	6	6	6	3	4	5	5	3	4	3	2	2	4	4	3	3	4	5	4	4	3	4	4	5	6	5	4	4	6	4	5	3	3	3	4	4	4	4
5	6	5	6	5	5	5	5	5	5	4	5	6	6	6	5	6	5	5	5	4	5	4	4	5	5	4	4	6	3	5	3	5	6	4	6	7	4	5	5	4	2	6	4	3	3	5	4	5	4
5	6	5	6	5	5	5	5	5	5	4	5	6	6	6	5	6	5	5	5	4	5	4	4	6	6	5	5	7	4	6	4	6	7	5	7	8	4	6	6	5	4	7	3	3	4	6	5	6	4
6	7	6	7	6	6	6	6	6	6	5	6	7	7	7	6	7	6	6	6	5	6	5	5	6	6	5	5	7	4	6	4	6	7	5	7	8	5	6	6	5	3	7	5	3	4	6	5	6	4
5	7	6	7	6	6	6	4	6	5	5	5	7	7	7	6	7	6	6	6	5	6	5	5	5	5	3	3	6	6	5	3	5	6	6	6	7	6	5	5	7	7	6	4	4	5	5	6	5	6
6	6	7	8	8	7	7	5	8	6	6	6	7	8	8	5	8	7	7	7	6	7	6	6	4	5	4	4	5	5	4	4	4	5	5	5	6	5	4	4	6	6	5	5	5	6	6	7	4	6
5	5	6	7	7	6	6	4	7	5	5	5	6	7	7	5	7	6	6	6	5	6	5	5	4	4	3	3	4	5	4	4	3	4	4	5	6	5	4	4	6	6	5	4	4	5	4	5	4	5
5	5	6	7	7	6	6	4	7	5	5	5	6	7	7	5	7	6	6	6	5	6	5	5	3	4	3	3	4	4	3	3	3	4	4	5	5	4	3	3	5	5	4	4	4	5	5	6	4	5
6	6	7	6	5	7	5	5	6	6	6	6	7	8	8	5	7	7	7	6	6	6	6	5	2	2	3	3	3	3	2	2	2	3	3	3	4	3	2	2	4	4	3	5	6	4	5	6	5	6
6	6	7	7	8	7	6	5	8	6	6	6	7	8	8	6	8	7	7	7	6	7	6	6	3	3	4	4	5	4	3	3	4	5	5	4	5	4	3	3	5	5	4	5	5	5	5	6	5	6
7	5	4	6	5	4	5	6	6	7	3	4	5	5	5	5	5	4	4	4	3	4	3	3	2	2	3	3	3	3	2	2	2	3	3	3	3	3	2	2	4	3	3	5	5	4	4	5	4	5
6	7	6	7	6	6	6	5	6	6	5	6	7	7	7	6	7	6	6	6	5	6	5	5	6	5	4	4	5	7	6	6	4	5	5	6	8	7	6	6	8	5	7	5	5	6	6	7	5	6
5	6	5	6	5	5	5	4	5	5	4	5	6	6	6	5	6	5	5	5	4	5	4	4	5	4	3	3	4	6	5	5	3	4	4	5	7	6	5	5	7	4	6	4	4	5	5	6	4	5
6	7	6	7	6	6	6	5	6	6	5	6	7	7	7	6	7	6	6	6	5	6	5	5	6	5	4	4	5	7	6	6	4	5	5	7	8	7	6	6	8	5	7	5	5	6	6	7	5	6
5	7	6	7	6	6	6	4	6	6	5	6	7	7	7	6	7	6	6	6	5	6	5	5	5	5	3	3	6	6	5	3	5	6	6	6	7	6	5	5	7	7	6	4	4	4	5	6	5	6
5	6	5	6	5	5	5	5	5	5	4	5	6	6	6	5	6	5	5	5	4	5	4	4	5	5	4	4	6	6	5	3	5	6	6	6	7	6	5	5	7	4	6	3	3	4	5	6	5	4
5	6	5	6	5	5	5	4	5	5	4	5	6	6	6	5	6	5	5	5	4	5	4	4	4	4	3	3	4	5	4	4	3	4	4	5	6	5	4	4	6	4	5	3	3	4	4	5	4	4
5	5	6	3	6	6	6	4	7	5	5	5	7	7	7	5	7	6	6	6	5	6	5	5	4	4	3	3	4	5	4	4	3	4	4	4	6	5	4	4	6	6	5	4	4	5	4	5	3	5
4	4	5	6	6	5	5	3	6	4	5	4	5	7	7	4	7	6	6	6	5	6	5	5	5	3	2	2	3	6	5	3	2	3	3	4	7	6	5	5	7	7	6	3	3	4	5	5	3	4
5	6	5	6	5	5	5	4	5	5	4	5	6	6	6	6	6	5	5	5	4	5	4	4	3	3	3	3	4	4	3	3	3	4	4	4	5	4	3	3	5	5	4	4	4	5	3	4	3	4
4	6	5	6	5	5	5	3	5	4	4	4	6	6	6	6	6	5	5	5	4	5	4	4	3	3	2	2	3	4	3	3	2	3	3	4	5	4	3	3	5	5	4	3	3	4	3	4	3	4
7	7	8	6	9	8	8	6	9	7	8	7	6	8	8	6	8	9	7	7	8	7	8	6	6	6	5	5	6	7	6	6	5	6	6	7	8	7	6	6	8	8	7	6	6	7	6	7	6	7
6	6	7	5	8	7	7	5	8	6	7	6	5	7	7	5	7	8	6	6	7	6	7	5	7	5	4	4	5	6	7	5	4	5	5	6	9	8	7	7	9	7	8	5	5	6	7	7	5	6
7	7	6	4	6	8	6	6	9	7	5	7	6	6	6	4	6	6	5	5	5	5	5	4	5	6	5	5	6	5	5	5	5	6	6	7	7	6	5	5	7	6	6	6	6	7	5	6	6	7
5	5	6	4	7	6	6	4	7	5	6	5	4	6	6	4	6	7	5	5	6	5	6	4	6	4	3	3	4	5	6	4	3	4	4	5	8	7	6	6	8	6	7	4	4	5	6	6	4	5
4	4	5	6	6	5	5	3	6	4	6	4	5	8	8	4	6	7	7	5	6	5	4	4	3	3	2	2	3	4	3	3	2	3	3	4	5	4	3	3	5	5	4	3	3	4	3	4	3	4
3	4	3	4	4	3	4	3	4	3	3	3	5	5	5	3	4	3	4	3	3	3	2	2	5	4	5	5	5	4	4	4	4	5	5	5	5	4	4	4	4	4	4	3	3	5	6	6	6	4
2	3	2	3	3	2	3	2	3	2	2	2	4	4	4	2	3	2	3	2	2	2	1	1	5	4	5	5	5	4	4	4	4	5	3	5	5	4	4	4	4	4	4	2	2	3	6	3	3	3
3	4	4	4	3	4	3	3	4	3	3	3	4	7	5	3	4	4	6	3	5	3	3	2	4	5	4	4	5	3	3	4	4	5	3	5	4	3	3	4	3	3	3	2	2	2	4	3	3	3
6	7	6	4	3	6	3	6	4	6	5	6	7	7	7	6	7	6	6	6	5	6	5	5	4	6	6	6	6	3	3	3	5	6	3	5	4	3	3	4	3	3	3	3	3	2	5	3	6	4
3	5	4	4	3	4	3	3	4	3	3	4	5	5	5	3	4	4	4	3	3	3	3	2	2	5	4	4	5	3	5	4	4	5	3	5	4	3	5	4	3	3	5	2	2	2	4	3	3	3
3	4	3	6	5	3	5	3	4	3	2	3	5	5	5	6	4	3	4	3	3	3	2	2	4	6	6	6	6	3	3	3	5	6	6	5	4	3	3	4	3	3	3	3	3	4	5	5	4	4
4	6	5	5	4	4	4	4	5	4	4	4	6	6	6	5	5	5	5	4	4	4	3	3	3	5	5	5	5	2	2	2	4	5	5	4	3	2	2	3	2	2	2	3	3	3	4	4	5	4
5	6	5	6	5	5	5	5	5	5	4	5	6	6	6	5	6	5	5	5	4	5	4	4	7	6	5	5	6	6	5	7	5	6	6	7	5	5	6	7	6	5	5	5	6	6	7	6	6	7
5	6	5	6	5	5	5	5	5	5	4	5	6	6	6	5	6	5	5	5	4	5	4	4	5	5	4	4	5	6	5	5	4	5	5	6	7	6	5	5	7	5	6	5	5	6	5	6	5	6
4	5	4	5	4	4	4	4	4	4	3	4	5	5	5	4	5	4	4	4	3	4	3	3	4	4	3	3	4	5	4	4	3	4	4	5	6	5	4	4	6	6	5	4	4	5	4	5	4	5
6	8	7	8	7	7	7	5	7	6	6	6	8	8	8	5	8	7	7	7	6	7	6	6	5	5	4	4	5	6	5	5	4	5	5	5	7	6	5	5	7	7	6	5	5	6	5	6	4	5
5	7	6	7	6	6	6	4	6	5	5	5	7	7	7	7	7	6	6	6	5	6	5	5	4	4	3	3	4	5	4	4	3	4	4	5	6	5	4	4	6	6	5	4	4	5	4	5	4	5
4	7	6	6	5	4	5	7	6	4	5	4	5	5	7	6	5	6	4	4	3	4	3	3	4	3	4	4	4	3	3	3	3	4	4	4	4	3	3	3	3	3	3	3	3	4	5	5	5	4
4	5	4	5	5	4	4	4	5	4	3	4	5	5	5	4	5	4	4	4	3	4	3	3	3	3	4	4	4	4	4	3	3	4	4	4	5	4	4	3	4	4	4	4	4	5	5	6	5	5
5	6	5	6	5	5	5	5	6	5	4	5	6	6	6	6	6	5	5	5	4	5	4	4	4	3	4	4	4	3	3	3	3	4	4	4	4	3	3	3	3	3	3	3	3	4	5	5	5	4
5	6	5	7	6	5	6	7	6	5	4	5	6	6	6	7	6	5	5	5	4	5	4	4	3	3	4	4	4	4	4	3	3	4	4	4	5	4	4	3	4	4	4	3	3	5	5	6	5	4
4	5	5	5	4	5	4	4	5	4	4	5	6	6	6	4	6	5	5	5	4	5	4	4	5	4	5	5	5	4	4	4	4	5	4	5	5	4	4	4	4	4	4	3	3	3	6	4	4	4
5	5	6	5	7	6	6	4	7	5	9	5	5	9	9	7	9	10	8	8	9	8	8	7	4	5	5	5	6	6	6	4	5	6	6	7	5	7	4	4	8	7	5	5	7	7	6	7	6	7
4	4	5	4	6	5	8	3	6	4	7	4	4	7	7	5	7	8	6	6	7	6	6	5	4	4	5	3	4	4	4	4	3	4	4	5	6	5	5	4	6	5	5	4	5	5	4	5	4	5
6	6	7	7	8	7	6	5	8	6	8	6	7	6	6	4	6	9	5	5	6	5	4	4	3	3	4	4	4	4	3	3	3	4	4	4	4	4	3	3	5	4	4	5	5	5	5	6	5	6
7	6	6	3	6	5	6	4	6	5	5	5	5	5	5	3	5	6	4	4	5	4	4	3	6	5	5	5	6	4	4	6	5	6	6	5	6	5	5	6	6	5	5	6	5	7	6	7	4	5
5	6	6	3	6	5	6	4	6	5	5	5	5	5	5	3	5	6	4	4	5	4	4	3	4	6	5	3	4	4	4	4	3	4	4	5	6	5	5	4	6	5	5	4	5	5	4	5	4	5
5	5	6	7	7	6	6	4	7	5	7	5	6	9	9	5	7	8	8	6	7	6	5	5	3	3	3	3	4	4	3	3	3	4	4	4	4	4	3	3	5	4	4	4	4	5	4	5	4	5
3	4	3	4	3	3	3	3	3	3	2	3	4	4	4	3	4	3	3	3	2	3	2	2	5	5	4	4	5	5	5	5	4	5	4	6	4	4	5	5	5	4	4	3	4	5	5	4	5	5
5	6	5	6	5	5	5	5	5	5	4	5	6	6	6	5	6	5	5	5	4	5	4	4	5	5	4	4	5	6	5	5	4	5	6	6	7	6	5	5	6	6	6	5	6	6	5	6	5	7
4	5	4	5	4	4	4	4	4	4	3	4	5	5	5	4	5	4	4	4	3	4	3	3	6	7	6	6	7	5	4	6	6	7	5	5	4	4	5	4	5	4	4	4	5	5	6	5	5	6
7	6	6	3	6	5	6	6	6	5	5	5	5	5	5	3	5	6	4	4	5	4	4	3	6	6	5	5	6	4	4	6	5	6	6	5	6	5	5	6	6	5	5	6	5	7	6	7	4	5
7	7	8	3	9	8	6	6	9	7	5	7	5	5	5	3	5	6	4	4	5	4	4	3	6	6	5	5	6	4	6	6	5	6	6	5	8	7	6	6	8	5	7	6	5	7	6	7	4	5
6	6	7	3	8	7	3	5	8	6	5	6	5	5	5	3	5	6	4	4	5	4	4	3	4	5	4	4	5	4	4	4	4	5	5	5	6	5	4	4	6	5	5	5	5	6	4	5	3	4
6	6	7	3	8	7	7	5	8	6	6	6	5	6	6	4	6	7	5	5	6	5	6	4	5	5	4	4	5	6	5	5	4	5	5	4	7	6	5	5	7	7	6	5	4	6	5	6	3	4
4	4	5	7	6	5	6	3	6	4	6	4	5	8	8	4	6	7	7	5	6	5	4	4	3	3	2	2	4	4	3	3	3	4	4	4	5	4	3	3	5	5	4	3	4	5	3	4	3	4
6	6	7	5	8	7	9	5	8	6	8	6	6	8	8	6	8	9	7	7	8	7	7	6	6	6	5	5	7	7	6	6	6	7	7	7	8	7	6	6	8	8	7	6	7	8	6	7	6	7
6	6	7	5	8	7	8	5	8	6	8	6	7	10	10	6	8	9	9	7	8	7	6	6	5	5	4	4	6	6	5	5	5	6	6	6	7	6	5	5	7	7	6	5	6	7	5	6	5	6
5	5	6	4	7	6	7	4	7	5	7	5	6	9	9	5	7	8	8	6	7	6	5	5	4	4	3	3	5	5	4	4	4	5	5	5	6	5	4	4	6	6	5	4	5	6	4	5	4	5
4	5	4	5	4	4	4	4	4	4	3	4	5	5	5	4	5	4	4	4	3	4	3	3	6	5	4	4	5	5	6	6	4	5	5	6	4	4	6	6	5	4	7	4	5	5	6	5	5	6
4	5	4	5	4	4	4	4	4	4	3	4	5	5	5	4	5	4	4	4	3	4	3	3	4	4	3	3	4	4	4	4	3	4	4	5	3	3	4	4	4	3	3	4	3	4	4	5	4	4
3	4	3	4	3	3	3	3	3	3	2	3	4	4	4	3	4	3	3	3	2	3	2	2	4	4	6	6	6	3	3	4	5	6	4	5	4	3	3	4	3	3	3	3	4	4	6	4	6	5
3	4	3	4	4	3	3	3	4	3	2	3	4	4	4	3	4	3	3	3	2	3	2	2	4	3	4	4	4	3	3	3	3	4	4	4	4	3	3	3	3	3	3	3	3	4	5	5	5	4
5	6	5	6	5	5	5	5	5	5	4	5	6	6	6	5	6	5	5	5	4	5	4	4	5	4	5	5	5	4	4	4	4	5	6	5	5	4	4	4	4	4	4	5	4	5	6	6	6	5
3	4	3	4	3	3	3	3	3	3	2	3	4	4	4	3	4	3	3	3	2	3	2	2	5	4	5	5	5	4	4	4	4	5	4	5	5	4	4	4	4	4	4	3	4	4	6	4	4	5
4	5	4	5	4	4	4	4	4	4	3	4	5	5	5	4	5	4	4	4	3	4	3	3	6	7	5	5	7	4	3	6	6	7	5	7	3	3	4	6	4	3	3	4	5	4	6	5	5	6
3	4	3	4	3	3	3	3	3	3	2	3	4	4	4	3	4	3	3	3	2	3	2	2	5	6	4	4	6	5	4	5	5	6	4	6	4	4	5	5	4	4	4	3	4	4	5	4	4	5
4	5	4	5	4	4	4	4	4	4	3	4	5	5	5	4	5	4	4	4	3	4	3	3	6	7	5	5	7	6	5	6	6	7	5	7	5	5	6	6	5	5	5	4	5	5	6	5	5	6
3	4	3	4	3	3	3	3	3	3	2	3	4	4	4	3	4	3	3	3	2	3	2	2	5	5	4	4	5	5	5	5	4	5	4	6	4	4	5	5	4	4	4	3	4	4	5	4	5	5
4	5	4	5	4	4	4	4	4	4	3	4	5	5	5	4	5	4	4	4	3	4	3	3	6	6	5	5	6	6	6	6	5	6	5	7	5	5	6	6	5	5	5	4	5	5	6	5	6	6
5	6	5	6	5	5	5	5	5	5	4	5	6	6	6	5	6	5	5	5	4	5	4	4	5	5	4	4	5	6	5	5	4	5	5	6	7	6	5	5	7	7	6	5	5	6	5	6	5	6
5	6	5	6	5	5	5	5	5	5	4	5	6	6	6	5	6	5	5	5	4	5	4	4	6	6	5	5	6	7	6	6	5	6	6	7	8	7	6	6	8	6	7	5	6	6	6	6	6	7
4	5	4	5	4	4	4	4	4	4	3	4	5	5	5	4	5	4	4	4	3	4	3	3	6	6	5	5	6	6	6	6	5	6	5	7	5	5	6	6	5	5	3	4	5	5	6	5	6	6
6	7	6	7	6	6	6	6	6	6	5	6	7	7	7	6	7	6	6	6	5	6	5	5	6	6	5	5	6	7	6	6	5	6	6	7	8	7	6	6	8	8	7	6	6	7	6	7	6	7
5	6	5	6	5	5	5	5	5	5	4	5	6	6	6	5	6	5	5	5	4	5	4	4	6	6	5	5	6	7	6	6	5	6	6	7	8	7	6	6	8	5	7	6	6	7	6	7	6	7
[truncated: 350 more columns]

## Sheet: Panel B - path length AWS
0	1	1	2	2	1	1	1	1	1	1	1	1	1	1	1	2	1	1	2	1	2	1	1	2	2	2	2	2	3	3	2	2	2	2	2	2	2	2	2	2	2	2	1	1	2	2	2	2	2
1	0	1	1	2	2	2	1	1	1	1	1	1	1	1	1	1	1	2	1	1	1	2	1	2	2	2	2	2	3	3	2	2	2	2	2	2	2	2	2	2	2	2	2	2	2	2	2	2	2
1	1	0	1	1	1	1	1	1	1	1	1	1	1	2	1	2	1	1	2	1	2	1	1	2	2	2	2	2	3	3	2	2	2	2	2	2	2	2	2	2	2	2	2	2	2	2	2	2	2
2	1	1	0	1	1	1	1	2	1	1	1	2	1	1	1	1	2	2	1	1	2	1	2	2	2	2	2	2	3	3	2	2	2	2	2	2	2	2	2	2	2	2	1	2	2	2	2	2	2
1	2	1	1	0	1	1	1	1	1	2	1	1	1	1	2	2	1	1	1	1	2	1	1	2	2	2	2	2	3	3	2	2	2	2	2	2	2	2	2	2	2	2	1	1	2	2	2	2	2
1	1	1	1	1	0	2	1	1	1	1	1	1	1	1	2	2	1	2	2	1	2	1	1	2	2	2	2	2	3	3	2	2	2	2	2	2	2	2	2	2	2	2	1	2	2	2	2	2	2
1	2	1	1	1	2	0	1	1	1	1	1	1	1	2	1	1	1	1	1	1	1	1	1	2	2	2	2	2	3	3	2	2	2	2	2	2	2	2	2	2	2	2	1	1	2	2	2	2	2
1	1	1	1	2	1	2	0	1	1	1	1	1	2	2	2	2	2	2	2	1	2	1	1	2	2	3	2	2	3	3	2	2	2	2	2	2	2	2	2	2	2	2	1	1	2	2	2	2	2
1	1	1	2	1	1	1	1	0	1	1	1	1	2	2	2	2	2	1	1	2	2	1	1	3	2	2	2	2	3	3	2	2	2	2	2	2	2	2	2	2	2	2	1	1	2	2	2	2	2
1	1	1	1	2	1	1	1	1	0	1	1	1	2	2	1	2	1	2	2	1	1	2	1	2	2	2	2	2	3	3	2	2	2	2	2	2	2	2	2	2	2	2	1	1	2	2	2	2	2
1	1	1	1	2	1	1	1	1	1	0	1	1	1	1	1	1	1	2	1	1	1	1	1	3	2	2	2	2	3	3	2	2	2	2	2	2	2	2	2	2	2	2	1	1	2	2	2	2	2
1	1	1	1	1	1	1	1	1	1	1	0	1	1	2	2	2	1	2	1	2	1	1	1	2	2	2	2	2	3	3	2	2	2	2	2	2	2	2	2	2	2	2	1	1	2	2	2	2	2
1	1	1	2	1	2	1	1	1	1	2	1	0	1	2	1	1	1	1	1	1	1	1	1	2	2	2	2	2	3	3	2	2	2	2	2	2	2	2	2	2	2	2	2	2	2	2	2	2	2
1	1	1	1	1	1	1	2	2	2	1	1	1	0	1	1	1	2	1	1	1	1	1	1	3	3	2	2	2	3	3	2	2	2	2	2	2	2	2	2	2	2	2	2	2	2	2	2	2	2
1	1	2	1	1	1	2	2	2	2	1	2	2	1	0	1	1	1	1	1	1	1	1	1	2	2	2	2	2	3	3	2	2	2	2	2	2	2	2	2	2	2	2	2	2	2	2	2	2	2
1	1	1	1	2	2	1	2	2	1	1	2	1	1	1	0	1	1	1	1	1	1	1	1	2	3	2	2	3	2	2	2	2	3	2	3	2	2	2	2	2	2	2	2	2	2	3	3	2	3
2	1	2	1	2	2	1	2	2	2	1	2	1	1	1	1	0	1	1	1	1	1	1	1	2	3	3	3	3	3	3	2	3	3	2	3	3	3	3	3	3	2	3	2	2	2	3	3	2	3
1	1	1	2	2	1	1	2	2	1	1	1	1	1	1	1	1	0	1	2	1	1	1	1	2	2	2	2	2	3	3	2	2	2	2	2	2	2	2	2	2	2	2	1	1	2	2	2	2	2
1	2	1	1	1	2	1	2	1	2	2	2	1	1	1	1	1	1	0	1	1	1	1	1	2	2	2	2	2	3	3	2	2	2	2	2	2	2	2	2	2	2	2	2	2	2	2	2	2	2
2	1	2	1	1	2	1	2	1	2	1	1	1	1	1	1	1	2	1	0	2	1	1	1	2	3	3	2	3	3	3	2	2	2	2	2	2	3	2	2	2	2	2	2	2	2	2	2	2	2
1	1	1	1	1	1	1	1	1	1	1	2	1	1	1	1	1	1	1	1	0	1	1	1	3	2	2	2	2	3	3	2	2	2	2	2	2	2	2	2	2	2	2	1	1	2	2	2	2	2
2	1	2	2	2	2	1	2	2	1	1	1	1	1	1	1	1	1	1	1	1	0	1	1	2	3	2	2	2	3	3	2	2	2	2	3	2	2	2	2	2	2	2	2	2	2	2	2	2	2
1	1	1	1	1	1	1	1	1	1	1	1	1	1	1	1	1	1	1	1	1	1	0	1	2	2	2	2	2	3	3	2	2	2	2	2	2	2	2	2	2	2	2	1	1	1	2	2	2	2
1	1	1	2	1	1	1	1	1	1	1	1	1	1	1	1	1	1	1	1	1	1	1	0	2	2	2	2	2	3	3	2	2	2	2	2	2	2	2	2	2	2	2	1	1	1	2	2	2	2
2	2	2	2	2	2	2	2	3	2	3	3	2	3	2	2	2	2	2	2	3	2	2	2	0	2	3	2	2	1	1	1	1	2	2	1	1	1	1	1	1	1	1	2	2	2	2	2	2	2
2	2	2	2	2	2	2	2	2	2	2	2	2	3	2	3	3	2	2	3	2	3	2	2	2	0	1	1	1	2	2	2	1	1	1	1	2	2	2	1	2	2	2	2	2	2	1	2	2	2
2	2	2	2	2	2	2	2	2	2	2	2	2	2	2	2	3	2	2	3	2	2	2	2	3	1	0	1	1	2	2	3	2	1	1	2	1	2	2	2	2	2	2	2	2	2	1	2	2	2
2	2	2	2	2	2	2	2	2	2	2	2	2	2	2	2	3	2	2	2	2	2	2	2	2	1	1	0	1	2	2	2	1	2	1	1	1	2	2	2	1	1	2	2	2	1	1	1	2	2
2	2	2	2	2	2	2	2	2	2	2	2	2	2	2	3	3	2	2	3	2	2	2	2	2	1	1	2	0	2	2	2	1	1	1	2	1	3	2	1	2	2	2	2	2	2	1	2	2	2
3	3	3	3	3	3	3	3	3	3	3	3	3	3	3	2	3	3	3	3	3	3	3	3	1	2	2	2	3	0	1	1	2	2	2	2	2	1	1	1	1	1	1	2	2	2	2	2	2	2
3	3	3	3	3	3	3	3	3	3	3	3	3	3	3	2	3	3	3	3	3	3	3	3	1	2	2	2	2	1	0	1	1	2	2	2	1	2	1	1	1	1	1	2	2	2	1	2	2	2
2	2	2	2	2	2	2	2	2	2	2	2	2	2	2	2	2	2	2	2	2	2	2	2	1	2	3	2	2	1	1	0	1	2	2	1	1	1	1	1	2	1	1	2	2	2	1	2	2	2
2	2	2	2	2	2	2	2	2	2	2	2	2	2	2	2	3	2	2	2	2	2	2	2	1	1	2	1	1	2	1	1	0	1	1	1	1	2	1	1	2	1	1	2	2	2	1	2	2	2
2	2	2	2	2	2	2	2	2	2	2	2	2	2	2	3	3	2	2	2	2	2	2	2	2	1	1	2	1	2	2	2	1	0	1	1	1	2	2	1	1	1	2	2	2	1	1	1	2	2
2	2	2	2	2	2	2	2	2	2	2	2	2	2	2	2	2	2	2	2	2	2	2	2	2	1	2	1	1	2	2	2	1	1	0	1	1	2	2	1	1	1	1	2	2	1	1	1	2	2
2	2	2	2	2	2	2	2	2	2	2	2	2	2	2	3	3	2	2	2	2	3	2	2	1	1	2	1	2	2	2	1	1	1	2	0	1	2	1	1	1	1	2	2	2	2	1	2	2	2
2	2	2	2	2	2	2	2	2	2	2	2	2	2	2	2	3	2	2	2	2	2	2	2	1	2	2	1	2	2	1	1	1	1	1	1	0	1	2	1	1	1	1	2	2	2	1	2	2	2
2	2	2	2	2	2	2	2	2	2	2	2	2	2	2	2	3	2	2	3	2	2	2	2	1	2	2	2	2	1	1	1	2	2	2	2	1	0	1	1	1	1	1	2	2	1	1	2	2	2
2	2	2	2	2	2	2	2	2	2	2	2	2	2	2	2	3	2	2	2	2	2	2	2	1	2	2	2	2	1	1	1	1	2	2	1	1	1	0	1	1	1	1	2	2	2	1	2	2	2
2	2	2	2	2	2	2	2	2	2	2	2	2	2	2	2	3	2	2	2	2	2	2	2	1	1	2	2	1	1	1	1	1	1	1	1	1	1	1	0	1	1	1	2	2	2	1	2	2	2
2	2	2	2	2	2	2	2	2	2	2	2	2	2	2	2	3	2	2	2	2	2	2	2	1	2	2	1	2	1	1	2	2	1	1	1	1	1	1	1	0	1	1	2	2	1	1	2	2	2
2	2	2	2	2	2	2	2	2	2	2	2	2	2	2	2	2	2	2	2	2	2	2	2	1	2	2	1	2	1	1	1	1	1	1	1	1	1	1	1	1	0	1	2	2	1	1	1	2	2
2	2	2	2	2	2	2	2	2	2	2	2	2	2	2	2	3	2	2	2	2	2	2	2	1	2	2	2	2	1	1	1	1	2	1	2	1	2	1	1	1	1	0	2	2	2	1	2	2	2
1	2	2	1	1	1	1	1	1	1	1	1	2	2	2	2	2	1	2	2	1	2	1	1	2	2	2	2	2	2	2	2	2	2	2	2	2	2	2	2	2	2	2	0	1	1	2	1	1	1
1	2	2	2	1	2	1	1	1	1	1	1	2	2	2	2	2	1	2	2	1	2	1	1	2	2	2	2	2	2	2	2	2	2	2	2	2	2	2	2	2	2	2	1	0	1	1	1	1	1
2	2	2	2	2	2	2	2	2	2	2	2	2	2	2	2	2	2	2	2	2	2	1	1	2	2	2	1	2	2	2	2	2	1	1	2	2	1	2	2	1	1	2	1	1	0	1	1	1	1
2	2	2	2	2	2	2	2	2	2	2	2	2	2	2	3	3	2	2	2	2	2	2	2	2	1	1	1	1	2	1	1	1	1	1	1	1	1	1	1	1	1	1	2	1	1	0	1	1	1
2	2	2	2	2	2	2	2	2	2	2	2	2	2	2	3	3	2	2	2	2	2	2	2	2	2	2	1	2	2	2	2	2	1	1	2	2	2	2	2	2	1	2	1	1	1	1	0	1	1
2	2	2	2	2	2	2	2	2	2	2	2	2	2	2	2	2	2	2	2	2	2	2	2	2	2	2	2	2	2	2	2	2	2	2	2	2	2	2	2	2	2	2	1	1	1	1	1	0	1
2	2	2	2	2	2	2	2	2	2	2	2	2	2	2	3	3	2	3	2	2	2	2	2	2	2	2	2	3	3	2	2	2	2	2	2	2	2	2	2	2	2	2	1	1	1	1	1	1	0
2	2	2	2	2	2	2	2	2	2	2	2	2	2	2	3	3	2	2	2	2	2	2	2	3	2	2	1	2	3	2	2	2	2	2	2	2	2	2	2	2	2	2	2	2	1	1	1	2	1
2	2	2	2	2	2	2	2	2	2	2	2	2	2	2	2	3	2	2	2	2	2	2	2	2	1	1	1	2	2	2	1	1	2	1	1	1	2	1	1	2	2	1	2	2	1	1	1	1	1
2	2	2	2	2	2	2	2	2	2	2	2	2	2	2	2	3	2	2	2	2	2	2	2	2	2	2	2	2	2	2	2	2	2	1	2	2	1	2	2	2	1	2	1	1	1	1	1	1	1
2	2	2	2	2	2	2	2	2	2	2	2	2	2	2	2	3	2	2	2	2	2	2	2	2	2	1	1	2	2	2	2	1	1	1	2	1	1	1	1	1	1	1	2	2	1	1	1	2	1
2	2	2	2	2	2	2	2	2	2	2	2	2	2	2	2	2	2	2	2	2	2	2	2	2	1	1	1	2	2	2	1	1	1	1	1	1	2	1	1	2	2	1	2	2	2	1	2	1	2
2	2	2	2	2	2	2	2	2	2	2	2	2	2	2	2	3	2	2	2	2	2	2	2	2	1	1	1	2	2	2	2	1	1	1	2	1	2	1	1	1	1	1	2	2	2	1	1	2	2
2	3	3	2	2	2	2	2	2	2	2	2	3	3	3	3	3	3	3	3	3	3	2	2	2	1	2	1	2	2	2	2	1	2	2	2	1	3	2	1	2	2	2	2	2	2	2	2	2	3
2	2	2	2	2	2	2	2	2	2	2	2	2	2	2	2	2	2	2	2	2	3	2	2	2	1	2	1	1	2	2	1	1	1	1	1	2	2	2	1	2	2	2	2	2	2	2	2	2	2
2	3	3	3	3	3	3	2	3	2	3	2	3	3	3	3	3	3	3	3	3	3	2	3	2	1	1	2	2	2	2	2	2	1	1	2	2	2	2	2	2	2	2	2	2	2	2	2	3	2
1	1	1	1	1	1	1	1	1	1	1	1	1	2	1	2	2	1	1	2	2	2	1	1	2	1	2	2	2	3	3	2	2	2	2	2	2	3	2	2	2	2	2	2	2	2	2	2	2	2
1	1	2	1	1	1	1	1	1	1	1	1	1	1	1	2	2	1	1	2	1	2	1	1	2	2	2	2	2	3	3	2	2	2	2	2	2	3	3	2	2	2	2	2	2	2	2	2	2	2
1	1	1	1	1	1	1	1	1	1	1	2	1	2	1	2	2	1	2	2	2	2	1	1	2	1	1	1	2	2	2	2	1	2	2	2	2	2	2	2	2	2	2	2	1	2	1	2	2	2
1	1	1	2	2	1	1	1	2	1	1	1	1	1	1	1	2	1	2	2	1	2	1	1	2	2	2	2	2	3	3	2	2	2	2	2	2	2	2	2	2	2	2	1	1	2	2	2	2	2
1	2	1	2	3	2	3	1	2	1	1	2	1	2	2	2	2	2	2	2	2	2	2	1	2	1	2	1	2	3	3	2	2	2	2	2	2	2	2	2	2	2	2	1	1	2	2	2	2	2
1	1	1	2	2	1	2	1	2	1	2	1	1	2	2	2	2	2	2	2	2	2	2	1	2	2	2	2	3	3	3	2	2	2	2	2	2	2	2	2	2	2	2	1	1	2	2	2	2	2
1	2	2	2	3	2	2	1	3	1	2	1	2	2	2	2	2	2	2	2	2	2	2	1	2	2	2	2	2	3	3	2	2	2	2	2	2	2	2	2	2	2	2	1	1	2	2	2	2	2
1	1	1	2	2	1	2	1	2	1	1	1	1	2	2	1	2	2	2	1	1	1	1	1	2	2	2	2	2	2	2	2	2	2	2	2	2	2	2	2	2	2	2	1	1	1	2	2	2	2
2	2	2	2	2	2	2	1	2	1	2	1	2	2	2	2	2	2	2	2	2	2	1	1	2	2	2	2	2	2	2	2	1	2	2	2	2	2	2	2	2	2	2	1	1	1	2	2	2	2
2	2	2	2	2	2	2	2	2	1	2	2	2	3	2	2	2	2	2	2	2	3	3	2	2	2	2	1	2	2	2	2	1	2	2	2	2	2	2	2	2	2	2	1	1	1	2	2	2	2
2	2	2	2	2	2	2	2	2	1	2	2	2	2	2	2	3	2	2	3	2	2	2	2	2	1	1	1	2	2	2	2	1	2	1	2	1	2	2	2	2	2	2	1	1	1	2	1	2	2
1	2	2	2	3	2	2	1	2	1	2	1	2	2	2	2	2	2	2	2	2	2	1	1	1	2	2	2	2	2	2	1	1	2	2	1	2	2	2	1	2	2	2	1	1	1	2	2	1	1
2	2	2	2	2	2	2	1	2	1	2	2	2	2	2	2	2	2	2	2	2	2	2	2	1	2	2	1	2	2	2	1	1	2	1	1	1	2	1	1	2	1	1	1	1	1	1	1	1	1
2	2	2	2	2	2	2	2	2	2	2	2	2	2	2	2	3	2	2	3	2	2	2	2	2	2	1	1	2	2	2	2	2	1	1	2	2	1	2	2	1	1	1	2	1	1	1	1	2	1
2	2	2	2	2	2	2	2	2	2	2	2	2	3	2	2	3	2	3	3	3	3	2	2	2	1	1	1	1	2	2	2	1	1	1	2	1	2	2	2	1	1	1	2	2	2	1	2	2	2
2	2	3	2	2	2	2	2	2	2	2	2	3	3	2	2	3	2	2	3	3	3	2	2	2	2	1	2	2	2	2	2	2	1	1	2	2	2	2	2	2	1	2	2	2	2	1	2	2	2
2	3	3	3	3	3	3	2	3	2	3	3	3	3	3	3	3	3	3	3	3	3	2	2	2	2	2	1	2	3	2	2	1	1	2	2	2	2	2	2	2	2	2	2	2	2	2	2	2	2
2	2	3	2	2	2	2	2	2	2	2	2	2	2	2	3	3	2	2	3	2	2	2	2	2	1	2	1	2	2	2	2	1	1	1	2	2	2	2	2	2	2	2	2	2	1	1	1	2	2
2	2	2	2	2	2	2	2	2	1	2	2	2	2	2	2	3	2	2	2	2	2	2	2	1	1	1	1	2	2	2	1	1	1	1	1	1	1	1	1	1	1	1	1	1	1	1	1	2	2
2	2	2	2	2	2	2	2	2	2	2	2	2	2	2	2	2	2	2	2	2	2	2	2	1	2	2	2	2	1	1	1	1	2	2	1	2	1	1	1	2	1	1	1	1	1	2	1	1	2
2	2	2	2	2	2	2	2	2	2	2	2	2	2	2	2	2	2	2	2	2	2	2	2	1	2	2	1	2	1	1	1	1	2	1	1	1	1	1	1	2	1	1	1	1	1	1	1	1	1
2	2	2	2	2	2	2	2	2	2	2	2	2	2	2	2	3	2	2	3	2	2	2	2	1	2	2	2	2	1	1	1	2	2	2	2	1	1	1	1	2	1	1	2	1	1	2	2	2	2
2	2	2	2	2	2	2	1	2	1	2	2	2	2	2	2	3	2	2	3	2	3	2	2	2	1	1	1	1	2	2	1	1	1	1	1	2	2	2	1	2	2	2	2	2	2	2	2	2	2
2	2	2	2	2	2	2	2	2	1	2	2	2	2	2	2	3	2	2	2	2	3	2	2	2	1	1	1	2	2	2	2	1	1	1	1	1	2	2	1	1	2	2	2	2	2	1	2	2	2
2	3	3	3	3	3	3	2	3	2	3	3	3	3	3	3	4	3	3	3	3	4	2	3	2	1	2	1	2	2	2	2	1	2	1	1	2	2	2	1	2	2	2	2	2	2	2	2	2	3
2	2	2	2	2	2	2	2	2	2	2	2	2	2	2	2	3	2	2	3	2	3	2	2	2	1	1	1	2	2	2	1	1	2	1	1	2	2	2	1	2	2	2	2	2	2	2	2	2	2
2	2	2	2	2	2	2	3	2	2	2	2	2	2	2	2	2	2	2	2	2	2	2	2	2	2	2	1	2	2	2	2	2	1	1	2	2	1	2	2	1	1	2	1	1	1	1	1	1	1
2	2	2	2	2	2	2	2	2	2	2	2	2	2	2	2	2	2	2	2	2	2	2	2	2	2	2	2	3	2	2	2	2	2	2	2	2	2	2	2	2	2	2	1	2	1	1	1	1	1
2	2	2	2	2	3	2	2	2	2	2	2	2	2	2	2	2	2	2	2	2	2	2	2	2	2	1	1	2	2	2	2	2	1	1	2	2	2	2	2	2	1	2	1	1	1	1	1	1	1
1	1	1	1	1	1	1	1	1	1	1	1	1	1	1	2	2	1	1	1	1	2	1	1	2	2	2	1	2	2	2	1	1	1	1	1	1	2	1	1	1	1	1	2	1	1	1	1	1	1
1	1	1	1	1	1	1	1	1	1	1	1	1	1	1	2	2	1	1	2	1	1	1	1	2	2	1	1	1	2	2	2	1	1	1	2	1	1	1	1	1	1	1	1	2	1	1	1	1	1
2	2	2	2	2	2	2	2	2	2	2	2	2	2	2	2	3	2	2	2	2	3	2	2	2	2	2	2	2	2	2	2	2	2	2	2	2	2	2	2	2	2	2	2	1	2	1	1	1	1
2	2	2	2	2	2	2	2	2	2	2	2	2	2	2	2	3	2	2	2	2	3	2	2	2	2	2	2	2	2	2	1	1	2	2	1	2	2	2	1	2	2	2	2	1	2	1	1	1	1
2	2	2	2	2	2	2	2	2	2	2	2	2	2	2	2	3	2	2	2	2	2	2	2	2	2	1	1	2	2	2	1	1	2	2	1	1	2	1	1	2	2	1	2	1	2	1	1	1	1
2	2	2	2	2	2	2	2	2	2	2	2	2	2	2	2	2	2	2	2	2	2	2	2	2	2	1	1	2	2	2	1	1	2	1	1	1	2	1	1	2	2	2	2	1	2	1	1	1	1
2	2	2	2	2	2	2	2	2	2	2	2	2	3	2	2	2	2	2	2	2	2	2	2	1	2	2	3	3	1	1	1	2	3	2	2	2	1	1	2	2	1	1	2	2	2	2	2	2	2
2	2	2	2	2	2	2	2	3	2	3	2	2	3	2	2	2	2	2	2	3	2	2	2	1	2	2	2	3	1	1	1	2	2	2	2	2	1	1	2	2	1	2	2	2	2	2	2	2	2
2	2	2	2	2	2	2	2	2	2	2	2	2	2	2	2	2	2	2	2	2	2	2	2	1	2	2	2	2	1	1	1	2	2	2	2	2	1	1	1	2	1	2	1	1	1	2	2	1	2
2	2	2	2	2	2	2	2	2	2	2	2	2	2	2	1	2	2	2	2	2	2	2	2	1	2	2	2	3	1	1	1	2	2	2	2	2	1	1	1	2	1	2	2	2	2	2	2	2	2
2	2	2	2	2	2	2	2	2	2	2	2	2	2	2	2	2	2	2	2	2	2	2	2	1	2	2	2	2	1	1	1	1	2	2	2	2	1	1	1	2	1	2	2	2	2	2	2	2	2
2	2	2	2	2	2	2	2	2	2	2	2	2	2	2	2	2	2	2	2	2	2	2	2	1	1	2	2	2	1	1	1	1	2	1	1	1	1	1	1	1	1	1	2	2	2	1	2	2	2
1	2	2	2	2	2	2	1	2	1	2	2	2	2	2	2	2	2	2	2	2	2	2	2	2	2	2	1	2	2	2	2	1	1	1	1	1	2	2	1	2	2	2	2	1	2	2	2	1	1
2	2	2	2	2	2	2	1	2	1	2	2	2	2	2	2	3	2	2	2	2	2	2	2	2	2	2	2	2	2	2	2	1	2	2	1	1	2	2	1	2	2	2	2	2	2	2	2	2	2
1	2	2	2	2	2	2	1	2	1	2	2	2	2	2	2	2	2	2	2	2	3	2	2	2	2	1	1	2	2	2	2	1	2	2	1	2	2	2	1	2	2	2	2	2	2	2	2	2	2
2	1	1	1	1	1	1	1	2	1	2	2	1	2	1	2	2	1	1	2	2	2	2	2	2	2	2	2	2	3	3	2	2	2	2	2	2	2	2	2	2	2	2	2	2	2	2	2	2	2
2	2	2	2	2	2	2	2	2	2	2	2	2	2	2	2	3	2	2	2	2	3	2	2	2	2	2	2	2	3	2	2	2	2	2	2	2	2	2	2	2	2	2	2	1	2	1	2	2	2
2	2	2	2	2	2	2	2	2	2	2	2	2	2	2	2	2	2	2	2	2	3	2	2	2	2	2	1	2	2	2	2	2	2	2	2	2	2	2	1	2	2	2	2	1	2	1	1	1	1
2	1	1	1	1	2	1	1	2	1	2	2	1	2	1	2	2	1	1	2	2	2	2	2	2	2	2	2	2	2	2	2	1	2	2	2	2	2	2	2	2	2	2	2	2	2	2	2	2	2
2	2	2	2	2	2	2	2	2	2	2	2	2	2	2	1	2	2	2	2	2	2	2	2	1	2	2	2	3	1	2	1	2	2	2	2	2	2	2	2	2	2	2	2	2	2	2	2	2	2
2	2	2	2	2	2	2	2	2	2	2	2	2	2	2	2	2	2	2	2	2	2	2	2	2	3	2	2	3	2	2	2	2	2	2	2	2	2	2	2	2	2	2	2	2	2	2	2	2	2
2	2	2	2	2	2	2	2	2	2	2	2	2	2	2	2	2	1	2	2	2	2	2	2	2	3	3	2	3	2	2	2	2	2	2	2	2	2	2	2	2	2	2	2	2	2	2	2	2	2
2	1	1	1	1	2	1	1	2	2	2	2	1	2	1	2	2	1	1	2	2	2	2	2	2	2	2	2	3	2	2	2	2	2	2	2	2	2	2	2	2	2	2	2	2	2	2	2	2	2
2	2	2	2	2	2	2	2	2	2	2	2	2	2	2	2	2	2	2	2	2	2	2	2	2	3	2	2	3	2	2	2	2	2	2	2	2	2	2	2	2	2	2	2	2	2	2	2	2	2
1	1	1	1	1	1	1	1	2	1	2	2	1	2	1	2	2	1	1	2	2	2	2	2	1	2	2	2	2	2	2	2	1	2	2	1	2	2	2	2	2	2	2	2	2	2	2	2	2	2
1	1	1	1	1	1	1	1	1	1	1	1	1	1	1	1	1	1	1	1	1	2	1	1	2	2	2	2	2	2	3	2	2	2	2	2	2	2	2	2	2	2	2	2	2	2	2	2	1	2
1	1	1	1	1	1	1	1	1	1	1	1	1	1	1	1	1	1	1	1	1	2	1	1	3	2	2	2	2	3	3	2	2	2	2	2	2	3	2	2	2	2	2	2	2	2	2	2	2	2
1	1	1	1	1	1	1	1	2	1	2	2	1	1	1	1	1	1	1	1	1	1	1	1	2	2	2	2	3	3	3	2	2	3	2	3	3	3	3	3	3	2	3	2	2	2	2	3	2	3
1	1	1	1	1	1	1	1	1	1	1	1	1	1	1	2	2	1	1	2	1	2	1	1	2	2	2	2	2	2	2	2	2	2	2	2	2	2	2	2	2	2	2	2	2	2	2	2	1	2
1	1	1	1	1	1	1	1	1	1	1	1	1	1	1	1	1	1	1	1	1	2	1	1	3	2	2	2	2	3	3	2	2	2	2	2	2	3	2	2	2	2	2	2	2	2	2	2	2	2
1	1	1	1	1	1	1	1	1	1	1	2	1	1	1	2	2	1	1	2	2	2	1	2	2	2	2	2	2	3	3	2	2	2	2	2	2	2	2	2	2	2	2	2	2	2	2	2	2	2
1	1	1	1	1	1	1	1	1	1	1	1	1	1	1	2	2	1	1	2	1	2	1	1	2	2	2	2	2	3	3	2	2	2	2	2	2	2	2	2	2	2	2	1	1	1	2	2	1	1
2	2	2	2	3	2	2	1	2	1	2	2	2	2	2	2	2	2	2	2	2	2	1	2	2	1	1	2	2	3	2	2	1	2	1	2	2	2	2	2	2	2	2	1	1	2	1	2	2	2
2	2	2	2	2	2	2	1	2	1	2	2	2	2	2	2	2	2	2	2	2	2	2	1	2	2	2	2	2	2	2	2	1	2	2	2	2	2	2	2	2	2	2	1	1	1	2	2	2	2
2	2	2	2	2	2	2	2	2	2	2	2	2	2	2	2	2	2	2	2	2	2	2	2	2	1	1	1	2	2	2	2	2	2	1	2	2	2	2	2	2	2	2	1	1	1	1	1	1	1
2	2	2	2	3	2	2	2	2	1	2	2	2	2	2	2	2	2	2	2	2	2	2	2	2	1	1	1	2	2	2	2	1	2	1	2	2	2	2	2	2	2	2	1	1	1	2	2	2	2
2	2	2	2	2	2	2	2	2	2	2	2	3	3	2	3	3	2	2	3	2	3	2	2	2	1	1	1	2	2	2	2	2	2	1	2	2	2	2	2	2	2	2	2	2	2	1	2	2	2
2	2	2	2	2	2	2	2	2	2	2	2	2	2	2	3	3	2	2	3	2	2	2	2	2	1	1	1	2	2	2	2	1	2	1	2	2	2	2	2	2	2	2	2	2	2	2	2	2	2
2	2	2	2	2	2	2	2	2	1	2	2	2	2	2	2	2	2	2	2	2	2	2	2	2	1	2	2	2	2	2	2	1	1	1	1	1	1	1	1	1	1	1	2	2	2	1	2	2	2
2	2	2	2	2	2	2	2	2	2	2	2	2	2	2	2	2	2	2	2	2	2	2	2	2	2	2	2	2	2	2	2	1	2	1	2	1	2	2	2	2	2	2	2	1	2	2	2	1	1
1	2	2	2	2	2	2	1	2	1	2	2	2	2	2	2	2	2	2	2	2	2	2	2	2	2	2	1	2	2	2	2	1	1	1	1	1	2	2	1	2	2	2	2	1	2	2	2	1	2
2	2	2	2	2	2	2	2	2	2	2	2	2	2	2	2	2	2	2	2	2	3	2	2	2	1	1	1	2	2	2	1	1	2	2	1	2	2	1	1	2	2	2	2	2	2	1	2	1	2
1	2	2	2	2	2	2	1	2	1	2	2	2	2	2	2	2	2	2	2	2	3	2	2	2	2	1	1	2	2	2	2	1	1	1	1	1	2	2	1	2	2	2	2	1	2	2	2	1	1
2	2	2	2	2	2	2	2	2	2	2	2	2	2	2	3	3	2	2	3	2	3	2	2	2	2	2	1	2	3	3	2	2	2	2	2	2	3	2	2	2	2	2	2	2	2	2	2	2	2
2	2	2	2	2	2	2	2	2	2	2	2	2	2	2	1	2	2	2	2	2	2	2	2	1	2	2	2	2	2	1	1	2	2	2	2	2	2	1	1	2	2	2	2	2	2	2	2	2	2
1	1	1	1	1	1	1	1	1	1	1	1	2	2	1	2	2	1	2	2	1	2	1	1	2	1	2	2	2	2	2	2	2	2	2	2	2	2	2	2	2	2	2	2	2	2	1	2	1	2
1	2	2	1	1	1	1	1	1	1	1	1	2	2	2	2	2	2	2	2	2	2	1	1	2	1	1	1	2	2	2	2	2	2	2	2	2	2	2	2	2	2	2	2	2	2	1	2	1	2
2	2	2	2	2	2	2	1	2	2	2	2	2	2	2	2	2	2	2	2	2	2	2	2	2	1	1	1	2	2	2	2	1	1	1	2	2	2	2	2	2	2	2	1	1	2	2	2	1	2
2	2	2	2	2	2	2	2	2	2	2	2	2	2	2	2	2	2	2	2	2	2	2	2	2	1	1	1	2	2	2	2	1	2	1	2	2	2	2	2	2	2	2	1	1	2	1	2	1	2
2	2	2	2	2	2	2	2	2	2	2	2	3	3	2	3	3	2	2	3	2	3	3	3	2	1	1	1	2	2	2	2	1	2	1	2	2	2	2	2	2	2	2	2	2	2	2	2	2	2
1	2	2	2	2	2	2	1	2	1	2	2	2	2	2	2	3	2	2	2	2	2	2	2	2	1	1	1	2	2	2	2	1	1	1	1	1	2	2	1	1	2	2	2	2	2	2	2	2	2
1	1	2	1	1	2	1	1	2	1	2	2	2	2	1	2	2	1	1	2	2	2	2	2	2	2	2	1	2	2	2	2	1	1	1	1	1	2	2	1	1	1	1	2	1	2	2	1	1	1
2	2	2	1	2	2	1	1	2	1	2	2	2	2	2	2	2	1	2	2	2	2	2	2	2	2	2	2	2	2	2	2	1	2	2	1	1	2	2	1	2	2	2	2	2	2	2	2	1	2
2	2	2	2	2	2	2	1	2	1	2	2	2	2	2	2	2	2	2	2	2	2	2	2	2	2	2	2	2	2	2	2	1	2	2	1	2	2	2	1	2	2	2	2	2	2	2	2	2	2
2	2	2	2	2	2	2	2	2	2	2	2	2	2	2	1	2	2	2	2	2	2	2	2	1	2	2	2	2	1	1	1	2	2	2	2	2	1	2	2	2	2	2	2	2	2	2	2	2	2
2	2	2	2	2	2	2	1	2	1	2	2	1	2	2	1	1	2	2	1	2	1	1	1	1	2	2	2	2	2	2	2	2	2	2	2	2	2	2	2	2	2	2	1	1	1	2	2	2	2
1	2	2	2	2	2	2	1	2	1	2	1	1	2	2	1	1	2	2	1	2	1	1	1	1	2	2	2	2	2	2	1	2	2	2	2	2	2	2	2	2	2	2	1	1	1	2	2	1	2
2	2	2	2	2	2	2	2	2	1	2	2	2	2	2	2	2	2	2	2	2	2	2	2	1	2	2	2	3	2	2	1	2	2	2	2	2	2	2	1	2	2	2	1	1	1	2	2	1	2
2	2	2	2	3	2	3	2	2	2	3	3	2	2	2	1	2	3	2	2	2	2	2	2	2	2	2	2	3	2	2	2	2	2	2	2	2	2	2	2	2	2	2	1	1	2	2	2	1	2
2	3	3	2	3	3	3	2	3	2	3	3	2	2	2	1	2	3	2	2	3	2	2	2	1	2	1	1	2	1	1	1	1	2	1	2	1	1	1	1	1	1	1	2	2	2	2	2	2	2
2	2	2	2	2	2	2	1	2	2	2	2	2	2	2	2	2	2	2	2	2	2	2	2	2	1	1	1	2	2	2	2	1	2	1	2	2	2	2	2	2	2	2	1	1	2	2	2	2	2
1	2	2	2	2	2	2	1	2	1	2	2	2	2	2	2	2	2	2	2	2	2	2	1	2	1	1	1	2	2	2	2	1	1	1	1	2	2	2	2	2	2	2	1	1	1	2	2	1	2
2	2	2	2	2	2	2	2	2	2	2	3	2	2	2	2	3	2	2	3	2	3	2	2	2	2	2	2	2	2	2	2	1	2	2	1	2	2	2	1	2	2	2	2	2	2	2	2	2	2
2	2	2	2	2	2	2	2	2	2	2	2	2	2	2	2	3	2	2	2	2	3	2	2	2	2	2	2	2	2	2	2	1	2	2	1	2	2	2	1	2	2	2	2	2	2	2	2	2	2
2	2	2	2	2	2	2	2	2	2	2	3	2	2	2	2	3	2	2	3	2	3	2	2	2	2	2	2	2	2	2	2	1	2	2	1	2	2	2	1	2	2	2	2	2	2	2	2	2	2
2	2	2	2	2	2	2	2	2	2	2	2	2	2	2	1	2	2	2	2	2	2	1	1	2	2	2	2	2	2	2	2	2	2	2	2	2	2	2	2	2	2	2	1	1	1	2	2	2	2
2	2	2	2	3	2	2	2	2	2	2	2	1	2	2	1	1	2	2	2	2	2	2	1	1	3	2	2	2	2	2	2	2	2	2	2	2	2	2	2	2	2	2	1	1	2	2	2	2	2
2	2	2	2	2	2	2	2	2	2	3	3	2	2	2	1	2	2	2	2	2	2	2	2	2	2	2	2	2	2	2	2	2	2	2	2	2	2	2	2	2	2	2	2	1	2	2	2	2	2
2	2	2	2	2	2	2	2	2	2	2	2	2	2	2	1	2	2	2	2	2	2	2	2	2	3	2	2	3	1	2	2	2	2	2	2	2	1	2	2	2	1	2	2	2	2	2	2	2	2
2	2	2	2	3	2	2	2	2	2	3	3	2	2	2	1	2	2	2	2	2	2	2	2	2	3	2	2	3	1	1	2	2	3	2	2	2	2	1	2	2	2	2	2	2	2	2	2	2	2
2	2	2	2	2	2	2	2	2	2	2	2	2	2	2	1	2	2	2	2	2	2	2	2	1	2	2	2	2	2	2	2	2	2	2	2	2	2	2	2	2	2	2	1	1	1	2	2	2	2
2	2	2	2	2	2	2	2	2	2	2	2	2	2	2	2	2	2	2	2	2	2	2	2	1	2	2	2	2	2	2	1	2	2	2	2	2	2	2	2	2	2	2	2	1	2	2	2	2	2
2	2	2	2	2	2	1	2	2	2	2	2	2	2	2	2	2	2	2	2	2	2	2	2	2	3	2	2	3	2	2	2	2	2	2	2	2	2	2	2	2	2	2	2	2	2	2	2	2	2
2	2	2	2	2	2	2	2	2	2	2	2	2	2	2	2	2	2	2	2	2	2	2	2	2	3	2	2	3	2	2	2	2	2	2	2	2	2	2	2	2	2	2	2	2	2	2	2	2	2
2	2	2	2	2	2	2	2	2	2	2	2	2	2	2	1	2	2	2	2	2	2	2	2	1	3	2	2	3	2	2	2	2	2	2	2	2	2	2	2	2	2	2	2	2	2	2	2	2	2
2	2	2	2	2	2	2	2	2	2	2	2	2	2	2	1	2	2	2	2	2	2	2	2	1	3	2	2	3	2	2	2	2	3	2	2	2	2	2	2	2	2	2	2	2	2	3	2	2	2
2	1	2	1	1	2	1	2	2	1	2	2	2	2	1	2	2	1	2	2	2	2	2	2	1	2	2	2	2	2	2	2	1	2	2	1	2	2	2	2	2	2	2	2	2	2	2	2	2	2
2	2	2	2	2	2	2	2	2	2	2	2	2	2	2	1	2	2	2	2	2	2	2	2	1	3	2	2	3	2	2	2	2	2	2	2	2	2	2	2	2	2	2	2	2	2	2	2	2	2
1	1	1	1	1	1	1	1	1	1	1	1	1	1	1	1	1	1	1	1	1	1	1	1	2	2	2	2	2	2	2	2	2	2	2	2	2	2	2	2	2	2	2	1	1	2	2	2	1	2
1	1	1	1	1	1	1	1	1	1	1	1	1	1	1	2	2	1	1	1	1	2	1	1	2	2	2	2	2	2	2	2	2	2	2	2	2	2	2	2	2	2	2	2	1	2	2	2	1	2
1	1	1	1	1	1	1	1	1	1	1	1	1	2	1	2	2	1	1	2	1	2	1	1	2	2	2	2	2	2	2	2	2	2	2	2	2	2	2	2	2	2	2	2	1	2	1	2	1	2
1	1	1	1	1	1	1	1	1	1	1	1	1	1	1	2	2	1	1	2	1	2	1	1	2	2	2	2	2	2	2	2	2	2	2	2	2	2	2	2	2	2	2	1	1	1	2	2	1	1
2	2	2	2	1	1	1	1	1	1	1	1	2	2	2	2	2	1	2	2	1	2	1	1	2	2	2	2	2	2	2	2	2	2	2	2	2	2	2	2	2	2	2	2	1	2	1	2	1	2
2	2	2	1	1	2	1	1	1	1	1	1	2	2	2	2	2	1	2	2	1	2	1	1	2	2	2	2	3	2	2	2	2	2	2	2	2	2	2	2	2	2	2	1	1	2	2	2	1	1
2	2	2	2	2	2	2	2	2	2	2	2	2	2	2	2	2	2	2	3	2	3	2	2	3	1	2	1	2	3	3	2	2	2	2	2	2	2	2	2	2	2	2	2	1	2	2	2	2	2
2	2	2	2	2	2	2	2	2	2	2	2	2	2	2	2	2	2	2	2	2	3	2	2	2	2	2	2	2	2	2	2	2	2	2	2	2	2	2	2	2	2	2	1	1	2	1	2	1	1
2	2	2	2	2	2	2	2	2	2	2	2	2	2	2	1	2	2	2	2	2	2	2	2	1	3	2	2	3	2	2	2	2	2	2	2	2	2	2	2	2	2	2	2	2	2	2	2	2	2
2	2	2	2	2	2	2	2	3	1	2	2	2	2	2	2	2	1	2	2	2	2	2	2	1	2	2	2	2	2	2	2	1	2	2	2	2	2	2	1	2	2	2	2	2	2	2	2	2	2
2	2	2	2	2	2	2	2	2	1	2	2	2	2	2	2	2	2	2	2	2	2	2	2	2	2	2	2	2	2	2	2	1	2	2	1	1	2	2	1	2	2	2	2	2	2	2	2	2	2
2	2	2	2	2	2	2	2	2	2	2	2	2	2	2	2	2	2	2	2	2	2	2	2	1	2	2	2	2	2	2	2	1	2	2	2	2	2	2	2	2	2	2	2	2	2	2	2	2	2
2	2	2	2	2	2	2	2	2	2	2	2	2	2	2	2	2	2	2	2	2	2	2	2	1	2	2	2	2	2	2	2	1	2	1	1	1	1	2	1	2	1	2	2	2	2	2	2	2	2
2	2	2	2	2	2	2	2	2	2	2	2	2	2	2	2	2	2	2	2	2	2	2	2	1	2	2	2	2	1	1	1	1	2	2	1	2	1	1	1	2	1	2	2	2	2	1	2	2	2
1	2	2	2	2	2	2	1	2	1	2	1	2	2	2	2	2	2	2	2	2	2	1	2	2	1	1	1	1	2	2	2	1	1	1	1	1	2	2	1	1	1	2	2	2	2	2	2	2	2
1	2	2	2	2	2	2	1	2	1	2	2	2	2	2	2	2	2	2	2	2	2	2	2	2	1	1	1	1	2	2	1	1	1	1	1	2	2	2	1	2	2	2	2	2	2	2	2	2	2
2	2	2	1	2	2	1	2	2	2	2	2	2	2	1	2	2	1	2	2	2	2	2	2	2	2	2	2	3	3	3	2	2	2	2	2	2	3	2	2	2	2	2	2	1	2	2	2	2	2
2	2	2	2	2	2	2	2	2	2	2	2	2	2	2	2	3	2	2	2	2	3	2	2	2	2	2	2	3	3	3	2	2	2	2	2	2	3	2	2	2	2	2	3	2	2	2	2	2	2
2	2	2	1	2	2	1	2	2	2	2	2	2	2	2	2	2	2	2	2	2	2	2	2	2	2	3	2	2	3	2	2	1	2	2	2	2	3	2	2	2	2	2	2	1	2	2	2	1	1
2	2	2	2	2	2	2	2	2	2	2	2	2	2	2	2	2	2	2	2	2	3	2	2	2	2	2	2	3	2	2	2	2	2	2	2	2	2	2	2	2	2	2	2	1	2	2	2	1	1
2	2	2	2	2	2	2	2	2	2	2	2	2	2	2	2	2	2	2	2	2	2	2	2	2	2	2	1	2	2	2	2	1	2	1	2	1	2	2	1	2	2	2	2	1	2	2	1	1	1
1	1	1	2	2	1	2	1	2	1	2	2	1	2	2	2	2	2	3	2	2	2	1	1	2	1	1	1	2	2	2	2	1	2	1	2	2	2	2	2	2	2	2	1	1	1	2	2	1	2
2	2	2	2	2	2	1	2	1	1	1	1	1	1	2	1	1	1	1	1	1	1	1	1	2	2	2	2	2	2	2	2	2	2	2	2	2	2	2	2	2	2	2	1	1	2	2	2	2	2
2	2	2	2	2	2	1	2	1	1	1	1	1	2	2	1	1	1	2	1	1	2	1	1	2	2	2	2	2	2	2	2	2	2	2	2	2	2	2	2	2	2	2	1	1	2	2	2	2	2
2	2	2	2	2	2	2	2	2	2	2	2	1	2	2	1	1	2	2	1	1	1	1	1	2	2	2	2	3	2	2	2	2	2	2	2	2	2	2	2	2	2	2	1	1	2	2	2	2	2
1	2	2	2	2	2	1	2	2	1	1	1	1	1	1	1	1	1	1	1	1	1	1	1	2	2	2	2	2	2	2	2	2	2	1	2	2	2	2	2	2	1	2	2	2	2	2	2	2	2
1	1	1	1	1	1	1	1	1	1	1	1	1	1	1	1	1	1	1	1	1	1	1	1	2	2	2	2	3	3	3	2	2	2	2	2	2	3	2	2	2	2	2	2	2	2	2	2	2	2
1	2	1	2	2	2	1	2	2	2	1	2	1	1	1	1	1	1	1	1	1	1	1	1	2	3	3	3	4	2	3	2	2	3	2	2	3	2	3	2	3	2	3	2	2	2	3	3	2	2
1	1	1	1	1	1	1	1	1	1	1	1	1	1	1	2	2	1	1	2	1	2	1	1	2	2	2	2	2	2	2	2	2	2	2	2	2	2	2	2	2	2	2	1	1	1	2	1	1	1
1	2	2	1	1	1	1	1	1	1	1	1	2	2	2	2	2	1	2	2	1	2	1	1	2	2	2	2	2	2	2	2	2	2	2	2	2	2	2	2	2	2	2	1	1	1	2	1	1	1
2	2	2	2	2	2	2	2	2	1	1	1	2	2	2	2	2	2	2	2	1	2	1	1	2	2	2	2	2	2	2	2	2	2	2	2	2	2	2	2	2	2	2	1	1	1	1	1	1	1
2	2	2	2	2	2	2	2	2	2	2	2	2	2	2	2	2	2	2	2	2	2	2	2	3	2	2	2	3	3	3	2	2	2	2	2	2	3	2	2	2	3	3	2	2	2	2	2	2	2
2	2	2	2	2	2	2	1	2	1	2	2	2	2	2	2	2	2	2	2	2	2	2	2	2	1	2	1	2	3	3	2	2	2	2	2	2	2	2	2	2	2	2	2	2	2	2	2	1	2
2	2	2	2	2	3	2	2	2	2	2	2	2	2	2	2	2	2	2	2	2	3	2	2	2	2	2	2	2	2	2	2	2	2	2	2	2	2	2	2	2	2	2	1	1	2	2	2	1	1
3	3	3	3	2	3	2	3	2	2	2	2	3	3	3	3	2	2	3	2	3	2	2	2	2	3	3	3	3	3	3	2	2	3	3	2	3	3	3	2	3	3	3	3	3	3	3	3	3	3
4	3	4	3	3	3	2	3	2	2	2	2	4	3	3	3	2	2	3	2	2	2	2	2	3	3	3	3	4	3	3	3	3	3	3	3	3	3	3	3	3	3	3	4	4	3	3	3	3	5
3	3	3	3	2	2	2	3	2	2	2	2	3	3	3	3	2	2	3	2	2	2	2	2	3	3	3	3	4	3	3	3	3	3	3	3	3	3	3	3	3	3	3	3	3	3	4	3	3	4
3	3	3	3	2	3	2	2	3	2	3	2	3	2	3	3	3	2	3	2	2	2	1	2	3	3	3	3	4	3	3	3	3	3	3	3	3	3	3	3	3	2	3	2	3	2	4	3	4	4
3	3	3	3	2	3	2	3	3	3	2	3	3	3	3	3	2	2	3	3	2	2	2	2	3	3	4	3	4	3	3	3	3	4	3	3	3	3	3	3	3	2	3	3	3	3	4	4	4	4
2	2	2	2	1	2	2	2	2	2	1	2	2	2	2	2	2	1	2	2	1	2	1	1	2	3	3	3	3	3	3	2	3	3	3	3	3	3	3	3	3	2	3	2	2	2	3	3	3	3
2	2	2	2	1	3	1	2	2	1	2	1	2	2	2	2	2	1	2	1	1	1	1	1	2	3	3	3	3	3	3	2	3	3	3	3	3	2	3	3	3	2	3	2	2	2	3	3	3	3
3	3	3	2	2	3	1	2	2	3	1	2	3	3	3	2	2	3	2	2	1	2	1	2	3	3	3	3	4	3	3	3	3	4	3	3	3	3	3	3	3	2	3	3	3	2	4	3	4	4
2	2	2	3	2	2	2	2	1	2	1	2	2	2	3	3	2	2	2	2	1	1	1	1	3	3	3	3	3	3	3	3	3	3	3	3	3	2	3	3	3	2	3	2	2	2	3	3	3	3
2	2	2	2	3	2	2	2	3	2	1	2	2	2	2	2	2	2	2	2	1	2	1	1	2	2	3	3	3	2	2	2	2	3	2	2	2	2	2	2	2	2	2	2	2	2	3	3	2	3
2	2	2	2	1	1	2	2	2	1	1	2	2	2	2	2	1	1	1	1	1	1	2	1	2	3	3	3	3	3	3	2	3	3	3	3	3	2	3	3	3	2	3	2	2	2	3	3	3	3
2	2	2	2	1	2	1	2	1	2	1	1	2	2	2	2	2	1	2	1	1	1	1	1	2	3	3	3	3	3	3	2	3	3	3	3	3	2	3	3	3	2	3	2	2	2	3	3	2	3
3	3	3	2	2	3	2	2	2	2	2	2	3	3	3	3	2	2	2	2	2	2	2	2	3	3	3	3	3	3	3	3	3	3	3	3	3	3	3	3	3	3	3	3	3	3	3	3	3	4
3	3	2	3	3	2	2	2	2	2	2	2	3	3	3	3	2	2	2	2	2	2	2	2	2	3	2	2	3	2	2	3	2	3	2	3	2	2	2	2	2	2	2	2	2	3	3	3	3	3
3	3	2	3	2	2	2	3	2	2	2	2	3	3	3	3	2	2	3	3	2	2	2	2	3	3	3	3	4	3	3	3	3	3	3	3	3	3	3	3	3	3	3	3	3	3	4	4	4	4
3	3	2	2	2	2	2	2	2	2	2	2	3	3	3	3	2	2	2	2	2	2	2	2	3	3	3	3	4	3	3	3	3	3	3	3	3	3	3	3	3	3	3	3	3	3	4	4	4	4
2	2	2	2	2	3	2	2	2	2	2	2	2	2	2	2	3	2	2	2	1	2	1	2	2	3	2	2	3	2	2	2	2	3	2	3	2	2	2	2	2	2	2	2	2	2	3	3	3	3
2	2	2	2	2	2	1	2	2	2	2	2	2	2	2	2	2	1	2	2	2	2	1	1	3	3	3	3	3	3	3	3	3	3	3	3	3	3	3	3	3	2	3	2	2	2	3	3	3	3
2	2	2	2	1	2	1	2	1	2	1	2	2	2	2	2	2	2	1	1	1	1	1	1	2	3	3	3	3	3	3	2	3	3	3	3	3	3	3	3	3	3	3	2	2	2	3	3	2	3
2	2	2	2	2	2	1	2	1	2	1	2	2	2	2	2	2	1	2	2	1	1	1	1	3	3	3	3	3	3	3	3	3	3	3	3	3	3	3	3	3	3	3	2	2	2	3	3	3	3
2	2	2	2	1	2	1	2	1	2	2	1	2	2	2	2	2	2	1	1	1	1	2	1	2	3	3	3	3	3	3	2	3	3	3	3	3	3	3	3	3	2	3	2	2	3	3	3	3	3
2	2	2	2	1	2	1	2	1	1	1	1	2	2	2	2	2	1	1	1	1	1	2	1	3	2	2	2	3	3	3	2	2	3	2	3	3	2	3	3	3	2	3	2	2	2	3	3	3	3
2	2	1	1	1	1	1	1	1	1	2	2	2	2	2	2	1	1	1	1	1	1	1	1	2	2	2	2	3	3	3	2	2	3	2	2	3	2	3	2	3	2	3	2	2	2	3	3	3	3
3	3	3	3	3	3	3	3	3	3	2	3	3	3	3	3	3	3	3	3	3	3	2	2	2	2	2	1	2	1	2	2	2	2	1	2	2	1	1	2	1	1	1	2	2	2	2	2	2	3
3	3	3	3	3	3	3	3	3	3	2	3	3	3	3	3	3	3	3	3	3	3	2	2	2	2	1	2	2	1	1	2	3	2	1	2	1	1	1	2	1	1	1	2	2	2	2	2	2	2
3	3	3	3	3	3	2	3	3	2	2	3	3	3	3	3	3	3	3	3	2	3	2	2	1	1	2	2	2	2	1	1	2	2	2	1	1	2	1	1	2	2	1	2	2	2	2	2	2	2
3	3	3	3	3	3	2	3	3	2	2	3	3	3	3	3	3	3	3	3	2	3	2	2	2	2	2	1	2	1	2	2	2	2	1	2	1	1	1	2	1	1	1	2	2	2	2	2	2	2
2	3	3	3	3	3	2	2	3	2	2	3	3	3	3	2	3	3	3	3	3	3	2	2	1	1	2	2	2	2	1	1	1	2	2	1	1	2	1	1	2	2	1	2	2	2	2	2	2	2
3	3	3	4	3	4	3	3	3	3	3	3	3	3	3	3	3	3	3	3	3	3	2	3	2	2	2	2	3	1	2	2	2	2	1	2	2	1	1	2	1	1	1	2	2	2	2	2	2	3
2	3	3	3	3	3	2	2	3	2	2	3	3	3	3	3	3	3	3	3	2	3	2	2	1	2	3	2	2	1	1	1	1	2	2	1	1	1	1	1	1	1	1	2	2	2	2	2	2	2
3	3	3	3	3	3	2	2	3	2	2	3	3	3	3	3	3	3	3	3	2	3	2	2	2	2	2	1	2	1	2	2	2	2	1	2	2	1	1	2	1	1	2	2	2	2	2	2	2	2
2	3	3	3	2	3	2	2	2	2	2	2	3	3	3	2	3	2	3	3	2	3	2	2	2	2	2	2	3	2	2	2	2	2	1	2	2	1	2	2	2	1	2	2	1	2	2	2	2	2
3	3	3	3	3	3	3	3	3	2	3	3	3	3	3	3	3	3	3	3	3	3	2	3	2	3	2	1	3	1	2	2	2	2	1	2	2	1	1	2	1	1	2	2	2	2	2	2	2	2
3	3	3	3	3	3	3	2	3	2	3	3	3	3	3	2	3	3	3	3	3	3	2	3	1	1	1	1	2	1	1	1	1	2	1	1	1	1	1	1	1	1	1	2	2	2	2	2	2	2
2	3	3	3	3	3	2	2	3	2	2	3	3	3	3	3	3	3	3	3	2	3	2	2	1	1	2	2	2	2	1	1	1	2	2	1	1	2	1	1	2	2	1	2	2	2	2	2	2	2
2	3	3	3	2	3	2	2	2	2	2	2	2	3	3	2	2	2	3	2	2	2	2	2	2	2	1	1	2	1	1	2	2	1	1	2	1	1	1	2	1	1	1	2	1	2	2	2	2	2
3	3	3	3	3	3	3	3	3	3	3	3	3	3	3	3	3	3	3	3	3	3	2	3	1	1	1	1	2	1	1	2	1	2	2	2	1	1	1	1	2	1	1	2	2	3	2	2	2	2
3	3	3	3	3	3	3	3	3	2	3	3	3	3	3	3	3	3	3	3	3	3	2	3	2	2	1	1	2	1	1	2	2	2	1	2	1	1	1	2	1	1	2	2	2	2	2	2	2	2
2	3	3	3	2	3	2	2	2	2	2	2	3	3	3	2	3	2	3	3	2	3	2	2	2	2	1	1	2	1	2	2	2	2	1	2	2	1	1	2	1	1	1	2	1	2	2	2	2	2
2	3	3	3	3	3	3	2	3	2	3	3	3	3	3	2	3	3	3	3	3	3	3	3	1	1	2	2	2	2	1	1	1	2	2	1	1	2	1	1	2	2	1	2	2	2	2	2	2	2
3	3	3	3	3	3	3	2	3	2	3	3	3	3	3	2	3	3	3	3	3	3	2	3	1	1	1	1	2	1	1	1	1	1	1	1	1	1	1	1	1	1	1	2	2	2	2	2	2	2
3	3	3	3	3	3	3	2	3	2	3	3	3	3	3	2	3	3	3	3	3	3	2	3	1	1	1	1	2	1	1	1	1	2	1	1	1	1	1	1	1	1	1	2	2	2	2	2	2	2
2	3	3	3	2	3	2	2	2	2	2	2	3	3	3	2	3	2	3	3	2	3	2	2	2	2	1	1	2	1	1	2	2	1	1	2	1	1	1	2	1	1	1	2	1	2	2	2	2	2
2	3	3	3	2	3	2	2	2	2	2	2	2	3	3	2	2	2	2	2	2	2	2	2	2	3	3	2	3	2	2	2	2	3	2	2	2	2	2	2	2	2	2	2	2	2	2	2	2	2
2	3	3	3	2	3	2	2	2	2	2	2	2	3	3	2	2	2	3	2	2	2	2	2	2	2	2	2	3	2	2	2	2	2	2	2	2	2	3	2	2	1	2	2	2	2	2	2	2	2
2	3	2	3	2	3	2	2	2	2	2	2	2	3	3	2	2	2	2	2	2	2	2	2	2	2	2	2	3	2	2	2	2	2	2	2	2	2	2	2	2	2	2	2	2	2	2	2	2	2
3	3	3	4	3	4	3	3	3	3	3	3	3	3	3	3	3	3	3	3	3	3	2	3	3	2	2	2	3	2	2	2	2	2	2	2	2	2	2	2	2	2	2	2	2	3	3	3	2	3
3	3	3	4	3	4	3	3	3	3	3	3	3	3	3	3	3	3	4	3	3	3	2	3	3	3	2	2	3	2	3	3	3	3	2	3	3	2	2	3	2	2	2	2	2	3	3	3	2	3
2	3	2	2	3	3	2	2	2	2	2	2	3	3	3	3	2	2	2	2	2	2	2	2	2	2	2	2	3	2	2	2	2	2	2	2	2	1	2	2	2	1	2	2	2	2	2	2	2	2
3	3	3	4	3	4	3	3	3	3	3	3	3	3	3	3	3	3	3	3	3	3	2	3	3	2	3	2	3	2	2	2	2	3	2	2	2	2	2	2	2	2	2	3	3	3	3	3	3	3
3	3	4	4	3	4	3	3	3	3	3	3	3	3	3	3	3	3	4	3	3	3	2	3	3	2	3	3	3	2	2	2	2	3	2	2	2	2	2	2	2	2	2	3	3	3	3	3	3	3
3	3	3	3	3	4	3	3	3	3	3	3	3	3	3	3	3	3	3	3	3	3	2	3	3	2	3	2	3	2	2	2	2	3	2	2	2	2	2	2	2	2	2	3	3	3	3	3	3	3
2	3	3	3	3	3	3	2	3	2	2	2	3	3	3	3	3	3	3	3	3	3	2	2	2	1	2	2	2	2	2	1	1	2	2	1	2	2	1	1	2	2	1	2	2	3	2	3	2	3
3	3	3	3	3	4	3	3	3	3	3	3	3	3	3	3	3	3	3	3	3	3	2	3	2	3	3	2	3	2	2	2	3	2	2	2	2	1	2	2	2	1	2	3	3	2	2	2	3	3
3	3	3	3	3	4	3	3	3	3	3	3	3	3	3	3	3	3	3	3	3	3	2	3	2	2	2	2	3	2	2	2	2	2	2	2	2	1	1	2	2	2	1	3	2	2	2	3	3	3
2	3	3	3	3	3	2	2	3	2	2	2	3	3	3	3	3	3	3	3	2	3	2	2	1	1	2	2	2	2	1	1	1	2	2	1	1	2	1	1	2	2	1	2	2	3	2	2	2	2
4	3	4	3	3	4	2	2	3	2	2	3	4	4	4	3	3	3	3	3	2	3	2	2	2	1	2	2	2	1	1	1	1	2	2	1	1	1	1	1	1	1	1	2	2	2	2	2	2	3
3	3	3	3	3	3	2	3	3	2	2	3	3	3	3	3	3	3	3	3	2	3	2	2	1	2	3	2	2	2	1	1	1	2	2	1	1	2	1	1	2	2	1	2	2	2	2	2	2	2
3	3	3	3	2	3	2	3	2	2	2	2	3	3	3	3	2	2	3	2	2	2	2	2	2	2	3	3	3	3	2	2	2	3	3	2	2	3	2	2	3	3	2	3	3	3	3	3	3	3
2	3	3	3	2	3	2	2	2	2	2	2	3	3	3	3	2	2	3	2	2	2	2	2	2	2	3	2	3	2	2	2	2	3	2	2	2	2	2	2	2	2	2	2	2	2	3	3	2	2
3	3	2	3	3	4	2	3	3	3	2	2	3	3	3	3	2	2	2	2	2	2	2	2	2	2	3	3	3	2	2	2	2	3	3	2	2	2	2	2	2	2	2	3	3	3	3	3	3	3
3	3	2	2	3	3	3	2	2	2	2	2	3	3	3	3	2	3	2	2	2	2	2	2	2	2	3	3	3	3	2	2	2	3	3	2	2	2	2	2	3	2	2	2	2	3	3	3	3	3
3	3	3	3	4	4	2	3	3	3	3	3	4	4	3	4	3	4	3	3	2	3	3	3	2	2	3	3	3	3	2	2	2	3	3	2	2	2	2	2	3	2	2	3	3	3	3	3	3	3
2	3	2	3	3	2	2	2	2	2	2	2	2	2	2	2	2	2	2	2	1	2	1	1	2	2	3	3	3	2	2	2	2	3	2	2	2	2	2	2	2	2	2	2	2	2	3	3	2	3
2	2	2	2	2	2	1	2	1	2	2	2	2	3	2	2	2	1	2	2	1	2	2	1	2	3	3	3	4	3	3	3	3	3	3	3	3	2	3	3	3	2	3	2	2	2	3	3	3	3
3	3	3	3	2	3	2	3	2	3	2	3	3	3	3	3	3	2	2	2	2	2	3	2	2	3	3	3	3	3	3	2	2	3	3	3	3	2	3	2	3	2	3	2	2	3	3	3	3	3
2	2	2	2	1	2	1	2	1	1	1	1	2	2	2	2	2	1	2	1	1	1	1	1	2	2	2	2	2	2	2	2	2	2	2	2	2	2	2	2	2	2	2	2	2	2	2	2	2	2
2	2	2	3	2	2	2	2	3	2	2	2	2	3	3	2	2	2	3	2	2	2	2	2	2	2	3	2	3	2	2	2	2	3	2	2	2	2	2	2	2	2	2	2	2	2	2	2	2	2
2	2	2	2	2	3	1	2	2	2	1	2	2	2	2	2	2	2	2	2	1	2	1	1	2	2	2	2	3	2	2	2	2	2	2	2	2	2	2	2	2	2	2	2	2	2	2	2	2	2
2	3	3	3	2	3	2	2	2	2	2	3	3	3	3	2	2	2	3	2	2	2	3	2	2	2	2	2	3	2	2	2	2	2	2	2	2	2	2	2	2	2	2	2	2	2	2	2	2	2
2	2	2	2	2	2	2	2	2	2	2	2	2	2	2	2	2	2	2	2	2	2	2	2	2	2	2	2	3	2	2	2	2	2	2	2	2	1	2	2	2	1	2	2	1	2	2	2	2	2
2	2	2	2	2	2	2	2	2	2	2	2	2	2	2	2	2	2	2	2	2	2	2	2	2	2	2	2	2	2	2	2	2	2	1	2	2	1	2	2	2	1	2	1	1	2	2	2	2	2
3	3	2	3	3	2	2	3	3	3	2	3	3	3	3	3	2	3	3	2	2	2	2	2	2	2	3	3	3	2	2	2	2	3	3	2	2	2	2	2	2	2	2	3	3	3	3	3	3	3
3	3	3	3	3	3	3	3	3	3	3	3	3	3	3	3	3	3	3	3	3	3	2	3	2	2	2	1	2	1	2	2	2	2	1	2	2	1	1	2	1	1	1	3	2	2	2	2	2	2
3	3	3	3	3	3	3	2	3	2	2	3	3	3	3	3	3	3	3	3	3	3	2	3	2	2	2	1	2	1	2	2	2	2	1	2	2	1	1	2	1	1	2	2	2	2	2	2	2	2
3	3	3	3	3	3	3	3	3	3	3	3	3	3	3	3	3	3	3	3	3	3	3	3	2	2	2	2	3	2	2	2	2	3	2	2	2	2	2	2	2	2	2	2	2	3	3	3	2	3
3	3	3	3	3	3	3	3	3	3	2	3	3	3	3	3	3	3	3	3	3	3	2	2	2	2	3	2	3	2	2	2	3	2	2	2	2	1	2	2	2	1	2	2	2	2	2	2	2	3
3	3	3	3	3	3	2	2	3	2	2	3	3	3	3	3	3	3	3	3	2	3	2	2	2	2	3	2	3	2	2	2	2	2	2	2	2	2	2	2	2	1	2	2	2	2	2	2	2	2
2	2	2	2	2	2	2	3	2	2	2	2	2	2	2	2	2	2	2	2	2	2	2	2	2	2	2	1	2	1	2	2	2	2	1	2	2	1	1	2	1	1	2	1	1	2	2	2	1	2
2	2	2	2	2	2	2	2	2	2	2	2	2	2	2	2	2	2	2	2	2	2	2	2	2	2	2	2	2	1	2	2	2	2	1	2	2	1	2	2	1	1	2	1	1	2	2	2	1	2
2	2	2	2	2	2	2	2	2	2	2	2	2	2	2	2	2	2	2	2	2	2	2	2	2	2	2	1	2	1	2	2	2	2	1	2	2	1	1	2	1	1	2	1	1	2	2	2	1	2
2	3	3	3	3	3	2	2	3	2	2	3	3	3	3	2	3	3	3	3	2	3	2	2	1	2	2	2	2	2	1	1	1	2	2	1	1	2	1	1	2	2	1	2	2	2	2	2	2	2
2	3	3	3	3	3	2	2	3	2	2	2	3	3	3	2	3	3	3	3	2	3	2	2	1	1	2	2	2	2	2	1	1	2	2	1	2	2	2	1	2	2	2	2	2	2	2	2	2	2
2	3	3	3	3	3	3	2	3	2	3	3	3	3	3	3	3	3	3	3	3	3	3	3	1	1	2	2	2	2	1	1	1	2	2	1	2	2	1	1	2	2	2	2	2	2	2	2	2	2
2	3	3	3	3	3	2	2	3	2	2	2	3	3	3	3	3	3	3	3	3	3	2	2	2	2	3	2	3	2	2	2	2	2	2	2	2	1	2	2	2	1	2	2	2	2	2	2	2	2
3	3	3	3	3	3	3	3	3	2	3	3	3	3	3	3	3	3	3	3	3	3	2	3	2	2	2	1	2	1	2	2	2	2	1	2	2	1	1	2	1	1	1	2	2	2	2	2	2	2
2	3	3	3	3	4	2	2	3	2	2	2	3	3	3	3	3	3	3	3	3	3	2	2	2	2	2	1	2	1	2	2	2	2	1	2	2	1	1	2	1	1	2	2	2	2	2	2	2	2
2	3	3	3	3	3	2	2	3	2	2	2	3	3	3	2	3	3	3	3	2	3	2	2	1	1	2	2	2	2	1	1	1	2	2	1	1	2	1	1	2	2	1	2	2	2	2	2	2	2
3	3	2	2	2	3	2	3	2	2	2	2	3	3	3	3	2	2	2	2	2	2	2	2	3	3	3	3	4	3	3	3	3	3	3	3	3	2	3	3	3	2	3	2	2	3	3	3	3	3
3	3	3	3	3	4	2	3	3	2	3	2	3	3	3	3	3	2	3	2	3	2	2	2	2	2	3	3	3	2	2	2	2	3	3	2	2	2	2	2	3	2	2	3	3	3	2	3	3	3
2	2	2	2	2	3	2	2	2	2	2	2	2	2	2	2	2	2	2	2	2	2	1	2	2	2	2	2	3	2	2	2	2	2	2	2	2	2	2	2	2	2	2	2	2	2	2	2	2	2
3	4	3	3	3	4	3	3	3	3	3	3	3	3	4	3	3	3	4	3	3	3	2	3	2	2	2	2	3	2	2	2	2	2	2	2	2	2	2	2	2	2	2	2	2	3	2	3	2	3
3	3	3	3	3	4	3	3	3	3	3	3	3	3	3	3	3	3	3	3	3	3	3	3	2	2	3	2	3	2	2	2	2	3	2	2	2	2	2	2	2	2	2	3	3	3	2	3	3	3
2	3	3	3	3	3	3	2	3	2	3	2	3	3	3	2	3	3	3	3	3	3	2	3	2	2	2	2	2	2	2	1	2	2	2	2	2	2	2	1	2	2	2	3	2	3	2	3	2	2
2	3	3	3	3	3	2	2	3	2	2	2	3	3	3	2	3	3	3	3	2	3	2	2	2	2	2	2	2	2	2	1	2	2	2	2	2	2	2	1	2	2	2	2	2	3	2	2	2	2
2	3	3	3	2	3	2	2	2	2	2	2	3	3	3	2	3	2	3	3	2	2	2	2	2	2	2	2	2	2	2	1	2	2	2	2	2	2	2	1	2	2	2	2	2	3	2	3	2	3
3	3	3	3	2	3	2	3	2	2	2	2	3	3	3	3	3	2	3	3	2	2	2	2	2	2	2	2	3	2	1	2	2	2	2	2	2	2	1	2	2	2	1	2	2	3	2	3	2	3
3	3	3	3	2	3	2	3	2	2	2	2	3	3	3	3	3	2	3	3	2	3	2	2	2	2	2	2	3	1	2	2	2	2	2	2	2	1	1	2	2	1	2	2	2	2	2	2	2	3
2	2	2	2	2	2	2	2	2	2	2	2	2	2	2	2	3	2	2	2	2	2	2	2	1	2	2	2	2	2	2	1	1	2	2	1	2	2	2	1	2	2	2	2	2	2	2	2	2	2
2	3	3	3	2	3	2	2	2	2	2	2	2	3	3	2	2	2	3	2	2	2	2	2	2	2	2	1	3	1	2	2	2	2	1	2	2	1	1	2	1	1	2	2	1	2	2	2	2	2
3	3	3	3	3	3	3	3	3	2	3	3	3	3	3	2	3	3	3	3	3	3	3	3	2	2	2	1	2	1	1	2	1	2	1	2	1	1	1	1	1	1	1	2	2	2	2	2	2	2
2	2	2	2	2	2	2	2	2	2	2	2	2	2	2	2	3	2	2	2	2	3	2	2	1	1	2	2	2	2	1	1	1	2	2	1	1	2	1	1	2	2	1	2	2	2	1	2	2	2
2	2	2	2	2	2	2	2	2	2	2	2	2	2	2	2	3	2	2	2	2	2	2	2	1	1	2	2	2	2	1	1	1	2	2	1	2	2	1	1	2	2	2	2	2	2	2	2	2	2
2	3	3	3	3	3	2	2	3	2	2	2	3	3	3	3	3	3	3	3	2	3	2	2	2	2	2	2	3	2	2	2	2	2	2	2	2	1	2	2	2	1	2	2	2	2	2	2	2	2
2	2	2	2	2	2	2	2	3	2	2	3	2	3	2	2	3	2	2	3	2	3	2	2	2	2	3	2	3	2	2	2	2	2	2	2	2	2	2	2	2	2	2	3	2	3	3	3	2	2
2	2	2	2	2	2	2	2	3	2	2	2	2	3	2	2	3	2	2	3	2	3	2	2	2	2	2	2	2	2	2	2	2	2	2	2	2	2	2	2	2	2	2	2	2	3	2	2	2	2
2	2	2	2	2	2	2	2	3	2	2	3	2	3	2	2	3	3	2	3	2	3	2	2	2	2	2	2	3	2	2	2	2	2	2	2	2	2	2	2	2	2	2	2	2	3	3	2	2	2
2	2	2	2	2	3	2	2	3	2	2	2	2	3	2	2	3	2	2	3	2	3	2	2	2	2	2	2	2	2	2	2	2	2	2	2	2	2	2	2	2	2	2	2	2	3	3	2	2	2
3	3	3	3	2	3	2	3	3	2	3	2	3	3	3	3	3	2	3	2	2	2	2	2	3	3	3	2	3	2	3	2	3	3	2	3	3	2	2	2	2	2	3	3	3	3	3	3	3	3
2	3	3	3	3	3	3	2	3	2	3	2	3	3	3	2	3	3	4	3	3	3	2	3	2	2	2	2	2	2	2	2	2	2	2	2	2	2	2	2	2	2	2	3	2	3	3	3	2	2
2	2	3	2	2	3	2	2	2	2	2	2	3	3	2	2	3	2	3	3	2	2	2	2	2	2	2	2	2	2	2	2	2	2	2	2	2	2	2	2	2	2	2	2	2	3	3	2	2	2
2	3	3	3	2	3	2	2	2	2	2	2	3	3	3	2	3	2	3	3	2	2	2	2	2	2	2	2	2	2	2	2	2	2	2	2	2	2	2	2	2	2	2	2	2	3	2	2	2	2
2	2	2	2	2	2	2	2	3	2	3	3	2	3	2	2	3	2	2	3	3	3	2	3	2	3	3	3	3	3	2	2	2	3	3	2	3	3	2	2	3	3	3	3	3	3	3	3	3	3
3	2	2	2	2	2	2	2	3	2	3	3	2	3	2	3	3	2	2	3	3	3	2	3	2	3	3	3	3	3	3	3	2	3	3	2	3	3	3	3	3	3	3	3	3	3	3	3	3	3
2	2	2	2	2	2	2	2	3	2	3	3	2	3	2	2	3	2	2	3	3	3	3	3	2	3	3	2	3	3	3	2	2	2	2	2	2	3	3	2	2	2	2	3	2	3	3	2	2	2
2	2	2	2	2	3	2	2	3	2	3	3	2	3	2	2	3	2	2	3	3	3	2	3	2	3	3	2	3	3	3	3	2	2	2	2	2	3	3	2	2	2	2	3	2	3	3	2	2	2
2	2	2	2	2	2	2	2	3	2	3	3	2	3	2	3	3	2	2	3	3	3	3	3	2	3	3	3	3	3	2	2	2	3	3	2	3	3	2	2	3	3	3	3	3	3	3	3	3	3
2	2	2	2	2	2	2	2	3	2	3	3	2	3	2	2	3	2	2	2	3	2	2	2	2	3	3	2	3	3	3	2	2	2	2	2	2	3	3	2	2	2	2	3	2	3	3	2	2	2
3	3	2	3	2	3	2	2	2	2	2	2	3	3	3	3	2	2	2	2	2	2	2	2	2	3	3	3	3	3	3	2	2	3	3	2	3	3	3	2	3	3	3	3	3	3	3	3	3	3
3	3	2	3	2	3	2	2	2	2	2	2	3	3	3	3	2	2	2	2	2	2	2	2	2	3	3	3	3	3	3	2	2	3	3	2	3	2	3	2	3	2	3	3	3	3	3	3	3	3
3	3	2	3	2	3	2	2	2	2	2	2	3	3	3	3	2	2	2	2	2	2	2	2	2	3	3	3	3	3	3	2	2	3	3	2	3	2	3	2	3	2	3	3	3	3	3	3	3	3
3	3	2	3	2	3	2	3	2	2	2	2	3	3	3	3	2	2	2	2	2	2	2	2	2	3	3	3	3	3	3	2	2	3	3	2	3	3	3	2	3	3	3	3	3	3	3	3	3	3
3	3	2	2	2	2	2	2	3	2	3	3	3	3	3	3	2	2	3	2	2	2	2	2	3	3	3	3	4	3	3	3	3	3	3	3	3	3	3	3	3	3	3	3	3	3	3	3	3	3
3	3	2	2	2	3	2	2	2	2	2	2	3	3	3	3	2	2	3	2	2	2	2	2	2	2	3	3	3	3	2	2	2	3	3	2	2	2	2	2	3	2	2	3	3	3	3	3	3	3
2	2	2	2	2	2	2	2	2	2	1	2	2	2	2	2	2	2	2	2	2	2	1	1	2	2	2	2	3	2	2	2	2	3	2	2	2	2	2	2	2	2	2	2	2	2	3	3	2	2
2	3	3	3	3	3	2	2	3	2	2	2	3	3	3	3	3	3	3	3	3	3	2	2	2	2	2	2	2	2	2	2	2	2	1	2	2	1	2	2	2	1	2	2	2	2	2	2	2	2
2	3	3	3	3	3	2	2	3	2	2	2	3	3	3	3	3	3	3	3	2	3	2	2	2	2	2	2	3	2	2	2	2	3	2	2	2	2	2	2	2	2	2	2	2	2	2	2	2	2
3	3	3	3	3	4	2	3	3	3	2	3	3	3	3	3	3	3	3	3	2	3	2	2	2	2	2	2	3	2	2	2	2	3	2	2	2	2	2	2	2	2	2	2	2	3	3	3	2	3
2	3	3	3	3	3	2	2	3	2	2	2	3	3	3	2	3	3	3	3	2	3	2	2	2	2	2	2	2	2	2	1	2	2	2	2	2	2	2	1	2	2	2	2	2	2	2	2	2	2
2	2	3	2	2	3	2	2	3	2	2	2	3	3	2	2	3	2	2	3	2	3	2	2	2	2	2	2	3	2	2	2	2	2	2	2	2	2	2	2	2	2	2	3	2	3	3	2	2	2
2	3	3	3	3	3	2	2	3	2	2	2	3	3	3	2	3	2	3	3	2	3	2	2	2	2	2	2	3	2	2	2	2	2	2	2	2	2	2	2	2	2	2	3	2	3	2	2	2	2
2	2	3	2	2	3	2	2	3	2	2	2	3	3	2	2	3	2	2	3	2	3	2	2	2	2	2	2	3	2	2	2	2	2	2	2	2	2	2	2	2	2	2	2	2	3	2	2	2	2
2	3	3	3	3	3	2	2	3	2	2	2	3	3	3	3	3	3	3	3	2	3	2	2	2	1	2	2	2	2	2	1	1	2	2	1	2	2	1	1	2	2	2	2	2	3	2	3	2	3
2	3	3	3	3	3	2	2	3	2	2	3	3	3	3	2	3	3	3	3	2	3	2	2	2	2	2	2	3	2	2	2	2	2	2	2	2	2	2	2	2	2	2	3	3	3	2	3	3	3
2	3	3	3	2	3	2	2	2	2	2	2	3	3	3	2	3	2	3	3	2	2	2	2	1	2	2	2	2	2	1	1	1	2	2	2	2	2	1	1	2	2	2	2	2	2	2	2	2	2
2	3	2	3	2	3	2	2	2	2	2	2	3	3	3	3	2	2	3	2	2	2	2	2	2	2	3	2	3	2	2	2	2	3	2	2	2	2	2	2	2	2	2	2	2	2	2	2	2	2
2	3	2	2	2	3	2	2	3	2	2	2	3	3	3	3	2	2	3	2	2	2	2	2	2	2	3	2	3	2	2	2	2	3	2	2	2	2	2	2	2	2	2	2	2	2	2	2	2	2
3	3	3	3	3	4	3	3	3	3	3	3	3	3	3	3	3	3	3	3	3	3	2	3	2	2	3	2	3	2	2	2	2	3	2	2	3	2	2	2	2	2	2	2	2	2	3	2	2	3
2	3	3	3	3	3	2	2	3	2	2	2	3	3	3	3	3	3	3	3	2	3	2	2	2	2	2	2	3	2	2	2	2	3	2	2	2	2	2	2	2	2	2	2	2	2	2	2	2	2
2	3	3	3	3	3	2	2	3	2	2	2	3	3	3	3	3	3	3	3	2	3	2	2	2	2	3	2	3	2	2	2	2	3	2	2	2	2	3	2	2	2	2	2	2	2	2	2	2	2
2	3	3	3	2	3	2	2	2	2	2	2	2	3	3	2	2	2	3	2	2	2	2	2	2	2	2	2	3	2	2	2	2	3	2	2	2	2	2	2	2	2	2	2	2	2	2	2	2	2
2	2	3	2	2	3	2	2	2	2	2	2	2	2	2	2	3	2	2	2	2	3	2	2	2	2	2	2	2	2	2	2	2	2	2	2	2	2	2	2	2	2	2	2	2	2	2	2	2	2
2	2	3	2	3	3	2	2	3	2	2	2	3	3	2	2	3	2	2	3	2	3	2	2	2	2	2	2	2	2	2	2	2	2	2	2	2	2	2	2	2	2	2	2	2	3	2	2	2	2
2	3	3	3	3	3	2	2	3	2	2	2	3	3	3	2	3	3	3	3	2	3	2	2	1	2	2	2	2	2	2	1	1	2	2	1	2	2	2	1	2	2	2	2	2	2	2	2	2	2
2	2	2	2	2	2	2	2	2	2	2	2	2	2	2	2	2	2	2	2	2	2	2	2	1	2	2	2	2	2	2	1	1	2	2	1	2	2	2	1	2	2	2	2	2	2	2	2	2	2
2	2	2	2	2	3	2	2	3	2	3	3	2	3	2	2	3	2	2	3	3	3	2	3	2	3	3	2	3	2	3	3	2	2	2	2	2	2	3	2	2	2	2	3	2	3	3	2	2	2
2	2	2	2	2	2	2	2	3	2	3	2	2	3	2	2	3	2	2	2	2	2	2	2	2	3	3	2	3	2	3	2	2	2	2	2	2	2	3	2	2	2	2	3	2	3	3	2	2	2
2	2	2	2	2	3	2	2	3	2	2	3	2	3	2	2	3	2	2	2	2	2	2	2	2	2	2	2	3	2	2	2	2	2	2	2	2	2	2	2	2	2	2	3	2	3	2	2	2	2
2	2	2	2	2	2	2	2	3	2	2	3	2	3	2	2	3	2	2	2	2	2	2	2	2	2	2	2	3	2	2	2	2	2	2	2	2	2	2	2	2	2	2	2	2	3	2	2	2	2
2	2	2	2	2	2	2	2	2	2	2	2	2	2	2	2	3	2	2	2	2	2	2	2	2	2	2	2	2	2	2	2	2	2	2	2	2	2	2	2	2	2	2	2	2	2	2	2	2	2
2	2	2	2	2	3	2	2	2	2	1	2	2	2	2	2	3	2	2	2	1	2	1	1	3	4	2	2	3	2	2	2	2	3	2	3	2	2	2	2	2	2	2	3	2	3	3	3	3	3
2	2	2	2	1	2	1	2	1	1	1	1	2	2	2	2	2	1	2	2	1	2	1	1	2	3	2	2	2	2	2	2	2	2	2	2	2	2	2	2	2	2	2	2	2	2	2	2	2	2
2	2	2	2	2	2	2	2	2	2	1	2	2	2	2	2	2	2	2	2	2	2	1	1	2	2	2	2	2	2	2	2	2	2	2	2	2	2	2	2	2	1	2	2	1	2	2	2	2	2
2	3	3	3	2	3	2	2	2	2	2	2	2	3	3	2	2	2	3	2	2	2	2	2	2	2	2	2	2	1	2	2	2	2	1	2	2	1	2	2	2	1	2	2	2	2	2	2	2	2
2	2	2	2	2	2	1	2	2	1	1	2	2	2	2	2	2	2	2	2	2	2	1	1	2	3	2	2	2	2	2	2	2	2	2	2	2	2	2	2	2	1	2	1	1	2	2	2	2	2
2	3	2	2	2	3	2	2	2	2	2	2	2	3	3	2	2	2	3	2	2	2	2	2	2	3	2	2	3	2	2	2	2	3	2	2	2	2	2	2	2	2	2	2	2	2	3	3	2	2
2	3	3	3	2	3	2	2	2	2	2	2	2	3	3	2	2	2	3	2	2	2	2	2	1	2	1	1	2	1	1	2	1	2	1	2	1	1	1	1	1	1	1	2	2	2	2	2	2	2
2	3	3	3	2	3	2	2	2	2	2	2	3	3	3	3	2	2	2	2	2	2	2	2	2	3	3	2	3	2	2	2	2	3	2	2	2	2	2	2	2	2	2	2	2	2	2	2	2	2
3	3	3	3	3	3	3	3	3	3	3	3	3	3	3	3	3	3	3	3	3	3	2	3	2	2	3	3	3	2	2	2	2	3	2	2	2	2	2	2	2	2	2	3	3	3	3	3	3	3
2	2	2	2	2	2	2	2	2	2	2	2	2	2	2	2	2	2	2	2	2	2	1	2	2	2	2	2	3	2	2	2	2	3	2	2	2	2	2	2	2	2	2	2	2	2	2	2	2	2
2	3	3	3	2	3	2	2	3	3	2	3	3	3	2	2	3	2	2	3	2	3	2	2	2	2	2	2	3	2	2	2	2	2	2	2	2	2	2	2	2	2	2	2	2	3	2	2	2	2
2	3	3	3	3	3	2	2	3	2	2	2	3	3	3	2	3	3	3	3	2	3	2	2	2	2	2	2	2	2	2	2	2	2	2	2	2	2	2	2	2	2	2	2	2	3	2	2	2	2
3	3	3	3	3	3	2	3	2	3	2	3	3	3	3	3	3	2	3	3	2	2	2	2	2	3	2	2	3	2	2	2	2	3	2	3	2	2	2	2	2	2	2	2	3	3	3	3	2	3
2	2	2	2	2	2	2	2	2	2	2	2	2	2	2	2	2	2	2	2	2	2	1	1	2	3	2	2	3	2	2	2	2	3	2	2	2	2	2	2	2	2	2	2	2	2	2	2	2	2
2	3	3	3	2	3	2	2	2	2	2	2	3	3	3	3	3	2	3	3	2	2	2	2	2	3	2	2	3	2	2	2	2	2	2	2	2	1	2	2	2	1	2	2	2	2	2	2	2	2
3	3	3	3	2	3	2	3	2	2	2	2	3	3	3	3	3	2	3	3	2	3	2	2	2	3	2	2	3	2	2	2	2	2	2	2	2	2	2	2	2	2	2	3	2	3	2	3	2	3
2	3	3	3	2	3	2	2	2	2	2	2	3	3	3	3	3	2	3	3	2	3	2	2	2	3	2	2	3	2	2	2	2	3	2	2	2	2	2	2	2	2	2	3	2	3	2	2	2	2
2	2	2	2	2	2	2	2	2	2	2	3	2	3	2	2	3	2	2	3	2	2	2	2	2	3	2	2	3	3	2	2	2	2	2	2	2	2	2	2	2	2	2	3	2	3	3	2	2	2
2	2	2	2	2	2	2	2	2	2	2	3	2	3	2	2	3	2	2	3	2	2	2	2	2	3	3	2	3	2	2	2	2	2	2	2	2	2	2	2	2	2	2	2	2	3	3	2	2	2
2	2	2	2	2	2	2	2	2	2	2	2	2	3	2	2	3	2	2	3	2	2	2	2	2	3	2	2	3	2	2	2	2	2	2	2	2	2	2	2	2	2	2	3	2	3	3	2	2	2
2	2	2	2	2	2	2	2	2	2	2	2	2	3	2	2	3	2	2	3	2	2	2	2	2	3	2	2	3	2	2	2	2	2	2	2	2	2	2	2	2	2	2	2	2	3	3	2	2	2
2	2	2	2	2	2	2	2	2	2	2	2	2	3	2	2	3	2	2	3	2	2	2	2	2	2	2	2	3	2	2	2	2	2	2	2	2	2	2	2	2	2	2	2	2	3	2	2	2	2
2	2	3	2	2	3	2	2	2	2	2	2	3	3	2	2	3	2	3	3	2	2	2	2	2	2	2	2	2	2	2	2	2	2	2	2	2	2	2	2	2	2	2	3	2	3	2	2	2	2
3	3	3	3	2	3	2	3	2	2	2	2	3	3	3	3	2	2	3	2	2	2	2	2	2	3	3	2	3	2	2	2	2	3	2	2	2	2	2	2	2	2	2	2	2	2	2	2	2	2
3	3	3	3	3	4	3	3	3	3	2	3	3	4	3	3	3	3	3	3	3	3	3	2	2	3	3	2	3	2	3	2	2	3	2	2	3	2	3	2	2	2	3	3	3	3	3	3	3	3
2	3	2	3	2	3	2	2	2	2	2	2	3	3	3	3	2	2	2	2	2	2	2	2	2	3	3	3	3	3	3	2	2	3	3	2	3	2	3	2	3	2	3	2	2	2	3	3	2	2
2	2	2	2	2	2	2	2	2	2	2	2	2	2	2	2	3	2	2	2	2	2	2	2	2	3	2	2	3	2	2	2	2	2	2	2	2	2	2	2	2	2	2	2	2	2	2	2	2	2
2	2	2	2	2	2	2	2	2	2	2	2	2	2	2	2	3	2	2	2	2	2	2	2	2	2	2	2	3	2	2	2	2	2	2	2	2	2	2	2	2	2	2	2	2	2	2	2	2	2
2	2	2	2	2	2	2	2	2	2	2	2	2	2	2	2	3	2	2	2	2	2	2	2	2	2	2	2	2	2	2	2	2	2	2	2	2	2	2	2	2	2	2	2	2	2	2	2	2	2
2	2	2	2	2	2	2	2	2	2	2	2	2	2	2	2	3	2	2	2	2	2	2	2	2	2	2	2	2	2	2	2	2	2	2	2	2	2	2	2	2	2	2	2	2	2	2	2	2	2
2	2	2	2	2	2	2	2	2	2	2	2	2	2	2	2	3	2	2	2	2	3	2	2	2	2	2	2	2	2	2	1	2	2	2	2	2	2	2	2	2	2	2	2	2	2	2	2	2	2
2	2	2	2	2	2	2	2	3	2	3	2	2	3	2	3	3	2	2	2	3	2	2	2	2	3	3	2	3	2	3	2	2	2	2	2	2	2	2	2	2	2	2	3	2	3	3	2	2	2
2	2	2	2	2	2	2	2	3	2	3	3	2	3	2	2	3	2	2	3	3	3	2	3	2	2	3	2	3	2	2	2	2	2	2	2	2	2	2	2	2	2	2	3	2	3	3	2	2	2
2	2	3	2	2	3	2	2	3	2	2	2	3	3	2	2	3	2	2	3	2	3	2	2	2	2	2	2	2	2	2	2	2	2	2	2	2	2	2	2	2	2	2	2	2	3	2	2	2	2
3	3	3	3	2	4	2	3	3	2	2	3	3	3	3	3	3	3	3	2	2	3	2	2	2	2	3	2	3	2	2	2	2	3	3	2	2	2	2	2	2	2	2	3	3	3	3	3	3	3
2	2	2	2	2	3	1	2	2	2	1	2	2	2	2	2	2	2	2	2	1	2	1	1	2	2	3	2	3	2	2	2	2	3	2	2	2	2	2	2	2	2	2	2	2	2	3	3	2	2
3	3	2	3	2	3	2	2	2	2	2	2	3	3	3	3	2	2	2	2	2	2	2	2	2	4	2	2	3	2	2	2	2	3	2	3	2	2	2	2	2	2	2	2	2	3	3	3	3	3
2	2	2	2	2	2	1	2	1	2	1	2	2	2	2	2	2	1	2	2	1	1	1	1	2	3	2	2	3	2	2	2	2	3	2	2	2	2	2	2	2	2	2	2	2	2	4	3	2	3
3	3	2	3	2	2	2	3	2	2	2	2	3	3	3	3	2	2	2	2	2	2	2	2	2	3	2	2	3	2	2	2	2	3	2	3	2	2	2	2	2	2	2	2	2	3	3	3	3	3
3	3	3	3	2	3	2	3	2	2	2	2	3	3	3	3	2	2	2	2	2	2	2	2	2	3	3	3	3	3	3	2	2	3	3	2	3	2	3	2	3	2	3	2	2	3	3	3	3	3
3	3	2	3	2	3	2	3	2	2	2	2	3	3	3	3	2	2	2	2	2	2	2	2	3	3	3	3	4	3	3	3	3	3	3	3	3	2	3	3	3	2	3	3	3	3	3	3	3	3
2	3	2	3	2	3	2	2	2	2	2	2	3	3	3	3	2	2	2	2	2	2	2	2	2	3	3	2	3	2	2	2	2	3	2	2	3	2	2	2	2	2	2	2	2	2	3	2	2	2
3	3	2	3	2	3	2	2	2	2	2	2	3	3	3	3	2	2	3	2	2	2	2	2	3	3	3	2	4	2	3	3	3	3	2	3	3	2	2	3	2	2	3	2	2	3	3	3	3	3
2	3	2	2	2	3	2	2	2	2	2	2	2	3	3	2	2	2	2	2	2	2	2	2	2	2	2	2	3	2	2	2	2	2	2	2	2	2	2	2	2	1	2	2	2	2	2	2	2	2
3	3	2	2	3	2	2	2	3	2	3	3	3	3	3	3	2	3	2	2	3	2	2	2	3	3	3	3	4	2	3	3	3	3	3	3	3	2	2	3	3	2	3	3	3	3	3	3	3	3
3	3	3	3	3	5	2	3	4	3	2	3	3	3	3	3	3	3	3	3	2	3	2	2	2	2	3	3	3	3	2	2	2	3	3	2	2	2	2	2	3	2	2	3	3	3	3	3	3	3
3	4	3	3	3	3	3	3	3	3	3	3	4	4	4	4	3	3	3	3	3	3	3	3	3	3	3	3	4	3	3	3	3	3	3	3	3	2	3	3	3	2	3	3	3	3	3	3	3	3
2	3	2	2	2	2	2	2	3	2	2	2	3	3	3	3	2	2	2	2	2	2	2	2	2	2	2	2	3	2	2	2	2	2	2	2	2	2	3	2	2	2	2	2	2	2	2	2	2	2
3	3	3	3	3	4	2	3	3	3	2	3	3	3	3	4	3	3	3	3	2	3	2	2	3	3	3	3	4	3	3	3	3	3	3	3	3	3	3	3	3	3	3	3	3	3	3	3	3	3
3	3	3	3	3	3	3	3	3	3	3	3	3	3	3	3	3	3	3	3	3	3	3	3	2	3	2	2	3	2	2	2	2	3	2	2	2	2	2	2	2	2	2	2	2	2	2	2	2	2
[truncated: 350 more columns]

## Sheet: Panel C - Edge usage fiber dens
0	1.27875	2.15836	0	0	0	0	0.845098	0	1.25527	0	0.778151	1.79239	0	0	0	0	0	0	0	0	0	2.79934	0	0	0	0	0	0	0	0	0	0	0	0	0	0	0	0	0	0	0	0	0	0	0	0	0	0	0
1.27875	0	2.40312	0.845098	0	0	0	0	0	0	0	0	1.47712	0	1.5682	0	0	0	0	0	0	0	0	0	0	0	0	0	0	0	0	0	0	0	0	0	0	0	0	0	0	0	0	0	0	0	0	0	0	0
2.15836	2.40312	0	1.59106	1	1.30103	0	0	1.23045	0	2.67394	1.30103	0	0	0	0	0	0	0	0	0	0	1.60206	0	0	0	0	0	0	0	0	0	0	0	0	0	0	0	0	0	0	0	0	0	0	0	0	0	0	0
0	0.845098	1.59106	0	0	0	2.58206	0	0	0	0	0	0	0	0	0	0	1.11394	0	0	0	0	0	0	0	0	0	0	0	0	0	0	0	0	0	0	0	0	0	0	0	0	0	0	0	0	0	0	0	0
0	0	1	0	0	2.00432	1	0	0	0	2.17319	0	0	0	0	0	0	0	0	0	0	0	0	0	0	0	0	0	0	0	0	0	0	0	0	0	0	0	0	0	0	0	0	0	0	0	0	0	0	0
0	0	1.30103	0	2.00432	0	0	0	2.22011	2.56467	2.12057	1.04139	0	0	0	0	0	0	0	0	0	0	2.44248	0	0	0	0	0	0	0	0	0	0	0	0	0	0	0	0	0	0	0	0	0	0	0	0	0	0	0
0	0	0	2.58206	1	0	0	0	2.14301	0	2.83251	0	0	0	0	0	0	0	0	0	0	0	0	0	0	0	0	0	0	0	0	0	0	0	0	0	0	0	0	0	0	0	0	0	0	0	0	0	0	0
0.845098	0	0	0	0	0	0	0	0	2.65896	0	2.07188	0	0	0	0	0	0	0	0	0	0	2.75435	0	0	0	0	0	0	0	0	0	0	0	0	0	0	0	0	0	0	0	0	0	0	0	0	0	0	0
0	0	1.23045	0	0	2.22011	2.14301	0	0	0	2.11394	0	0	0	0	0	0	0	0	0	0	0	0	0	0	0	0	0	0	0	0	0	0	0	0	0	0	0	0	0	0	0	0	0	0	0	0	0	0	0
1.25527	0	0	0	0	2.56467	0	2.65896	0	0	0	0.30103	0	0	0	0	0	0	0	0	0	0	2.617	0	0	0	0	0	0	0	0	0	0	0	0	0	0	0	0	0	0	0	0	0	0	0	0	0	0	0
0	0	2.67394	0	2.17319	2.12057	2.83251	0	2.11394	0	0	0	0	0	0	0	0	2.62634	0	0	0	0	1.44716	0	0	0	0	0	0	0	0	0	0	0	0	0	0	0	0	0	0	0	0	0	0	0	0	0	0	0
0.778151	0	1.30103	0	0	1.04139	0	2.07188	0	0.30103	0	0	0	0	0	0	0	0	0	0	0	0	2.40654	0	0	0	0	0	0	0	0	0	0	0	0	0	0	0	0	0	0	0	0	0	0	0	0	0	0	0
1.79239	1.47712	0	0	0	0	0	0	0	0	0	0	0	1.23045	0.954243	0.477121	0	0	2.43775	0	0	0	0	0	0	0	0	0	0	0	0	0	0	0	0	0	0	0	0	0	0	0	0	0	0	0	0	0	0	0
0	0	0	0	0	0	0	0	0	0	0	0	1.23045	0	1	0.69897	0.845098	0	2.57519	0	0	0	0	0	0	0	0	0	0	0	0	0	0	0	0	0	0	0	0	0	0	0	0	0	0	0	0	0	0	0
0	1.5682	0	0	0	0	0	0	0	0	0	0	0.954243	1	0	0	0	1.93952	2.47567	0	0	0	0	0	0	0	0	0	0	0	0	0	0	0	0	0	0	0	0	0	0	0	0	0	0	0	0	0	0	0
0	0	0	0	0	0	0	0	0	0	0	0	0.477121	0.69897	0	0	1.11394	0	1.91908	0.845098	0	0	0	2.07918	0	0	0	0	0	0	0	0	0	0	0	0	0	0	0	0	0	0	0	0	0	0	0	0	0	0
0	0	0	0	0	0	0	0	0	0	0	0	0	0.845098	0	1.11394	0	0	0.90309	2.56937	0	0	0	0	0	0	0	0	0	0	0	0	0	0	0	0	0	0	0	0	0	0	0	0	0	0	0	0	0	0
0	0	0	1.11394	0	0	0	0	0	0	2.62634	0	0	0	1.93952	0	0	0	0	0	2.03342	0	1.14613	0	0	0	0	0	0	0	0	0	0	0	0	0	0	0	0	0	0	0	0	0	0	0	0	0	0	0
0	0	0	0	0	0	0	0	0	0	0	0	2.43775	2.57519	2.47567	1.91908	0.90309	0	0	0	3.0607	1.39794	0	2.39794	0	0	0	0	0	0	0	0	0	0	0	0	0	0	0	0	0	0	0	0	0	0	0	0	0	0
0	0	0	0	0	0	0	0	0	0	0	0	0	0	0	0.845098	2.56937	0	0	0	2.03342	1.98227	2.43775	2.81757	0	0	0	0	0	0	0	0	0	0	0	0	0	0	0	0	0	0	0	0	0	0	0	0	0	0
0	0	0	0	0	0	0	0	0	0	0	0	0	0	0	0	0	2.03342	3.0607	2.03342	0	0	2.67852	0	0	0	0	0	0	0	0	0	0	0	0	0	0	0	0	0	0	0	0	0	0	0	0	0	0	0
0	0	0	0	0	0	0	0	0	0	0	0	0	0	0	0	0	0	1.39794	1.98227	0	0	0	2.46538	0	0	0	0	0	0	0	0	0	0	0	0	0	0	0	0	0	0	0	0	0	0	0	0	0	0
2.79934	0	1.60206	0	0	2.44248	0	2.75435	0	2.617	1.44716	2.40654	0	0	0	0	0	1.14613	0	2.43775	2.67852	0	0	2.40824	0	0	0	0	0	0	0	0	0	0	0	0	0	0	0	0	0	0	0	2.45332	0	0	0	0	0	0
0	0	0	0	0	0	0	0	0	0	0	0	0	0	0	2.07918	0	0	2.39794	2.81757	0	2.46538	2.40824	0	0	0	0	0	0	0	0	0	0	0	0	0	0	0	0	0	0	0	0	0	0.30103	0	0	0	0	0
0	0	0	0	0	0	0	0	0	0	0	0	0	0	0	0	0	0	0	0	0	0	0	0	0	0	0	0	0	1.04139	0.477121	0	0	0	0	0	0	0	2.19866	0	0	0	0	0	0	0	0	0	0	0
0	0	0	0	0	0	0	0	0	0	0	0	0	0	0	0	0	0	0	0	0	0	0	0	0	0	2	1.11394	0	0	0	0	2.03743	0	0	0	0	0	0	0	0	0	0	0	0	0	0	0	0	0
0	0	0	0	0	0	0	0	0	0	0	0	0	0	0	0	0	0	0	0	0	0	0	0	0	2	0	1.59106	1.41497	0	0	0	2.38917	0.90309	0	0	0	0	0	0	0	0	0	0	0	0	0	0	0	0
0	0	0	0	0	0	0	0	0	0	0	0	0	0	0	0	0	0	0	0	0	0	0	0	0	1.11394	1.59106	0	0	0	0	0	2.53148	1.25527	2.47276	0	0	0	0	0	0	0	0	0	0	0	0	0	0	0
0	0	0	0	0	0	0	0	0	0	0	0	0	0	0	0	0	0	0	0	0	0	0	0	0	0	1.41497	0	0	0	0	0	2.57171	0	0	0	0	0	0	0	0	0	0	0	0	0	0	0	0	0
0	0	0	0	0	0	0	0	0	0	0	0	0	0	0	0	0	0	0	0	0	0	0	0	1.04139	0	0	0	0	0	0	0	0	0	0	0	0	2.48572	2.22011	0	0	2.33445	0	0	0	0	0	0	0	0
0	0	0	0	0	0	0	0	0	0	0	0	0	0	0	0	0	0	0	0	0	0	0	0	0.477121	0	0	0	0	0	0	0	0	0	0	0	0	0	2.41664	2.15534	0	0	1.6721	0	0	0	0	0	0	0
0	0	0	0	0	0	0	0	0	0	0	0	0	0	0	0	0	0	0	0	0	0	0	0	0	0	0	0	0	0	0	0	0	0	0	0	0	0	0	0	0	0	0	0	0	0	0	0	0	0
0	0	0	0	0	0	0	0	0	0	0	0	0	0	0	0	0	0	0	0	0	0	0	0	0	2.03743	2.38917	2.53148	2.57171	0	0	0	0	2.57634	2.94399	1.68124	1.36173	0	0	2.65896	1.4624	0	0	0	0	0	1.69897	0	0	0
0	0	0	0	0	0	0	0	0	0	0	0	0	0	0	0	0	0	0	0	0	0	0	0	0	0	0.90309	1.25527	0	0	0	0	2.57634	0	0	0	0.778151	0	0	0	0	0	0	0	0	0	0	0	0	0
0	0	0	0	0	0	0	0	0	0	0	0	0	0	0	0	0	0	0	0	0	0	0	0	0	0	0	2.47276	0	0	0	0	2.94399	0	0	0	1.78533	0	0	0	0	0	0	0	0	1.99123	0	0	0	0
0	0	0	0	0	0	0	0	0	0	0	0	0	0	0	0	0	0	0	0	0	0	0	0	0	0	0	0	0	0	0	0	1.68124	0	0	0	0	0	0	2.47422	0	0	0	0	0	0	0	0	0	0
0	0	0	0	0	0	0	0	0	0	0	0	0	0	0	0	0	0	0	0	0	0	0	0	0	0	0	0	0	0	0	0	1.36173	0.778151	1.78533	0	0	0	0	0	0.69897	0	0	0	0	0	0.69897	0	0	0
0	0	0	0	0	0	0	0	0	0	0	0	0	0	0	0	0	0	0	0	0	0	0	0	0	0	0	0	0	2.48572	0	0	0	0	0	0	0	0	2.90956	0	2.32428	2.21484	0.778151	0	0	0	0	0	0	0
0	0	0	0	0	0	0	0	0	0	0	0	0	0	0	0	0	0	0	0	0	0	0	0	2.19866	0	0	0	0	2.22011	2.41664	0	0	0	0	0	0	2.90956	0	0	0	0	2.14613	0	0	0	0	0	0	0
0	0	0	0	0	0	0	0	0	0	0	0	0	0	0	0	0	0	0	0	0	0	0	0	0	0	0	0	0	0	2.15534	0	2.65896	0	0	2.47422	0	0	0	0	0	0	0	0	0	0	1.23045	0	0	0
0	0	0	0	0	0	0	0	0	0	0	0	0	0	0	0	0	0	0	0	0	0	0	0	0	0	0	0	0	0	0	0	1.4624	0	0	0	0.69897	2.32428	0	0	0	0	0.954243	0	0	0	0	0	0	0
0	0	0	0	0	0	0	0	0	0	0	0	0	0	0	0	0	0	0	0	0	0	0	0	0	0	0	0	0	2.33445	0	0	0	0	0	0	0	2.21484	0	0	0	0	1.17609	0	0	1.60206	0	0	0	0
0	0	0	0	0	0	0	0	0	0	0	0	0	0	0	0	0	0	0	0	0	0	0	0	0	0	0	0	0	0	1.6721	0	0	0	0	0	0	0.778151	2.14613	0	0.954243	1.17609	0	0	0	0	0	0	0	0
0	0	0	0	0	0	0	0	0	0	0	0	0	0	0	0	0	0	0	0	0	0	2.45332	0	0	0	0	0	0	0	0	0	0	0	0	0	0	0	0	0	0	0	0	0	2.10721	2.20412	0	0.477121	0	0
0	0	0	0	0	0	0	0	0	0	0	0	0	0	0	0	0	0	0	0	0	0	0	0.30103	0	0	0	0	0	0	0	0	0	0	0	0	0	0	0	0	0	0	0	2.10721	0	1.88081	0	0.90309	2.09342	2.45637
0	0	0	0	0	0	0	0	0	0	0	0	0	0	0	0	0	0	0	0	0	0	0	0	0	0	0	0	0	0	0	0	0	0	1.99123	0	0	0	0	0	0	1.60206	0	2.20412	1.88081	0	0	0	0	0
0	0	0	0	0	0	0	0	0	0	0	0	0	0	0	0	0	0	0	0	0	0	0	0	0	0	0	0	0	0	0	0	1.69897	0	0	0	0.69897	0	0	1.23045	0	0	0	0	0	0	0	0	0	0
0	0	0	0	0	0	0	0	0	0	0	0	0	0	0	0	0	0	0	0	0	0	0	0	0	0	0	0	0	0	0	0	0	0	0	0	0	0	0	0	0	0	0	0.477121	0.90309	0	0	0	0	0
0	0	0	0	0	0	0	0	0	0	0	0	0	0	0	0	0	0	0	0	0	0	0	0	0	0	0	0	0	0	0	0	0	0	0	0	0	0	0	0	0	0	0	0	2.09342	0	0	0	0	2.02119
0	0	0	0	0	0	0	0	0	0	0	0	0	0	0	0	0	0	0	0	0	0	0	0	0	0	0	0	0	0	0	0	0	0	0	0	0	0	0	0	0	0	0	0	2.45637	0	0	0	2.02119	0
0	0	0	0	0	0	0	0	0	0	0	0	0	0	0	0	0	0	0	0	0	0	0	0	0	0	0	0	0	0	0	0	0	0	0	0	0	0	0	0	0	0	0	0	0	0	0.845098	0	0	0
0	0	0	0	0	0	0	0	0	0	0	0	0	0	0	0	0	0	0	0	0	0	0	0	0	0	0	0	0	0	0	0	0	0	0	0	0	0	0	2.22272	0	0	0	0	0	0	1.32222	0	0	0
0	0	0	0	0	0	0	0	0	0	0	0	0	0	0	0	0	0	0	0	0	0	0	0	0	0	0	0	0	0	0	0	0	0	0	0	0	0	0	0	0	0	0	0	0	0.90309	0	2.03342	0	0
0	0	0	0	0	0	0	0	0	0	0	0	0	0	0	0	0	0	0	0	0	0	0	0	0	0	0	0	0	0	0	0	0	0	0	0	0	0	0	0	0	0	0	0	0	0	0	0.30103	0	0
0	0	0	0	0	0	0	0	0	0	0	0	0	0	0	0	0	0	0	0	0	0	0	0	0	0	0	1	0	0	0	0	0	0	0	0	0	0	0	1.89763	0	0	0	0	0	0	0	0	0	0
0	0	0	0	0	0	0	0	0	0	0	0	0	0	0	0	0	0	0	0	0	0	0	0	0	0	0	1.38021	0	0	0	0	0	0	0	0	1.23045	0	0	0	0	0	0	0	0	0	0	0	0	0
0	0	0	0	0	0	0	0	0	0	0	0	0	0	0	0	0	0	0	0	0	0	0	0	0	0	0	0	0	0	0	0	0	0	0	0	0	0	0	0	0	0	0	0	0	0	0	0	0	0
0	0	0	0	0	0	0	0	0	0	0	0	0	0	0	0	0	0	0	0	0	0	0	0	0	1.77085	1.30103	1.41497	0	0	0	0	0	0	0	0	0	0	0	0	0	0	0	0	0	0	0	0	0	0
0	0	0	0	0	0	0	0	0	0	0	0	0	0	0	0	0	0	0	0	0	0	0	0	0	0	1.98227	0	0	0	0	0	0	0	0	0	0	0	0	0	0	0	0	0	0	0	0	0	0	0
0.60206	0	0	0	0	0	0	0	0	0	0	0	0	0	0	0	0	0	0	0	0	0	0	0	0	0	0	0	0	0	0	0	0	0	0	0	0	0	0	0	0	0	0	0	0	0	0	0	0	0
2.63749	1.89209	0	0	0	0	0	0	0	0	0	0	0	0	0	0	0	0	0	0	0	0	0	0	0	0	0	0	0	0	0	0	0	0	0	0	0	0	0	0	0	0	0	0	0	0	0	0	0	0
0	0	0	0	0	0	0	1.77085	0	0	0	0	0	0	0	0	0	0	0	0	0	0	0	0	0	0	0	0	0	0	0	0	0	0	0	0	0	0	0	0	0	0	0	0	0	0	0	0	0	0
0.69897	0	0	0	0	1.32222	0	0.477121	0	2.27184	0	0	0	0	0	0	0	0	0	0	0	0	0	0	0	0	0	0	0	0	0	0	0	0	0	0	0	0	0	0	0	0	0	0	0	0	0	0	0	0
0	0	0	0	0	0	0	1.79239	0	0	0	0	0	0	0	0	0	0	0	0	0	0	0	0	0	0	0	0	0	0	0	0	0	0	0	0	0	0	0	0	0	0	0	0	0	0	0	0	0	0
0	0	0	0	0	0	0	0	0	0	0	1.23045	0	0	0	0	0	0	0	0	0	0	2.56937	1.04139	0	0	0	0	0	0	0	0	0	0	0	0	0	0	0	0	0	0	0	0	0	0	0	0	0	0
0	0	0	0	0	0	0	0	0	0	0	0	0	0	0	0	0	0	0	0	0	0	0	0	0	0	0	0	0	0	0	0	0	0	0	0	0	0	0	0	0	0	0	0	0	0	0	0	0	0
0	0	0	0	0	0	0	0	0	1.72428	0	0	0	0	0	0	0	0	0	0	0	0	2.19866	1	0	0	0	0	0	0	0	0	0	0	0	0	0	0	0	0	0	0	0	0.30103	0	0	0	0	0	0
0	0	0	0	0	0	0	0	0	0	0	0	0	0	0	0	0	0	0	0	0	0	0	0	0	0	0	0	0	0	0	0	0	0	0	0	0	0	0	0	0	0	0	0	0	0	0	0	0	0
0	0	0	0	0	0	0	0	0	0	0	0	0	0	0	0	0	0	0	0	0	0	0	0	0	0	0	0	0	0	0	0	0	0	0	0	0	0	0	0	0	0	0	0	0	0	0	0	0	0
0	0	0	0	0	0	0	0	0	0	0	0	0	0	0	0	0	0	0	0	0	0	0	0	0	0	0	0	0	0	0	0	0	0	0	0	0	0	0	0	0	0	0	0	0	0	0	0	0	0
0	0	0	0	0	0	0	0	0	0	0	0	0	0	0	0	0	0	0	0	0	0	0	0	0	0	0	0	0	0	0	0	0	0	0	0	0	0	0	0	0	0	0	1.60206	2.29003	0.69897	0	0	0	0
0	0	0	0	0	0	0	0	0	0	0	0	0	0	0	0	0	0	0	0	0	0	0	0	0	0	0	0	0	0	0	0	0	0	0	0	0	0	0	0	0	0	0	0	1.68124	2.04922	0	0	0	0
0	0	0	0	0	0	0	0	0	0	0	0	0	0	0	0	0	0	0	0	0	0	0	0	0	0	0	1.76343	0	0	0	0	0	0	1.76343	0	0	0	0	0	0	0.69897	0	0	0	0	0	0	0	0
0	0	0	0	0	0	0	0	0	0	0	0	0	0	0	0	0	0	0	0	0	0	0	0	0	0	0	2.32222	0	0	0	0	0	0	0	0	0	0	0	0	0	0	0	0	0	0	0	0	0	0
0	0	0	0	0	0	0	0	0	0	0	0	0	0	0	0	0	0	0	0	0	0	0	0	0	0	0	1.38021	0	0	0	0	0	0	0	0	0	0	0	0	0	0	0	0	0	0	0	0	0	0
0	0	0	0	0	0	0	0	0	0	0	0	0	0	0	0	0	0	0	0	0	0	0	0	0	0	0	2.53529	0	0	0	0	0	0	0	0	0	0	0	0	0	0	0	0	0	0	0	0	0	0
0	0	0	0	0	0	0	0	0	0	0	0	0	0	0	0	0	0	0	0	0	0	0	0	0	0	0	2.47857	0	0	0	0	0	0	0	0	0	0	0	0	0	0	0	0	0	0	0	0	0	0
0	0	0	0	0	0	0	0	0	0	0	0	0	0	0	0	0	0	0	0	0	0	0	0	0	0	0	0.30103	0	0	0	0	0	0	1.76343	0	0	0	0	0	0	0	0	0	0	1.23045	0	0	0	0
0	0	0	0	0	0	0	0	0	0	0	0	0	0	0	0	0	0	0	0	0	0	0	0	0.845098	0	0	0	0	0	0	0	0	0	0	0	0	0	0	0	0	0	0	0	0	0	0	0	0	0
0	0	0	0	0	0	0	0	0	0	0	0	0	0	0	0	0	0	0	0	0	0	0	0	0	0	0	0	0	0	0	0	0	0	0	0	0	0	0	0	0	0	0	0	0	2.22531	0	0	0	0
0	0	0	0	0	0	0	0	0	0	0	0	0	0	0	0	0	0	0	0	0	0	0	0	0	0	0	0	0	1.59106	0	0	0	0	0	0	0	0	0	0	0	0	0	0	0	0	0	0	0	0
0	0	0	0	0	0	0	0	0	0	0	0	0	0	0	0	0	0	0	0	0	0	0	0	0	0	0	0	0	0	0	0	1.5563	0	0	0	0	0	0	0	0	0	0	0	0	0	0	0	0	0
0	0	0	0	0	0	0	0	0	0	0	0	0	0	0	0	0	0	0	0	0	0	0	0	0	0	0	0	0	0	0	0	2.13354	0	0	1.47712	0	0	0	0	0	0	0	0	0	0	0	0	0	0
0	0	0	0	0	0	0	0	0	0	0	0	0	0	0	0	0	0	0	0	0	0	0	0	0	0	0	0	0	0	0	0	0	0	0	1.6902	0	0	0	0	0	0	0	0	0	0	0	0	0	0
0	0	0	0	0	0	0	0	0	0	0	0	0	0	0	0	0	0	0	0	0	0	0	0	0	0	0	0	0	0	0	0	0	0	0	0	0	0	0	0	0	0	0	0	0	0	0	0	0	0
0	0	0	0	0	0	0	0	0	0	0	0	0	0	0	0	0	0	0	0	0	0	0	0	0	0	0	0	0	0	0	0	0	0	0	0	0	0	0	0	0	0	0	0	0.477121	0.60206	0	0.477121	1.27875	0.845098
0	0	0	0	0	0	0	0	0	0	0	0	0	0	0	0	0	0	0	0	0	0	0	0	0	0	0	0	0	0	0	0	0	0	0	0	0	0	0	0	0	0	0	0	0	0	0	0	1.83885	0
0	0	0	0	0	0	0	0	0	0	0	0	0	0	0	0	0	0	0	0	0	0	0	0	0	0	0	0	0	0	0	0	0	0	0	0	0	0	0	0	0	0	0	0	0	0	0	0	0.69897	0
0	0	0	1.5682	0	0	1.30103	0	0	0	0	0	0	0	0	0	0	0.90309	0	0	0	0	0	0	0	0	0	0	0	0	0	0	0	0	0	0	0	0	0	0	0	0	0	0	0	0	0	0	0	0
0	0	0	0	2.08636	0	2.70243	1.34242	0	0	2.55871	0	0	0	0	0	0	0	0	0	0	0	3.11494	0	0	0	0	0	0	0	0	0	0	0	3.05154	0	0	0	0	0	2.04532	2.70243	0	0	0	0	0	2.43616	0	0
0	0	0	0	0	0	0	0	0	0	0	0	0	0	0	0	0	0	0	0	0	0	0	0	0	0	0	0	0	0	0	0	0	0	0	0	0	0	0	0	0	0	0	0	0	0	0	0	0	0
0	0	0	0	0	0	0	0	0	0	0	0	0	0	0	0	0	0	0	0	0	0	0	0	0	0	0	0	0	0	0	0	0	0	0	0	0	0	0	0	0	0	0	0	0	0	0	0	0	0
0	0	0	0	0	0	0	0	0	0	0	0	0	0	0	0	0	0	0	0	0	0	0	0	0	0	0	0	0	0	0	0	0	0	0	0	0	0	0	0	0	0	0	0	0	0	2.51983	0	0	0
0	0	0	0	0	0	0	0	0	0	0	0	0	0	0	0	0	0	0	0	0	0	0	0	0	0	0	0	0	0	0	0	0	0	0	0	0	0	0	0	0	0	0	0	0	0	0	0	2.66745	0
0	0	0	0	0	0	0	0	0	0	0	0	0	0	0	0	0	0	0	0	0	0	0	0	1.77085	0	0	0	0	2.16435	0	0	0	0	0	0	0	0	0	0	0	0	0	0	0	0	0	0	0	0
0	0	0	0	0	0	0	0	0	0	0	0	0	0	0	0	0	0	0	0	0	0	0	0	2.02119	0	0	0	0	0	0	0	0	0	0	0	0	0	0	0	0	0	0	0	0	0	0	0	0	0
0	0	0	0	0	0	0	0	0	0	0	0	0	0	0	0	0	0	0	0	0	0	0	0	1.65321	0	0	0	0	0	0	0	0	0	0	0	0	0	0	0	0	0	0	0	0	0	0	0	0	0
0	0	0	0	0	0	0	0	0	0	0	0	0	0	0	0	0	0	0	0	0	0	0	0	1.64345	0	0	0	0	0	0	1.6902	0	0	0	0	0	0	0	0	0	0	0	0	0	0	0	0	0	0
0	0	0	0	0	0	0	0	0	0	0	0	0	0	0	0	0	0	0	0	0	0	0	0	0	0	0	0	0	0	0	0	0	0	0	0	0	0	0	0	0	0	0	0	0	0	0	0	0	0
0	0	0	0	0	0	0	0	0	0	0	0	0	0	0	0	0	0	0	0	0	0	0	0	0	0	0	0	0	0	0	0	0	0	0	0	0	0	0	0	0	0	0	0	0	0	0	0	0	0
0	0	0	0	0	0	0	0	0	0	0	0	0	0	0	0	0	0	0	0	0	0	0	0	0	0	0	0	0	0	0	0	0	0	0	0	0	0	0	0	0	0	0	0	0	0	0	0	0	0
0	0	0	0	0	0	0	0	0	0	0	0	0	0	0	0	0	0	0	0	0	0	0	0	0	0	0	0	0	0	0	0	0	0	0	0	0	0	0	0	0	0	0	0	0	0	0	0	0	0
0	0	0	0	0	0	0	0	0	0	0	0	0	0	0	0	0	0	0	0	0	0	0	0	0	0	0	0	0	0	0	0	0	0	0	0	0	0	0	0	0	0	0	0	0	0	0	0	0	0
0	0	0	0	0	0	0	0	0	0	0	0	0	0	0	0	0	0	0	0	0	0	0	0	0	0	0	0	0	0	0	0	0	0	0	0	0	0	0	0	0	0	0	0	0	0	0	0	0	0
0	0	0	0	0	0	0	0	0	0	0	0	0	0	0	0	0	0	0	0	0	0	0	0	0	0	0	0	0	0	0	0	0	0	0	0	0	0	0	0	0	0	0	0	0	0	0	0	0	0
0	0	0	0	0	0	0	0	0	0	0	0	0	0	0	0	0	0	0	0	0	0	0	0	0	0	0	0	0	0	0	0	0	0	0	0	0	0	0	0	0	0	0	0	0	0	0	0	0	0
0	0	0	0	0	0	0	0	0	0	0	0	0	0	0	0	0	0	0	0	0	0	0	0	0	0	0	0	0	0	0	0	0	0	0	0	0	0	0	0	0	0	0	0	0	0	0	0	0	0
0	0	0	0	0	0	0	0	0	0	0	0	0	0	0	0	0	0	0	0	0	0	0	0	0	0	0	0	0	0	0	0	0	0	0	0	0	0	0	0	0	0	0	0	0	0	0	0	0	0
0	0	0	0	0	0	0	0	0	0	0	0	0	0	0	0	0	0	0	0	0	0	0	0	0	0	0	0	0	0	0	0	0	0	0	0	0	0	0	0	0	0	0	0	0	0	0	0	0	0
0	0	0	0	0	0	0	0	0	0	0	0	0	0	0	0	0	0	0	0	0	0	0	0	0	0	0	0	0	0	0	0	0	0	0	0	0	0	0	0	0	0	0	0	0	0	0	0	0	0
0	0	0	0	0	0	0	0	0	0	0	0	0	0	0	0	0	0	0	0	0	0	0	0	0	0	0	0	0	0	0	0	0	0	0	0	0	0	0	0	0	0	0	0	0	0	0	0	0	0
0	0	0	0	0	0	0	0	0	0	0	0	0	0	0	0	0	0	0	0	0	0	0	0	0	0	0	0	0	0	0	0	0	0	0	0	0	0	0	0	0	0	0	0	0	0	0	0	0	0
0	0	0	0	0	0	0	0	0	0	0	0	0	0	0	0	0	0	0	0	0	0	0	0	0	0	0	0	0	0	0	0	0	0	0	0	0	0	0	0	0	0	0	0	0	0	0	0	0	0
0	1.39794	0	2.07918	0	0	0	0	0	0	0	0	1.69897	0	1.61278	0	0	0	0	0	0	0	0	0	0	0	0	0	0	0	0	0	0	0	0	0	0	0	0	0	0	0	0	0	0	0	0	0	0	0
0	0	0	0	0	0	0	0	0	0	0	0	0	0	0	0	0	0	0	0	0	0	0	0	0	0	0	0	0	0	0	0	0	0	0	0	0	0	0	0	0	0	0	0	0	0	0	0	0	0
0	0	0	0	0	0	0	0	0	0	0	0	0	0	0	0	0	0	0	0	0	0	0	0	0	0	0	0	0	0	0	0	0	0	0	0	0	0	0	0	0	0	0	0	0	0	0	0	0	0
0	0	0	0	0	0	0	0	0	0	0	0	0	0	0	0	0	0	0	0	0	0	0	0	0	0	0	0	0	0	0	0	0	0	0	0	0	0	0	0	0	0	0	0	0	0	0	0	0	0
0	0	0	0	0	0	0	0	0	0	0	0	0.69897	0	0	0	0	0	0	0	0	0	0	0	0	0	0	0	0	0	0	0	0	0	0	0	0	0	0	0	0	0	0	0	0	0	0	0	0	0
0	0	0	0	0	0	0	0	0	0	0	0	0	0	0	0	0	0	0	0	0	0	0	0	0	0	0	0	0	0	0	0	0	0	0	0	0	0	0	0	0	0	0	0	0	0	0	0	0	0
0	0	0	0	0	0	0	0	0	0	0	0	0	0	0	0	0	0	0	0	0	0	0	0	0	0	0	0	0	0	0	0	0	0	0	0	0	0	0	0	0	0	0	0	0	0	0	0	0	0
0	0	0	0	0	0	0	3.02325	0	0	0	0	0	0	0	0	0	0	0	0	0	0	0	0	0	0	0	0	0	0	0	0	0	0	0	0	0	0	0	0	0	0	0	0	0	0	0	0	0	0
0	0	0	0	0	0	0	0	0	0	0	0	0	0	0	0	0	0	0	0	0	0	0	0	0	0	0	0	0	0	0	0	0	0	0	0	0	0	0	0	0	0	0	0	0	0	0	0	0	0
0	0	0	0	0	0	0	0	0	0	0	0	0	0	0	0	0	0	0	0	0	0	0	0	0	0	0	0	0	0	0	0	0	0	0	0	0	0	0	0	0	0	0	0	0	0	0	0	0	0
0	0	0	0	0	0	0	0	0	0	0	0	0	0	0	0	0	0	0	0	0	0	0	0	0	0	0	0	0	0	0	0	0	0	0	0	0	0	0	0	0	0	0	0	0	0	0	0	0	0
0	0	0	0	0	0	0	0	0	0	0	0	0	0	0	0	0	0	0	0	0	0	0	0	0	0	0	1.47712	0	0	0	0	0	0	0	0	0	0	0	0	0	0	0	0	0	0	0	0	0	0
0	0	0	0	0	0	0	0	0	0	0	0	0	0	0	0	0	0	0	0	0	0	0	0	0	0	0	0	0	0	0	0	0	0	0	0	0	0	0	0	0	0	0	0	0	0	0	0	0	0
0	0	0	0	0	0	0	0	0	0	0	0	0	0	0	0	0	0	0	0	0	0	0	0	0	0	0	0	0	0	0	0	0	0	0	2.08636	0	0	0	0	0	0	0	0	0	0	0	0	0	0
0	0	0	0	0	0	0	0	0	0	0	0	0	0	0	0	0	0	0	0	0	0	0	0	0	0	0	0	0	0	0	0	0	0	0	0	0	0	0	0	0	0	0	0	0	0	0	0	0	0
0	0	0	0	0	0	0	0	0	0	0	0	0	0	0	0	0	0	0	0	0	0	0	0	0	0	0	0	0	0	0	0	0	0	0	0	0	0	0	0	0	0	0	0	0	0	0	0	0	0
0	0	0	0	0	0	0	0	0	0	0	0	0	0	0	0	0	0	0	0	0	0	0	0	0	0	0	0	0	0	0	0	0	0	0	0	0	0	0	0	0	0	0	0	0	0	0	0	0	0
0	0	0	0	0	0	0	0	0	0	0	0	0	0	0	0	0	0	0	0	0	0	0	0	0	0	0	0	0	0	0	0	0	0	0	0	0	0	0	0	0	0	0	0	0	0	0	0	0	0
0	0	0	0	0	0	0	0	0	0	0	0	0	0	0	0	0	0	0	0	0	0	0	0	0	0	0	0	0	0	0	0	0	0	0	0	0	0	0	0	0	0	0	0	0	0	0	0	0	0
0	0	0	0	0	0	0	0	0	0	0	0	0	0	0	0	0	0	0	0	0	0	0	0	0.954243	0	0	0	0	0	0	2.66932	0	0	0	0	0	0	0	0	0	0	0	0	0	0	0	0	0	0
0	0	0	0	0	0	0	0	0	0	0	0	0	0	0	0	0	0	0	0	0	0	0	0	0	0	0	0	0	0	0	0	0	0	0	0	0	0	0	0	0	0	0	0	0	0	0	0	0	0
0	0	0	0	0	0	0	0	0	0	0	0	0	0	0	0	0	0	0	0	0	0	0	0	0	0	0	0	0	0	0	0	0	0	0	0	0	0	0	0	0	0	0	0	0	0	0	0	0	0
0	0	0	0	0	0	0	0	0	0	0	0	0	0	0	0	0	0	0	0	0	0	0	0	0	0.477121	0	1.32222	0	0	0	0	0	0	0.90309	0	0	0	0	0	0	0	0	0	0	0	0	0	0	0
0	0	0	0	0	0	0	0	0	0	0	0	0	0	0	0	0	0	0	0	0	0	0	0	0	0	0	0.778151	0	0	0	0	0	0	0	0	0	0	0	0	0	0	0	0	0	0	0	0	0	0
0	0	0	0	0	0	0	0	0	0	0	0	0	0	0	0	0	0	0	0	0	0	0	0	0	0	0	0.845098	0	0	0	0	0	0	0	0	0	0	0	0	0	0	0	0	0	0	0	0	0	0
0	0	0	0	0	0	0	0	0	0	0	0	0	0	0	0	0	0	0	0	0	0	0	0	0	0	0	0	0	0	0	0	1.9345	0	0	0.477121	0	0	0	0	0	0	0	0	0	0	0	0	0	0
0	0	0	0	0	0	0	0	0	0	0	0	0	0	0	0	0	0	0	0	0	0	0	0	0	0	0	0	0	0	0	0	0	0	0	0	0	0	0	0	0	0	0	0	0	0	0	0	0	0
0	0	0	0	0	0	0	0	0	0	0	0	0	0	0	0	0	0	0	0	0	0	0	0	0	0	0	0	0	0	0	0	0	0	0	0	0	0	0	0	0	0	0	0	0	0	0	0	0	0
0	0	0	0	0	0	0	0	0	0	0	0	0	0	0	0	0	0	0	0	0	0	0	0	0	0	0	0	0	0	0	0	0	0	0	0	0	0	0	0	0	0	0	0	0	0	0	0	0	0
0	0	0	0	0	0	0	0	0	0	0	0	0	0	0	0	0	0	0	0	0	0	0	0	0	0	0	0	0	0	0	0	0	0	0	0	0	0	0	0	0	0	0	0	0	0	0	0	0	0
0	0	0	0	0	0	0	0	0	0	0	0	0	0	0	0	0	0	0	0	0	0	0	1.90309	0	0	0	0	0	0	0	0	0	0	0	0	0	0	0	0	0	0	0	0	0	0	0	0	0	0
0	0	0	0	0	0	0	0	0	0	0	0	0	0	0	0	0	0	0	0	0	0	0	1	0	0	0	0	0	0	0	0	0	0	0	0	0	0	0	0	0	0	0	1.30103	1.6721	0	0	0	0	0
0	0	0	0	0	0	0	0	0	0	0	0	0	0	0	0	0	0	0	0	0	0	0	0	0	0	0	0	0	0	0	0	0	0	0	0	0	0	0	0	0	0	0	0	0	0	0	0	0	0
0	0	0	0	0	0	0	0	0	0	0	0	0	0	0	0	0	0	0	0	0	0	0	0	0	0	0	0	0	0	0	0	0	0	0	0	0	0	0	0	0	0	0	0	0	0	0	0	0	0
0	0	0	0	0	0	0	0	0	0	0	0	0	0	0	0	0	0	0	0	0	0	0	0	1.47712	0	0	0	0	2.69373	3.27323	0	0	0	0	0	0	0	0	0	0	0	0	0	0	0	0	0	0	0
0	0	0	0	0	0	0	0	0	0	0	0	0	0	0	0	0	0	0	0	0	0	0	0	0	0	0	0	0	0	0	0	0	0	0	0	0	0	0	0	0	0	0	0	0	0	0	0	0	0
0	0	0	0	0	0	0	0	0	0	0	0	0	0	0	0	0	0	0	0	0	0	0	0	0	0	0	0	0	0	0	0	0	0	0	0	0	0	0	0	0	0	0	2.04922	2.17898	0	0	0	0	0
0	0	0	0	0	0	0	0	0	0	0	0	0	0	0	0	0	0	0	0	0	0	0	0	0	0	0	0	0	0	0	0	0	0	0	0	0	0	0	0	0	0	0	0	0	0	0	0	0	0
0	0	0	0	0	0	0	0	0	0	0	0	0	0	0	0	0	0	0	0	0	0	0	0	0	0	0	0	0	0	0	0	0	0	0	0	0	0	0	0	0	0	0	0	0	0	0	0	0	0
0	0	0	0	0	0	0	0	0	0	0	0	0	0	0	0	0	0	0	0	0	0	0	0	0	0	0	0	0	0	0	0	0	0	0	0	0	0	0	0	0	0	0	0	0	0	0	0	0	0
0	0	0	0	0	0	0	0	0	0	0	0	0	0	0	0	0	0	0	0	0	0	0	0	0	0	0	0	0	0	0	0	0	0	0	0	0	0	0	0	0	0	0	0	0	0	0	0	0	0
0	0	0	0	0	0	0	0	0	0	0	0	0	0	0	0	0	0	0	0	0	0	0	0	0	0	0	0	0	0	0	0	0	0	0	0	0	0	0	0	0	0	0	0	0	0	0	0	0	0
0	0	0	0	0	0	0	0	0	0	0	0	0	0	0	0	0	0	0	0	0	0	0	0	0	0	0	0	0	0	0	0	0	0	0	0	0	0	0	0	0	0	0	0	0	0	0	0	0	0
0	0	0	0	0	0	0	0	0	0	0	0	0	0	0	0	0	0	0	0	0	0	0	0	0	0	0	0	0	0	0	0	0	0	0	0	0	0	0	0	0	0	0	0	0	0	0	0	0	0
0	0	0	0	0	0	0	0	0	0	0	0	0	0	0	0	0	0	0	0	0	0	0	0	0	0	0	0	0	0	0	0	0	0	0	0	0	0	0	0	0	0	0	0	0	0	0	0	0	0
0	0	0	0	0	0	0	0	0	0	0	0	0	0	0	0	0	0	0	0	0	0	0	0	0	0	0	0	0	0	0	0	0	0	0	0	0	0	0	0	0	0	0	0	0	0	0	0	0	0
0	0	0	0	0	0	0	0	0	0	0	0	0	0	0	0	0	0	0	0	0	0	0	0	0	0	0	0	0	0	0	0	0	0	0	0	0	0	0	0	0	0	0	0	0	0	0	0	0	0
0	0	0	0	0	0	0	0	0	0	0	0	0	0	0	0	0	0	0	0	0	0	0	0	0	0	0	0	0	0	0	0	0	0	0	0	0	0	0	0	0	0	0	0	0	0	0	0	0	0
0	0	0	0	0	0	0	0	0	0	0	0	0	0	0	0	0	0	0	0	0	0	0	0	0	0	0	0	0	0	0	0	0	0	0	0	0	0	0	0	0	0	0	0	0	0	0	0	0	0
0	0	0	0	0	0	0	0	0	0	0	0	0	0	0	0	0	0	0	0	0	0	0	0	0	0	0	0	0	0	0	0	0	0	0	0	0	0	0	0	0	0	0	0	0	0	0	0	0	0
0	0	0	0	0	0	0	0	0	0	0	0	0	0	0	0	0	0	0	0	0	0	0	0	0	0	0	0	0	0	0	0	0	0	0	0	0	0	0	0	0	0	0	0	0	0	0	0	0	0
0	0	0	0	0	0	0	0	0	0	0	0	0	0	0	0	0	0	0	0	0	0	0	0	0	0	0	0	0	0	0	0	0	0	0	0	0	0	0	0	0	0	0	0	0	0	0	0	0	0
0	0	0	0	0	0	0	0	0	0	0	0	0	0	0	0	0	0	0	0	0	0	0	0	0	0	0	0	0	0	0	0	0	0	0	0	0	0	0	0	0	0	0	0	0	0	0	0	0	0
0	0.954243	0	0.778151	0	0	2.4216	0	0	0	0	0	0	0	1.07918	0	0	1	0	0	0	0	0	0	0	0	0	0	0	0	0	0	0	0	0	0	0	0	0	0	0	0	0	0	0	0	0	0	0	0
0	0	0	1.04139	0.60206	0	2.11059	0.477121	0	0	0	0	0	0	0	0	0	0.954243	0	0	0	0	0	0	0	0	0	0	0	0	0	0	0	0	0	0	0	0	0	0	0	0	0	0	0	0	0	0	0	0
0	0	0	0	0	0	0	0	0	0	0	0	0	0	0	0	0	0	0	0	0	0	0.60206	0	0	0	0	0	0	0	0	0	0	0	0	0	0	0	0	0	0	0	0	0	0	0	0	0	0	0
0	0	0	0	0.30103	0	0.778151	0.30103	0	0	1.04139	0	0	0	0	0	0	0	0	0	0	0	2.05308	0	0	0	0	0	0	0	0	0	0	0	0	0	0	0	0	0	0	0	0	0	0	0	0	0	0.60206	0
0	0	0	0	0	0	0	0	0	0	0	0	0	0	0	0	0	0	0	0	0	0	0	0	0	0	0	0	0	0	0	0	0	0	0	0	0	0	0	0	0	0	0	0	0	0	0	0	0	0
0	0	0	0	0	0	0	0	0	0	0	0	0	0	0	0	0	0	0	0	0	0	0	0	0	0	0	0	0	0	0	0	0	0	0	0	0	0	0	0	0	0	0	0	0	0	0	0	0.69897	0
0	0	0	0	0	0	0	0	0	0	0	0	0	0	0	0	0	0	0	0	0	0	0	0	0	0	0	0	0	0	0	0	0	0	0	0	0	0	0	0	0	0	0	0	0	0	0	0	0	0
0	0	0	0	0	0	0	0	0	0	0	0	0	0	0	0	0	0	0	0	0	0	0	0	0	0	0	0	0	0	0	0	0	0	0	0	0	0	0	0	0	0	0	0	0	0	0	0	0	0
0	0	0	0	0	0	0	0	0	0	0	0	0	0	0	0	0	0	0	0	0	0	0	0	0	0	0	0	0	0	0	0	0	0	0	0	0	0	0	0	0	0	0	0	0	0	0	0	0	0
0	0	0	0	0	0	0	0	0	0	0	0	0	0	0	0	0	0	0	0	0	0	0	0	0	0	0	0	0	0	0	0	0	0	0	0	0	0	0	0	0	0	0	0	0	0	0	0	0	0
0	0	0	0	0	0	0	0	0	0	0	0	0	0	0	0	0	0	0	0	0	0	0	0	0	0	0	0	0	0	0	0	0	0	0	0	0	0	0	0	0	0	0	0	0	0	0	0	0	0
0	0	0	0	0	0	0	0	0	0	0	0	0	0	0	0	0	0	0	0	0	0	0	0	0	0	0	0	0	0	0	0	0	0	0	0	0	0	0	0	0	0	0	0	0	0	0	0	0	0
0	0	0	0	0	0	0	0	0	0	0	0	0	0	0	0	0	0	0	0	0	0	0	0	0	0	0	0	0	0	0	0	0	0	0	0	0	0	0	0	0	0	0	0	0	0	0	0	0	0
0	0	0	0	0	0	0	0	0	0	0	0	0	0	0	0	0	0	0	0	0	0	0	0	0	0	0	0	0	0	0	0	0	0	0	0	0	0	0	0	0	0	0	0	0	0	0	0	0	0
0	0	0	0	0	0	0	0	0	0	0	0	0	0	0	0	0	0	0	0	0	0	0	0	0	0	2.3075	2.75891	0	0	0	0	2.72263	0	0	0	0	0	0	0	0	0	0	0	0	0	0	0	0	0
0	0	0	0	0	0	0	0	0	0	0	0	0	0	0	0	0	0	0	0	0	0	0	0	0	0	2.07918	1.89209	0	0	0	0	0.90309	0	0	0	0	0	0	0	0	0	0	0	0	0	0	0	0	0
0	0	0	0	0	0	0	0	0	0	0	0	0	0	0	0	0	0	0	0	0	0	0	0	0	0	0	0	0	0	0	0	0	0	0	0	0	0	0	0	0	0	0	0	0	0	0	0	0	0
0	0	0	0	0	0	0	0	0	0	0	0	0	0	0	0	0	0	0	0	0	0	0	0	0	0	0	0	0	0	0	0	0	0	0	0	0	0	0	0	0	0	0	0	0	0	0	0	0	0
0	0	0	0	0	0	0	0	0	0	0	0	0	0	0	0	0	0	0	0	0	0	0	0	0	0	0	0	0	0	0	0	0	0	0	0	0	0	0	0	0	0	0	0	0	0	0	0	0	0
0	0	0	0	0	0	0	0	0	0	0	0	0	0	0	0	0	0	0	0	0	0	0	0	0	0	0	0	0	0	0	0	0	0	0	0	0	0	0	0	0	0	0	0	0	0	0	0	0	0
0	0	0	0	0	0	0	0	0	0	0	0	0	0	0	0	0	0	0	0	0	0	0	0	0	0	0	0	0	0	0	0	0	0	0	0	0	0	0	0	0	0	0	0	0	0	0	0	1.27875	0
2.07918	0	0	0	0	0	0	1.20412	0	0	0	0	0	0	0	0	0	0	0	0	0	0	0	0	0	0	0	0	0	0	0	0	0	0	0	0	0	0	0	0	0	0	0	1.53148	1.44716	0	0	0	0	0
0	0	0	0	0	0	0	0	0	0	0	0	0	0	0	0	0	0	0	0	0	0	1.63347	2.6981	0	0	0	0	0	0	0	0	0	0	0	0	0	0	0	0	0	0	0	0	0	0	0	0	0	0
0	0	0	0	0	0	0	0	0	0	0	0	0	0	0	2.21484	0	0	0	0	0	0	0	3.28959	0	0	0	0	0	0	0	0	0	0	0	0	0	0	0	0	0	0	0	0	0	0	0	0	0	0
0	0	0	0	0	0	0	0	0	0	0	0	0	0	0	0	0	0	0	0	0	0	0	2.14301	0	0	0	0	0	0	0	0	0	0	0	0	0	0	0	0	0	0	0	0	0	0	0	0	0	0
0	0	0	0	0	0	0	0	0	0	0	0	0	0	0	1.72428	0	0	0	0	0	0	0	0	0	0	0	0	0	0	0	0	0	0	0	0	0	0	0	0	0	0	0	0	0	0	0	0	0	0
2.43457	0	0	0	0	0	0	0	0	0	0	0	1.39794	0	0	1.68124	0	0	0	0	0	0	0	0	0	0	0	0	0	0	0	0	0	0	0	0	0	0	0	0	0	0	0	0	0	0	0	0	0	0
0	0	0	0	0	0	0	0	0	0	0	0	1.14613	0	0	0	0	0	0	0	0	0	0	0	0	0	0	0	0	0	0	0	0	0	0	0	0	0	0	0	0	0	0	0	0	0	0	0	0	0
0	0	0	0	0	0	0.845098	0	0	0	0.90309	0	0	0	0	0	0	0	0	0	0	0	2.46538	0	0	0	0	0	0	0	0	0	0	0	0	0	0	0	0	0	0	0	0	1	1.20412	0	0	0	0	0
0	0	0	0	0	0	0	0	0	0	0	0	0	0	0	0	0	0	0	0	0	0	2.73239	0	0	0	0	0	0	0	0	0	0	0	0	0	0	0	0	0	0	0	0	0	1.20412	0	0	0	2.28103	0
0	0	0	0	0	0	0	0	0	0	0	0	0	0	0	0	0	0	0	0	0	0	0	0	0	0	0	0	0	0	0	0	0	0	0	0	0	0	0	0	0	0	0	0	1.63347	0	0	0	1.04139	0
0	0	0	0	0	0	0	0	0	0	0	0	0	0	0	0	0	0	0	0	0	0	0	0	0	0	0	0	0	0	0	0	0	0	0	0	0	0	0	0	0	0	0	0	0	0	0	0	0	0
0	0	0	0	0	0	0	0	0	0	0	0	0	0	0	0	0	0	0	0	0	0	0	0	0	0	0	0	0	0	0	0	0	0	0	0	0	0	0	0	0	0	0	0	0	0	0	0	0	0
0	0	0	0	0	0	0	0	0	0	0	0	0	0	0	0	0	0	0	0	0	0	0	0	0	0	0	0	0	0	0	0	0	0	0	0	0	0	0	0	0	0	0	0	0	0	0	0	0	0
0	0	0	0	0	0	0	0	0	0	0	0	0	0	0	0	0	0	0	0	0	0	0	0	0	0	0	0	0	0	0	0	0	0	0	0	0	0	0	0	0	0	0	0	0	0	0	0	0	0
0	0	0	0	0	0	0	0	0	0	0	0	0	0	0	0	0	0	0	0	0	0	0	0	0	0	0	0	0	0	0	0	0	0	0	0	0	0	0	0	0	0	0	0	0	0	0	0	0	0
0	0	0	0	0	0	0	0	0	0	0	0	0	0	0	0	0	0	0	0	0	0	0	0	0	0	0	0	0	0	0	0	0	0	0	0	0	0	0	0	0	0	0	0	0	0	0	0	0	0
0	0	0	0	0	0	0	0	0	0	0	0	0	0	0	0	0	0	0	0	0	0	0	0	0	0	0	0	0	0	0	0	0	0	0	0	0	0	0	0	0	0	0	0	0	0	0	0	0	0
0	0	0	0	0	0	0	0	0	0	0	0	0	0	0	0	0	0	0	0	0	0	0	0	0	0	0	0	0	0	0	0	0	0	0	0	0	0	0	0	0	0	0	0	0	0	0	0	0	0
0	0	0	0	0	0	0	0	0	0	0	0	0	0	0	0	0	0	0	0	0	0	0	0	0	0	0	0	0	0	0	0	0	0	0	0	0	0	0	0	0	0	0	0	0	0	0	0	0	0
0	0	0	0	0	0	0	0	0	0	0	0	0	0	0	0	0	0	0	0	0	0	0	0	0	0	0	0	0	0	0	0	0	0	0	0	0	0	0	0	0	0	0	0	0	0	0	0	0	0
0	0	0	0	0	0	0	0	0	0	0	0	0	0	0	0	0	0	0	0	0	0	0	0	0	0	0	0	0	0	0	0	0	0	0	0	0	0	0	0	0	0	0	0	0	0	0	0	0	0
0	0	0	0	0	0	0	0	0	0	0	0	0	0	0	0	0	0	0	0	0	0	0	0	0	0	0	0	0	0	0	0	0	0	0	0	0	0	0	0	0	0	0	0	0	0	0	0	0	0
0	0	0	0	0	0	0	0	0	0	0	0	0	0	0	0	0	0	0	0	0	0	0	0	0	0	0	0	0	0	0	0	0	0	0	0	0	0	0	0	0	0	0	0	0	0	0	0	0	0
0	0	0	0	0	0	0	0	0	0	0	0	0	0	0	0	0	0	0	0	0	0	0	0	0	0	0	0	0	0	0	0	0	0	0	0	0	0	0	0	0	0	0	0	0	0	0	0	0	0
0	0	0	0	0	0	0	0	0	0	0	0	0	0	0	0	0	0	0	0	0	0	0	0	0	0	0	0	0	0	0	0	0	0	0	0	0	0	0	0	0	0	0	0	0	0	0	0	0	0
0	0	0	0	0	0	0	0	0	0	0	0	0	0	0	0	0	0	0	0	0	0	0	0	0	0	0	0	0	0	0	0	0	0	0	0	0	0	0	0	0	0	0	0	0	0	0	0	0	0
0	0	0	0	0	0	0	0	0	0	0	0	0	0	0	0	0	0	0	0	0	0	0	0	0	0	0	0	0	0	0	0	0	0	0	0	0	0	0	0	0	0	0	0	0	0	0	0	0	0
0	0	0	0	0	0	0	0	0	0	0	0	0	0	0	0	0	0	0	0	0	0	0	0	0	0	0	0	0	0	0	0	0	0	0	0	0	0	0	0	0	0	0	0	0	0	0	0	0	0
0	0	0	0	0	0	0	0	0	0	0	0	0	0	0	0	0	0	0	0	0	0	0	0	0	0	0	0	0	0	0	0	0	0	0	0	0	0	0	0	0	0	0	0	0	0	0	0	0	0
0	0	0	0	0	0	0	0	0	0	0	0	0	0	0	0	0	0	0	0	0	0	0	0	0	0	0	0	0	0	0	0	0	0	0	0	0	0	0	0	0	0	0	0	0	0	0	0	0	0
0	0	0	0	0	0	0	0	0	0	0	0	0	0	0	0	0	0	0	0	0	0	0	0	0	0	0	0	0	0	0	0	0	0	0	0	0	0	0	0	0	0	0	0	0	0	0	0	0	0
0	0	0	0	0	0	0	0	0	0	0	0	0	0	0	0	0	0	0	0	0	0	0	0	0	0	0	0	0	0	0	0	0	0	0	0	0	0	0	0	0	0	0	0	0	0	0	0	0	0
0	0	0	0	0	0	0	0	0	0	0	0	0	0	0	0	0	0	0	0	0	0	0	0	0	0	0	0	0	0	0	0	0	0	0	0	0	0	0	0	0	0	0	0	0	0	0	0	0	0
0	0	0	0	0	0	0	0	0	0	0	0	0	0	0	0	0	0	0	0	0	0	0	0	0	0	0	0	0	0	0	0	0	0	0	0	0	0	0	0	0	0	0	0	0	0	0	0	0	0
0	0	0	0	0	0	0	0	0	0	0	0	0	0	0	0	0	0	0	0	0	0	0	1.72428	0	0	0	0	0	0	0	0	0	0	0	0	0	0	0	0	0	0	0	0	0	0	0	0	0	0
0	0	0	0	0	0	0	0	0	0	3.22531	0	0	0	0	0	0	0	0	0	2.96661	0	3.52673	3.3681	0	0	0	0	0	0	0	0	0	0	0	0	0	0	0	0	0	0	0	0	0	0	0	0	0	0
0	0	0	0	0	0	0	0	0	0	0	0	0	0	0	0	0	0	0	0	0	0	0	0	0	0	0	0	0	0	0	0	0	0	0	0	0	0	0	0	0	0	0	0	0	0	0	0	0	0
0	0	0	0	0	0	0	0	0	0	0	0	0	0	0	0	0	0	0	0	0	0	0	0	0	0	0	0	0	0	0	0	0	0	0	0	0	0	0	0	0	0	0	0	0	0	0	0	0	0
0	0	0	0	0	0	0	0	0	0	0	0	0	0	0	0	0	0	0	0	0	0	0	0	0	0	0	0	0	0	0	0	0	0	0	0	0	0	0	2.44871	0	0	0	0	0	0	0	0	0	0
0	0	0	0	0	0	0	0	0	0	0	0	0	0	0	0	0	0	0	0	0	0	0	0	0	0	0	0	0	0	0	0	0	0	0	0	0	0	0	0	0	0.30103	0	0	0	0	0	0	0	0
0	0	0	0	0	0	0	0	0	0	0	0	0	0	0	0	0	0	0	0	0	0	0	0	0.30103	0	0	0	0	0	1.50515	2.15534	0	0	0	0	0	0	0	1.47712	0	0	0	0	0	0	0	0	0	0
0	0	0	0	0	0	0	0	0	0	0	0	0	0	0	0	0	0	0	0	0	0	0	0	0	0	0	0	0	0	0	0	0	0	0	0	0	0	0	0	0	0	0	0	0	0	0	0	0	0
0	0	0	0	0	0	0	0	0	0	0	0	0	0	0	0	0	0	0	0	0	0	0	0	0	0	0	0	0	0	0	0	0	0	0	0	0	0	2.58092	2.10037	0	0	0.954243	0	0	0	0	0	0	0
0	0	0	0	0	0	0	0	0	0	0	0	0	0	0	0	0	0	0	0	0	0	0	0	0	0	0	0	0	0	0	0	0	0	0	0	0	0	0	0	0	0	0	0	0	0	0	0	0	0
0	0	0	0	0	0	0	0	0	0	0	0	0	0	0	0	0	0	0	0	0	0	0	0	0	0	0	0	0	0	0	0	0	0	0	0	0	0	0	0	0	0	0	0	0	0	0	0	0	0
0	0	0	0	0	0	0	0	0	0	0	0	0	0	0	0	0	0	0	0	0	0	0	0	0	0	0	0	0	0	0	0	0	0	0	0	0	0	0	0	0	0	0	0	0	0	0	0	0	0
0	0	0	0	0	0	0	0	0	0	0	0	0	0	0	0	0	0	0	0	0	0	0	0	0	0	0	0	0	1.87506	2.64933	0	0	0	0	0	0	0	2.65896	0	0	0	1.79934	0	0	0	0	0	0	0
0	0	0	0	0	0	0	0	0	0	0	0	0	0	0	0	0	0	0	0	0	0	0	0	0	0	0	0	0	0	0	0	0	0	0	0	0	0	0	0	0	0	0	0	0	0	0	0	0	0
0	0	0	0	0	0	0	0	0	0	0	0	0	0	0	0	0	0	0	0	0	0	0	0	0	0	0	0	0	1.68124	0	0	0	0	0	0	0	2.33244	0	0	1.53148	2.28103	0	0	0	0	0	0	0	0
0	0	0	0	0	0	0	0	0	0	0	0	0	0	0	0	0	0	0	0	0	0	0	0	0	0	0	0	0	0	0	0	0	0	0	0	0	0	2.11059	0	0	0	0.30103	0	0	0	0	0	0	0
0	0	0	0	0	0	0	0	0	0	0	0	0	0	0	0	0	0	0	0	0	0	0	0	0	0	0	0	0	0	0	0	0	0	0	0	0	0	0	0	0	0	0	0	0	0	0	0	0	0
0	0	0	0	0	0	0	0	0	0	0	0	0	0	0	0	0	0	0	0	0	0	0	0	0	0	0	0	0	0	0	0	0	0	0	0	0	2.6981	0	0	0	2.01284	0	0	0	0	0	0	0	0
0	0	0	0	0	0	0	0	0	0	0	0	0	0	0	0	0	0	0	0	0	0	0	0	0.90309	0	0	0	0	0	1.59106	1.87506	0	0	0	0	0	0	1.66276	1.70757	0	0	0	0	0	0	0	0	0	0
0	0	0	0	0	0	0	0	0	0	0	0	0	0	0	0	0	0	0	0	0	0	0	0	0	0	0	0	0	1.47712	2.24304	0	0	0	0	0	2.44091	0	2.62325	2.49831	0	0	2.02938	0	0	0	0	0	0	0
0	0	0	0	0	0	0	0	0	0	0	0	0	0	0	0	0	0	0	0	0	0	0	0	0	0	0	0	0	0	1.99123	0	0	0	0	0	1.11394	0	2	2.48572	0	0	1.20412	0	0	0	0	0	0	0
0	0	0	0	0	0	0	0	0	0	0	0	0	0	0	0	0	0	0	0	0	0	0	0	0	0	0	0	0	0	0	0	0	0	0	0	0	0.778151	0	0	0	1.70757	0	0	0	0	0	0	0	0
0	0	0	0	0	0	0	0	0	0	0	0	0	0	0	0	0	0	0	0	0	0	0	0	0	0	0	0	0	0	0	0	0	0	0	0	0	0	0	0	0	0	0	0	0	0	0	0	0	0
0	0	0	0	0	0	0	0	0	0	0	0	0	0	0	0	0	0	0	0	0	0	0	0	0	0	0	0	0	0	0	0	0	0	0	0	0	0	0	0	0	0	0	0	0	0	0	0	0	0
0	0	0	0	0	0	0	0	0	0	0	0	0	0	0	0	0	0	0	0	0	0	0	0	0	0	0	0	0	0	0	0	0	0	0	0	0	0	0	0	0	0	0	0	0	0	0	0	0	0
0	0	0	0	0	0	0	0	0	0	0	0	0	0	0	0	0	0	0	0	0	0	0	0	0	0	0	0	0	0	0	0	0	0	0	0	0	0	0	0	0	0	0	0	0	0	0	0	0	0
0	0	0	0	0	0	0	0	0	0	0	0	0	0	0	0	0	0	0	0	0	0	0	0	0	0	0	0	0	0	0	0	0	0	0	0	0	0	0	0	0	0	0	0	0	0	0	0	0	0
0	0	0	0	0	0	0	0	0	0	0	0	0	0	0	0	0	0	0	0	0	0	0	0	0	0	0	0	0	0	0	0	0	0	0	0	0	0	0	0	0	0	0	0	0	0	0	0	0	0
0	0	0	0	0	0	0	0	0	0	0	0	0	0	0	0	0	0	0	0	0	0	0	0	0	0	0	0	0	0	0	0	0	0	0	0	0	0	0	0	0	0	0	0	0	0	0	0	0	0
0	0	0	0	0	0	0	0	0	0	0	0	0	0	0	0	0	0	0	0	0	0	0	0	0	0	0	0	0	0	0	0	0	0	0	0	0	0	0	0	0	0	0	0	0	0	0	0	0	0
0	0	0	0	0	0	0	0	0	0	0	0	0	0	0	0	0	0	0	0	0	0	0	0	0	0	0	0	0	0	0	0	0	0	0	0	0	0	0	0	0	0	0	0	0	0	0	0	0	0
0	0	0	0	0	0	0	0	0	0	0	0	0	0	0	0	0	0	0	0	0	0	0	0	0	0	0	0	0	0	0	0	0	0	0	0	0	0	0	0	0	0	0	0	0	0	0	0	0	0
0	0	0	0	0	0	0	0	0	0	0	0	0	0	0	0	0	0	0	0	0	0	0	0	0	0	0	0	0	0	0	0	0	0	0	0	0	0	0	0	0	0	0	0	0	0	0	0	0	0
0	0	0	0	0	0	0	0	0	0	0	0	0	0	0	0	0	0	0	0	0	0	0	0	0	0	0	0	0	0	0	0	0	0	0	0	0	0	0	0	0	0	0	0	0	0	0	0	0	0
0	0	0	0	0	0	0	0	0	0	0	0	0	0	0	0	0	0	0	0	0	0	0	0	0	0	0	0	0	0	0	0	0	0	0	0	0	0	0	0	0	0	0	0	0	0	0	0	0	0
0	0	0	0	0	0	0	0	0	0	0	0	0	0	0	0	0	0	0	0	0	0	0	0	0	0	0	0	0	0	0	0	0	0	0	0	0	0	0	0	0	0	0	0	0	0	0	0	0	0
0	0	0	0	0	0	0	0	0	0	0	0	0	0	0	0	0	0	0	0	0	0	0	0	0	0	0	0	0	0	0	0	0	0	0	0	0	0	0	0	0	0	0	0	0	0	0	0	0	0
0	0	0	0	0	0	0	0	0	0	0	0	0	0	0	0	0	0	0	0	0	0	0	0	0	0	0	0	0	0	0	0	0	0	0	0	0	0	0	0	0	0	0	0	0	0	0	0	0	0
0	0	0	0	0	0	0	0	0	0	0	0	0	0	0	0	0	0	0	0	0	0	0	0	0	0	0	0	0	0	0	0	0	0	0	0	0	0	0	0	0	0	0	0	0	0	0	0	0	0
0	0	0	0	0	0	0	0	0	0	0	0	0	0	0	0	0	0	0	0	0	0	0	0	0	0	0	0	0	0	0	0	0	0	0	0	0	0	0	0	0	0	0	0	0	0	0	0	0	0
0	0	0	0	0	0	0	0	0	0	0	0	0	0	0	0	0	0	0	0	0	0	0	0	0	0	0	0	0	0	0	0	0	0	0	0	0	0	0	0	0	0	0	0	0	0	0	0	0	0
0	0	0	0	0	0	0	0	0	0	0	0	0	0	0	0	0	0	0	0	0	0	0	0	0	0	0	0	0	0	0	0	0	0	0	0	0	0	0	0	0	0	0	0	0	0	0	0	0	0
0	0	0	0	0	0	0	0	0	0	0	0	0	0	0	0	0	0	0	0	0	0	0	0	0	0	0	0	0	0	0	0	0	0	0	0	0	0	0	0	0	0	0	0	0	0	0	0	0	0
0	0	0	0	0	0	0	0	0	0	0	0	0	0	0	0	0	0	0	0	0	0	0	0	0	0	0	0	0	0	0	0	0	0	0	0	0	0	0	0	0	0	0	0	0	0	0	0	0	0
0	0	0	0	0	0	0	0	0	0	0	0	0	0	0	0	0	0	0	0	0	0	0	0	0	0	0	0	0	0	0	0	0	0	0	0	0	0	0	0	0	0	0	0	0	0	0	0	0	0
0	0	0	0	0	0	0	0	0	0	0	0	0	0	0	0	0	0	0	0	0	0	1.77815	1.57978	0	0	0	0	0	0	0	0	0	0	0	0	0	0	0	0	0	0	0	0	0	0	0	0	0	0
0	0	0	0	0	0	0	0	0	0	0	0	0	0	0	0	0	0	0	0	0	0	0	0	0	0	0	0	0	0	0	0	0	0	0	0	0	0	0	0	0	0	0	0	0	0	0	0	0	0
0	0	0	0	0	0	0	0	0	0	0	0	0	0	0	0	0	0	0	0	0	0	0	0	0	0	0	0	0	0	0	0	0	0	0	0	0	0	0	0	0	0	0	0	0	0	0	0	0	0
0	0	0	0	0	0	0	0	0	0	0	0	0	0	0	0	0	0	0	0	0	0	0	0	0	0	0	0	0	0	0	0	0	0	0	0	0	0	0	0	0	0	0	0	0	0	0	0	0	0
0	0	0	0	0	0	0	0	0	0	0	0	0	0	0	0	0	0	0	0	0	0	0	0	0	0	0	0	0	0	0	0	0	0	0	0	0	0	0	0	0	0	0	0	0	0	0	0	0	0
0	0	0	0	0	0	0	0	0	0	0	0	0	0	0	0	0	0	0	0	0	0	0	0	0	0	0	0	0	0	0	0	0	0	0	0	0	0	0	0	0	0	0	0	0	0	0	0	0	0
0	0	0	0	0	0	0	0	0	0	0	0	0	0	0	0	0	0	0	0	0	0	0	0	0	0	0	0	0	0	0	0	0	0	0	0	0	0	0	0	0	0	0	0	0	0	0	0	0	0
0	0	0	0	0	0	0	0	0	0	0	0	0	0	0	0	0	0	0	0	0	0	0	0	0	0	0	0	0	0	0	0	0	0	0	0	0	0	0	0	0	0	0	0	0	0	0	0	0	0
0	0	0	0	0	0	0	0	0	0	0	0	0	0	0	0	0	0	0	0	0	0	0	0	0	0	0	0	0	0	0	0	0	0	0	0	0	0	0	0	0	0	0	0	0	0	0	0	0	0
0	0	0	0	0	0	0	0	0	0	0	0	0	0	0	0	0	0	0	0	0	0	0	0	0	0	0	0	0	0	0	0	0	0	0	0	0	0	0	0	0	0	0	0	0	0	0	0	0	0
0	0	0	0	0	0	0	0	0	0	0	0	0	0	0	0	0	0	0	0	0	0	0	0	0	0	0	0	0	0	0	0	0	0	0	0	0	0	0	0	0	0	0	0	0	0	0	0	0	0
0	0	0	0	0	0	0	0	0	0	0	0	0	0	0	0	0	0	0	0	0	0	0	0	0	0	0	0	0	0	0	0	0	0	0	0	0	0	0	0	0	0	0	0	0	0	0	0	0	0
0	0	0	0	0	0	0	0	0	0	0	0	0	0	0	0	0	0	0	0	0	0	0	0	0	0	0	0	0	0	0	0	0	0	0	0	0	1.20412	0	0	0	1	0	0	0	0	0	0	0	0
0	0	0	0	0	0	0	0	0	0	0	0	0	0	0	0	0	0	0	0	0	0	0	0	0	0	0	0	0	0	0	0	0	0	0	0	0	0	0	0	0	0.778151	0	0	0	0	0	0	0	0
0	0	0	0	0	0	0	0	0	0	0	0	0	0	0	0	0	0	0	0	0	0	0	0	0	0	0	0	0	0	0	0	0	0	0	0	0	1.41497	0	0	0	0.30103	0	0	0	0	0	0	0	0
0	0	0	0	0	0	0	0	0	0	0	0	0	0	0	0	0	0	0	0	0	0	0	0	0	0	0	0	0	0	0	1.30103	0	0	0	0	0	0	0	1.50515	0	0	0	0	0	0	0	0	0	0
0	0	0	0	0	0	0	0	0	0	0	0	0	0	0	0	0	0	0	0	0	0	0	0	0	0	0	0	0	0	0	0	0	0	0	0	0	0	0	0	0	0	0	0	0	0	0	0	0	0
0	0	0	0	0	0	0	0	0	0	0	0	0	0	0	0	0	0	0	0	0	0	0	0	0	0	0	0	0	0	0	0	0	0	0	0	0	0	0	0	0	0	0	0	0	0	0	0	0	0
0	0	0	0	0	0	0	0	0	0	0	0	0	0	0	0	0	0	0	0	0	0	0	0	0	0	0	0	0	0	0	0	0	0	0	0	0	0	0	0	0	0	0	0	0	0	0	0	0	0
0	0	0	0	0	0	0	0	0	0	0	0	0	0	0	0	0	0	0	0	0	0	0	0	0	0	0	0	0	0	0	0	0	0	0	0	0	0	0	0	0	0	0	0	0	0	0	0	0	0
0	0	0	0	0	0	0	0	0	0	0	0	0	0	0	0	0	0	0	0	0	0	0	0	0	0	0	0	0	0	0	0	0	0	0	0	0	0	0	0	0	0	0	0	0	0	0	0	0	0
0	0	0	0	0	0	0	0	0	0	0	0	0	0	0	0	0	0	0	0	0	0	0	0	0	0	0	0	0	0	0	0	0	0	0	0	0	0	0	0	0	0	0	0	0	0	0	0	0	0
0	0	0	0	0	0	0	0	0	0	0	0	0	0	0	0	0	0	0	0	0	0	0	0	0	0	0	0	0	0	0	0	0	0	0	0	0	0	0	0	0	0	0	0	0	0	0	0	0	0
0	0	0	0	0	0	0	0	0	0	0	0	0	0	0	0	0	0	0	0	0	0	0	0	0	0	0	0	0	0	0	0	0	0	0	0	0	0	0	0	0	0	0	0	0	0	0	0	0	0
0	0	0	0	0	0	0	0	0	0	0	0	0	0	0	0	0	0	0	0	0	0	0	0	0	0	0	0	0	0	0	0	0	0	0	0	0	0	0	0	0	0	0	0	0	0	0	0	0	0
0	0	0	0	0	0	0	0	0	0	0	0	0	0	0	0	0	0	0	0	0	0	0	0	0	0	0	0	0	0	0	0	0	0	0	0	0	0	0	0	0	0	0	0	0	0	0	0	0	0
0	0	0	0	0	0	0	0	0	0	0	0	0	0	0	0	0	0	0	0	0	0	0	0	0	0	0	0	0	0	0	0	0	0	0	0	0	0	0	0	0	0	0	0	0	0	0	0	0	0
0	0	0	0	0	0	0	0	0	0	0	0	0	0	0	0	0	0	0	0	0	0	0	0	0	0	0	0	0	0	0	0	0	0	0	0	0	0	0	0	0	0	0	0	0	0	0	0	0	0
0	0	0	0	0	0	0	0	0	0	0	0	0	0	0	0	0	0	0	0	0	0	0	0	0	0	0	0	0	0	0	0	0	0	0	0	0	0	0	0	0	0	0	0	0	0	0	0	0	0
0	0	0	0	0	0	0	0	0	0	0	0	0	0	0	0	0	0	0	0	0	0	0	0	0	0	0	0	0	0	0	0	0	0	0	0	0	0	0	0	0	0	0	0	0	0	0	0	0	0
0	0	0	0	0	0	0	0	0	0	0	0	0	0	0	0	0	0	0	0	0	0	0	0	0	0	0	0	0	0	0	0	0	0	0	0	0	0	0	0	0	0	0	0	0	0	0	0	0	0
0	0	0	0	0	0	0	0	0	0	0	0	0	0	0	0	0	0	0	0	0	0	0	0	0	0	0	0	0	0	0	0	0	0	0	0	0	0	0	0	0	0	0	0	0	0	0	0	0	0
0	0	0	0	0	0	0	0	0	0	0	0	0	0	0	0	0	0	0	0	0	0	0	0	0	0	0	0	0	0	0	0	0	0	0	0	0	0	0	0	0	0	0	0	0	0	0	0	0	0
0	0	0	0	0	0	0	0	0	0	0	0	0	0	0	0	0	0	0	0	0	0	0	0	0	0	0	0	0	0	0	0	0	0	0	0	0	0.69897	0	0	0	1.39794	0	0	0	0	0	0	0	0
0	0	0	0	0	0	0	0	0	0	0	0	0	0	0	0	0	0	0	0	0	0	0	0	0	0	0	0	0	0.30103	0	0	0	0	0	0	0	0.477121	0	0	0	0	0	0	0	0	0	0	0	0
0	0	0	0	0	0	0	0	0	0	0	0	0	0	0	0	0	0	0	0	0	0	0	0	2.59988	2.0607	0	0	0	0	2.96047	2.96047	2.75587	0	0	0	0	0	3.22167	2.87506	0	0	0	0	0	0	0	0	0	0
0	0	0	0	0	0	0	0	0	0	0	0	0	0	0	0	0	0	0	0	0	0	0	0	0	0	0	0	0	0	0	1.50515	0	0	0	0	0	0	0	0	0	0	0	0	0	0	0	0	0	0
0	0	0	0	0	0	0	0	0	0	0	0	0	0	0	0	0	0	0	0	0	0	0	0	0	0	0	0	0	0	0	0	0	0	0	0	0	0	0	0	0	0	0	0	0	0	0	0	0	0
0	0	0	0	0	0	0	0	0	0	0	0	0	0	0	0	0	0	0	0	0	0	0	0	0	0	0	0	0	0	0	0	0	0	0	0	0	0	0	0	0	0	0	0	0	0	0	0	0	0
0	0	0	0	0	0	0	0	0	0	0	0	0	0	0	0	0	0	0	0	0	0	0	0	0	0	0	0	0	0	0	0	0	0	0	0	0	0	0	0	0	0	0	0	0	0	0	0	0	0
0	0	0	0	0	0	0	0	0	0	0	0	0	0	0	0	0	0	0	0	0	0	0	0	0	0	0	0	0	0	0	0	0	0	0	0	0	0	0	0	0	0	0	0	0	0	0	0	0	0
0	0	0	0	0	0	0	0	0	0	0	0	0	0	0	0	0	0	0	0	0	0	0	0	0	0	0	0	0	0	0	0	0	0	0	0	0	0	0	0	0	0	0	0	0	0	0	0	0	0
0	0	0	0	0	0	0	0	0	0	0	0	0	0	0	0	0	0	0	0	0	0	0	0	0	0	0	0	0	0	0	0	0	0	0	0	0	0	0	0	0	0	0	0	0	0	0	0	0	0
0	0	0	0	0	0	0	0	0	0	0	0	0	0	0	0	0	0	0	0	0	0	0	0	0	0	0	0	0	0	0	0	0	0	0	0	0	0	0	0	0	0	0	0	0	0	0	0	0	0
0	0	0	0	0	0	0	0	0	0	0	0	0	0	0	0	0	0	0	0	0	0	0	0	0	0	0	0	0	0	0	0	0	0	0	0	0	0	0	0	0	0	0	0	0	0	0	0	0	0
0	0	0	0	0	0	0	0	0	0	0	0	0	0	0	0	0	0	0	0	0	0	0	0	0	0	0	0	0	0	0	0	0	0	0	0	0	0	0	0	0	0	0	0	0	0	0	0	0	0
0	0	0	0	0	0	0	0	0	0	0	0	0	0	0	0	0	0	0	0	0	0	0	0	0	0	0	0	0	0	0	0	0	0	0	0	0	0	0	0	0	0	0	0	0	0	0	0	0	0
0	0	0	0	0	0	0	0	0	0	0	0	0	0	0	0	0	0	0	0	0	0	0	0	0	0	0	0	0	0	0	0	0	0	0	0	0	0	0	0	0	0	0	0	0	0	0	0	0	0
0	0	0	0	0	0	0	0	0	0	0	0	0	0	0	0	0	0	0	0	0	0	0	0	0	0	0	0	0	0	0	0	0	0	0	0	0	0	0	0	0	0	0	0	0	0	0	0	0	0
0	0	0	0	0	0	0	0	0	0	0	0	0	0	0	0	0	0	0	0	0	0	0	0	0	0	0	0	0	0	0	0	0	0	0	0	0	0	0	0	0	0	0	0	0	0	0	0	0	0
0	0	0	0	0	0	0	0	0	0	0	0	0	0	0	0	0	0	0	0	0	0	0	0	0	0	0	0	0	0	0	0	0	0	0	0	0	0	0	0	0	0	0	0	0	0	0	0	0	0
0	0	0	0	0	0	0	0	0	0	0	0	0	0	0	0	0	0	0	0	0	0	0	0	0	0	0	0	0	0	0	0	0	0	0	0	0	0	0	0	0	0	0	0	0	0	0	0	0	0
0	0	0	0	0	0	0	0	0	0	0	0	0	0	0	0	0	0	0	0	0	0	0	0	0	0	0	0	0	0	0	0	0	0	0	0	0	0	0	0	0	0	0	0	0	0	0	0	0	0
0	0	0	0	0	0	0	0	0	0	0	0	0	0	0	0	0	0	0	0	0	0	0	0	0	0	0	0	0	0	0	0	0	0	0	0	0	0	0	0	0	0	0	0	0	0	0	0	0	0
0	0	0	0	0	0	0	0	0	0	0	0	0	0	0	0	0	0	0	0	0	0	0	0	0	0	0	0	0	0	0	0	0	0	0	0	0	0	0	0	0	0	0	0	0	0	0	0	0	0
0	0	0	0	0	0	0	0	0	0	0	0	0	0	0	0	0	0	0	0	0	0	0	0	0	0	0	0	0	0	0	0	0	0	0	0	0	0	0	0	0	0	0	0	0	0	0	0	0	0
0	0	0	0	0	0	0	0	0	0	0	0	0	0	0	0	0	0	0	0	0	0	0	0	0	0	0	0	0	0	0	0	0	0	0	0	0	0	0	0	0	0	0	0	0	0	0	0	0	0
0	0	0	0	0	0	0	0	0	0	0	0	0	0	0	0	0	0	0	0	0	0	0	0	0	0	0	0	0	0	0	0	0	0	0	0	0	0	0	0	0	0	0	0	0	0	0	0	0	0
0	0	0	0	0	0	0	0	0	0	0	0	0	0	0	0	0	0	0	0	0	0	0	0	0	0	0	0	0	0	0	0	0	0	0	0	0	0	0	0	0	0	0	0	0	0	0	0	0	0
0	0	0	0	0	0	0	0	0	0	0	0	0	0	0	0	0	0	0	0	0	0	0	0	0	0	0	0	0	0	0	0	0	0	0	0	0	0	0	0	0	0	0	0	0	0	0	0	0	0
0	0	0	0	0	0	0	0	0	0	0	0	0	0	0	0	0	0	0	0	0	0	0	0	0	0	0	0	0	0	0	0	0	0	0	0	0	0	0	0	0	0	0	0	0	0	0	0	0	0
0	0	0	0	0	0	0	0	0	0	0	0	0	0	0	0	0	0	0	0	0	0	0	0	0	0	0	0	0	0	0	0	0	0	0	0	0	0	0	0	0	0	0	0	0	0	0	0	0	0
0	0	0	0	0	0	0	0	0	0	0	0	0	0	0	0	0	0	0	0	0	0	0	0	0	0	0	0	0	0	0	0	0	0	0	0	0	0	0	0	0	0	0	0	0	0	0	0	0	0
0	0	0	0	0	0	0	0	0	0	0	0	0	0	0	0	0	0	0	0	0	0	0	0	0	0	0	0	0	0	0	0	0	0	0	0	0	0	0	0	0	0	0	0	0	0	0	0	0	0
0	0	0	0	0	0	0	0	0	0	0	0	0	0	0	0	0	0	0	0	0	0	0	0	0	0	0	0	0	0	0	0	0	0	0	0	0	0	0	0	0	0	0	0	0	0	0	0	0	0
0	0	0	0	0	0	0	0	0	0	0	0	0	0	0	0	0	0	0	0	0	0	0	0	0	0	0	0	0	0	0	0	0	0	0	0	0	0	0	0	0	0	0	0	0	0	0	0	0	0
0	0	0	0	0	0	0	0	0	0	0	0	0	0	0	0	0	0	0	0	0	0	0	0	0	0	0	0	0	0	0	0	0	0	0	0	0	0	0	0	0	0	0	0	0	0	0	0	0	0
0	0	0	0	0	0	0	0	0	0	0	0	0	0	0	0	0	0	0	0	0	0	0	0	0	0	0	0	0	0	0	0	0	0	0	0	0	0	0	0	0	0	0	0	0	0	0	0	0	0
0	0	0	0	0	0	0	0	0	0	0	0	0	0	0	0	0	0	0	0	0	0	0	0	0	0	0	0	0	0	0	0	0	0	0	0	0	0	0	0	0	0	0	0	0	0	0	0	0	0
0	0	0	0	0	0	0	0	0	0	0	0	0	0	0	0	0	0	0	0	0	0	0	0	0	0	0	0	0	0	0	0	0	0	0	0	0	0	0	0	0	0	0	0	0	0	0	0	0	0
0	0	0	0	0	0	0	0	0	0	0	0	0	0	0	0	0	0	0	0	0	0	0	0	0	0	0	0	0	0	0	0	0	0	0	0	0	0	0	0	0	0	0	0	0	0	0	0	0	0
0	0	0	0	0	0	0	0	0	0	0	0	0	0	0	0	0	0	0	0	0	0	0	0	0	0	0	0	0	0	0	0	0	0	0	0	0	0	0	0	0	0	0	0	0	0	0	0	0	0
0	0	0	0	0	0	0	0	0	0	0	0	0	0	0	0	0	0	0	0	0	0	0	0	0	0	0	0	0	0	0	0	0	0	0	0	0	0	0	0	0	0	0	0	0	0	0	0	0	0
0	0	0	0	0	0	0	0	0	0	0	0	0	0	0	0	0	0	0	0	0	0	0	0	0	0	0	0	0	0	0	0	0	0	0	0	0	0	0	0	0	0	0	0	0	0	0	0	0	0
0	0	0	0	0	0	0	0	0	0	0	0	0	0	0	0	0	0	0	0	0	0	0	0	0	0	0	0	0	0	0	0	0	0	0	0	0	0	0	0	0	0	0	0	0	0	0	0	0	0
0	0	0	0	0	0	0	0	0	0	0	0	0	0	0	0	0	0	0	0	0	0	0	0	0	0	0	0	0	0	0	0	0	0	0	0	0	0	0	0	0	0	0	0	0	0	0	0	0	0
0	0	0	0	0	0	0	0	0	0	0	0	0	0	0	0	0	0	0	0	0	0	0	0	0	0	0	0	0	0	0	0	0	0	0	0	0	0	0	0	0	0	0	0	0	0	0	0	0	0
0	0	0	0	0	0	0	0	0	0	0	0	0	0	0	0	0	0	0	0	0	0	0	0	0	0	0	0	0	0	0	0	0	0	0	0	0	0	0	0	0	0	0	0	0	0	0	0	0	0
0	0	0	0	0	0	0	0	0	0	0	0	0	0	0	0	0	0	0	0	0	0	0	0	0	0	0	0	0	0	0	0	0	0	0	0	0	0	0	0	0	0	0	0	0	0	0	0	0	0
0	0	0	0	0	0	0	0	0	0	0	0	0	0	0	0	0	0	0	0	0	0	0	0	0	0	0	0	0	0	0	0	0	0	0	0	0	0	0	0	0	0	0	0	0	0	0	0	0	0
0	0	0	0	0	0	0	0	0	0	0	0	0	0	0	0	0	0	0	0	0	0	0	0	0	0	0	0	0	0	0	0	0	0	0	0	0	0	0	0	0	0	0	0	0	0	0	0	0	0
0	0	0	0	0	0	0	0	0	0	0	0	0	0	0	0	0	0	0	0	0	0	0	0	0	0	0	0	0	0	0	0	0	0	0	0	0	0	0	0	0	0	0	0	0	0	0	0	0	0
0	0	0	0	0	0	0	0	0	0	0	0	0	0	0	0	0	0	0	0	0	0	0	0	0	0	0	0	0	0	0	0	0	0	0	0	0	0	0	0	0	0	0	0	0	0	0	0	0	0
0	0	0	0	0	0	0	0	0	0	0	0	0	0	0	0	0	0	0	0	0	0	0	0	0	0	0	0	0	0	0	0	0	0	0	0	0	0	0	0	0	0	0	0	0	0	0	0	0	0
0	0	0	0	0	0	0	0	0	0	0	0	0	0	0	0	0	0	0	0	0	0	0	0	0	0	0	0	0	0	0	0	0	0	0	0	0	0	0	0	0	0	0	0	0	0	0	0	0	0
0	0	0	0	0	0	0	0	0	0	0	0	0	0	0	0	0	0	0	0	0	0	2.16137	2.04922	0	0	0	0	0	0	0	0	0	0	0	0	0	0	0	0	0	0	0	0	0	0	0	0	0	0
0	0	0	0	0	0	0	0	0	0	0	0	0	0	0	0	0	0	0	0	0	0	0	0	0	0	0	0	0	0	0	0	0	0	0	0	0	0	0	0	0	0	0	0	0	0	0	0	0	0
0	0	0	0	0	0	0	0	0	0	0	0	0	0	0	0	0	0	0	0	0	0	0	0	0	0	0	0	0	0	0	0	0	0	0	0	0	0	0	0	0	0	0	0	0	0	0	0	0	0
0	0	0	0	0	0	0	0	0	0	0	0	0	0	0	0	0	0	0	0	0	0	0	0	0	0	0	0	0	0	0	0	0	0	0	0	0	0	0	0	0	0	0	0	0	0	0	0	0	0
0	0	0	0	0	0	0	0	0	0	0	0	0	0	0	0	0	0	0	0	0	0	0	0	0	0	0	0	0	0	0	0	0	0	0	0	0	0	0	0	0	0	0	0	0	0	0	0	0	0
0	0	0	0	0	0	0	0	0	0	0	0	0	0	0	0	0	0	0	0	0	0	0	0	0	0	0	0	0	0	0	0	0	0	0	0	0	0	0	0	0	0	0	0	0	0	0	0	0	0
0	0	0	0	0	0	0	0	0	0	0	0	0	0	0	0	0	0	0	0	0	0	0	0	0	0	0	0	0	0	0	0	0	0	0	0	0	0	0	0	0	0	0	0	0	0	0	0	0	0
0	0	0	0	0	0	0	0	0	0	0	0	0	0	0	0	0	0	0	0	0	0	0	0	0	0	0	0	0	0	0	0	0	0	0	0	0	0	0	0	0	0	0	0	0	0	0	0	0	0
0	0	0	0	0	0	0	0	0	0	0	0	0	0	0	0	0	0	0	0	0	0	0	0	0	0	0	0	0	0	0	0	0	0	0	0	0	0	0	0	0	0	0	0	0	0	0	0	0	0
0	0	0	0	0	0	0	0	0	0	0	0	0	0	0	0	0	0	0	0	0	0	0	0	0	0	0	0	0	0	0	0	0	0	0	0	0	0	0	0	0	0	0	0	0	0	0	0	0	0
0	0	0	0	0	0	0	0	0	0	0	0	0	0	0	0	0	0	0	0	0	0	0	0	0	0	0	0	0	0	0	0	0	0	0	0	0	0	0	0	0	0	0	0	0	0	0	0	0	0
0	0	0	0	0	0	0	0	0	0	0	0	0	0	0	0	0	0	0	0	0	0	0	0	0	0	0	0	0	0	0	0	0	0	0	0	0	0	0	0	0	0	0	0	0	0	0	0	0	0
0	0	0	0	0	0	0	0	0	0	0	0	0	0	0	0	0	0	0	0	0	0	0	0	0	0	0	0	0	0	0	0	0	0	0	0	0	0	0	0	0	0	0	0	0	0	0	0	0	0
0	0	0	0	0	0	0	0	0	0	0	0	0	0	0	0	0	0	0	0	0	0	0	0	0	0	0	0	0	0	0	0	0	0	0	0	0	0	0	0	0	0	0	0	0	0	0	0	0	0
0	0	0	0	0	0	0	0	0	0	0	0	0	0	0	0	0	0	0	0	0	0	0	0	0	0	0	0	0	0	0	0	0	0	0	0	0	0	0	0	0	0	0	0	0	0	0	0	0	0
0	0	0	0	0	0	0	0	0	0	0	0	0	0	0	0	0	0	0	0	0	0	0	0	0	0	0	0	0	0	0	0	0	0	0	0	0	0	0	0	0	0	0	0	0	0	0	0	0	0
0	0	0	0	0	0	0	0	0	0	0	0	0	0	0	0	0	0	0	0	0	0	0	0	0	0	0	0	0	0	0	0	0	0	0	0	0	0	0	0	0	0	0	0	0	0	0	0	0	0
0	0	0	0	0	0	0	0	0	0	0	0	0	0	0	0	0	0	0	0	0	0	0	0	0	0	0	0	0	0	0	0	0	0	0	0	0	0	0	0	0	0	0	0	0	0	0	0	0	0
0	0	0	0	0	0	0	0	0	0	0	0	0	0	0	0	0	0	0	0	0	0	0	0	0	0	0	0	0	0	0	0	0	0	0	0	0	0	0	0	0	0	0	0	0	0	0	0	0	0
0	0	0	0	0	0	0	0	0	0	0	0	0	0	0	0	0	0	0	0	0	0	0	0	0	0	0	0	0	0	0	0	0	0	0	0	0	0	0	0	0	0	0	0	0	0	0	0	0	0
0	0	0	0	0	0	0	0	0	0	0	0	0	0	0	0	0	0	0	0	0	0	0	0	0	0	0	0	0	0	0	0	0	0	0	0	0	0	0	0	0	0	0	0	0	0	0	0	0	0
0	0	0	0	0	0	0	0	0	0	0	0	0	0	0	0	0	0	0	0	0	0	0	0	0	0	0	0	0	0	0	0	0	0	0	0	0	0	0	0	0	0	0	0	0	0	0	0	0	0
0	0	0	0	0	0	0	0	0	0	0	0	0	0	0	0	0	0	0	0	0	0	0	0	0	0	0	0	0	0	0	0	0	0	0	0	0	0	0	0	0	0	0	0	0	0	0	0	0	0
0	0	0	0	0	0	0	0	0	0	0	0	0	0	0	0	0	0	0	0	0	0	0	0	0	0	0	0	0	0	0	0	0	0	0	0	0	0	0	0	0	0	0	0	0	0	0	0	0	0
0	0	0	0	0	0	0	0	0	0	0	0	0	0	0	0	0	0	0	0	0	0	0	0	0	0	0	0	0	0	0	0	0	0	0	0	0	0	0	0	0	0	0	0	0	0	0	0	0	0
0	0	0	0	0	0	0	0	0	0	0	0	0	0	0	0	0	0	0	0	0	0	0	0	0	0	0	0	0	0	0	0	0	0	0	0	0	0	0	0	0	0	0	0	0	0	0	0	0	0
0	0	0	0	0	0	0	0	0	0	0	0	0	0	0	0	0	0	0	0	0	0	0	0	0	0	0	0	0	0	0	0	0	0	0	0	0	0	0	0	0	0	0	0	0	0	0	0	0	0
0	0	0	0	0	0	0	0	0	0	0	0	0	0	0	0	0	0	0	0	0	0	0	0	0	0	0	0	0	0	0	0	0	0	0	0	0	0	0	0	0	0	0	0	0	0	0	0	0	0
0	0	0	0	0	0	0	0	0	0	0	0	0	0	0	0	0	0	0	0	0	0	0	0	0	0	0	0	0	0	0	0	0	0	0	0	0	0	0	0	0	0	0	0	0	0	0	0	0	0
0	0	0	0	0	0	0	0	0	0	0	0	0	0	0	0	0	0	0	0	0	0	0	0	0	0	0	0	0	0	0	0	0	0	0	0	0	0	0	0	0	0	0	0	0	0	0	0	0	0
0	0	0	0	0	0	0	0	0	0	0	0	0	0	0	0	0	0	0	0	0	0	0	0	0	0	0	0	0	0	0	0	0	0	0	0	0	0	0	0	0	0	0	0	0	0	0	0	0	0
0	0	0	0	0	0	0	0	0	0	0	0	0	0	0	0	0	0	0	0	0	0	0	0	0	0	0	0	0	0	0	0	0	0	0	0	0	0	0	0	0	0	0	0	0	0	0	0	0	0
0	0	0	0	0	0	0	0	0	0	0	0	0	0	0	0	0	0	0	0	0	0	0	0	0	0	0	0	0	0	0	0	0	0	0	0	0	0	0	0	0	0	0	0	0	0	0	0	0	0
0	0	0	0	0	0	0	0	0	0	0	0	0	0	0	0	0	0	0	0	0	0	0	0	0	0	0	0	0	0	0	0	0	0	0	0	0	0	0	0	0	0	0	0	0	0	0	0	0	0
0	0	0	0	0	0	0	0	0	0	0	0	0	0	0	0	0	0	0	0	0	0	0	0	0	0	0	0	0	0	0	0	0	0	0	0	0	0	0	0	0	0	0	0	0	0	0	0	0	0
0	0	0	0	0	0	0	0	0	0	0	0	0	0	0	0	0	0	0	0	0	0	0	0	0	0	0	0	0	0	0	0	0	0	0	0	0	0	0	0	0	0	0	0	0	0	0	0	0	0
0	0	0	0	0	0	0	0	0	0	0	0	0	0	0	0	0	0	0	0	0	0	0	0	0	0	0	0	0	0	0	0	0	0	0	0	0	0	0	0	0	0	0	0	0	0	0	0	0	0
0	0	0	0	0	0	0	0	0	0	0	0	0	0	0	0	0	0	0	0	0	0	0	0	0	0	0	0	0	0	0	0	0	0	0	0	0	0	0	0	0	0	0	0	0	0	0	0	0	0
0	0	0	0	0	0	0	0	0	0	0	0	0	0	0	0	0	0	0	0	0	0	0	0	0	0	0	0	0	0	0	0	0	0	0	0	0	0	0	0	0	0	0	0	0	0	0	0	0	0
0	0	0	0	0	0	0	0	0	0	0	0	0	0	0	0	0	0	0	0	0	0	0	0	0	0	0	0	0	0	0	0	0	0	0	0	0	0	0	0	0	0	0	0	0	0	0	0	0	0
0	0	0	0	0	0	0	0	0	0	0	0	0	0	0	0	0	0	0	0	0	0	0	0	0	0	0	0	0	0	0	0	0	0	0	0	0	0	0	0	0	0	0	0	0	0	0	0	0	0
0	0	0	0	0	0	0	0	0	0	0	0	0	0	0	0	0	0	0	0	0	0	0	0	0	0	0	0	0	0	0	0	0	0	0	0	0	0	0	0	0	0	0	0	0	0	0	0	0	0
0	0	0	0	0	0	0	0	0	0	0	0	0	0	0	0	0	0	0	0	0	0	0	0	0	0	0	0	0	0	0	0	0	0	0	0	0	0	0	0	0	0	0	0	0	0	0	0	0	0
0	0	0	0	0	0	0	0	0	0	0	0	0	0	0	0	0	0	0	0	0	0	0	0	0	0	0	0	0	0	0	0	0	0	0	0	0	0	0	0	0	0	0	0	0	0	0	0	0	0
0	0	0	0	0	0	0	0	0	0	0	0	0	0	0	0	0	0	0	0	0	0	0	0	0	0	0	0	0	0	0	0	0	0	0	0	0	0	0	0	0	0	0	0	0	0	0	0	0	0
0	0	0	0	0	0	0	0	0	0	0	0	0	0	0	0	0	0	0	0	0	0	0	0	0	0	0	0	0	0	0	0	0	0	0	0	0	0	0	0	0	0	0	0	0	0	0	0	0	0
0	0	0	0	0	0	0	0	0	0	0	0	0	0	0	0	0	0	0	0	0	0	0	0	0	0	0	0	0	0	0	0	0	0	0	0	0	0	0	0	0	0	0	0	0	0	0	0	0	0
0	0	0	0	0	0	0	0	0	0	0	0	0	0	0	0	0	0	0	0	0	0	0	0	0	0	0	0	0	0	0	0	0	0	0	0	0	0	0	0	0	0	0	0	0	0	0	0	0	0
0	0	0	0	0	0	0	0	0	0	0	0	0	0	0	0	0	0	0	0	0	0	0	0	0	0	0	0	0	0	0	0	0	0	0	0	0	0	0	0	0	0	0	0	0	0	0	0	0	0
[truncated: 350 more columns]

## Sheet: Panel D - edge usage AWS
0	1.30103	1.82607	0	0	0	1	0.30103	0.30103	0	0.30103	0.477121	1	0.60206	0	0.954243	0	0.60206	0.477121	0	0.845098	0	0	0.69897	0	0	0	0	0	0	0	0	0	0	0	0	0	0	0	0	0	0	0	0.477121	0.90309	0	0	0	0	0
0.778151	0	0.69897	0.845098	0	0	0	0.477121	0.30103	1.11394	1.23045	1.97313	0.954243	0	1.04139	0	0	1.14613	0	0.30103	0.477121	0.30103	0	0.477121	0	0	0	0	0	0	0	0	0	0	0	0	0	0	0	0	0	0	0	0	0	0	0	0	0	0
1.41497	0.477121	0	1.14613	1.88081	0.845098	1	0	0.30103	0	0.477121	0.30103	0	0	0	0.69897	0	0	0.60206	0	0.60206	0	0	0.954243	0	0	0	0	0	0	0	0	0	0	0	0	0	0	0	0	0	0	0	0	0	0	0	0	0	0
0	1	1.25527	0	0.477121	0	2.06819	1.20412	0	0	0.69897	0.954243	0	0.69897	0	0	0.30103	0	0	0.30103	0.477121	0	0.30103	0	0	0	0	0	0	0	0	0	0	0	0	0	0	0	0	0	0	0	0	0.778151	0	0	0	0	0	0
1.14613	0	1.38021	0.477121	0	1.25527	0.69897	0.477121	0.845098	0.477121	0	0.60206	1.32222	1.04139	0.69897	0	0	0	0.477121	0.778151	0	0	0	0	0	0	0	0	0	0	0	0	0	0	0	0	0	0	0	0	0	0	0	1.20412	1.53148	0	0	0	0	0
0	0	0.477121	0	1.96379	0	0	0.954243	1.41497	1.32222	0	0.477121	0	0.477121	0	0	0	0.60206	0	0	0	0	0.30103	0.69897	0	0	0	0	0	0	0	0	0	0	0	0	0	0	0	0	0	0	0	0.845098	0	0	0	0	0	0
0	0	0.69897	1.95904	1.07918	0	0	0.477121	1.93952	0	0.60206	0.30103	0	0.30103	0	0.845098	0.60206	1.38021	0.30103	0.30103	0	0.30103	0	0	0	0	0	0	0	0	0	0	0	0	0	0	0	0	0	0	0	0	0	0.30103	1.25527	0	0	0	0	0
0	0.60206	0	1.39794	0	1.32222	0	0	1.4624	0	1	0.30103	0	0	0	0	0	0	0	0	0.477121	0	1.73239	0.30103	0	0	0	0	0	0	0	0	0	0	0	0	0	0	0	0	0	0	0	0.477121	0.477121	0	0	0	0	0
0.477121	0.477121	0.90309	0	1.11394	1.90849	1.69897	0.477121	0	1.04139	0.954243	0.477121	0.30103	0	0	0	0	0	0.30103	0.30103	0	0	0	0	0	0	0	0	0	0	0	0	0	0	0	0	0	0	0	0	0	0	0	1	1.14613	0	0	0	0	0
0	1.25527	0	0	0	1.54407	0.60206	0	0.477121	0	0.30103	1.57978	1.07918	0	0	0.845098	0	0.69897	0	0	0.477121	0.60206	0	0.60206	0	0	0	0	0	0	0	0	0	0	0	0	0	0	0	0	0	0	0	0.30103	0.477121	0	0	0	0	0
0.477121	1.50515	0.90309	0.778151	0	0.30103	0.778151	1.43136	0.954243	0.69897	0	0.477121	0.30103	0.477121	1.23045	1.11394	0.30103	1.36173	0	0	0.845098	0	0.778151	0	0	0	0	0	0	0	0	0	0	0	0	0	0	0	0	0	0	0	0	0.69897	0.845098	0	0	0	0	0
0.477121	1.5682	0.30103	0.69897	0.477121	0	0.30103	0.30103	0.30103	1.27875	0.30103	0	0.477121	0.30103	0	0	0	0.69897	0	0.60206	0	0	1.39794	0	0	0	0	0	0	0	0	0	0	0	0	0	0	0	0	0	0	0	0	0.69897	1.11394	0	0	0	0	0
0.60206	1.27875	0	0	0.778151	0	0.60206	0.30103	0.30103	1.53148	0	1.30103	0	1.36173	0	0.60206	0.845098	0.30103	0	0.30103	0.477121	0.30103	0.60206	1.43136	0	0	0	0	0	0	0	0	0	0	0	0	0	0	0	0	0	0	0	0	0	0	0	0	0	0
0.30103	0	0	0.30103	0.60206	0.477121	0	0	0	0	0	0	1.20412	0	1.34242	1.17609	1	0	0.60206	0	1.43136	1.50515	1.91381	0	0	0	0	0	0	0	0	0	0	0	0	0	0	0	0	0	0	0	0	0	0	0	0	0	0	0
0	0.954243	0	0	0.60206	0	0	0	0	0	1.59106	0	0	1.11394	0	0.30103	0.30103	1.63347	0.69897	0	0	0.477121	1.59106	0.477121	0	0	0	0	0	0	0	0	0	0	0	0	0	0	0	0	0	0	0	0	0	0	0	0	0	0
0.477121	0	0.69897	0	0	0	0.778151	0	0	0.778151	0.60206	0	1.04139	1.34242	0.60206	0	1.60206	0.30103	0.778151	0	0.69897	0.30103	0	1.65321	0	0	0	0	0	0	0	0	0	0	0	0	0	0	0	0	0	0	0	0	0	0	0	0	0	0
0	0	0	0.477121	0	0	0.30103	0	0	0	0	0	0.845098	1.27875	0.60206	1.17609	0	1.04139	0.778151	1.38021	0.477121	0.477121	0.778151	0	0	0	0	0	0	0	0	0	0	0	0	0	0	0	0	0	0	0	0	0	0	0	0	0	0	0
0.845098	1.44716	0.30103	0	0	0.60206	1.11394	0	0	1.04139	1.4624	0.69897	0.778151	0.30103	1.77815	0.60206	0.954243	0	1.77085	0	0.477121	0	0	0	0	0	0	0	0	0	0	0	0	0	0	0	0	0	0	0	0	0	0	1.07918	1.57978	0	0	0	0	0
0.477121	0	0.60206	0	0.30103	0	0	0	0.30103	0	0	0	0	0	0.30103	0.60206	0	1.68124	0	1.53148	1.44716	0.69897	1.04139	0.69897	0	0	0	0	0	0	0	0	0	0	0	0	0	0	0	0	0	0	0	0	0	0	0	0	0	0
0	0.30103	0	0.30103	0.477121	0	0	0	0.477121	0	0	0	0.60206	0.477121	0	0.30103	0.69897	0	1.64345	0	0	0.477121	0	1.27875	0	0	0	0	0	0	0	0	0	0	0	0	0	0	0	0	0	0	0	0	0	0	0	0	0	0
0.778151	0.60206	0.69897	0.30103	0	0	0	0.69897	0	1.04139	0	0	0.778151	1.25527	0.30103	1	0.30103	0.69897	1.36173	0	0	0	1.4624	0.30103	0	0	0	0	0	0	0	0	0	0	0	0	0	0	0	0	0	0	0	0.778151	1.17609	0	0	0	0	0
0	0.60206	0	0	0	0	0	0	0	0.954243	0	0	0.30103	1.41497	0.60206	0.60206	0.477121	0	0.778151	0.30103	0	0	1	1.82607	0	0	0	0	0	0	0	0	0	0	0	0	0	0	0	0	0	0	0	0	0	0	0	0	0	0
0.845098	1.04139	0.69897	0.69897	0	0.69897	0	1.34242	0	0.60206	0.69897	1.27875	1.04139	1.76343	1.47712	1.17609	0.954243	0	1.14613	0	1.04139	0.477121	0	0	0	0	0	0	0	0	0	0	0	0	0	0	0	0	0	0	0	0	0	0.845098	0.69897	1.6721	0	0	0	0
0.69897	0.477121	0.778151	0	0.30103	0.477121	0	0.477121	0	0.778151	0	0	0.69897	1	0.477121	1.04139	0.30103	0	0.845098	1.11394	0.30103	1.716	0.60206	0	0	0	0	0	0	0	0	0	0	0	0	0	0	0	0	0	0	0	0	0.778151	1.25527	1.47712	0	0	0	0
0	0	0	0	0	0	0	0	0	0	0	0	0	0	0	0	0	0	0	0	0	0	0	0	0	0	0	0	0	0	1.49136	0.60206	1.80618	0	0	0.477121	0.477121	0.30103	0.60206	0.30103	0.477121	0.30103	0	0	0	0	0	0	0	0
0	0	0	0	0	0	0	0	0	0	0	0	0	0	0	0	0	0	0	0	0	0	0	0	0	0	1.17609	0.30103	1.20412	0	0	0	1.39794	0.477121	1.30103	0	0	0	0	0.477121	0	0	0	0	0	0	1.23045	0	0	0
0	0	0	0	0	0	0	0	0	0	0	0	0	0	0	0	0	0	0	0	0	0	0	0	0	1.27875	0	1.89763	1.86332	0	0	0	0	0.778151	0	0	0	0	0	0	0	0	0	0	0	0	0.477121	0	0	0
0	0	0	0	0	0	0	0	0	0	0	0	0	0	0	0	0	0	0	0	0	0	0	0	0	0.477121	1.68124	0	1.11394	0	0	0	1.74819	0	0.69897	0.69897	0.30103	0	0	0	0	0.845098	0	0	0	0.778151	0.30103	0.778151	0	0
0	0	0	0	0	0	0	0	0	0	0	0	0	0	0	0	0	0	0	0	0	0	0	0	0	1.27875	1.98677	0	0	0	0	0	2.21748	0.954243	0.60206	0	0	0	0	0.69897	0	0	0	0	0	0	0.69897	0	0	0
0	0	0	0	0	0	0	0	0	0	0	0	0	0	0	0	0	0	0	0	0	0	0	0	0.477121	0	0	0	0	0	1.04139	0.477121	0	0	0	0	0	1.23045	0	1.11394	0.60206	1.04139	0	0	0	0	0	0	0	0
0	0	0	0	0	0	0	0	0	0	0	0	0	0	0	0	0	0	0	0	0	0	0	0	1.20412	0	0	0	0	0.845098	0	0.845098	1.60206	0	0	0	0	0	1.50515	0.778151	0.30103	1	0	0	0	0	0.954243	0	0	0
0	0	0	0	0	0	0	0	0	0	0	0	0	0	0	0	0	0	0	0	0	0	0	0	0.60206	0	0	0	0	0.60206	1.14613	0	1.51851	0	0	0.69897	0.60206	0	0	0	0	0.778151	0	0	0	0	0.30103	0	0	0
0	0	0	0	0	0	0	0	0	0	0	0	0	0	0	0	0	0	0	0	0	0	0	0	1.34242	0.845098	0	1.73239	2.22011	0	1.36173	1.14613	0	1.87506	0.60206	0.90309	0.778151	0	0.477121	0.778151	0	0	1.11394	0	0	0	0.60206	0	0	0
0	0	0	0	0	0	0	0	0	0	0	0	0	0	0	0	0	0	0	0	0	0	0	0	0	0	1.07918	0	1.25527	0	0	0	2.1038	0	0.90309	0	0.477121	0	0	0.90309	1.49136	1	0	0	0	0.845098	0	0.954243	0	0
0	0	0	0	0	0	0	0	0	0	0	0	0	0	0	0	0	0	0	0	0	0	0	0	0	1.36173	0	1.17609	0.778151	0	0	0	1.14613	1.04139	0	0	1.25527	0	0	0.60206	0	1.32222	0.30103	0	0	0.60206	0.69897	0.69897	0	0
0	0	0	0	0	0	0	0	0	0	0	0	0	0	0	0	0	0	0	0	0	0	0	0	0.60206	0	0	0.954243	0	0	0	0.90309	1.41497	0.30103	0	0	0	0	0.477121	1.04139	0.90309	0	0	0	0	0	0.60206	0	0	0
0	0	0	0	0	0	0	0	0	0	0	0	0	0	0	0	0	0	0	0	0	0	0	0	0.477121	0	0	0	0	0	0.60206	0.477121	1.54407	0.477121	1.07918	0	0	0	0	0.477121	1.38021	1	1.14613	0	0	0	0.30103	0	0	0
0	0	0	0	0	0	0	0	0	0	0	0	0	0	0	0	0	0	0	0	0	0	0	0	0.30103	0	0	0	0	0.60206	0	0	0	0	0	0	0	0	1.83885	0	0.30103	0.60206	0	0	0	1.14613	0.845098	0	0	0
0	0	0	0	0	0	0	0	0	0	0	0	0	0	0	0	0	0	0	0	0	0	0	0	0	0	0	0	0	0	1.07918	0	0.477121	0	0	0.90309	0	1.70757	0	0.90309	0.30103	0	1.34242	0	0	0	0.778151	0	0	0
0	0	0	0	0	0	0	0	0	0	0	0	0	0	0	0	0	0	0	0	0	0	0	0	0.60206	0.477121	0	0	0.60206	0.90309	0.90309	0.30103	0.69897	0.845098	0.60206	1.30103	0.778151	0	1.17609	0	0	0.90309	0.69897	0	0	0	0.30103	0	0	0
0	0	0	0	0	0	0	0	0	0	0	0	0	0	0	0	0	0	0	0	0	0	0	0	0.69897	0	0	0	0	0.477121	0	0	0	1.6902	0	1.11394	1.36173	0	0.60206	0	0	1.07918	0.845098	0	0	1.14613	0.90309	0	0	0
0	0	0	0	0	0	0	0	0	0	0	0	0	0	0	0	0	0	0	0	0	0	0	0	0.60206	0	0	0.778151	0	0.954243	1.14613	1	0	1.11394	1.43136	0.477121	1.04139	0.778151	0.477121	0.954243	1.07918	0	1.20412	0	0	0.778151	1	1.65321	0	0
0	0	0	0	0	0	0	0	0	0	0	0	0	0	0	0	0	0	0	0	0	0	0	0	0	0	0	0	0	0	0	0	0.845098	0	0.477121	0	1.11394	0	1.51851	0.69897	0.477121	1.14613	0	0	0	0	0.477121	0	0	0
0.60206	0	0	1.07918	1.14613	0.60206	0.477121	0.69897	1.25527	0	0.778151	0.30103	0	0	0	0	0	0.60206	0	0	0.30103	0	0.30103	0.69897	0	0	0	0	0	0	0	0	0	0	0	0	0	0	0	0	0	0	0	0	1.73239	0.778151	0	1.50515	0.60206	0.60206
0.90309	0	0	0	1.53148	0	1	0.477121	1.14613	0.30103	0.69897	1.07918	0	0	0	0	0	1.70757	0	0	1.11394	0	0.60206	1.43136	0	0	0	0	0	0	0	0	0	0	0	0	0	0	0	0	0	0	0	1.68124	0	0.60206	0.778151	0.30103	1.57978	1.93952
0	0	0	0	0	0	0	0	0	0	0	0	0	0	0	0	0	0	0	0	0	0	1.25527	1.23045	0	0	0	0.69897	0	0	0	0	0	1.07918	0.477121	0	0	1.07918	0	0	1.32222	0.845098	0	0.90309	1.17609	0	1	1.5682	0	0.778151
0	0	0	0	0	0	0	0	0	0	0	0	0	0	0	0	0	0	0	0	0	0	0	0	0	0.60206	0.30103	0.477121	0.60206	0	1.30103	0.30103	0.845098	0	0.477121	0.69897	0.30103	0.30103	0.60206	0.30103	0.778151	1.14613	0.69897	0	0.477121	0.60206	0	0.778151	0	0.30103
0	0	0	0	0	0	0	0	0	0	0	0	0	0	0	0	0	0	0	0	0	0	0	0	0	0	0	0.30103	0	0	0	0	0	1.38021	0.69897	0	0	0	0	0	0	2.06446	0	1.27875	0.954243	1.44716	0.90309	0	0	1.20412
0	0	0	0	0	0	0	0	0	0	0	0	0	0	0	0	0	0	0	0	0	0	0	0	0	0	0	0	0	0	0	0	0	0	0	0	0	0	0	0	0	0	0	0.60206	1.61278	0	0	0	0	1
0	0	0	0	0	0	0	0	0	0	0	0	0	0	0	0	0	0	0	0	0	0	0	0	0	0	0	0	0	0	0	0	0	0	0	0	0	0	0	0	0	0	0	0.477121	1.97772	0.477121	0.477121	1.14613	1.04139	0
0	0	0	0	0	0	0	0	0	0	0	0	0	0	0	0	0	0	0	0	0	0	0	0	0	0	0	1.74819	0	0	0	0	0	0	0	0	0	0	0	0	0	0	0	0	0	0.845098	0.845098	1.07918	0	0.69897
0	0	0	0	0	0	0	0	0	0	0	0	0	0	0	0	0	0	0	0	0	0	0	0	0	0.845098	0.90309	0.30103	0	0	0	0.69897	0	0	0.60206	0	0.69897	0	0.60206	0.30103	0	0	0.60206	0	0	1.32222	0	0.69897	1.07918	1.23045
0	0	0	0	0	0	0	0	0	0	0	0	0	0	0	0	0	0	0	0	0	0	0	0	0	0	0	0	0	0	0	0	0	0	0.845098	0	0	0.845098	0	0	0	0	0	0	0.69897	0.30103	0	0.90309	0.30103	0
0	0	0	0	0	0	0	0	0	0	0	0	0	0	0	0	0	0	0	0	0	0	0	0	0	0	0.30103	0.30103	0	0	0	0	1.14613	0	0.477121	0	0	0.477121	0.30103	0	0.778151	0.477121	0.30103	0	0	0.30103	0	0	0	0.778151
0	0	0	0	0	0	0	0	0	0	0	0	0	0	0	0	0	0	0	0	0	0	0	0	0	0	0	0.30103	0	0	0	0.60206	0.30103	0	0.69897	0.60206	0.69897	0	1.14613	0.30103	0	0	0.477121	0	0	0	0.845098	0	1.14613	0
0	0	0	0	0	0	0	0	0	0	0	0	0	0	0	0	0	0	0	0	0	0	0	0	0	0	0.30103	0	0	0	0	0	0.60206	0	0.954243	0	0	0	0.30103	0	0	1.20412	0	0	0	0	0.60206	0.30103	0	0
0	0	0	0	0	0	0	0	0	0	0	0	0	0	0	0	0	0	0	0	0	0	0	0	0	0	0	0.69897	0	0	0	0	0.477121	0	0	0	0.69897	0	0	1.25527	0	0	0	0	0	0	0	0	0	0
0	0	0	0	0	0	0	0	0	0	0	0	0	0	0	0	0	0	0	0	0	0	0	0	0	1.11394	0	0.30103	0.30103	0	0	0.778151	0.477121	0	0.477121	0.30103	0	0	0	0.30103	0	0	0	0	0	0	0	0	0	0
0	0	0	0	0	0	0	0	0	0	0	0	0	0	0	0	0	0	0	0	0	0	0	0	0	0.69897	1.44716	0	0	0	0	0	0	0.778151	0.477121	0	0	0	0	0	0	0	0	0	0	0	0	0	0	0
0	0	0.845098	0.477121	0.69897	0	0.477121	0	0.477121	0	1.65321	0	0	0	0.90309	0	0	0.30103	1.07918	0	0	0	0.477121	1	0	1	0	0	0	0	0	0	0	0	0	0	0	0	0	0	0	0	0	0	0	0	0	0	0	0
1.32222	0	0	0	1.23045	0	0.60206	0	0.30103	0.30103	0.60206	0.30103	1.04139	0.69897	0	0	0	0.845098	0.30103	0	1.32222	0	0.477121	0.60206	0	0	0	0	0	0	0	0	0	0	0	0	0	0	0	0	0	0	0	0	0	0	0	0	0	0
1.39794	0.60206	0.477121	1.17609	1.25527	0.30103	1.23045	0	0.845098	0	1.20412	0	0.477121	0	1.32222	0	0	1	0	0	0	0	0.778151	0.954243	0	1.44716	1.25527	1.07918	0	0	0	0	1.36173	0	0	0	0	0	0	0	0	0	0	0	0.69897	0	1.27875	0	0	0
0.778151	0.30103	1.36173	0	0	1.79239	0.69897	0.60206	0	0	0	1.17609	0	0.90309	0.30103	0.90309	0	0.477121	0	0	1.14613	0	0	0.30103	0	0	0	0	0	0	0	0	0	0	0	0	0	0	0	0	0	0	0	0.477121	1.11394	0	0	0	0	0
0.60206	0	1	0	0	0	0	1.70757	0	1.14613	1.07918	0	1.30103	0	0	0	0	0	0	0	0	0	0	1.98227	0	0.954243	0	1.65321	0	0	0	0	0	0	0	0	0	0	0	0	0	0	0	0.30103	1.07918	0	0	0	0	0
0	0.30103	0.60206	0	0	0	0	0	0	0.30103	0	1.64345	1.39794	0	0	0	0	0	0	0	0	0	0	1.20412	0	0	0	0	0	0	0	0	0	0	0	0	0	0	0	0	0	0	0	0.30103	0.30103	0	0	0	0	0
0	0	0	0	0	0	0	0	0	0	0	1.17609	0	0	0	0	0	0	0	0	0	0	0	0	0	0	0	0	0	0	0	0	0	0	0	0	0	0	0	0	0	0	0	0	0.778151	0	0	0	0	0
1	0.845098	0.845098	0	0	0	0	0.69897	0	1.34242	0.60206	1.14613	1.64345	0	0	1.23045	0	0	0	0.954243	0.69897	0.60206	1.07918	0.69897	0	0	0	0	0	0	0	0	0	0	0	0	0	0	0	0	0	0	0	0.477121	0.60206	1.11394	0	0	0	0
0	0	0	0	0	0	0	0	0	0.30103	0	0.69897	0	0	0	0	0	0	0	0	0	0	0.69897	0.69897	0	0	0	0	0	0	0	0	0.954243	0	0	0	0	0	0	0	0	0	0	0	0.477121	0.69897	0	0	0	0
0	0	0	0	0	0	0	0	0	1.07918	0	0	0	0	0	0	0	0	0	0	0	0	0	0	0	0	0	0.69897	0	0	0	0	0.60206	0	0	0	0	0	0	0	0	0	0	0.30103	0.30103	0.845098	0	0	0	0
0	0	0	0	0	0	0	0	0	1.36173	0	0	0	0	0	0	0	0	0	0	0	0	0	0	0	0.477121	0.30103	0	0	0	0	0	0.845098	0	0	0	0.845098	0	0	0	0	0	0	0.69897	0.69897	0.477121	0	1.07918	0	0
1.60206	0	0	0	0	0	0	1.23045	0	1.04139	0	1.17609	0	0	0	0	0	0	0	0	0	0	0.90309	1.11394	1.20412	0	0	0	0	0	0	1	1.07918	0	0	1.41497	0	0	0	1.04139	0	0	0	0.778151	0.845098	0.954243	0	0	1.32222	1.51851
0	0	0	0	0	0	0	1.74036	0	1.85733	0	0	0	0	0	0	0	0	0	0	0	0	0	0	1.23045	0	0	0.30103	0	0	0	0.778151	1.25527	0	1.04139	1.17609	1	0	1	0.778151	0	0.69897	1.34242	0.30103	0.30103	0.477121	1.04139	0.90309	1	1.53148
0	0	0	0	0	0	0	0	0	0	0	0	0	0	0	0	0	0	0	0	0	0	0	0	0	0	0.30103	0	0	0	0	0	0	0.30103	0	0	0	0.30103	0	0	0.30103	0	0.60206	0	1.07918	1.17609	1.11394	1	0	0.845098
0	0	0	0	0	0	0	0	0	0	0	0	0	0	0	0	0	0	0	0	0	0	0	0	0	0.778151	0	0.778151	0.477121	0	0	0	1.61278	0	0.477121	0	0	0	0	0	0.30103	0.30103	0.477121	0	0	0	0.60206	0	0	0
0	0	0	0	0	0	0	0	0	0	0	0	0	0	0	0	0	0	0	0	0	0	0	0	0	0	0.60206	0	0	0	0	0	0	0.60206	0.30103	0	0	0	0	0	0	0.60206	0	0	0	0	0.778151	0	0	0
0	0	0	0	0	0	0	0	0	0	0	0	0	0	0	0	0	0	0	0	0	0	0	0	0	0	0	2.13033	0	0	0	0	0.845098	0	0	0	0	0	0	0	0	0	0	0	0	0	0	0	0	0
0	0	0	0	0	0	0	0	0	0	0	0	0	0	0	0	0	0	0	0	0	0	0	0	0	0.60206	0	1.11394	0	0	0	0	1.11394	0.30103	0	0	0	0	0	0	0	0	0	0	0	0.60206	0.477121	0.30103	0	0
0	0	0	0	0	0	0	0	0	1.27875	0	0	0	0	0	0	0	0	0	0	0	0	0	0	1.30103	0.845098	0	1.11394	0	0	0	0.954243	0.477121	1.41497	1.50515	1.62325	0.30103	0	0.69897	1.27875	0.845098	0.60206	0.30103	1	1.07918	0.69897	0.90309	0.60206	0	0
0	0	0	0	0	0	0	0	0	0	0	0	0	0	0	0	0	0	0	0	0	0	0	0	0.845098	0	0	0	0	1	1.25527	0.60206	1.07918	0	0	0.69897	0	1	0.30103	1.17609	0	0	0.90309	1.07918	1.04139	1.30103	0	1.47712	0.69897	0
0	0	0	0	0	0	0	0	0	0	0	0	0	0	0	0	0	0	0	0	0	0	0	0	0.778151	0	0	1.14613	0	1.32222	0.90309	0.69897	0.60206	0	0.60206	1.59106	1	0.30103	0	1.25527	0	0.30103	0.69897	0.30103	0.60206	1	1.43136	1.23045	0.477121	1.04139
0	0	0	0	0	0	0	0	0	0	0	0	0	0	0	0	0	0	0	0	0	0	0	0	0.60206	0	0	0	0	0	0.30103	0.30103	0	0	0	0	0	1.14613	0.30103	1.38021	0	1	0	0	0.845098	0.954243	0	0	0	0
0	0	0	0	0	0	0	1.4624	0	1.30103	0	0	0	0	0	0	0	0	0	0	0	0	0	0	0	0.90309	0.477121	0	0.30103	0	0	0.69897	0	0.60206	0.30103	0	0	0	0	0.60206	0	0	0	0	0	0	0	0	0	0
0	0	0	0	0	0	0	0	0	0.845098	0	0	0	0	0	0	0	0	0	0	0	0	0	0	0	0	0.477121	0.477121	0	0	0	0	0	0.60206	0.477121	0.778151	0.69897	0	0	0	0.69897	0	0	0	0	0	0.845098	0	0	0
0	0	0	0	0	0	0	0	0	0	0	0	0	0	0	0	0	0	0	0	0	0	0	0	0	0.477121	0	0.60206	0	0	0	0	0.30103	0	1.07918	1.32222	0	0	0	0.30103	0	0	0	0	0	0	0	0	0	0
0	0	0	0	0	0	0	0	0	0	0	0	0	0	0	0	0	0	0	0	0	0	0	0	0	0.30103	0.778151	0	0	0	0	0.60206	0.30103	0	0.477121	0.60206	0	0	0	0	0	0	0	0	0	0	0	0	0	0
0	0	0	0	0	0	0	0	0	0	0	0	0	0	0	0	0	0	0	0	0	0	0	0	0	0	0	0.30103	0	0	0	0	0	0.60206	0.60206	0	0	0.30103	0	0	0.69897	1.04139	0	0.845098	0	0.477121	0	0.60206	1.49136	1.44716
0	0	0	0	0	0	0	0	0	0	0	0	0	0	0	0	0	0	0	0	0	0	0	0	0	0	0	0	0	0	0	0	0	0	0	0	0	0	0	0	0	0	0	0	0	0.69897	0	0.60206	0.69897	0
0	0	0	0	0	0	0	0	0	0	0	0	0	0	0	0	0	0	0	0	0	0	0	0	0	0	1.30103	0.30103	0	0	0	0	0	1	0.477121	0	0	0	0	0	0	0.30103	0	1	0.778151	1.23045	1	1	0.477121	0.477121
0.69897	1.07918	1.44716	1.30103	1.50515	1.11394	1.04139	0.90309	2.02119	0.30103	1.34242	1.6902	1.23045	1.86923	1.07918	0	0	1.25527	1.77815	1.64345	1.61278	0	1.38021	1.59106	0	0	0	1	0	0	0	1.38021	1.27875	1.27875	1.4624	1.36173	1.50515	0	1.82607	1.17609	1.47712	1.04139	1.81291	0	0.30103	1.20412	2	1.44716	0.477121	0.69897
0.954243	1.34242	1.14613	1.38021	1.47712	1.44716	1.04139	0.30103	1.07918	0.60206	1.36173	1.30103	1.43136	1.30103	1.36173	0	0	1.38021	1.20412	0	1.30103	1.85126	1.20412	0.477121	0	0	1.11394	1.14613	1.78533	0	0	0	1.17609	1.5563	0.30103	0	1.23045	1.57978	0.845098	1.23045	1.4624	1.43136	0.845098	1.38021	0	1.20412	1.34242	0.845098	0.60206	1.17609
0	0	0	0	0	0	0	0	0	0	0	0	0	0	0	0	0	0	0	0	0	0	0	0	0	0	0	0	0	0	0	0	0	0	0	0	0	0	0	0	0	0	0	0	0.477121	0	0.477121	0.778151	0.60206	0.69897
0	0	0	0	0	0	0	0	0	0	0	0	0	0	0	0	0	0	0	0	0	0	0	0	0	0	0	0	0	0	0	0.30103	0.477121	0	0	0.69897	0	0	0	0.30103	0	0	0	0	0.477121	0	1.47712	0.60206	0	0.30103
0	0	0	0	0	0	0	0	0	0	0	0	0	0	0	0	0	0	0	0	0	0	0	0	0	0	0.778151	0.30103	0	0	0	0.954243	0.30103	0	0	0	0.778151	0	0.69897	0	0	0	0.30103	0	1.4624	0	0.69897	1.07918	0.477121	0.69897
0	0	0	0	0	0	0	0	0	0	0	0	0	0	0	0	0	0	0	0	0	0	0	0	0	0	0.845098	0.477121	0	0	0	0.778151	0.60206	0	0.69897	0.60206	0.778151	0	1.20412	0.477121	0	0	0	0	0.60206	0	0.954243	1.30103	0.69897	0.477121
0	0	0	0	0	0	0	0	0	0	0	0	0	0	0	0	0	0	0	0	0	0	0	0	1.53148	0	0	0	0	0.845098	0	0	0	0	0	0	0	0	0	0	0	0.477121	0	0	0	0	0	0	0	0
0	0	0	0	0	0	0	0	0	0	0	0	0	0	0	0	0	0	0	0	0	0	0	0	0.69897	0	0	0	0	1.77085	0.30103	0	0	0	0	0	0	0	0.778151	0	0	0	0	0	0	0	0	0	0	0
0	0	0	0	0	0	0	0	0	0	0	0	0	0	0	0	0	0	0	0	0	0	0	0	1	0	0	0	0	1.27875	0.90309	0.477121	0	0	0	0	0	1.14613	0.30103	1.27875	0	0	0	0.90309	1.07918	0.30103	0	0	1.14613	0
0	0	0	0	0	0	0	0	0	0	0	0	0	0	0	1.43136	0	0	0	0	0	0	0	0	1.44716	0	0	0	0	1	0.30103	0.90309	0	0	0	0	0	0.69897	0.954243	1.17609	0	1.62325	0	0	0	0	0	0	0	0
0	0	0	0	0	0	0	0	0	0	0	0	0	0	0	0	0	0	0	0	0	0	0	0	0	0	0	0	0	0.60206	0.60206	1.30103	0.845098	0	0	0	0	0.90309	0.477121	0.30103	0	0.477121	0	0	0	0	0	0	0	0
0	0	0	0	0	0	0	0	0	0	0	0	0	0	0	0	0	0	0	0	0	0	0	0	0	0.60206	0	0	0	0.69897	0	1	0.30103	0	0.477121	0	0.477121	0.60206	0.778151	0.60206	0.954243	0.477121	0	0	0	0	0.30103	0	0	0
0.69897	0	0	0	0	0	0	1.04139	0	1.17609	0	0	0	0	0	0	0	0	0	0	0	0	0	0	0	0	0	0.90309	0	0	0	0	0.30103	1.23045	0.477121	0.30103	1	0	0	0.477121	0	0	0	0	0.477121	0	0	0	0.954243	0.778151
0	0	0	0	0	0	0	0.69897	0	1.20412	0	0	0	0	0	0	0	0	0	0	0	0	0	0	0	0	0	0	0	0	0	0	0.477121	0	0	0.30103	0.90309	0	0	0.477121	0	0	0	0	0	0	0	0	0	0
1.14613	0	0	0	0	0	0	1.04139	0	0.954243	0	0	0	0	0	0	0	0	0	0	0	0	0	0	0	0	1.23045	1.17609	0	0	0	0	0.30103	0	0	0.30103	0	0	0	1.04139	0	0	0	0	0	0	0	0	0	0
0	0.69897	0.778151	0.477121	1.54407	1	0.845098	0	0	1.11394	0	0	1	0	0.60206	0	0	1.47712	1.25527	0	0	0	0	0	0	0	0	0	0	0	0	0	0	0	0	0	0	0	0	0	0	0	0	0	0	0	0	0	0	0
0	0	0	0	0	0	0	0	0	0	0	0	0	0	0	0	0	0	0	0	0	0	0	0	0	0	0	0	0	0	0	0	0	0	0	0	0	0	0	0	0	0	0	0	1.34242	0	0.90309	0	0	0
0	0	0	0	0	0	0	0	0	0	0	0	0	0	0	0	0	0	0	0	0	0	0	0	0	0	0	0.90309	0	0	0	0	0	0	0	0	0	0	0	0.477121	0	0	0	0	0.477121	0	0	0.90309	0.30103	0.778151
0	1.04139	1.04139	0.477121	1.27875	0	1.25527	0.90309	0	0.954243	0	0	1.36173	0	0.954243	0	0	1.11394	1.36173	0	0	0	0	0	0	0	0	0	0	0	0	0	1.20412	0	0	0	0	0	0	0	0	0	0	0	0	0	0	0	0	0
0	0	0	0	0	0	0	0	0	0	0	0	0	0	0	1.20412	0	0	0	0	0	0	0	0	0.30103	0	0	0	0	0.69897	0	0.30103	0	0	0	0	0	0	0	0	0	0	0	0	0	0	0	0	0	0
0	0	0	0	0	0	0	0	0	0	0	0	0	0	0	0	0	0	0	0	0	0	0	0	0	0	0	0	0	0	0	0	0	0	0	0	0	0	0	0	0	0	0	0	0	0	0	0	0	0
0	0	0	0	0	0	0	0	0	0	0	0	0	0	0	0	0	1.59106	0	0	0	0	0	0	0	0	0	0	0	0	0	0	0	0	0	0	0	0	0	0	0	0	0	0	0	0	0	0	0	0
0	0.954243	1.38021	0.845098	1.41497	0	0.69897	1.17609	0	0	0	0	1.41497	0	1	0	0	1.43136	1.4624	0	0	0	0	0	0	0	0	0	0	0	0	0	0	0	0	0	0	0	0	0	0	0	0	0	0	0	0	0	0	0
0	0	0	0	0	0	0	0	0	0	0	0	0	0	0	0	0	0	0	0	0	0	0	0	0	0	0	0	0	0	0	0	0	0	0	0	0	0	0	0	0	0	0	0	0	0	0	0	0	0
1.23045	1.44716	1.34242	1.36173	1.27875	1.54407	1.07918	0.60206	0	0.954243	0	0	1.20412	0	0.90309	0	0	0.60206	1.44716	0	0	0	0	0	1.4624	0	0	0	0	0	0	0	1.11394	0	0	1.11394	0	0	0	0	0	0	0	0	0	0	0	0	0	0
0	0.30103	0.30103	0.30103	1.14613	0	0.69897	0	0.778151	0	0.477121	0.30103	0.30103	1.04139	0.477121	0.477121	1.07918	0.477121	0.778151	0.954243	0.778151	0	0.477121	0.30103	0	0	0	0	0	0	0	0	0	0	0	0	0	0	0	0	0	0	0	0	0	0	0	0	0.30103	0
0	0	0	0	1.44716	0	0.60206	0	0.60206	0	1	0.69897	0	0	0	0.30103	0	0.60206	0.69897	0.30103	0.30103	0	0.954243	1.11394	0	0	0	0	0	0	0	0	0	0	0	0	0	0	0	0	0	0	0	0	0	0	0	0	0	0
0	0.30103	0	0	1.30103	0	1	0.60206	0	0	0	0	0	0	0	0	0	0.477121	0.30103	0	0.30103	0.477121	1.11394	0.69897	0	0	0	0	0	0	0	0	0	0	0	0	0	0	0	0	0	0	0	0	0	0	0	0	0	0
0	0	0.30103	0.30103	1.14613	0.60206	0.69897	0	0.477121	0	0.778151	0.477121	0.845098	0.778151	0.30103	0	0	1.07918	0.60206	0	0.90309	0	0.60206	0.60206	0	0	0	0	0	0	0	0	0	0	0	0	0	0	0	0	0	0	0	0	0	0	0	0	0.477121	0
0	0	0	0	1.44716	0	0.60206	0	0.30103	0	1.11394	0	0	1.20412	0	0.954243	0.954243	0.30103	0	1	1.20412	0	1.07918	0.30103	0	0	0	0	0	0	0	0	0	0	0	0	0	0	0	0	0	0	0	0	0	0	0	0	0	0
0	0	0	0	1.25527	0	0.477121	0	0.477121	0	1.44716	0	0	0	0	0	0	0.477121	0.60206	0	0	0	1.30103	0	0	0	0	0	0	0	0	0	0	0	0	0	0	0	0	0	0	0	0	0	0	0	0	0	0	0
0	0.30103	0.30103	0	1.25527	0	0.477121	0	0.477121	0	1.14613	0.30103	0.30103	0.69897	0.30103	0	0	0.30103	0.60206	0	0.30103	0	1.20412	0.60206	0	0	0	0	0	0	0	0	0	0	0	0	0	0	0	0	0	0	0	1	0	0	0	0	1.36173	0.30103
0	0	0	0	0	0	0	1.30103	0	1	0	0	0	0	0	0	0	0	0	0	0	0	1.07918	0	0	0.778151	0.778151	0	0	0	0	0	0	0	0.60206	0	0	0	0	0	0	0	0	0	0.30103	0	0.60206	0	0	0
0	0	0	0	0	0	0	0.477121	0	0.477121	0	0	0	0	0	0	0	0	0	0	0	0	0	1.07918	0	0	0	0	0	0	0	0	1.14613	0	0	0	0	0	0	0	0	0	0	0.30103	0.30103	0.69897	0	0	0	0
0	0	0	0	0	0	0	0	0	0	0	0	0	0	0	0	0	0	0	0	0	0	0	0	0	1.04139	0.60206	0.778151	0	0	0	0	0	0	0.477121	0	0	0	0	0	0	0	0	0.60206	0	0.778151	0.30103	0.69897	0	0.477121
0	0	0	0	0	0	0	0	0	0.60206	0	0	0	0	0	0	0	0	0	0	0	0	0	0	0	0.778151	0.90309	0.477121	0	0	0	0	0.60206	0	0.69897	0	0	0	0	0	0	0	0	0.60206	0.60206	1	0	0	0	0
0	0	0	0	0	0	0	0	0	0	0	0	0	0	0	0	0	0	0	0	0	0	0	0	0	0.60206	0.60206	0.30103	0	0	0	0	0	0	0.60206	0	0	0	0	0	0	0	0	0	0	0	0.90309	0	0	0
0	0	0	0	0	0	0	0	0	0	0	0	0	0	0	0	0	0	0	0	0	0	0	0	0	0.778151	0.477121	0	0	0	0	0	0.60206	0	0	0	0	0	0	0	0	0	0	0	0	0	0	0	0	0
0	0	0	0	0	0	0	0	0	1	0	0	0	0	0	0	0	0	0	0	0	0	0	0	0	1.04139	0	0	0	0	0	0	0	0.845098	0.30103	0.778151	0.778151	0.954243	0.90309	1.14613	0.69897	0.69897	1.17609	0	0	0	1.04139	0	0	0
0	0	0	0	0	0	0	0	0	0	0	0	0	0	0	0	0	0	0	0	0	0	0	0	0	0	0	0	0	0	0	0	0.845098	0	0.90309	0	1.25527	0	0	0	0	0	0	0	1	0	0	0	1	1.39794
1.27875	0	0	0	0	0	0	1.14613	0	1.04139	0	0	0	0	0	0	0	0	0	0	0	0	0	0	0	0	0	0.69897	0	0	0	0	0.60206	1.17609	0.778151	0.69897	1.11394	0	0	0.30103	0	0	0	0	1.17609	0	0	0	0.477121	0
0	0	0	0	0	0	0	0	0	0	0	0	0	0	0	0	0	0	0	0	0	0	0	0	0	0	0.90309	0	0	0	0	1.20412	0.60206	0	0	1.20412	0	0	1	0.60206	0	0	0	0	0	0	1.07918	0	1.27875	0
1.27875	0	0	0	0	0	0	1	0	1.14613	0	0	0	0	0	0	0	0	0	0	0	0	0	0	0	0	1.20412	1.25527	0	0	0	0	0.69897	1.20412	1.20412	0.90309	1.27875	0	0	1.11394	0	0	0	0	1.11394	0	0	0	1.11394	1.25527
0	0	0	0	0	0	0	0	0	0	0	0	0	0	0	0	0	0	0	0	0	0	0	0	0	0	0	0.69897	0	0	0	0	0	0	0	0	0	0	0	0	0	0	0	0	0	0	0	0	0	0
0	0	0	0	0	0	0	0	0	0	0	0	0	0	0	1.34242	0	0	0	0	0	0	0	0	0.30103	0	0	0	0	0	0.90309	0	0	0	0	0	0	0	1.14613	0.477121	0	0	0	0	0	0	0	0	0	0
0	0.60206	0.954243	0.30103	1.17609	0	1.04139	0.477121	1.20412	0	0.954243	1.04139	0	0	0.69897	0	0	0.778151	0	0	1.23045	0	0.30103	1.17609	0	1.17609	0	0	0	0	0	0	0	0	0	0	0	0	0	0	0	0	0	0	0	0	0.30103	0	0.60206	0
0.30103	0	0	1.04139	1.74036	1.43136	1.25527	0	1.44716	0	1.53148	1.44716	0	0	0	0	0	0	0	0	0	0	1.61278	1.07918	0	1.23045	1.38021	0.954243	0	0	0	0	0	0	0	0	0	0	0	0	0	0	0	0	0	0	0.30103	0	0.477121	0
0	0	0	0	0	0	0	0.845098	0	0	0	0	0	0	0	0	0	0	0	0	0	0	0	0	0	0.60206	0.69897	0.30103	0	0	0	0	0.845098	0.90309	0.30103	0	0	0	0	0	0	0	0	0.477121	0.30103	0	0	0	0.60206	0
0	0	0	0	0	0	0	0	0	0	0	0	0	0	0	0	0	0	0	0	0	0	0	0	0	0.778151	0.60206	0.477121	0	0	0	0	0.69897	0	0.477121	0	0	0	0	0	0	0	0	0.845098	0.30103	0	0.477121	0	0	0
0	0	0	0	0	0	0	0	0	0	0	0	0	0	0	0	0	0	0	0	0	0	0	0	0	1.14613	0.60206	0.30103	0	0	0	0	0.477121	0	0.477121	0	0	0	0	0	0	0	0	0	0	0	0	0	0	0
1.20412	0	0	0	0	0	0	1.14613	0	0.954243	0	0	0	0	0	0	0	0	0	0	0	0	0	0	0	0.69897	0.954243	0.477121	0	0	0	0	0	0.60206	0.69897	0.30103	0.954243	0	0	0.30103	1.36173	0	0	0	0	0	0	0	0	0
1.49136	1.76343	0	1.41497	1.60206	0	1.53148	1.04139	0	1.23045	0	0	0	0	1.87506	0	0	1.53148	1.91908	0	0	0	0	0	0	0	0	1.53148	0	0	0	0	1.11394	1.41497	1.23045	0.954243	1.5563	0	0	1.27875	1.61278	1.44716	1.68124	0	1.30103	0	0	1.6902	1.20412	1.30103
0	0	0	1.04139	0	0	1.51851	0.69897	0	0.90309	0	0	0	0	0	0	0	1	0	0	0	0	0	0	0	0	0	0	0	0	0	0	0.60206	0	0	0.69897	1	0	0	0.60206	0	0	0	0	0	0	0	0	1	0
0	0	0	0	0	0	0	0.954243	0	0.954243	0	0	0	0	0	0	0	0	0	0	0	0	0	0	0	0	0	0	0	0	0	0	0.954243	0	0	0.845098	0	0	0	0.69897	0	0	0	0	0	0	0	0	0	0
0	0	0	0	0	0	0	0	0	0	0	0	0	0	0	1.76343	0	0	0	0	0	0	0	0	0.778151	0	0	0	0	1.53148	1.36173	0.30103	0	0	0	0	0	1.63347	0	0	0	0	0	0	0	0	0	0	0	0
0	0	0	0	0	0	0	1.23045	0	0.90309	0	0	1.51851	0	0	1.34242	1.60206	0	0	1.4624	0	1.81954	0.30103	1.4624	1.20412	0	0	0	0	0	0	0	0	0	0	0	0	0	0	0	0	0	0	1.23045	0.845098	1.41497	0	0	0	0
1.5682	0	0	0	0	0	0	1.32222	0	0.60206	0	0.477121	1.36173	0	0	1.5682	1.80618	0	0	1.60206	0	1.04139	1.23045	1.23045	1.49136	0	0	0	0	0	0	1.57978	0	0	0	0	0	0	0	0	0	0	0	0.845098	0.778151	1.30103	0	0	1.32222	0
0	0	0	0	0	0	0	0	0	0.477121	0	0	0	0	0	0	0	0	0	0	0	0	0	0	0.954243	0	0	0	0	0	0	0.778151	0	0	0	0	0	0	0	0.30103	0	0	0	0.477121	0	0.954243	0	0	1.04139	0
0	0	0	0	0	0	0	0	0	0	0	0	0	0	0	1.17609	0	0	0	0	0	0	0	0	0	0	0	0	0	0	0	0	0	0	0	0	0	0	0	0	0	0	0	0.778151	0.477121	0	0	0	0.90309	0
0	0	0	0	0	0	0	0	0	0	0	0	0	0	0	1.57978	0	0	0	0	0	0	0	0	0.778151	0	1.49136	1.20412	0	0.30103	0.477121	0.90309	0.778151	0	0.60206	0	1	1	0.477121	0.30103	1.41497	0.845098	0.845098	0	0	0	0	0	0	0
0	0	0	0	0	0	0	0.60206	0	0	0	0	0	0	0	0	0	0	0	0	0	0	0	0	0	0.954243	0.69897	0.90309	0	0	0	0	1.25527	0	1.14613	0	0	0	0	0	0	0	0	0.60206	0.60206	0	0	0	0	0
1.27875	0	0	0	0	0	0	0.90309	0	0.69897	0	0	0	0	0	0	0	0	0	0	0	0	0	1.07918	0	1.17609	0.90309	0.60206	0	0	0	0	0.954243	1.14613	0.954243	1.11394	0	0	0	0	0	0	0	0.778151	0.845098	1.20412	0	0	1	0
0	0	0	0	0	0	0	0	0	0	0	0	0	0	0	0	0	0	0	0	0	0	0	0	0	0	0	0	0	0	0	0	1	0	0	0	0	0	0	0	0	0	0	0	0	0	0	0	0	0
0	0	0	0	0	0	0	0	0	0	0	0	0	0	0	0	0	0	0	0	0	0	0	0	0	0	0	0	0	0	0	0	0.60206	0	0	1.17609	0	0	0	1.23045	0	0	0	0	0	0	0	0	0	0
0	0	0	0	0	0	0	0	0	0	0	0	0	0	0	0	0	0	0	0	0	0	0	0	0	0	0	0	0	0	0	0	1.07918	0	0	0	0	0	0	0.30103	0	0	0	0	0	0	0	0	0	0
0	0	0	0	0	0	0	0	0	0	0	0	0	0	0	0	0	0	0	0	0	0	1.60206	0.30103	0	0	0	0	0	0	0	0	0	0	0	0	0	0	0	0	0	0	0	0.477121	0.954243	1.36173	0	0	0	0
0	0	0	0	0	0	0	0	0	0	0	0	1	0	0	0.60206	1.27875	0	0	0	0	0	0	0.90309	0.90309	0	0	0	0	0	0	0	0	0	0	0	0	0	0	0	0	0	0	1.11394	0.69897	0	0	0	0	0
0	0	0	0	0	0	0	0	0	0	0	0	0	0	0	0.30103	0	0	0	0	0	0	0	0	0	0	0	0	0	0	0	0	0	0	0	0	0	0	0	0	0	0	0	0	0.30103	0	0	0	0	0
0	0	0	0	0	0	0	0	0	0	0	0	0	0	0	0.477121	0	0	0	0	0	0	0	0	0	0	0	0	0	1.14613	0	0	0	0	0	0	0	1.17609	0	0	0	1.04139	0	0	0	0	0	0	0	0
0	0	0	0	0	0	0	0	0	0	0	0	0	0	0	1.17609	0	0	0	0	0	0	0	0	0	0	0	0	0	0.954243	1.23045	0	0	0	0	0	0	0	0.90309	0	0	0	0	0	0	0	0	0	0	0
0	0	0	0	0	0	0	0	0	0	0	0	0	0	0	1.11394	0	0	0	0	0	0	0	0	0.778151	0	0	0	0	0	0	0	0	0	0	0	0	0	0	0	0	0	0	0.30103	0.30103	1.04139	0	0	0	0
0	0	0	0	0	0	0	0	0	0	0	0	0	0	0	0	0	0	0	0	0	0	0	0	0.69897	0	0	0	0	0	0	0.60206	0	0	0	0	0	0	0	0	0	0	0	0	0.90309	0	0	0	0	0
0	0	0	0	0	0	1.54407	0	0	0	0	0	0	0	0	0	0	0	0	0	0	0	0	0	0	0	0	0	0	0	0	0	0	0	0	0	0	0	0	0	0	0	0	0	0	0	0	0	0	0
0	0	0	0	0	0	0	0	0	0	0	0	0	0	0	0	0	0	0	0	0	0	0	0	0	0	0	0	0	0	0	0	0	0	0	0	0	0	0	0	0	0	0	0	0	0	0	0	0	0
0	0	0	0	0	0	0	0	0	0	0	0	0	0	0	1.32222	0	0	0	0	0	0	0	0	1.27875	0	0	0	0	0	0	0	0	0	0	0	0	0	0	0	0	0	0	0	0	0	0	0	0	0
0	0	0	0	0	0	0	0	0	0	0	0	0	0	0	0.778151	0	0	0	0	0	0	0	0	1.20412	0	0	0	0	0	0	0	0	0	0	0	0	0	0	0	0	0	0	0	0	0	0	0	0	0
0	1.43136	0	1.41497	1.5563	0	1.07918	0	0	0.845098	0	0	0	0	1.51851	0	0	1.20412	0	0	0	0	0	0	1.44716	0	0	0	0	0	0	0	1.27875	0	0	1.44716	0	0	0	0	0	0	0	0	0	0	0	0	0	0
0	0	0	0	0	0	0	0	0	0	0	0	0	0	0	1.30103	0	0	0	0	0	0	0	0	1	0	0	0	0	0	0	0	0	0	0	0	0	0	0	0	0	0	0	0	0	0	0	0	0	0
0.30103	0.30103	0.30103	0.30103	1.11394	0.30103	0.477121	0	0.60206	0	0.30103	0.60206	0.30103	0.30103	0	1.07918	1.23045	0.69897	0.30103	0.954243	0.69897	1.32222	0.60206	0.60206	0	0	0	0	0	0	0	0	0	0	0	0	0	0	0	0	0	0	0	0.30103	0.60206	0	0	0	0.60206	0
0	0.30103	0.778151	0	0.954243	0.30103	0.477121	0	0.60206	0	0.477121	0.30103	0.30103	0.69897	0.845098	0	0	0.477121	0.30103	1	0.60206	0	0.30103	0.30103	0	0	0	0	0	0	0	0	0	0	0	0	0	0	0	0	0	0	0	0	0.477121	0	0	0	0	0
0	1.07918	0.60206	0.477121	1.20412	0.778151	1.23045	0	0.477121	0	0.845098	0.30103	1.23045	0	1.23045	0	0	0.60206	0.954243	0	1.17609	0	0.477121	0.477121	0	0	0	0	0	0	0	0	0	0	0	0	0	0	0	0	0	0	0	0	0.60206	0	0.60206	0	0	0
0.477121	0.954243	0.778151	0.30103	1.25527	0	1.07918	0	1	0	0.60206	0.69897	0.477121	1	0.60206	0	0	0.90309	0.778151	0	0.845098	0	0.60206	0.30103	0	0	0	0	0	0	0	0	0	0	0	0	0	0	0	0	0	0	0	0	0	0.954243	0	0	0	0.30103
0	0	0	0	1.50515	0.845098	1.07918	0	1.36173	0.60206	1.11394	0.69897	0	0	0	0	0	1	0	0	1.07918	0	0.954243	1.38021	0	0	0	0	0	0	0	0	0	0	0	0	0	0	0	0	0	0	0	0	0.477121	0	0.69897	0	0	0
0	0	0	0.69897	1.36173	0	0.60206	0.30103	0.60206	0	0.30103	1.04139	0	0	0	0	0	1.07918	0	0	0.954243	0	0.30103	1.04139	0	0	0	0	0	0	0	0	0	0	0	0	0	0	0	0	0	0	0	0	0	0	0	0	0	0.30103
0	0	0	0	0	0	0	0	0	0	0	0	0	0	0	0	0	0	0	0	0	0	0	0	0	1.11394	0	1.32222	0	0	0	0	0	0	0	0	0	0	0	0	0	0	0	0	0	0	0	0	0	0
0	0	0	0	0	0	0	0	0	0	0	0	0	0	0	0	0	0	0	0	0	0	0	0	0	0	0	0	0	0	0	0	0	0	0	0	0	0	0	0	0	0	0	0.477121	0	0	0.60206	0	0	0.60206
0	0	0	0	0	0	0	0	0	0	0	0	0	0	0	1.32222	0	0	0	0	0	0	0	0	0.954243	0	0	0	0	0	0	0	0	0	0	0	0	0	0	0	0	0	0	0	0	0	0	0	0	0
0	0	0	0	0	0	0	0	0	1.14613	0	0	0	0	0	0	0	1.65321	0	0	0	0	0	0	1.23045	0	0	0	0	0	0	0	1	0	0	0	0	0	0	1.25527	0	0	0	0	0	0	0	0	0	0
0	0	0	0	0	0	0	0	0	1.11394	0	0	0	0	0	0	0	0	0	0	0	0	0	0	0	0	0	0	0	0	0	0	1	0	0	0.477121	1.25527	0	0	0.60206	0	0	0	0	0	0	0	0	0	0
0	0	0	0	0	0	0	0	0	0	0	0	0	0	0	0	0	0	0	0	0	0	0	0	0.845098	0	0	0	0	0	0	0	1.11394	0	0	0	0	0	0	0	0	0	0	0	0	0	0	0	0	0
0	0	0	0	0	0	0	0	0	0	0	0	0	0	0	0	0	0	0	0	0	0	0	0	0.845098	0	0	0	0	0	0	0	0.60206	0	1.20412	0.477121	1.07918	1.14613	0	0.477121	0	1.20412	0	0	0	0	0	0	0	0
0	0	0	0	0	0	0	0	0	0	0	0	0	0	0	0	0	0	0	0	0	0	0	0	0.845098	0	0	0	0	1.34242	1.14613	0.60206	0.778151	0	0	0.30103	0	1.07918	1.30103	0	0	0.954243	0	0	0	0	0.845098	0	0	0
1.63347	0	0	0	0	0	0	0.778151	0	1.20412	0	1.63347	0	0	0	0	0	0	0	0	0	0	1.39794	0	0	1.11394	1.11394	0.477121	1.41497	0	0	0	0.477121	1.04139	0.778151	0.845098	1.04139	0	0	0.90309	1.20412	1.25527	0	0	0	0	0	0	0	0
1.47712	0	0	0	0	0	0	1.20412	0	0.954243	0	0	0	0	0	0	0	0	0	0	0	0	0	0	0	0.477121	0.477121	0.477121	1.23045	0	0	0.30103	0	0.778151	0.477121	0.30103	0	0	0	0.60206	0	0	0	0	0	0	0	0	0	0
0	0	0	0.90309	0	0	0.778151	0	0	0	0	0	0	0	0.477121	0	0	1.47712	0	0	0	0	0	0	0	0	0	0	0	0	0	0	0	0	0	0	0	0	0	0	0	0	0	0	1.38021	0	0	0	0	0
0	0	0	0	0	0	0	0	0	0	0	0	0	0	0	0	0	0	0	0	0	0	0	0	0	0	0	0	0	0	0	0	0	0	0	0	0	0	0	0	0	0	0	0	0	0	0	0	0	0
0	0	0	1.38021	0	0	1.5563	0	0	0	0	0	0	0	0	0	0	0	0	0	0	0	0	0	0	0	0	0	0	0	0	0	1.43136	0	0	0	0	0	0	0	0	0	0	0	0.69897	0	0	0	0.845098	1.20412
0	0	0	0	0	0	0	0	0	0	0	0	0	0	0	0	0	0	0	0	0	0	0	0	0	0	0	0	0	0	0	0	0	0	0	0	0	0	0	0	0	0	0	0	0.30103	0	0	0	0	0.845098
0	0	0	0	0	0	0	0	0	0	0	0	0	0	0	0	0	0	0	0	0	0	0	0	0	0	0	1.07918	0	0	0	0	0.845098	0	1.14613	0	1.20412	0	0	1.11394	0	0	0	0	1	0	0	1.39794	0.69897	0.845098
0.60206	1	1.32222	0	0	1.17609	0	0	0	1.17609	0	0	0.69897	0	0	0	0	0	0	0	0	0	0.90309	0.30103	0	1.43136	1.62325	1.34242	0	0	0	0	1.17609	0	1.25527	0	0	0	0	0	0	0	0	0.60206	0.477121	0.845098	0	0	0.778151	0
0	0	0	0	0	0	0.60206	0	1.23045	0	1.04139	1.04139	0.30103	0.845098	0	1.04139	1.86332	0	0	1.04139	0.60206	0.30103	0	0	0	0	0	0	0	0	0	0	0	0	0	0	0	0	0	0	0	0	0	0.845098	1.17609	0	0	0	0	0
0	0	0	0	0	0	0.60206	0	1.20412	0	0.60206	0.477121	0.477121	0	0	0	0.778151	1.07918	0	0.30103	1.32222	0	0.477121	0	0	0	0	0	0	0	0	0	0	0	0	0	0	0	0	0	0	0	0	0.30103	0.477121	0	0	0	0	0
0	0	0	0	0	0	0	0	0	0	0	0	0.778151	0	0	0.30103	1.17609	0	0	1.65321	0.477121	1.91908	0	0	0	0	0	0	0	0	0	0	0	0	0	0	0	0	0	0	0	0	0	0.845098	0.90309	0	0	0	0	0
0.60206	0	0	0	0	0	0.69897	0	0	0.477121	0.30103	1.25527	0	0	1.04139	0.30103	0.69897	1.04139	0.30103	0.60206	1.32222	0.477121	0.778151	0.30103	0	0	0	0	0	0	0	0	0	0	1.85733	0	0	0	0	0	0	1.83251	0	0	0	0	0	0	0	0
0	0	0	0.30103	1.30103	0	0.60206	0	0.69897	0	0.845098	0	1.17609	0	0	0	0.30103	0.30103	0	0.60206	0.60206	0.30103	0.477121	0.60206	0	0	0	0	0	0	0	0	0	0	0	0	0	0	0	0	0	0	0	0	0	0	0	0	0	0
0.30103	0	0.477121	0	0	0	0.477121	0	0	0	0.60206	0	1.43136	0	0	1.41497	0	1.07918	0.30103	0.30103	0	0.30103	0.69897	1.57978	0	0	0	0	0	0	0	0	0	0	0	0	0	0	0	0	0	0	0	0	0	0	0	0	0	0
0.477121	0.30103	0.477121	0.90309	1.20412	0	0.30103	0	0.90309	0	0.477121	0.477121	0.60206	1.41497	0.60206	0	0	0.30103	1	0	0.778151	0	0.30103	0.477121	0	0	0	0	0	0	0	0	0	0	0	0	0	0	0	0	0	0	0	0.30103	0.30103	0	0	0.778151	0	0
0.90309	0	0	0.845098	1.07918	0.30103	0.477121	0	0.778151	0	1.07918	0.30103	0	0	0	0	0	0.30103	0	0	0.60206	0	0.60206	0.477121	0	0	0	0	0	0	0	0	0	0	0	0	0	0	0	0	0	0	0	0	0.60206	0	0	0.60206	0	0
0	0	0	0	0	0	0	0	0	0.30103	1.54407	0.845098	0	0	0	0	0	0	0	0	1.47712	0	1.36173	0.778151	0	0	0	0	0	0	0	0	0	0	0	0	0	0	0	0	0	0	0	0.30103	0.845098	0.30103	0.477121	0.477121	1.30103	0.30103
0	0	0	0	0	0	0	0	0	0	0	0	0	0	0	0	0	0	0	0	0	0	0	0	0	0	0	0	0	0	0	0	0	0	0	0	0	0	0	0	0	0	0	0	0	0	0	0	0	0
0	0	0	0	0	0	0	1.14613	0	0.30103	0	0	0	0	0	0	0	0	0	0	0	0	0	0	0	1.30103	0	0.845098	0	0	0	0	0	0	0	0	0	0	0	0	0	0	0	0	0	0	0	0	0.60206	0
0	0	0	0	0	0	0	0	0	0	0	0	0	0	0	0	0	0	0	0	0	0	0	0	0	0	0	0	0	0	0	0	0	0	0	0	0	0	0	0	0	0	0	0	0.778151	0	0	0	0.60206	0.477121
0	0	0	0	0	0	0	0	0	0	0	0	0	0	0	0	0	0	0	0	0	0	0	0	0	0	0	0	0	0	0	0	0	0	0	0	0	0	0	0	0	0	0	0	0	0	0	0	0	0
0	0	0	0	0	0	0	0	0	0	0	0	0	0	0	0	0	0	0	0	0	0	0	0	0	0	0	0	0	0	0	0	0	0	0	0	0	0	0	0	0	0	0	0	0	0	0	0	0	0
0	0	0	0	0	0	0	0	0	0	0	0	0	0	0	0	0	0	0	0	0	0	0	0	0	0	0	0	0	0	0	0	0	0	0	0	0	0	0	0	0	0	0	0	0	0	0	0	0	0
0	0	0	0	0	0	0	0	0	0	0	0	0	0	0	0	0	0	0	0	0	0	1.5563	0	0	0	0	0	0	0	0	0	0	0	0	0	0	0	0	0	0	0	0	0	0	0	0	0	0	0
0	0	0	0	0	0	0	0	0	0	0	0	0	0	0	0	0	0	0	0	0	0	0	0	0	0	0	0	0	0	0	0	0	0	0	0	0	0	0	0	0	0	0	0	0	0	0	0	0	0
0	0	0	0	2.89818	0	0	0	0	0	0	0	0	0	0	0	0	1.14613	0	0	0.30103	0	0	0.477121	0	0	0	0	0	0	0	0	0	0	0	0	0	0	0	0	0	0	0	0	0	0	0	0	0	0
0	0	0	0	0	0	2.19033	0	0	1.75587	0	0.69897	0	0	0	0	0	2.42488	0	1.25527	0	0.90309	0	0.954243	0	0	0	0	0	0	0	0	0	0	0	0	0	0	0	0	0	0	0	0	0	0	0	0	0	0
0	0	0	0	0	0	1.07918	0	0	0	0.60206	0	0	0	0	0	0	0	0	0	0.30103	0	1.07918	0	0	0	0	0	0	0	0	0	0	0	0	0	0	0	0	0	0	0	0	0	0	0	0	0	0	0
0	0	0	0	0	0	0	0	2.4216	0	0	0	0	0	0	0	0	0	0	0	0.30103	0.778151	0.477121	0.90309	0	0	0	0	0	0	0	0	0	0	0	0	0	0	0	0	0	0	0	0	0	0	0	0	0	0
0	0	0	0	0	0	0	0	0	0	0.778151	0	0	0	0	0	0	0	0	0	0.954243	0	0.954243	1.78533	0	0	0	0	0	0	0	0	0	0	0	0	0	0	0	0	0	0	0	0	0	0	0	0	0	0
0	0	0	0	1.04139	0.60206	0	0	0	1.14613	2.47422	0	0	0	0	0	1.32222	0.30103	0	0	0.845098	0.69897	0	0	0	0	0	0	0	0	0	0	0	0	0	0	0	0	0	0	0	0	0	0	0	0	0	0	0	0
0	0	0	0	0.30103	0	0.477121	0	0.60206	0	0.778151	2.29003	0	0	0	0	0	0.954243	0	0.954243	0	0.30103	1.11394	0.30103	0	0	0	0	0	0	0	0	0	0	0	0	0	0	0	0	0	0	0	0	0	0	0	0	0	0
0	0	0	0	0	0	0	0	0	0	0	0	0	0	0	0	0	0	0	0	0	0	0	0	0	0	0	0	0	0	0	0	0	0	0	0	0	0	0	0	0	0	0	0	0	0	0	0	0	0
0	0	0	0	0	0	0	0	0	0	0	0	0	0	0	0	0	0	0	0	0	0	0	0	0	0	0	0	0	0	0	0	0	0	0	0	0	0	0	0	0	0	0	0	0	0	0	0	0	0
0	0	0	0	0	0	0	0	0	0	0	0	0	0	0	0	0	0	0	0	0	0	0	0	0	0	0	0	0	0	0	0	0	0	0	0	0	0	0	0	0	0	0	0	0	0	0	0	0	0
0	0	0	0	0	0	0	0	0	0	0	0	0	0	0	0	0	0	0	0	0	0	0	0	0	0	0	0	0	0	0	0	0	0	0	0	0	0	0	0	0	0	0	0	0	0	0	0	0	0
0	0	0	0	0	0	0	0	0	0	0	0	0	0	0	0	0	0	0	0	1.32222	0	1.59106	0	0	0	0	0	0	0	0	0	0	0	0	0	0	0	0	0	0	0	0	0	0	0	0	0	0	0
0	0	0	0	0	0	0.954243	0	0	0	0	0	0	0	0	0	0	2.43457	0	0	0	0	0.69897	1.20412	0	0	0	0	0	0	0	0	0	0	0	0	0	0	0	0	0	0	0	0	0	0	0	0	0	0
0	0	0	0	0.477121	0	0.778151	0	1.17609	0	0	0	0	0	0	0	0	0	1.8451	1.95424	0	0	0.30103	0.69897	0	0	0	0	0	0	0	0	0	0	0	0	0	0	0	0	0	0	0	0	0	0	0	0	0	0
0	0	0	0	0	0	1.14613	0	0.778151	0	1.25527	0	0	0	0	0	0	0	0	0	1.25527	1.9345	0	0.778151	0	0	0	0	0	0	0	0	0	0	0	0	0	0	0	0	0	0	0	0	0	0	0	0	0	0
0	0	0	0	0.477121	0	0.30103	0	0.60206	0	0	0.477121	0	0	0	0	0	0	1	0.30103	2.3927	0.778151	0	0	0	0	0	0	0	0	0	0	0	0	0	0	0	0	0	0	0	0	0	0	0	0	0	0	0	0
0	0	0	0	0	0	0.778151	0	0.477121	1.20412	0	0.69897	0	0	0	0	0	0.60206	0.69897	1.17609	0	1.27875	0	2.15836	0	0	0	0	0	0	0	0	0	0	0	0	0	0	0	0	0	0	0	0	0	0	0	0	0	0
0	0	1.6902	1.25527	0.845098	1.23045	0.90309	1.11394	0	0.90309	0	0	0	0	0	0	1.60206	0.30103	0.69897	1.17609	0.60206	1	2.48714	0.477121	0	0	0	0	0	0	0	0	0	0	0	0	0	0	0	0	0	0	0	0	0	0	0	0	0	0
0	0	0	0	0	0	0	0	0	0	0	0	0	0	0	0	0	0	0	0	0	0	0	0	0	0	0	1.4624	0	1	0	0	0	0	0.30103	0	0	0.477121	1	0	0.60206	0.30103	0.60206	0	0	0	0	0	0	0
0	0	0	0	0	0	0	0	0	0	0	0	0	0	0	0	0	0	0	0	0	0	0	0	0	0	1.8451	0	0	0.69897	0.30103	0	0	0	1	0	0.60206	0.30103	0.845098	0	0.30103	0.90309	0	0	0	0	0	0	0	0
0	0	0	0	0	0	0	0	0	0	0	0	0	0	0	0	0	0	0	0	0	0	0	0	1.23045	2.36361	0	0	0	0	0.69897	0.954243	0	0	0	0.30103	1.47712	0	0.477121	0	0	0	0.30103	0	0	0	0	0	0	0
0	0	0	0	0	0	0	0	0	0	0	0	0	0	0	0	0	0	0	0	0	0	0	0	0	0	0	2.27646	0	0.90309	0	0	0	0	0.30103	0	0.477121	0.477121	0.30103	0	0.477121	0	0.30103	0	0	0	0	0	0	0
0	0	0	0	0	0	0	0	0	0	0	0	0	0	0	0	0	0	0	0	0	0	0	0	1.14613	0.30103	0	0	0	0	0.69897	0	0.90309	0	0	0.477121	0.477121	0	0.30103	0.845098	0	0	0.30103	0	0	0	0	0	0	0
0	0	0	0	0	0	0	0	0	0	0	0	0	0	0	0	0	0	0	0	0	0	0	0	0	0	0	0	0	0.60206	0	0	0	0	0.477121	0	0	0.69897	1	0	0.69897	0.60206	1.04139	0	0	0	0	0	0	0
0	0	0	0	0	0	0	0	0	0	0	0	0	0	0	0	0	0	0	0	0	0	0	0	0.845098	0	0	0	0	1.14613	1.07918	0.778151	2.00432	0	0	0.477121	0.69897	0.60206	1.11394	0.69897	0.30103	0.60206	1.14613	0	0	0	0	0	0	0
0	0	0	0	0	0	0	0	0	0	0	0	0	0	0	0	0	0	0	0	0	0	0	0	0	0	0	0.477121	0	1	0	0	0	0	1.92428	0	0	0.60206	0	0	0	0	0	0	0	0	0	0	0	0
0	0	0	0	0	0	0	0	0	0	0	0	0	0	0	0	0	0	0	0	0	0	0	0	0	0	0	0	0	0	0	0	0	0	0	0	0	0.30103	0	0	0	0	0	0	1.20412	0	0	0	0	0
0	0	0	0	0	0	0	0	0	0	0	0	0	0	0	0	0	0	0	0	0	0	0	0	0	0	0	1.17609	0	0.778151	0	0	0	0	0.60206	0	0	0	0.60206	0	1.30103	0.60206	0	0	0	0	0	0	0	0
0	0	0	0	0	0	0	0	0	0	0	0	0	0	0	0	0	0	0	0	0	0	0	0	0.69897	0.30103	0.477121	0.30103	0	0.60206	1.57978	0	1.34242	0	0	0.30103	0	0	0.30103	0.477121	0	1.04139	1.14613	0	0	0	0	0	0	0
0	0	0	0	0	0	0	0	0	0	0	0	0	0	0	0	0	0	0	0	0	0	0	0	0.477121	0	0	0	0	0	0.477121	0	0.30103	0	0	1.65321	0	0	0	0	0	0	0	0	0	0	0	0	0	0
0	0	0	0	0	0	0	0	0	0	0	0	0	0	0	0	0	0	0	0	0	0	0	0	0	0	0.69897	0.477121	0	1.04139	0.778151	0	0	0.477121	0.60206	0	0.60206	1.57978	0.778151	0	0	0.477121	1.11394	0	1.32222	0	0	0	0	0
0	0	0	0	0	0	0	0	0	0	0	0	0	0	0	0	0	0	0	0	0	0	0	0	0.778151	1.54407	0.30103	0	0	0.845098	0.477121	0	0.477121	0	0	0	1.91381	0.30103	0	0.477121	0	0.477121	0.30103	0	0	0	0	0	0	0
0	0	0	0	0	0	0	0	0	0	0	0	0	0	0	0	0	0	0	0	0	0	0	0	0	0	0.477121	0.954243	0	0	0	0	0	0	0	0	1.04139	0	0	0	1.92428	0.477121	0	0	0	0	0	0	0	0
0	0	0	0	0	0	0	0	0	0	0	0	0	0	0	0	0	0	0	0	0	0	0	0	0	0	0.845098	0.69897	0	0.477121	0	0	0	0	0.90309	0	0	0	0	0	0.477121	1.8451	0.30103	0	1.34242	0	0	0	0	0
0	0	0	0	0	0	0	0	0	0	0	0	0	0	0	0	0	0	0	0	0	0	0	0	0.30103	0.30103	0	0	0	0	0	0	0.30103	0	0	0	0.30103	0	0.30103	1.5563	0	0	0	0	0	0	0	0	0	0
0	0	0	0	0	0	0	0	0	0	0	0	0	0	0	0	0	0	0	0	0	0	0	0	0.30103	0.60206	0.30103	0.477121	0	0	0	0.477121	1.39794	0.477121	0	0.60206	0	0.60206	1.76343	0.30103	0	0	0.30103	0	0	0	0	0	0	0
0	0	0	0	0	0	0	0	0	0	0	0	0	0	0	0	0	0	0	0	0	0	0	0	0.30103	0	0.954243	0.477121	0	0	1.23045	0.30103	1.14613	0	0	0.30103	0	0	1.04139	0.30103	0	0	1.62325	0	0	0	0	0	0	0
0	0	0	0	0	0	0	0	0	0	0	0	0	0	0	0	0	0	0	0	0	0	0	0	0	0	1.43136	0.69897	0	0	0	0	0	1.17609	0.30103	0	0	1.20412	0.60206	0	1.07918	0.30103	0	0	1.41497	0	0	0	0	0
0	0	0	0	0	0	0	0	0	0	0	0	0	0	0	0	0	0	0	0	0	0	0	0	0	0	0	0	0	0	0	0	0	0	0	0	0	0	0	0	0	0	0	0	0	0	0	0	0	0
0	0	0	0	0	0	0	0	0	0	0	0	0	0	0	0	0	0	0	0	0	0	0	0	0	0	0	0	0	0	0	0	0	0	0	0	0	0	0	0	0	1.17609	0	0	0	0	0	0	0	0
0	0	0	0	0	0	0	0	0	0	0	0	0	0	0	0	0	0	0	0	0	0	0	0	0	0	0	0	0	0	0	0	0	0	0	0	0	0	0	0	0	0	0	0	0	0	0	0	0	0
0	0	0	0	0	0	0	0	0	0	0	0	0	0	0	0	0	0	0	0	0	0	0	0	0	0	0	0	0	0	0	0	0	0	0	0	0	0	0	0	0	0	0	0	0	0	0	0	0	0
0	0	0	0	0	0	0	0	0	0	0	0	0	0	0	0	0	0	0	0	0	0	0	0	0	0	0	0	0	0	0	0	0	0	0	0	0	0	0	0	0	0	0	0	0	0	0	0	0	0
0	0	0	0	0	0	0	0	0	0	0	0	0	0	0	0	0	0	0	0	0	0	0	0	0	0	0	0	0	0	0	0	0	0	0	0	0	1.63347	0	0	0	1.20412	0	0	0	0	0	0	0	0
0	0	0	0	0	0	0	0	0	0	0	0	0	0	0	0	0	0	0	0	0	0	0	0	0	0	0	0	0	0	0	0	0	0	0	0	0	0	0	0	0	0	0	0	0	0	0	0	0	0
0	0	0	0	0	0	0	0	0	0	0	0	0	0	0	0	0	0	0	0	0	0	0	0	0	0	0	0	0	0	0	0	0	0	0	0	0	0	0	0	0	0	0	0	0	0	0	0	0	0
0	0	0	0	0	0	0	0	0	0	0	0	0	0	0	0	0	0	0	0	0	0	0	0	0	0	0	0	0	0	0	0	0	0	0	0	0	0	0	0	0	0	0	0	0	0	0	0	0	0
0	0	0	0	0	0	0	0	0	0	0	0	0	0	0	0	0	0	0	0	0	0	0	0	0	1.53148	0	0	0	0	0	0.845098	0.69897	0	0	0.477121	0	0	0.69897	0	0	0	0.60206	0	0	0	0	0	0	0
0	0	0	0	0	0	0	0	0	0	0	0	0	0	0	0	0	0	0	0	0	0	0	0	0	0	0	0	0	0	0	0	0	0	0	0	0	0.90309	0	0	0	1.73239	0	0	0	0	0	0	0	0
0	0	0	0	0	0	0	0	0	0	0	0	0	0	0	0	0	0	0	0	0	0	0	0	0	0	0	0	0	0	0	0	0	0	0	0	0	1.34242	0.60206	0	0	0	1.14613	0	0	0	0	0	0	0
0	0	0	0	0	0	0	0	0	0	0	0	0	0	0	0	0	0	0	0	0	0	0	0	0.778151	0.477121	0	0	0	0	0.954243	1	0.69897	0	0	1.04139	0	0	0.30103	0.477121	0	0	0.60206	0	0	0	0	0	0	0
0	0	0	0	0	0	0	0	0	0	0	0	0	0	0	0	0	0	0	0	0	0	0	0	0	0.30103	0	0	0	1.32222	1.17609	0.477121	1.39794	0	0	0.90309	0.69897	1.14613	0.60206	1.07918	1.23045	1.27875	0.60206	0	0	0	0	0	0	0
0	0	0	0	0	0	0	0	0	0	0	0	0	0	0	0	0	0	0	0	0	0	0	0	1.11394	0	0	0	0	0	1.11394	0.30103	0.477121	0	0	0.30103	0.845098	0	0	0.60206	0	0	0.845098	0	0	0	0	0	0	0
0	0	0	0	0	0	0	0	0	0	0	0	0	0	0	0	0	0	0	0	0	0	0	0	0	0	0	0	0	0	0	0	0	0	0	0	0	0	0	0	0	0	0	0	0	0	0	0	0	0
0	0	0	0	0	0	0	0	0	0	0	0	0	0	0	0	0	0	0	0	0	0	0	0	0	0	0	0	0	0	0	0	0	0	0	0	0	0	0	0	0	0	0	0	0	0	0	0	0	0
0	0	0	0	0	0	0	0	0	0	0	0	0	0	0	0	0	0	0	0	0	0	0	0	0	0	0	0	0	0	0	0	0	0	0	0	0	0	0	0	0	0	0	0	0	0	0	0	0	0
0	0	0	0	0	0	0	0	0	0	0	0	0	0	0	0	0	0	0	0	0	0	0	0	0	0	0	0	0	0	0	0	0	0	0	0	0	0	0	0	0	0	0	0	0	0	0	0	0	0
0	0	0	0	0	0	0	0	0	0	0	0	0	0	0	0	0	0	0	0	0	0	0	0	0	0	0	0	0	0	0	0	0	0	0	0	0	0	0	0	0	0	0	0	0	0	0	0	0	0
0	0	0	0	0	0	0	0	0	0	0	0	0	0	0	0	0	0	0	0	0	0	0.30103	1.69897	0	0	0	0	0	0	0	0	0	0	0	0	0	0	0	0	0	0	0	0	0	0	0	0	0	0
0	0	0	0	0	0	1.17609	0	0.845098	0	0	0	0	0	0	0	0	1.23045	0	0	0	0	0	0.30103	0	0	0	0	0	0	0	0	0	0	0	0	0	0	0	0	0	0	0	0	0	0	0	0	0	0
0	0	0	0	0	0	0	0	0	0	0	0	0	0	0	0	0	0	0	0	0	0	0	0	0	0	0	0	0	0	0	0	0	0	0	0	0	0	0	0	0	0	0	0	0	0	0	0	0	0
0	0	0	0	1.20412	0	0.845098	0	1	1.17609	0.477121	0	0	0	0	0	0	1.25527	0	1.14613	0.69897	0.845098	0	0.60206	0	0	0	0	0	0	0	0	0	0	0	0	0	0	0	0	0	0	0	0	0	0	0	0	0	0
0	0	0	0	0	0	0	0	0	0	0	0	0	0	0	0	0	0	0	0	0	0	0	0	0	0	0	0	0	0	0	0	0	0	0	0	0	0	0	0	0	0	0	0	0	0	0	0	0	0
0	0	0	0	0	0	1.44716	0	0	0	1.11394	0	0	0	0	0	0	0	0	0	1.5563	0	0	0.845098	0	0	0	0	0	0	0	0	0	0	0	0	0	0	0	0	0	0	0	0	0	0	0	0	0	0
0	0	0	0	0	0	0	0	0	0	0	0	0	0	0	0	0	0	0	0	0	0	0	0	0	0	0	0	0	0	0	0	0	0	0	0	0	0	0	0	0	0	0	0	0	0	0	0	0	0
0	0	0	0	0	0	0	0	0	0	0	0	0	0	0	0	0	0	0	0	0	0	0	0	0	0	0	0	0	0	0	0	0	0	0	0	0	1.36173	0	0	0	0.477121	0	0	1.20412	0	0	0	0	0
0	0	0	0	0	0	0	0	0	0	0	0	0	0	0	0	0	0	0	0	0	0	0	0	0	0	0	0	0	0	0	0	0	0	1	0	0	0.60206	0	0	0	0.60206	0	1.04139	0.60206	0	0	0	0	0
0	0	0	0	0	0	0	0	0	0	0	0	0	0	0	0	0	0	0	0	0	0	0	0	0	0	0	0	0	0	0	0	0	0	0	0	0	0	0	0	0	0	0	0	0	0	0	0	0	0
0	0	0	0	0	0	0	0	0	0	0	0	0	0	0	0	0	0	0	0	0	0	0	0	0	0	0	0.778151	0	0.69897	0	0	0	0	1.07918	0	0	0	0.69897	0	0.30103	0.30103	0.477121	0	0	0	0	0	0	0
0	0	0	0	0	0	0	0	0	0	0	0	0	0	0	0	0	0	0	0	0	0	0	0	0	0	0	0.60206	0	1.07918	0	0	0	0	0.477121	0	0	0	1.11394	0	1.14613	1.04139	0	0	0	0	0	0	0	0
0	0	0	0	0	0	0	0	0	0	0	0	0	0	0	0	0	0	0	0	0	0	0	0	0	0	0	0	0	0	0	0	0	0	0	0	0	0	0	0	0	0	0	0	0	0	0	0	0	0
0	0	0	0	0	0	0	0	0	0	0	0	0	0	0	0	0	0	0	0	0	0	0	0	0	0	0	0	0	0	0	0	0	0	0	0	0	0.477121	0	0	0	1.07918	0	0	0	0	0	0	0	0
0	0	0	0	0	0	0	0	0	0	0	0	0	0	0	0	0	0	0	0	0	0	0	0	0	0	0	0	0	0	0	0	0	0	0	0	0	0	0	0	0	0	0	0	0	0	0	0	0	0
0	0	0	0	0	0	0	0	0	0	0	0	0	0	0	0	0	0	0	0	0	0	0	0	0	0	0	1.20412	0	1.17609	0	0	0	0	1.17609	0	0	0.60206	1.07918	0	1.38021	0.845098	0	1.25527	0.90309	0	0	0	1.04139	0
0	0	0	0	0	0	0	0	0	0	0	0	0	0	0	0	0	0	0	0	0	0	0	0	0	0	0	0	0	1	0	0	0	0	0	0	0	0	0	0	1.11394	0.30103	0	1.47712	0.60206	0	0	0	1.36173	0
0	0	0	0	0	0	0	0	0	0	0	0	0	0	0	0	0	0	0	0	0	0	0	0	0	0	0	0.69897	0	0.845098	0	0	0	0	0	0	0	1.07918	0.477121	0	0	0.30103	0	1.04139	1	0	0	0	1	0
0	0	0	0	0	0	0	0	0	0	0	0	0	0	0	0	0	0	0	0	0	0	0	0	0.954243	0	0	0	0	0	1.17609	0.477121	0.845098	0	0	0.30103	0.477121	0	1.20412	1.17609	0	0	1	0	0	0	0	0	0	0
0	0	0	0	0	0	0	0	0	0	0	0	0	0	0	0	0	0	0	0	0	0	0	0	0.30103	0	0	0	0	0	0	0	0.30103	0	0	1.07918	0	0	0	0.60206	0	0	0	0	0	0	0	0	0	0
0	0	0	0	0	0	0	0	0	0	0	0	0	0	0	0	0	0	0	0	0	0	0	0	0.30103	0	0	0	0	0	0.69897	0	0.30103	0	0	1.11394	0	0	0.30103	0.778151	0	0	0	0	0	0	0	0	0	0
0	0	0	0	0	0	0	0	0	0	0	0	0	0	0	0	0	0	0	0	0	0	0	0	0	0	0	0	0	0	0	0	0	0	0	0	0	0.60206	0	0	0	1.54407	0	0	0	0	0	0	0	0
0	0	0	0	0	0	0	0	0	0	0	0	0	0	0	0	0	0	0	0	0	0	0	0	0	0	0	0.90309	0	1	0	0	0	0	0.477121	0	0	0.477121	0	0	1.04139	0.60206	0.845098	0	0	0	0	0	0	0
0	0	0	0	0	0	0	0	0	0	0	0	0	0	0	0	0	0	0	0	0	0	0	0	0	0	0	1.23045	0	1.54407	0	0	0	0	1.11394	0	0	0.778151	1.20412	0	1.17609	0.69897	0	0	0	0	0	0	0	0
0	0	0	0	0	0	0	0	0	0	0	0	0	0	0	0	0	0	0	0	0	0	0	0	1.07918	0.30103	0	0	0	0	0.954243	0	0.60206	0	0	0.30103	0.69897	0	0.69897	0	0	0	1	0	0	0	0	0	0	0
0	0	0	0	0	0	0	0	0	0	0	0	0	0	0	0	0	0	0	0	0	0	0	0	0	0	0	0	0	0	0	0	0	0	0	0	0	0	0	0	0	0	0	0	0	0	0	0	0	0
0	0	0	0	0	0	0	0	0	0	0	0	0	0	0	0	0	0	0	0	0	0	0	0	0	0	0	0	0	0	0	0	0	0	0	0	0	0	0	0	0	0	0	0	0	0	0	0	0	0
0	0	0	0	0	0	0	0	0	0	0	0	0	0	0	0	0	0	0	0	0	0	1.87506	0	0	0	0	0	0	0	0	0	0	0	0	0	0	0	0	0	0	0	0	0	0	0	0	0	0	0
0	0	0	0	0	0	0	0	0	0	0	0	0	0	0	0	0	0	0	0	0	0	0	0	0	0	0	0	0	0	0	0	0	0	0	0	0	0	0	0	0	0	0	0	0	0	0	0	0	0
0	0	0	0	0	0	0	0	0	0	0	0	0	0	0	0	0	0	0	0	0	0	0	0	0	0	0	0	0	0	0	0	0	0	0	0	0	0	0	0	0	0	0	0	0	0	0	0	0	0
0	0	0	0	0	0	0	0	0	0	0	0	0	0	0	0	0	0	0	0	0	0	0	0	0	0	0	0	0	0	0	0.954243	0	0	0	0	0	0	0	0.778151	0	0	0	0	0	0	0	0	0	0
0	0	0	0	0	0	0	0	0	0	0	0	0	0	0	0	0	0	0	0	0	0	0	0	0	0	0	0	0	0	0	1.07918	0	0	0	0	0	0	0	1.04139	0	0	0	0	0	0	0	0	0	0
0	0	0	0	0	0	0	0	0	0	0	0	0	0	0	0	0	0	0	0	0	0	0	0	0	0	0	0	0	0	0	1.14613	0	0	0	0	0	0	0	1.27875	0	0	0	0	0	0	0	0	0	0
0	0	0	0	0	0	0	0	0	0	0	0	0	0	0	0	0	0	0	0	0	0	0	0	0	0	0	0	0	0	1.14613	0	0	0	0	0	0	0	1.11394	0	0	0	0.90309	0	0	0	0	0	0	0
0	0	0	0	0	0	0	0	0	0	0	0	0	0	0	0	0	0	0	0	0	0	0	0	0	0	0	0	0	1.14613	0	0	0	0	0	0	0	0.477121	0.69897	0	0	0	0	0	0	0	0	0	0	0
0	0	0	0	0	0	0	0	0	0	0	0	0	0	0	0	0	0	0	0	0	0	0	0	0.845098	0	0	0	0	0	0	0.30103	0.845098	0	0	0.778151	0	0	0	0.30103	0	0	0	0	0	0	0	0	0	0
0	0	0	0	0	0	0	0	0	0	0	0	0	0	0	0	0	0	0	0	0	0	0	0	0	0	0	0.69897	0	0.30103	0	0	0	0	0.69897	0	0	0	0	0	1.25527	0	0	0	1.20412	0	0	0	0	0
0	0	0	0	0	0	0	0	0	0	0	0	0	0	0	0	0	0	0	0	0	0	0	0	0	0	0	0.90309	0	0	0.30103	0	0.954243	0	1.44716	0	0.845098	0	0	0.954243	0.477121	0.477121	0	0	0	0	0	0	0	0
0	0	0	0	0	0	0	0	0	0	0	0	0	0	0	0	0	0	0	0	0	0	0	0	0	1.11394	0	0	0	0	0.30103	1.25527	0.60206	0	0	0	0.90309	0	0.30103	0	0	0	0.477121	0	0	0	1.07918	0	0	0
0	0	0	0	0	0	0	0	0	0	0	0	0	0	0	0	0	0	0	0	0	0	0	0	0.60206	1.07918	0	0	0	0	0.477121	0.30103	0.69897	0	0	0	0	0	0.845098	0	0	0	0	0	0	0	0	0	0	0
0	0	0	0	0	0	0	0	0	0	0	0	0	0	0	0	0	0	0	0	0	0	0	0	0	0	0	0	0	0	0	0	0	0	0	0	0	1.5682	0	0	0	1.32222	0	0	0	0	0	0	0	0
0	0	0	0	0	0	0	0	0	0	0	0	0	0	0	0	0	0	0	0	0	0	0	0	0	0	0	0	0	0	0	0	0	0	0	0	0	0	0	0	0	0	0	0	0	0	0	0	0	0
0	0	0	0	0	0	0	0	0	0	0	0	0	0	0	0	0	0	0	0	0	0	0	0	0	0	0	0	0	0	0	0	0	0	0	0	0	0	0	0	0	0	0	0	0	0	0	0	0	0
0	0	0	0	0	0	0	0	0	0	0	0	0	0	0	0	0	0	0	0	0	0	0	0	0	0	0	0	0	0	0	0	0	0	0	0	0	0	0	0	0	0	0	0	0	0	0	0	0	0
0	0	0	0	0	0	0	0	0	0	0	0	0	0	0	0	0	0	0	0	0	0	0	0	0	0	0	0	0	0	0	0	0	0	0	0	0	0	0	0	0	0	0	0	0	0	0	0	0	0
0	0	0	0	0	0	0	0	0	0	0	0	0	0	0	0	0	0	0	0	0	0	0	0	0	0	0	0	0	0	0	0	0	0	0	0	0	0	0	0	0	0	0	0	0	0	0	0	0	0
0	0	0	0	0	0	0	0	0	0	0	0	0	0	0	0	0	0	0	0	0	0	0	0	0	0	0	0	0	0	0	0	0	0	0	0	0	0	0	0	0	0	0	0	0	0	0	0	0	0
0	0	0	0	0	0	0	0	0	0	0	0	0	0	0	0	0	0	0	0	0	0	0	0	0	0	0	0	0	0	0	0	0	0	0	0	0	0	0	0	0	0	0	0	0	0	0	0	0	0
0	0	0	0	0	0	0	0	0	0	0	0	0	0	0	0	0	0	0	0	0	0	0	0	0	0	0	0	0	0	0	0	0	0	0	0	0	0	0	0	0	0	0	0	0	0	0	0	0	0
0	0	0	0	0	0	0	0	0	0	0	0	0	0	0	0	0	0	0	0	0	0	0	0	0	0	0	0	0	0	0	0	0	0	0	0	0	0	0	0	0	0	0	0	0	0	0	0	0	0
0	0	0	0	0	0	0	0	0	0	0	0	0	0	0	0	0	0	0	0	0	0	0	0	0	0	0	0	0	0	0	0	0	0	0	0	0	0	0	0	0	0	0	0	0	0	0	0	0	0
0	0	0	0	0	0	0	0	0	0	0	0	0	0	0	0	0	0	0	0	0	0	0	0	0	0	0	0	0	0	0	0	0	0	0	0	0	0	0	0	0	0	0	0	0	0	0	0	0	0
0	0	0	0	0	0	0	0	0	0	0	0	0	0	0	0	0	0	0	0	0	0	0	0	0	0	0	0	0	0	0	0	0	0	0	0	0	0	0	0	0	0	0	0	0	0	0	0	0	0
0	0	0	0	0	0	0	0	0	0	0	0	0	0	0	0	0	0	0	0	0	0	0	0	0	0	0	0	0	0	0	0	0	0	0	0	0	0	0	0	0	0	0	0	0	0	0	0	0	0
0	0	0	0	0	0	0	0	0	0	0	0	0	0	0	0	0	0	0	0	0	0	0	0	0	0	0	0	0	0	0	0	0	0	0	0	0	0	0	0	0	0	0	0	0	0	0	0	0	0
0	0	0	0	0	0	0	0	0	0	0	0	0	0	0	0	0	0	0	0	0	0	0	0	0	0	0	0	0	0	0	0	0	0	0	0	0	0	0	0	0	0	0	0	0	0	0	0	0	0
0	0	0	0	0	0	0	0	0	0	0	0	0	0	0	0	0	0	0	0	0	0	0	0	0	0	0	0	0	0	0	0	0	0	0	0	0	0	0	0	0	0	0	0	0	0	0	0	0	0
0	0	0	0	0	0	0	0	0	0	0	0	0	0	0	0	0	0	0	0	0	0	0	0	0	0	0	0	0	0	0	0	0	0	0	0	0	0	0	0	0	0	0	0	0	0	0	0	0	0
0	0	0	0	0	0	0	0	0	0	0	0	0	0	0	0	0	0	0	0	0	0	0	0	0	0	0	0	0	0	0	0	0	0	0	0	0	0	0	0	0	0	0	0	0	0	0	0	0	0
0	0	0	0	0	0	0	0	0	0	0	0	0	0	0	0	0	0	0	0	0	0	0	0	0	0	0	0	0	0	0	0	0	0	0	0	0	0	0	0	0	0	0	0	0	0	0	0	0	0
0	0	0	0	0	0	0	0	0	0	0	0	0	0	0	0	0	0	0	0	0	0	0	0	0	0	0	0	0	0	0	0	0	0	0	0	0	0	0	0	0	0	0	0	0	0	0	0	0	0
0	0	0	0	0	0	0	0	0	0	1.93952	0	0	0	0	0	0	0	0	0	0	0	1.25527	1.41497	0	0	0	0	0	0	0	0	0	0	0	0	0	0	0	0	0	0	0	0	0	0	0	0	0	0
0	0	0	0	0	0	0	0	0	0	0	0	0	0	0	0	0	0	0	0	0	0	0	0	0	0	0	0	0	0	0	0	0	0	1.34242	0	0	1.20412	0	0	0	1.17609	0	0	0	0	0	0	0	0
0	0	0	0	0	0	0	0	0	0	0	0	0	0	0	0	0	0	0	0	0	0	0	0	0	0	0	0	0	0	0	0	0	0	0	0	0	0	0	0	0	0	0	0	0	0	0	0	0	0
0	0	0	0	0	0	0	0	0	0	0	0	0	0	0	0	0	0	0	0	0	0	0	0	0	0	0	0	0	0	0	0	0	0	0	0	0	0	0	0	0	0	0	0	0	0	0	0	0	0
0	0	0	0	0	0	0	0	0	0	0	0	0	0	0	0	0	0	0	0	0	0	0	0	0	0	0	0	0	0	0	0.845098	0	0	0	0	0	0	0	0.30103	0	0	0	0	0	0	0	0	0	0
0	0	0	0	0	0	0	0	0	0	0	0	0	0	0	0	0	0	0	0	0	0	0	0	0	0	0	0	0	0	0	0	0	0	0	0	0	0	0	0	0	0	0	0	0	0	0	0	0	0
0	0	0	0	0	0	0	0	0	0	0	0	0	0	0	0	0	0	0	0	0	0	0	0	0	0	0	0	0	0	0	0	0	0	0	0	0	0	0	0	0	0	0	0	0	0	0	0	0	0
0	0	0	0	0	0	0	0	0	0	0	0	0	0	0	0	0	0	0	0	0	0	0	0	0	0	0	0	0	0	0	0	0	0	0	0	0	0	0	0	0	0	0	0	0	0	0	0	0	0
0	0	0	0	0	0	0	0	0	0	0	0	0	0	0	0	0	0	0	0	0	0	0	0	0	0.90309	0	0	0	0	0	1.23045	1.27875	0	0	0.845098	0	0	1.17609	0.954243	0	0	0	0	0	0	0	0	0	0
0	0	0	0	0	0	0	0	0	0	0	0	0	0	0	0	0	0	0	0	0	0	0	0	0	0	0	0	0	0	0	0	0	0	0	0	0	0	0	0	0	0	0	0	0	0	0	0	0	0
0	0	0	0	0	0	0	0	0	0	0	0	0	0	0	0	0	0	0	0	0	0	0	0	1.11394	0	0	0	0	0	1.11394	0.69897	1.14613	0	0	0	0	0	1.17609	0.845098	0	0	0	0	0	0	0	0	0	0
0	0	0	0	0	0	0	0	0	0	0	0	0	0	0	0	0	0	0	0	0	0	0	0	0	0	0	0	0	0	0	0	0	0	0	0	0	0	0	0	0	0	0	0	0	0	0	0	0	0
0	0	0	0	0	0	0	0	0	0	0	0	0	0	0	0	0	0	0	0	0	0	0	0	0	0	0	0	0	0	0	0	0	0	0	0	0	0	0	0	0	0	0	0	0	0	0	0	0	0
0	0	0	0	0	0	0	0	0	0	0	0	0	0	0	0	0	0	0	0	0	0	0	0	0	0	0	0	0	0	0	0	0	0	0	0	0	0	0	0	0	0	0	0	0	0	0	0	0	0
0	0	0	0	0	0	0	0	0	0	0	0	0	0	0	0	0	0	0	0	0	0	0	0	0	0	0	0	0	0	0	0	0	0	0	0	0	0	0	0	0	0	0	0	0	0	0	0	0	0
0	0	0	0	0	0	0	0	0	0	0	0	0	0	0	0	0	0	0	0	0	0	0	0	0	0	0	0	0	0	0	0	0	0	0	0	0	0	0	0	0	0	0	0	0	0	0	0	0	0
0	0	0	0	0	0	0	0	0	0	0	0	0	0	0	0	0	0	0	0	0	0	0	0	0	0	0	0	0	0	0	0	0	0	0	0	0	0	0	0	0	0	0	0	0	0	0	0	0	0
0	0	0	0	0	0	0	0	0	0	0	0	0	0	0	0	0	0	0	0	0	0	0	0	0	0	0	0	0	0	0	0	0	0	0	0	0	0	0	0	0	0	0	0	0	0	0	0	0	0
0	0	0	0	0	0	0	0	0	0	0	0	0	0	0	0	0	0	0	0	0	0	0	0	0	0	0	0	0	0	0	0	0	0	0	0	0	0	0	0	0	0	0	0	0	0	0	0	0	0
0	0	0	0	0	0	0	0	0	0	0	0	0	0	0	0	0	0	0	0	0	0	0	0	1.07918	0	0	0	0	0	0	0.60206	0.954243	0	0	0.69897	0	0	0	0.30103	0	0	0	0	0	0	0	0	0	0
0	0	0	0	0	0	0	0	0	0	0	0	0	0	0	0	0	0	0	0	0	0	0	0	1.41497	0	0	0	0	0	0	1.23045	1.65321	0	0	1.07918	0	0	0	1.32222	0	0	0	0	0	0	0	0	0	0
0	0	0	0	0	0	0	0	0	0	0	0	0	0	0	0	0	0	0	0	0	0	0	0	0	0	0	0	0	0	0	0	0	0	0	0	0	0	0	0	0	0	0	0	0	0	0	0	0	0
0	0	0	0	0	0	0	0	0	0	0	0	0	0	0	0	0	0	0	0	0	0	0	0	0	0	0	0	0	0	0	0	0	0	0	0	0	0	0	0	0	0	0	0	0	0	0	0	0	0
0	0	0	0	0	0	0	0	0	0	0	0	0	0	0	0	0	0	0	0	0	0	0	0	0	0	0	0	0	0	0	0	0	0	0	0	0	0	0	0	0	0	0	0	0	0	0	0	0	0
0	0	0	0	0	0	0	0	0	0	0	0	0	0	0	0	0	0	0	0	0	0	0	0	0	0	0	0	0	0	0	0	0	0	0	0	0	0	0	0	0	0	0	0	0	0	0	0	0	0
0	0	0	0	0	0	0	0	0	0	0	0	0	0	0	0	0	0	0	0	0	0	0	0	0	0	0	0	0	0	0	0	0	0	0	0	0	0	0	0	0	0	0	0	0	0	0	0	0	0
0	0	0	0	0	0	0	0	0	0	0.954243	0	0	0	0	0	0	0	0	0	0.30103	0	0	1.41497	0	0	0	0	0	0	0	0	0	0	0	0	0	0	0	0	0	0	0	0	0	0	0	0	0	0
0	0	0	0	1.81291	0	1.32222	0	1.65321	1.54407	1.36173	1.83251	0	0	0	0	0	1.69897	0	0	1.32222	0	1.27875	0.69897	0	0	0	0	0	0	0	0	0	0	0	0	0	0	0	0	0	0	0	0	0	0	0	0	0	0
0	0	0	0	0	0	0	0	0	0	1.5563	0	0	0	0	0	0	0	0	0	0	0	0	1.20412	0	0	0	0	0	0	0	0	0	0	0	0	0	0	0	0	0	0.90309	0	0	1.27875	0	0	0	0	0
0	0	0	0	0	0	0	0	0	0	0	0	0	0	0	0	0	0	0	0	0	0	0	0	0	0	0	0	0	0.30103	0	0	0	0	1.47712	0	0	0.845098	0	0	0	0.90309	0	0	0	0	0	0	0	0
0	0	0	0	0	0	1.47712	0	0	0.90309	1.39794	0	0	0	0	0	0	0	0	0	0	0	1.20412	0.477121	0	0	0	0	0	0	0	0	0	0	0	0	0	0	0	0	0	1.17609	0	1.39794	1.32222	0	0	0	0	0
0	0	0	0	0	0	0	0	0	0	0	0	0	0	0	0	0	0	0	0	0	0	0	0	0	0	0	0	0	0	0	0	0	0	0	0	0	0	0	0	0	0	0	0	0	0	0	0	0	0
0	0	0	0	0	0	0	0	0	0	0	0	0	0	0	0	0	0	0	0	0	0	0	0	0.90309	0	1.69897	1.47712	0	1.11394	1.11394	0	1.11394	0	1.04139	0	1.14613	1	0.60206	0.90309	1.34242	1.14613	1.23045	0	0	0	0	0	0	0
0	0	0	0	0	0	0	0	0	0	0	0	0	0	0	0	0	0	0	0	0	0	0	0	0	0	0	0	0	0	0	0	0	0	0	0	0	0	0	0	0	0	0	0	0	0	0	0	0	0
0	0	0	0	0	0	0	0	0	0	0	0	0	0	0	0	0	0	0	0	0	0	0	0	0	0	0	0	0	0	0	0	0	0	0	0	0	0	0	0	0	0	0	0	0	0	0	0	0	0
0	0	0	0	0	0	0	0	0	0	0	0	0	0	0	0	0	0	0	0	0	0	1.60206	0	0	0	0	0	0	0	0	0	0	0	0	0	0	0	0	0	0	0	0	0	0	0	0	0	0	0
0	0	0	0	0	0	0	0	0	0	0	0	0	0	0	0	0	0	0	0	0	0	0	0	0	0	0	0	0	0	0	0	0	0	0	0	0	0	0	0	0	0	0	0	0	0	0	0	0	0
0	0	0	0	0	0	0	0	0	0	0	0	0	0	0	0	0	0	0	0	0	0	0	0	0	0	0	0	0	0	0	0	0	0	0	0	0	0	0	0	0	0	0	0	0	0	0	0	0	0
0	0	0	0	0	0	0	0	0	0	0	0	0	0	0	0	0	0	0	0	0	0	0	0	0	0	0	0	0	0	0	0	0	0	0	0	0	0	0	0	0	0	0	0	0	0	0	0	0	0
0	0	0	0	0	0	0	0	0	0	0	0	0	0	0	0	0	0	0	0	0	0	1.64345	0.954243	0	0	0	0	0	0	0	0	0	0	0	0	0	0	0	0	0	0	0	0	0	0	0	0	0	0
0	0	0	0	0	0	0	0	0	0	0	0	0	0	0	0	0	0	0	0	0	0	0	0	0	0	0	0	0	0	0	0	0	0	0	0	0	1.04139	0	0	0	1.14613	0	0	0	0	0	0	0	0
0	0	0	0	0	0	0	0	0	0	0	0	0	0	0	0	0	0	0	0	0	0	0	0	0	0	0	0	0	0	0	0	0	0	0	0	0	0	0	0	0	0	0	0	0	0	0	0	0	0
0	0	0	0	0	0	0	0	0	0	0	0	0	0	0	0	0	0	0	0	0	0	0	0	0	0	0	0	0	0	0	0	0	0	0	0	0	0	0	0	0	0	0	0	0	0	0	0	0	0
0	0	0	0	0	0	0	0	0	0	0	0	0	0	0	0	0	0	0	0	0	0	0	0	0	0	0	0	0	0	0	0	0	0	0	0	0	0	0	0	0	0	0	0	0	0	0	0	0	0
0	0	0	0	0	0	0	0	0	0	0	0	0	0	0	0	0	0	0	0	0	0	0	0	0	0	0	0	0	0	0	0	0	0	0	0	0	0	0	0	0	0	0	0	0	0	0	0	0	0
0	0	0	0	0	0	0	0	0	0	0	0	0	0	0	0	0	0	0	0	0	0	0	0	0	0	0	0	0	0	0	0	0	0	0	0	0	0	0	0	0	0	0	0	0	0	0	0	0	0
0	0	0	0	0	0	0	0	0	0	0	0	0	0	0	0	0	0	0	0	0	0	0	0	0	0	0	0	0	0	0	0	0	0	0	0	0	0	0	0	0	0	0	0	0	0	0	0	0	0
0	0	0	0	0	0	0	0	0	0	0	0	0	0	0	0	0	0	0	0	0	0	0	0	0	0	0	0	0	0	0	0	0	0	0	0	0	0	0	0	0	0	0	0	0	0	0	0	0	0
0	0	0	0	0	0	0	0	0	0	0	0	0	0	0	0	0	0	0	0	0	0	0	0	0	0	0	0	0	0	0	0	0	0	0	0	0	0	0	0	0	0	0	0	0	0	0	0	0	0
0	0	0	0	0	0	0	0	0	0	0	0	0	0	0	0	0	0	0	0	0	0	0	0	0	0	0	0	0	0	0	0	0	0	0	0	0	0	0	0	0	0	0	0	0	0	0	0	0	0
0	0	0	0	0	0	0	0	0	0	0	0	0	0	0	0	0	0	0	0	0	0	0	0	0	0	0	0	0	0	0	0	0	0	0	0	0	0	0	0	0	0	0	0	0	0	0	0	0	0
0	0	0	0	0	0	0	0	0	0	0	0	0	0	0	0	0	0	0	0	0	0	0	0	0	0	0	0	0	0	0	0	0	0	0	0	0	0	0	0	0	0	0	0	0	0	0	0	0	0
0	0	0	0	0	0	0	0	0	0	0	0	0	0	0	0	0	0	0	0	0	0	0	0	0	0	0	0	0	0	0	0	0	0	0	0	0	0	0	0	0	0	0	0	0	0	0	0	0	0
0	0	0	0	0	0	0	0	0	0	0	0	0	0	0	0	0	0	0	0	0	0	0	0	0	0	0	0	0	0	0	0	0	0	0	0	0	0	0	0	0	0	0	0	0	0	0	0	0	0
0	0	0	0	0	0	0	0	0	0	0	0	0	0	0	0	0	0	0	0	0	0	0	0	0	0	0	0	0	0	0	0	0	0	0	0	0	0	0	0	0	0	0	0	0	0	0	0	0	0
0	0	0	0	0	0	0	0	0	0	0	0	0	0	0	0	0	0	0	0	0	0	0	0	0	0	0	0	0	0	0	0	0	0	0	0	0	0	0	0	0	0	0	0	0	0	0	0	0	0
0	0	0	0	0	0	0	0	0	0	0	0	0	0	0	0	0	0	0	0	0	0	0	0	0	0	0	0	0	0	0	0.90309	0	0	0	0	0	0	0	0	0	0	0	0	0	0	0	0	0	0
0	0	0	0	0	0	0	0	0	0	0	0	0	0	0	0	0	0	0	0	0	0	0	0	0	0	0	0	0	0	0	0	0	0	0	0	0	0	0	0	0	0	0	0	0	0	0	0	0	0
0	0	0	0	0	0	0	0	0	0	0	0	0	0	0	0	0	0	0	0	0	0	0	0	0	0	0	0	0	0	0	0	0	0	0	0	0	0	0	0	0	0	0	0	0	0	0	0	0	0
0	0	0	0	0	0	0	0	0	0	0	0	0	0	0	0	0	0	0	0	0	0	0	0	0	0	0	0	0	0	0	0	0	0	0	0	0	0	0	0	0	0	0	0	0	0	0	0	0	0
0	0	0	0	0	0	0	0	0	0	0	0	0	0	0	0	0	0	0	0	0	0	0	0	0	0	0	0	0	0	0	0	0	0	0	0	0	0	0	0	0	0	0	0	0	0	0	0	0	0
0	0	0	0	0	0	1.95904	0	0	0	1.11394	0	0	0	0	0	0	0	0	0	1.66276	0	1.716	1.17609	0	0	0	0	0	0	0	0	0	0	0	0	0	0	0	0	0	0	0	0	0	0	0	0	0	0
0	0	0	0	0	0	0	0	0	0	0	0	0	0	0	0	0	0	0	0	0	0	0	0	0	0	0	0	0	0	0	0	0	0	0	0	0	0	0	0	0	0	0	0	0	0	0	0	0	0
0	0	0	0	0	0	1.5563	0	1.43136	0	0.69897	0	0	0	0	0	0	1.36173	0	0	1	1.86923	0	0.845098	0	0	0	0	0	0	0	0	0	0	0	0	0	0	0	0	0	0	0	0	0	0	0	0	0	0
0	0	0	0	0	0	0	0	0	0	0	0	0	0	0	0	0	0	0	0	0	0	0	0	0	0	0	0	0	0	0	0	0	0	0	0	0	0	0	0	0	0	0	0	0	0	0	0	0	0
0	0	0	0	0	0	0	0	0	0	0	0	0	0	0	0	0	0	0	0	0	0	0	0	0	0	0	0	0	0	0	0	0	0	0	0	0	0	0	0	0	0	0	0	0	0	0	0	0	0
0	0	0	0	0	0	0	0	0	0	0	0	0	0	0	0	0	0	0	0	0	0	0	0	0	0	0	0	0	0	0	0	0	0	0	0	0	0	0	0	0	0	0	0	0	0	0	0	0	0
0	0	0	0	0	0	0	0	0	0	0	0	0	0	0	0	0	0	0	0	0	0	0	0	0	0	0	0	0	0	0	0	0	0	0	0	0	0	0	0	0	0	0	0	0	0	0	0	0	0
0	0	0	0	0	0	0	0	0	0	0	0	0	0	0	0	0	0	0	0	0	0	0	0	0	0	0	0	0	0	0	0	0	0	0	0	0	0	0	0	0	0	0	0	0	0	0	0	0	0
0	0	0	0	0	0	0	0	0	0	0	0	0	0	0	0	0	0	0	0	0	0	0	0	0	0	0	0	0	0	0	0	0	0	0	0	0	0	0	0	0	1.64345	0	0	0	0	0	0	0	0
0	0	0	0	0	0	0	0	0	0	0	0	0	0	0	0	0	0	0	0	0	0	0	0	0	0	0	0	0	0	0	0	0	0	0	0	0	0	0	0	0	0	0	0	0	0	0	0	0	0
0	0	0	0	0	0	0	0	0	0	0	0	0	0	0	0	0	0	0	0	0	0	0	0	0	0	0	0	0	0	0	0	0	0	0	0	0	0	0	0	0	0	0	0	0	0	0	0	0	0
0	0	0	0	0	0	0	0	0	0	0	0	0	0	0	0	0	0	0	0	0	0	0	0	0	0	0	0	0	0	0	0	0	0	0	0	0	0	0	0	0	0	0	0	0	0	0	0	0	0
0	0	0	0	0	0	0	0	0	0	0	0	0	0	0	0	0	0	0	0	0	0	0	0	0	0	0	0	0	0	0	0	0	0	0	0	0	0	0	0	0	0	0	0	0	0	0	0	0	0
0	0	0	0	0	0	0	0	0	0	0	0	0	0	0	0	0	0	0	0	0	0	0	0	0	0	0	0	0	0	0	0	0	0	0	0	0	0	0	0	0	0	0	0	0	0	0	0	0	0
0	0	0	0	0	0	0	0	0	0	0	0	0	0	0	0	0	0	0	0	0	0	0	0	0	0	0	0	0	0	0	0	0	0	0	0	0	0	0	0	0	0	0	0	0	0	0	0	0	0
[truncated: 350 more columns]

## Sheet: Panel E - avg path length
Fiber	AWS
4.37	1.98

## Sheet: Panel F - Efficiency
Fiber	AWS
0.27	0.56

## Sheet: Panel G - percent edge usage
Fiber	AWS
14.2	97.5

## Sheet: Panel H - edge usage by weight
AWS
0.33	top 10%
0.17
0.09
0.06
0.06
0.07
0.05
0.05
0.07
0.07	bottom 10%

## Sheet: Panel I- clustering 
Pos	Neg
0.372853	0.278357
0.416733	0.320574
0.415644	0.311466
0.347771	0.327179
0.317995	0.246742
0.395706	0.363787
0.26258	0.186874
0.337541	0.284581
0.304174	0.238682
0.280339	0.20795
0.301128	0.186033
0.361429	0.222626
0.383821	0.279208
0.471751	0.295181
0.388335	0.299892
0.315472	0.234123
0.402194	0.326975
0.246726	0.219796
0.347843	0.245667
0.371753	0.304152
0.293047	0.170979
0.339645	0.298217
0.283414	0.150843
0.25	0.181976
0.300302	0.188214
0.31677	0.205467
0.3001	0.264977
0.250919	0.199855
0.616438	0.226994
0.34095	0.229145
0.391335	0.222022
0.368914	0.193333
0.247177	0.178211
0.301895	0.27945
0.264706	0.162805
0.288088	0.241057
0.300173	0.17943
0.262564	0.177879
0.286494	0.203562
0.260465	0.187013
0.294834	0.236159
0.238987	0.157624
0.314927	0.201503
0.282315	0.222543
0.212151	0.202962
0.282248	0.246228
0.326834	0.196111
0.423429	0.268669
0.363659	0.240566
0.369863	0.224828
0.505109	0.270588
0.276292	0.183575
0.352988	0.212766
0.392344	0.216108
0.255141	0.206759
0.362559	0.243523
0.421975	0.291096
0.283065	0.178309
0.475	0.300584
0.344917	0.240135
0.391593	0.246625
0.247522	0.205202
0.331854	0.273177
0.323341	0.250673
0.338229	0.288427
0.479233	0.406176
0.241932	0.17498
0.331023	0.295329
0.331023	0.292894
0.287721	0.2418
0.18636	0.12128
0.180293	0.158635
0.269133	0.218052
0.355165	0.178008
0.294769	0.228784
0.541943	0.330022
0.40264	0.249424
0.214621	0.17596
0.184909	0.109356
0.179349	0.126648
0.320839	0.185867
0.297322	0.181569
0.267598	0.209196
0.482192	0.284932
0.303298	0.206178
0.272938	0.198597
0.30441	0.258989
0.260874	0.170018
0.180414	0.16205
0.206869	0.174172
0.346392	0.191176
0.335377	0.175662
0.284692	0.175887
0.235786	0.140059
0.365342	0.224444
0.320665	0.231591
0.237108	0.130282
0.262243	0.19925
0.251688	0.188297
0.301568	0.18413
0.253339	0.174362
0.284119	0.212409
0.248356	0.242274
0.31219	0.232061
0.432039	0.226592
0.293326	0.175248
0.29873	0.182619
0.332262	0.183571
0.399363	0.234414
0.429136	0.202353
0.282388	0.186311
0.478791	0.257994
0.232502	0.146156
0.311124	0.230769
0.367221	0.352377
0.390567	0.290965
0.292444	0.233845
0.395248	0.206642
0.469742	0.301843
0.429337	0.272861
0.263451	0.202155
0.310992	0.249889
0.236894	0.19574
0.297793	0.245979
0.31631	0.232532
0.37257	0.347769
0.239134	0.192669
0.275468	0.201762
0.283379	0.186631
0.249752	0.193557
0.24318	0.166713
0.456702	0.356623
0.296698	0.195382
0.234737	0.198202
0.230464	0.188585
0.289341	0.225967
0.286252	0.202846
0.418771	0.282935
0.242434	0.208978
0.219878	0.126846
0.260252	0.168308
0.26812	0.193041
0.263906	0.189067
0.216494	0.164821
0.18903	0.131301
0.210779	0.136627
0.330851	0.253294
0.271146	0.177875
0.331571	0.266333
0.259585	0.185093
0.396081	0.278082
0.362322	0.271602
0.374748	0.321429
0.344206	0.244361
0.308491	0.171033
0.483412	0.250903
0.401919	0.247715
0.506224	0.295989
0.231207	0.160344
0.228685	0.171992
0.351949	0.150307
0.422547	0.239901
0.285916	0.227345
0.39652	0.194045
0.230595	0.174268
0.30944	0.230027
0.270238	0.228755
0.309379	0.234886
0.288981	0.193954
0.280567	0.252329
0.308257	0.193488
0.389126	0.273597
0.469609	0.311927
0.336547	0.209778
0.299022	0.189562
0.245212	0.189179
0.271372	0.206519
0.295835	0.207525
0.239628	0.173485
0.232552	0.162912
0.225318	0.151085
0.232102	0.175567
0.334675	0.225979
0.483516	0.219917
0.313278	0.228372
0.303289	0.233133
0.244955	0.176566
0.241248	0.18457
0.290538	0.18104
0.293711	0.197822
0.305667	0.214465
0.328329	0.203831
0.395513	0.269637
0.418194	0.212936
0.323849	0.249646
0.299209	0.231043
0.274598	0.201989
0.589965	0.364583
0.37528	0.317138
0.404119	0.306102
0.428774	0.341851
0.499097	0.342795
0.534332	0.324045
0.399623	0.365591
0.463645	0.45614
0.301149	0.273788
0.242563	0.179325
0.375986	0.291703
0.307729	0.287709
0.296744	0.20339
0.315196	0.179514
0.342262	0.214973
0.438976	0.321429
0.395131	0.207965
0.498755	0.325243
0.463255	0.306011
0.356436	0.214182
0.375	0.254985
0.291057	0.29835
0.401305	0.345048
0.298793	0.269341
0.282999	0.217366
0.235273	0.17079
0.344971	0.244876
0.322063	0.250575
0.289899	0.178637
0.282333	0.201455
0.300459	0.157143
0.399588	0.281553
0.242042	0.197667
0.283984	0.201211
0.279856	0.208729
0.353257	0.20354
0.341472	0.203474
0.34331	0.210147
0.24268	0.171924
0.333634	0.19268
0.312315	0.257746
0.274388	0.189948
0.323111	0.253069
0.299611	0.179525
0.263391	0.17023
0.324875	0.173739
0.30608	0.18826
0.231366	0.211698
0.243386	0.170708
0.340551	0.226415
0.524221	0.278626
0.228278	0.188545
0.477064	0.310345
0.424269	0.28481
0.50554	0.36
0.241089	0.215445
0.338866	0.286031
0.402607	0.192408
0.287155	0.198059
0.228419	0.232636
0.263503	0.184111
0.407736	0.269349
0.27008	0.208215
0.319424	0.237372
0.335765	0.250494
0.365824	0.342288
0.293443	0.239173
0.362705	0.227021
0.496558	0.348101
0.228738	0.142008
0.298503	0.24633
0.247321	0.157466
0.251912	0.198494
0.198866	0.154259
0.225191	0.154779
0.302732	0.218432
0.334372	0.198343
0.288211	0.215059
0.554412	0.361726
0.429929	0.250729
0.391478	0.242594
0.18316	0.127908
0.177732	0.131048
0.213382	0.158093
0.278804	0.182328
0.361993	0.231559
0.363553	0.252878
0.281892	0.180524
0.295991	0.233811
0.233503	0.155135
0.256637	0.211661
0.286745	0.240019
0.342224	0.233308
0.173861	0.140718
0.257447	0.165793
0.404325	0.192868
0.27128	0.173863
0.251038	0.147527
0.260199	0.193956
0.413793	0.255293
0.363295	0.191884
0.271036	0.175027
0.264234	0.174439
0.375	0.252567
0.286707	0.171133
0.276188	0.161858
0.270521	0.160012
0.297275	0.195365
0.247566	0.173534
0.286584	0.198107
0.258835	0.231195
0.46138	0.148301
0.29712	0.211272
0.324197	0.152699
0.23232	0.16189
0.478803	0.140244
0.518447	0.236364
0.434737	0.221374
0.550355	0.323864
0.594495	0.176991
0.411923	0.156827
0.391691	0.221992
0.308027	0.237569
0.405909	0.302993
0.352823	0.223138
0.517038	0.360317
0.323428	0.249351
0.235628	0.203228
0.260299	0.217559
0.374126	0.24503
0.430421	0.294889
0.270643	0.229016
0.336887	0.183268
0.3304	0.210971
0.310619	0.170538
0.270626	0.235294
0.482085	0.317536
0.24005	0.207179
0.27217	0.171648
0.261132	0.182562
0.39387	0.265089
0.261144	0.211552
0.322607	0.212938
0.304103	0.201935
0.296674	0.204953
0.251212	0.165731
0.272329	0.193548
0.227707	0.127322
0.392882	0.20654
0.300886	0.182896
0.225543	0.14344
0.209904	0.122166
0.278359	0.189379
0.430799	0.19764
0.209641	0.157107
0.198992	0.161799
0.297977	0.171474
0.185647	0.138552
0.373025	0.235465
0.186138	0.16087
0.308168	0.219383
0.346735	0.266813
0.245839	0.149844
0.302555	0.205804
0.351068	0.207369
0.388136	0.219481
0.309853	0.152257
0.303067	0.223404
0.506916	0.192946
0.492218	0.3
0.371978	0.249636
0.344224	0.177476
0.34681	0.210978
0.29666	0.183204
0.260497	0.174496
0.259757	0.301715
0.310241	0.215221
0.381288	0.245028
0.294261	0.259121
0.313797	0.203319
0.288462	0.201651
0.313343	0.231539
0.263635	0.172383
0.272051	0.15498
0.348285	0.243682
0.249688	0.153638
0.258501	0.191363
0.368289	0.234945
0.232926	0.170618
0.335307	0.208876
0.22843	0.188416
0.391715	0.215802
0.366322	0.256436
0.393696	0.307484
0.304841	0.220444
0.380182	0.298387
0.247288	0.185745
0.510055	0.329193
0.356803	0.304901
0.565089	0.255102
0.274015	0.175892
0.441257	0.298872
0.321285	0.280028

## Sheet: Panel J - Strength
Pos	Neg
1.44404	0.554441
1.48577	0.595522
1.44731	0.314151
1.7207	0.793815
1.49192	0.646097
1.55138	0.510365
1.87444	0.961206
1.7536	0.99071
1.86046	0.897351
1.76072	0.789044
1.71929	0.765985
1.65144	0.708591
1.61835	0.607671
1.30104	0.481405
1.25344	0.328687
0.922756	0.253491
1.15799	0.223396
1.74287	0.724866
1.52613	0.595336
1.22703	0.371097
1.46125	0.582502
1.3415	0.338315
1.55744	0.670692
1.57557	0.650389
1.31596	0.377646
1.61926	0.681954
1.44008	0.43922
1.71832	0.763704
1.01698	0.160885
1.28049	0.321783
1.2871	0.387404
1.41822	0.528156
1.84963	0.79035
1.3354	0.357348
1.70701	0.623865
1.95472	0.947889
1.59696	0.661605
1.4827	0.508752
1.41431	0.483117
1.84026	0.732265
1.58081	0.700228
1.55756	0.545341
1.39803	0.519598
1.29251	0.491849
1.51891	0.692811
1.11686	0.414637
1.49341	0.477681
1.17418	0.358642
1.59671	0.716534
1.23479	0.438788
1.20097	0.162312
1.58553	0.612735
1.4281	0.391276
1.55653	0.623489
1.53115	0.475681
1.46487	0.505305
1.14911	0.318218
1.92013	0.905957
1.3237	0.385578
1.47547	0.746728
1.4043	0.633553
2.07987	1.05537
1.73337	0.879439
2.01796	1.03393
1.78318	0.684768
1.35017	0.495944
1.87072	0.854336
1.60704	0.624735
1.70836	0.678182
1.68605	0.713259
1.98928	1.04079
1.87361	1.00116
1.76364	0.740529
1.79993	0.704495
1.79186	0.773892
1.3005	0.450271
1.53957	0.569604
1.7767	0.742503
1.86121	0.881715
1.8054	0.739527
1.47449	0.646571
1.75756	0.714501
1.9936	0.872028
1.12818	0.343555
1.86993	0.982879
1.89446	0.847804
1.86057	0.956524
1.70191	0.789358
1.7525	0.986634
1.4682	0.815962
1.26524	0.474555
1.21643	0.498327
1.65126	0.687783
2.09902	0.951299
1.31365	0.57736
1.59146	0.601601
1.62267	0.639888
1.53887	0.466111
1.73004	0.749226
1.75271	0.824045
2.07007	1.11899
1.71792	1.05439
1.94248	0.917427
1.38722	0.720468
1.4511	0.560461
1.79246	0.704739
1.83649	0.759374
1.38357	0.531065
0.963602	0.336927
1.36969	0.357109
1.43885	0.444608
0.779873	0.26448
2.08833	1.14669
1.52079	0.653884
1.11658	0.482897
1.07196	0.375363
1.52526	0.623033
1.1781	0.570386
1.1808	0.324844
1.17948	0.486367
2.13699	1.1366
1.81784	0.850985
1.92158	0.913483
1.8058	0.944509
1.77189	0.769577
1.49291	0.461212
1.97687	0.86184
2.01628	1.0237
1.96204	1.10881
2.03705	0.81867
2.30939	1.11435
1.38764	0.540575
1.187	0.589404
1.67516	0.874575
2.11266	1.14165
1.78888	0.896732
1.99167	1.01931
1.58079	0.651606
1.88842	0.907597
2.09524	1.11785
1.66821	0.993601
1.83348	0.897182
2.19874	0.976621
1.98171	0.813128
2.03993	1.01417
2.03635	1.17592
1.29693	0.527478
1.33534	0.708221
1.49097	0.859699
1.95319	1.02412
1.90454	0.838485
1.70421	0.841872
1.65914	0.590846
1.38922	0.419568
1.51985	0.663019
1.34851	0.491692
1.7682	0.786378
1.4147	0.510378
1.77505	0.643044
2.04871	0.840236
1.55798	0.654787
1.38507	0.421962
1.60927	0.549835
1.45842	0.376249
1.97599	0.988069
1.7215	0.754773
1.60745	0.672398
1.61126	0.800287
1.60424	0.809673
1.71449	1.00017
1.85025	0.713647
1.54626	0.738238
1.61719	0.480886
2.02148	1.04742
1.85781	0.672889
1.68456	0.700991
2.0434	0.988739
1.57728	0.836625
1.88324	0.946769
2.27353	1.56895
2.0087	0.940411
2.06451	1.05141
1.57778	0.54281
1.56233	0.552528
1.45672	0.489152
1.71094	0.808922
1.90596	1.03842
2.33211	1.34547
1.24172	0.368106
1.19627	0.45717
1.73901	0.688782
0.814923	0.301416
1.51909	0.565997
0.959571	0.322104
1.65536	0.582558
1.38741	0.609526
1.70795	0.756639
1.38721	0.511841
1.85807	0.653727
1.72115	0.756
1.35319	0.462235
1.34948	0.395589
1.37034	0.483925
1.72906	0.761545
1.61865	0.501065
1.49672	0.616336
1.88301	0.890832
1.57951	0.50811
1.95012	1.11147
1.71813	0.694825
1.58535	0.644315
1.52084	0.571289
1.48982	0.517205
0.955148	0.310978
1.18907	0.262751
1.20346	0.391226
1.10892	0.210124
1.49319	0.583998
1.25899	0.365858
1.32214	0.38245
1.43189	0.523999
1.55027	0.584207
1.67208	0.75994
1.57169	0.591075
1.41318	0.406675
1.78547	0.805903
1.66787	0.676618
1.4438	0.364137
1.29819	0.394863
1.8533	0.923796
1.58148	0.557114
1.52933	0.585033
1.32947	0.382443
1.39051	0.459274
1.7428	0.782203
1.49772	0.384492
1.47824	0.497945
1.5227	0.673923
1.60174	0.547466
1.43223	0.502421
1.35811	0.535145
1.60024	0.601886
1.4035	0.439558
1.4566	0.656415
1.40647	0.584662
1.35567	0.620355
1.20353	0.309916
1.06422	0.34181
1.55946	0.659219
1.01248	0.142629
1.23466	0.296757
1.16021	0.179474
1.61007	0.662109
1.43023	0.5247
1.38366	0.361655
2.01633	0.923504
1.55309	0.635258
1.51899	0.521079
1.34809	0.598123
1.95941	0.803915
1.77168	0.962737
1.93581	1.25334
1.74968	0.532096
1.84028	0.798589
1.67625	0.766192
1.46844	0.555253
1.97847	0.878797
1.58071	0.724475
1.84072	0.984169
1.88599	0.74898
1.86111	0.838341
1.78608	0.725085
1.92183	0.916894
1.66686	0.64297
1.79783	0.938326
1.36759	0.537311
1.36435	0.5124
1.61194	0.593643
1.81986	0.901052
2.05315	1.00007
1.68704	0.653076
1.94087	0.964072
1.55418	0.509878
1.46986	0.501028
1.81504	0.857083
1.66024	0.77784
1.80072	0.695173
1.99219	1.09373
1.17926	0.461762
1.29338	0.495862
1.62909	0.861969
1.30416	0.402882
1.21649	0.389131
1.52694	0.53147
1.98695	0.964662
1.45949	0.453238
1.0486	0.376089
1.64857	0.538455
1.54065	0.667727
1.47866	0.683029
1.35511	0.374162
1.74362	0.664835
1.75535	0.953319
2.19568	1.16661
1.962	1.11164
2.01482	1.17627
1.79907	0.944775
1.69578	0.830996
1.37479	0.697991
1.58065	0.635252
1.67309	0.713589
1.52987	0.472482
0.8775	0.204959
1.12463	0.280501
1.10283	0.356011
1.14859	0.298647
0.691758	0.181509
1.39732	0.730535
1.18269	0.513914
1.56734	0.629549
1.25589	0.430504
1.29425	0.645614
0.873554	0.191897
1.25575	0.602793
1.93762	1.0528
1.83064	0.928695
1.56985	0.621481
1.42434	0.479163
1.81645	0.745755
1.9017	1.03672
1.92348	0.943369
1.87257	1.00984
1.93428	0.83799
1.54971	0.648495
1.1304	0.680207
1.84354	0.875332
1.91081	1.08018
1.67087	0.628009
1.79667	0.948146
1.63804	0.743256
1.91682	1.00922
1.93386	0.848603
1.88518	0.919267
2.11292	1.1052
2.0962	0.917012
1.61822	0.532709
1.71883	0.767371
2.09619	1.16968
2.11846	1.33656
1.88939	0.921308
1.43862	0.218379
1.99504	0.984929
1.92315	0.769107
1.77726	0.869158
2.08834	1.09493
1.21192	0.282388
1.4139	0.66858
1.69003	0.989879
1.74851	1.03872
1.93041	1.09682
1.86204	0.925916
1.57746	0.643222
1.38066	0.485082
1.50455	0.547636
1.63175	0.91949
1.53234	0.441356
1.33393	0.407427
1.53026	0.44805
1.54981	0.633525
1.55515	0.462355
1.61116	0.481261
1.7318	0.792383
1.03789	0.494971
1.85006	0.759306
1.81486	0.785804
1.57394	0.849052
1.62009	0.861943
1.7054	0.758608
1.97338	1.05642
1.7919	0.916166
1.98498	1.2169
1.43953	0.590061
1.93845	0.870294
2.02952	0.879802
1.93715	0.96387
2.16172	1.04288
1.02476	0.317015
1.63913	0.709762
0.862428	0.262819
1.52067	0.611126
1.31646	0.440669
1.83595	0.811899
1.44644	0.635002
1.84355	0.963533
1.29578	0.662731
1.57298	0.551908
1.27203	0.368946
1.60423	0.622095
1.52894	0.576838
1.74101	0.743386
