# Supplementary material for: A multi-modal, asymmetric, weighted, and signed description of anatomical connectivity
Source: Nat Commun. 2024 Jul 12;15:5865. doi: 10.1038/s41467-024-50248-6 (PMC11245624; doi:10.1038/s41467-024-50248-6)
Supplement: Supplementary file 4 — Source Data [file 41467_2024_50248_MOESM4_ESM.zip › Figure_4_asymmetries_of_influence.xlsx]

## Sheet: Panel A- weight asymmetries
0	0.0807702	0.0737142	0.0058415	-0.0532863	0.0220431	0.00595137	-0.000743178	-0.0201439	0.00361497	-0.0236299	-0.00230013	0.00116303	0.00108032	0.0112321	-0.00223173	0	0.00527249	-0.000418263	0	0.0104576	0	-0.0330303	-0.00192987	0	0	0	0	0	0	0	0	0	0	0	0	0	0	0	0	0	0	0	-0.00171094	-0.00346135	0	0	0	0	0
-0.0807702	0	-0.0198711	-0.108317	-0.0687944	-0.0105778	-0.00843923	-0.00882707	-8.34782e-05	-0.0135656	-0.00533212	0.0383413	-0.116345	-0.0270952	-0.101855	0.00266734	0.00817101	-0.00949356	-0.0255655	-0.0218265	-0.0230816	-0.029297	-0.0422843	-0.0143406	0	0	0	0	0	0	0	0	0	0	0	0	0	0	0	0	0	0	0	0	0	0	0	0	0	0
-0.0737142	0.0198711	0	-0.103805	0.0797888	0.0561866	-0.00666555	-0.0152796	-0.0421843	-0.0139888	-0.0293411	0.00933454	-0.00464198	0.00679648	-0.00231118	-0.00482679	0	-0.00506028	-0.00657906	0	0.0142139	0	-0.0248029	0.00322528	0	0	0	0	0	0	0	0	0	0	0	0	0	0	0	0	0	0	0	0	0	0	0	0	0	0
-0.0058415	0.108317	0.103805	0	0.0278812	0.0238815	0.115797	0.0094659	-0.121632	-0.000926044	0.0501458	0.0445996	0.00422188	0.00787875	0.0164425	-0.000622458	0.00137703	-0.0479795	-0.0328454	0.0116789	0.0377746	0	-0.0210409	0	0	0	0	0	0	0	0	0	0	0	0	0	0	0	0	0	0	0	0	0.0024617	0	0	0	0	0	0
0.0532863	0.0687944	-0.0797888	-0.0278812	0	-0.124628	-0.0470474	0.0682884	-0.0872571	0.0261103	0.0204452	0.0218343	-0.00417359	0.0244103	-0.0148395	0	0	0.0383508	-0.00566785	-0.000232882	-0.00798807	0	0.00837584	-0.00141528	0	0	0	0	0	0	0	0	0	0	0	0	0	0	0	0	0	0	0	0.000159822	-0.00239206	0	0	0	0	0
-0.0220431	0.0105778	-0.0561866	-0.0238815	0.124628	0	-0.0392985	-0.0843535	-0.0741049	-0.0477189	-0.0378805	0.0702507	0.0325903	0.00531917	-0.0208519	0	0	-0.00197414	0	0	0.00527665	0	-0.00674111	0.000329198	0	0	0	0	0	0	0	0	0	0	0	0	0	0	0	0	0	0	0	0.0153971	0	0	0	0	0	0
-0.00595137	0.00843923	0.00666555	-0.115797	0.0470474	0.0392985	0	0.0519426	0.0636401	-0.00802737	0.0248316	0.00709735	0.00349947	0.0286985	-0.00804871	0.00880774	0.0186434	0.0495287	0.0131717	0.0141443	-0.0149859	-0.00512724	0.0129256	-0.00159973	0	0	0	0	0	0	0	0	0	0	0	0	0	0	0	0	0	0	0	0.00958222	0.00396298	0	0	0	0	0
0.000743178	0.00882707	0.0152796	-0.0094659	-0.0682884	0.0843535	-0.0519426	0	0.0707283	-0.0203249	0.00936904	0.016596	-0.0049354	0	0	0	0	0	0	0	-0.0349308	0	0.0709814	-0.0125095	0	0	0	0	0	0	0	0	0	0	0	0	0	0	0	0	0	0	0	0.000577122	0.0288332	0	0	0	0	0
0.0201439	8.34782e-05	0.0421843	0.121632	0.0872571	0.0741049	-0.0636401	-0.0707283	0	0.0135048	0.00766902	0.0493407	0.00757201	0	0	0	0	0.0139116	-0.00459181	-0.00426963	-0.0261194	0	0.0102456	-0.00368893	0	0	0	0	0	0	0	0	0	0	0	0	0	0	0	0	0	0	0	-0.0167512	0.00100502	0	0	0	0	0
-0.00361497	0.0135656	0.0139888	0.000926044	-0.0261103	0.0477189	0.00802737	0.0203249	-0.0135048	0	-0.0287322	0.0848288	-0.0380841	0	0	0.00565573	0	-0.0105634	0	0	-0.0281614	-0.00663934	-0.0521678	0.0258683	0	0	0	0	0	0	0	0	0	0	0	0	0	0	0	0	0	0	0	0.00134834	0.0047441	0	0	0	0	0
0.0236299	0.00533212	0.0293411	-0.0501458	-0.0204452	0.0378805	-0.0248316	-0.00936904	-0.00766902	0.0287322	0	0.0279731	0.0526649	0.0418736	-0.0727227	0.00599559	0.00969334	-0.0347334	0.0719079	-0.00462238	0.0173908	-0.00260053	0.0508046	0.0229083	0	0	0	0	0	0	0	0	0	0	0	0	0	0	0	0	0	0	0	-0.0209229	0.0144742	0	0	0	0	0
0.00230013	-0.0383413	-0.00933454	-0.0445996	-0.0218343	-0.0702507	-0.00709735	-0.016596	-0.0493407	-0.0848288	-0.0279731	0	-0.0372306	0.0535239	0	0	0	-0.000423394	0	0.000108537	-0.00305797	0.0163507	0.0260308	0.00531486	0	0	0	0	0	0	0	0	0	0	0	0	0	0	0	0	0	0	0	0.0117334	0.00851741	0	0	0	0	0
-0.00116303	0.116345	0.00464198	-0.00422188	0.00417359	-0.0325903	-0.00349947	0.0049354	-0.00757201	0.0380841	-0.0526649	0.0372306	0	0.0217256	-0.0024357	-0.030757	-0.0122754	-0.00679292	-0.01203	0.000169534	0.00044686	0.0257502	-0.0146585	0.0520325	0	0	0	0	0	0	0	0	0	0	0	0	0	0	0	0	0	0	0	0	0	0	0	0	0	0
-0.00108032	0.0270952	-0.00679648	-0.00787875	-0.0244103	-0.00531917	-0.0286985	0	0	0	-0.0418736	-0.0535239	-0.0217256	0	0.0237698	-0.0373473	-0.0635265	-0.0565838	0.0343889	0.00759042	0.0582513	0.0715067	0.0449043	-0.0237345	0	0	0	0	0	0	0	0	0	0	0	0	0	0	0	0	0	0	0	0	0	0	0	0	0	0
-0.0112321	0.101855	0.00231118	-0.0164425	0.0148395	0.0208519	0.00804871	0	0	0	0.0727227	0	0.0024357	-0.0237698	0	-0.012924	-0.0192483	0.0224538	0.0338878	-0.00170232	-0.000156035	0.0395207	0.0483079	0.00198648	0	0	0	0	0	0	0	0	0	0	0	0	0	0	0	0	0	0	0	0	0	0	0	0	0	0
0.00223173	-0.00266734	0.00482679	0.000622458	0	0	-0.00880774	0	0	-0.00565573	-0.00599559	0	0.030757	0.0373473	0.012924	0	0.0814845	-0.0196414	0.0134599	-0.0028879	0.0081762	0.0243343	-0.00179804	0.0444305	0	0	0	0	0	0	0	0	0	0	0	0	0	0	0	0	0	0	0	0	0	0	0	0	0	0
0	-0.00817101	0	-0.00137703	0	0	-0.0186434	0	0	0	-0.00969334	0	0.0122754	0.0635265	0.0192483	-0.0814845	0	0.0127609	0.0536648	0.11513	0.00280347	0.0575349	-0.00333248	-0.0103407	0	0	0	0	0	0	0	0	0	0	0	0	0	0	0	0	0	0	0	0	0	0	0	0	0	0
-0.00527249	0.00949356	0.00506028	0.0479795	-0.0383508	0.00197414	-0.0495287	0	-0.0139116	0.0105634	0.0347334	0.000423394	0.00679292	0.0565838	-0.0224538	0.0196414	-0.0127609	0	-0.0669689	0.0104273	0.000650936	0.0324826	-0.00122472	0.00860206	0	0	0	0	0	0	0	0	0	0	0	0	0	0	0	0	0	0	0	0.0110842	-0.00615083	0	0	0	0	0
0.000418263	0.0255655	0.00657906	0.0328454	0.00566785	0	-0.0131717	0	0.00459181	0	-0.0719079	0	0.01203	-0.0343889	-0.0338878	-0.0134599	-0.0536648	0.0669689	0	-0.0920343	0.0132831	0.00806253	0.0129434	0.00339318	0	0	0	0	0	0	0	0	0	0	0	0	0	0	0	0	0	0	0	0	0	0	0	0	0	0
0	0.0218265	0	-0.0116789	0.000232882	0	-0.0141443	0	0.00426963	0	0.00462238	-0.000108537	-0.000169534	-0.00759042	0.00170232	0.0028879	-0.11513	-0.0104273	0.0920343	0	-0.0304479	0.0839852	-0.0202494	0.0237894	0	0	0	0	0	0	0	0	0	0	0	0	0	0	0	0	0	0	0	0	0	0	0	0	0	0
-0.0104576	0.0230816	-0.0142139	-0.0377746	0.00798807	-0.00527665	0.0149859	0.0349308	0.0261194	0.0281614	-0.0173908	0.00305797	-0.00044686	-0.0582513	0.000156035	-0.0081762	-0.00280347	-0.000650936	-0.0132831	0.0304479	0	-0.0179061	0.0554043	-0.00469075	0	0	0	0	0	0	0	0	0	0	0	0	0	0	0	0	0	0	0	0.00162532	-0.00404086	0	0	0	0	0
0	0.029297	0	0	0	0	0.00512724	0	0	0.00663934	0.00260053	-0.0163507	-0.0257502	-0.0715067	-0.0395207	-0.0243343	-0.0575349	-0.0324826	-0.00806253	-0.0839852	0.0179061	0	0.0152753	-0.00771799	0	0	0	0	0	0	0	0	0	0	0	0	0	0	0	0	0	0	0	0	0	0	0	0	0	0
0.0330303	0.0422843	0.0248029	0.0210409	-0.00837584	0.00674111	-0.0129256	-0.0709814	-0.0102456	0.0521678	-0.0508046	-0.0260308	0.0146585	-0.0449043	-0.0483079	0.00179804	0.00333248	0.00122472	-0.0129434	0.0202494	-0.0554043	-0.0152753	0	-0.0786623	0	0	0	0	0	0	0	0	0	0	0	0	0	0	0	0	0	0	0	0.00312174	0.0143079	0.0115376	0	0	0	0
0.00192987	0.0143406	-0.00322528	0	0.00141528	-0.000329198	0.00159973	0.0125095	0.00368893	-0.0258683	-0.0229083	-0.00531486	-0.0520325	0.0237345	-0.00198648	-0.0444305	0.0103407	-0.00860206	-0.00339318	-0.0237894	0.00469075	0.00771799	0.0786623	0	0	0	0	0	0	0	0	0	0	0	0	0	0	0	0	0	0	0	0	0.000833547	-0.0131514	0.014773	0	0	0	0
0	0	0	0	0	0	0	0	0	0	0	0	0	0	0	0	0	0	0	0	0	0	0	0	0	0	0	0	0	0.00539669	0.01462	0.00621024	0.129807	0	0	-0.00167838	-0.0110108	0.0139058	0.0165556	0.0156637	-0.00323693	0.00647297	0.0075317	0	0	0	0	0	0	0
0	0	0	0	0	0	0	0	0	0	0	0	0	0	0	0	0	0	0	0	0	0	0	0	0	0	-0.00580514	-0.0188489	0.0260913	0	0	0	0.0556237	0.0245417	0.00477295	0.0107909	0	0	0	0.0114263	0	0	0	0	0	0	0.0303865	0	0	0
0	0	0	0	0	0	0	0	0	0	0	0	0	0	0	0	0	0	0	0	0	0	0	0	0	0.00580514	0	0.0533749	-0.0670988	0	0	0	0.0124503	-0.0423681	0.012485	0	0.0345192	0	0	0	0	0	0	0	0	0	-0.00450735	0	0	0
0	0	0	0	0	0	0	0	0	0	0	0	0	0	0	0	0	0	0	0	0	0	0	0	0	0.0188489	-0.0533749	0	0.0325105	0	0	0	0.00544287	0.00466337	-0.0785744	-0.0587158	0.0172942	0	0	0	0.0213294	-0.00256891	0	0	0	-0.0017464	-0.0135753	0.0158038	0	0
0	0	0	0	0	0	0	0	0	0	0	0	0	0	0	0	0	0	0	0	0	0	0	0	0	-0.0260913	0.0670988	-0.0325105	0	0	0	0	0.0530889	-0.0336691	-0.0251304	0	-0.00801889	0	0	0.0245814	0	0	0	0	0	0	0.00154521	0	0	0
0	0	0	0	0	0	0	0	0	0	0	0	0	0	0	0	0	0	0	0	0	0	0	0	-0.00539669	0	0	0	0	0	0.019926	0.00737931	0	0	0	0	0	0.0466292	0.0138939	0.0160325	0.0274721	0.0379143	0.0283451	0	0	0	0	0	0	0
0	0	0	0	0	0	0	0	0	0	0	0	0	0	0	0	0	0	0	0	0	0	0	0	-0.01462	0	0	0	0	-0.019926	0	-0.00851245	0.0438739	0	0	0	-0.00116513	-0.0246744	0.0930799	0.00839384	0.00451593	0.00205737	0.010837	0	0	0	-0.0240093	0	0	0
0	0	0	0	0	0	0	0	0	0	0	0	0	0	0	0	0	0	0	0	0	0	0	0	-0.00621024	0	0	0	0	-0.00737931	0.00851245	0	0.0611906	0	0	-0.0020865	0.0120955	-0.00545264	-0.000706214	0.00759629	0	0.00371717	0.00169583	0	0	0	-0.0205521	0	0	0
0	0	0	0	0	0	0	0	0	0	0	0	0	0	0	0	0	0	0	0	0	0	0	0	-0.129807	-0.0556237	-0.0124503	-0.00544287	-0.0530889	0	-0.0438739	-0.0611906	0	-0.0851297	-0.0521732	-0.0691119	-0.0831081	0	-0.011648	-0.0294024	-0.00744484	-0.0240183	0.00659706	0	0	0	-0.0275025	0	0	0
0	0	0	0	0	0	0	0	0	0	0	0	0	0	0	0	0	0	0	0	0	0	0	0	0	-0.0245417	0.0423681	-0.00466337	0.0336691	0	0	0	0.0851297	0	-0.0193343	0.0254244	-0.0152659	0	0	-0.00470267	-0.0397211	-0.0026612	0	0	0	-0.024629	-0.0026419	-0.0845645	0	0
0	0	0	0	0	0	0	0	0	0	0	0	0	0	0	0	0	0	0	0	0	0	0	0	0	-0.00477295	-0.012485	0.0785744	0.0251304	0	0	0	0.0521732	0.0193343	0	0.0342085	-0.0251981	0	0	0.0086362	0.00562417	-0.0079969	0.00739457	0	0	0.0158132	-0.0070127	-0.0232558	0	0
0	0	0	0	0	0	0	0	0	0	0	0	0	0	0	0	0	0	0	0	0	0	0	0	0.00167838	-0.0107909	0	0.0587158	0	0	0	0.0020865	0.0691119	-0.0254244	-0.0342085	0	0.00489043	0	-0.014154	-0.0053289	-0.0127478	-0.0285092	0	0	0	0	-0.00283098	0	0	0
0	0	0	0	0	0	0	0	0	0	0	0	0	0	0	0	0	0	0	0	0	0	0	0	0.0110108	0	-0.0345192	-0.0172942	0.00801889	0	0.00116513	-0.0120955	0.0831081	0.0152659	0.0251981	-0.00489043	0	-0.00985202	-0.00977104	0.000307882	0.0225243	0.0148418	0.0329492	0	0	0	-0.0040842	0	0	0
0	0	0	0	0	0	0	0	0	0	0	0	0	0	0	0	0	0	0	0	0	0	0	0	-0.0139058	0	0	0	0	-0.0466292	0.0246744	0.00545264	0	0	0	0	0.00985202	0	0.0870263	0.02153	-0.012248	-0.00663186	0.024063	0	0	-0.00541754	0.0150461	0	0	0
0	0	0	0	0	0	0	0	0	0	0	0	0	0	0	0	0	0	0	0	0	0	0	0	-0.0165556	0	0	0	0	-0.0138939	-0.0930799	0.000706214	0.011648	0	0	0.014154	0.00977104	-0.0870263	0	-0.0417858	-0.0351985	-0.012435	-0.0980738	0	0	0	-0.00496525	0	0	0
0	0	0	0	0	0	0	0	0	0	0	0	0	0	0	0	0	0	0	0	0	0	0	0	-0.0156637	-0.0114263	0	0	-0.0245814	-0.0160325	-0.00839384	-0.00759629	0.0294024	0.00470267	-0.0086362	0.0053289	-0.000307882	-0.02153	0.0417858	0	-0.0172952	-0.00336333	0.0201179	0	0	0	-0.0200461	0	0	0
0	0	0	0	0	0	0	0	0	0	0	0	0	0	0	0	0	0	0	0	0	0	0	0	0.00323693	0	0	-0.0213294	0	-0.0274721	-0.00451593	0	0.00744484	0.0397211	-0.00562417	0.0127478	-0.0225243	0.012248	0.0351985	0.0172952	0	0.00846646	0.036998	0	0	-0.0161217	-0.00393751	0	0	0
0	0	0	0	0	0	0	0	0	0	0	0	0	0	0	0	0	0	0	0	0	0	0	0	-0.00647297	0	0	0.00256891	0	-0.0379143	-0.00205737	-0.00371717	0.0240183	0.0026612	0.0079969	0.0285092	-0.0148418	0.00663186	0.012435	0.00336333	-0.00846646	0	0.0114303	0	0	-0.0180602	-0.00561634	-0.119928	0	0
0	0	0	0	0	0	0	0	0	0	0	0	0	0	0	0	0	0	0	0	0	0	0	0	-0.0075317	0	0	0	0	-0.0283451	-0.010837	-0.00169583	-0.00659706	0	-0.00739457	0	-0.0329492	-0.024063	0.0980738	-0.0201179	-0.036998	-0.0114303	0	0	0	0	-0.0176834	0	0	0
0.00171094	0	0	-0.0024617	-0.000159822	-0.0153971	-0.00958222	-0.000577122	0.0167512	-0.00134834	0.0209229	-0.0117334	0	0	0	0	0	-0.0110842	0	0	-0.00162532	0	-0.00312174	-0.000833547	0	0	0	0	0	0	0	0	0	0	0	0	0	0	0	0	0	0	0	0	0.0808108	-0.0221546	0	0.0101403	0.00447387	0.00124089
0.00346135	0	0	0	0.00239206	0	-0.00396298	-0.0288332	-0.00100502	-0.0047441	-0.0144742	-0.00851741	0	0	0	0	0	0.00615083	0	0	0.00404086	0	-0.0143079	0.0131514	0	0	0	0	0	0	0	0	0	0	0	0	0	0	0	0	0	0	0	-0.0808108	0	-0.0358638	0.0144833	-0.00510182	-0.0256477	-0.0625348
0	0	0	0	0	0	0	0	0	0	0	0	0	0	0	0	0	0	0	0	0	0	-0.0115376	-0.014773	0	0	0	0.0017464	0	0	0	0	0	0.024629	-0.0158132	0	0	0.00541754	0	0	0.0161217	0.0180602	0	0.0221546	0.0358638	0	0.0160884	0.0321242	-0.0167237	0.0202415
0	0	0	0	0	0	0	0	0	0	0	0	0	0	0	0	0	0	0	0	0	0	0	0	0	-0.0303865	0.00450735	0.0135753	-0.00154521	0	0.0240093	0.0205521	0.0275025	0.0026419	0.0070127	0.00283098	0.0040842	-0.0150461	0.00496525	0.0200461	0.00393751	0.00561634	0.0176834	0	-0.0144833	-0.0160884	0	-0.00817846	-0.00954147	-0.0122166
0	0	0	0	0	0	0	0	0	0	0	0	0	0	0	0	0	0	0	0	0	0	0	0	0	0	0	-0.0158038	0	0	0	0	0	0.0845645	0.0232558	0	0	0	0	0	0	0.119928	0	-0.0101403	0.00510182	-0.0321242	0.00817846	0	-0.00377489	0.0155821
0	0	0	0	0	0	0	0	0	0	0	0	0	0	0	0	0	0	0	0	0	0	0	0	0	0	0	0	0	0	0	0	0	0	0	0	0	0	0	0	0	0	0	-0.00447387	0.0256477	0.0167237	0.00954147	0.00377489	0	-0.016379
0	0	0	0	0	0	0	0	0	0	0	0	0	0	0	0	0	0	0	0	0	0	0	0	0	0	0	0	0	0	0	0	0	0	0	0	0	0	0	0	0	0	0	-0.00124089	0.0625348	-0.0202415	0.0122166	-0.0155821	0.016379	0
0	0	0	0	0	0	0	0	0	0	0	0	0	0	0	0	0	0	0	0	0	0	0	0	0	0	0	0.0738841	0	0	0	0	0	0	0	0	0	0	0	0	0	0	0	0	0	-0.0083651	-0.0245361	-0.0159025	0	0.020575
0	0	0	0	0	0	0	0	0	0	0	0	0	0	0	0	0	0	0	0	0	0	0	0	0	0.00282294	0.00799926	-0.0074797	0	0	0	0.0120155	-0.0203065	0	0.000142338	0.00168055	-0.00665994	0	-0.00739972	-0.0147519	0	0	0.00955322	0	0	0.00529449	-0.012811	-0.0130177	0.00366915	-0.0350072
0	0	0	0	0	0	0	0	0	0	0	0	0	0	0	0	0	0	0	0	0	0	0	0	0	0	0	0	0	0	0	0	0	0	0.0603177	0	0	0.011263	0	0	0	0.00217162	0	-0.0153466	-0.00706156	-0.0161352	0.0078426	-0.0363913	-0.00625437	-0.0127397
0	0	0	0	0	0	0	0	0	0	0	0	0	0	0	0	0	0	0	0	0	0	0	0	0	0	0.00457145	-0.00121707	0	0	0	0	0.0306349	-0.00315746	0.0048204	0	-0.00800612	-0.014095	-0.000616325	0.00859079	0.0168444	-0.00906459	0.0071125	0	0	0.0064536	-0.00529631	0.0234971	0	0.0142004
0	0	0	0	0	0	0	0	0	0	0	0	0	0	0	0	0	0	0	0	0	0	0	0	0	-0.00706953	-0.0109712	-0.000881801	0	0	0	-0.000193868	-0.00245915	-0.0226036	-0.00581224	-0.00334592	-0.0257621	0	-0.00503763	-0.00643181	0	0	0.00297782	0	0	0	-0.117349	0	-0.0192448	0
0	0	0	0	0	0	0	0	0	0	0	0	0	0	0	0	0	0	0	0	0	0	0	0	0	-0.00176332	0.0142639	0.00688652	0	0	0	0	0.0100782	-0.0169092	0.0185196	0	-0.00666037	0	0.00398045	0.018283	-0.0432256	0.017119	0.0158311	0	0	0	-0.0637064	-0.0170643	0	0
0	0	0	0	0	0	0	0	0	0	0	0	0	0	0	0	0	0	0	0	0	0	0	0	0	-0.0750398	0.0199968	-0.00328476	0	0	0	0	0.0295002	0	0	0	-0.0132544	0	0	0.00424019	0	0	0	0	0	0	0	0	0	0
0	0	0	0	0	0	0	0	0	0	0	0	0	0	0	0	0	0	0	0	0	0	0	0	0	-0.0161107	-0.0235439	-0.00227603	-0.0168392	0	0	0.00165211	0.0150563	-0.024161	-0.00724652	-0.0119112	0	0	0	0.00425006	0	0	0	0	0	0	0	0	0	0
0	0	0	0	0	0	0	0	0	0	0	0	0	0	0	0	0	0	0	0	0	0	0	0	0	-0.0217377	0.0658862	-0.00863415	0.0055261	0	0	0	0.0102395	0.0580827	0.0287041	0	0	0	0	0	0	0	0	0	0	0	0	0	0	0
0.0173932	-0.0102983	0.0164459	-0.00627726	-0.013688	-0.0244979	-0.005472	0.0180259	0.00268351	-0.0363953	0.0464642	-0.0314638	-0.00755042	0	0.00746117	0	0	-0.0188906	0.00808091	0	0	0	-0.0341526	0.025515	0	-0.0152075	0	0	0	0	0	0	0	0	0	0	0	0	0	0	0	0	0	0	0	0	0	0	0	0
0.0845185	-0.00680197	-0.00677891	0.00133249	-0.0187364	-0.0184124	0.00251055	-0.0316093	-0.00332521	0.019482	-0.00468648	-0.0279778	0.0356195	0.00366212	-0.00583734	0	0	0.00306206	-0.0259881	0	0.0248221	0	-0.0357084	-0.00732149	0	0	0	0	0	0	0	0	0	0	0	0	0	0	0	0	0	0	0	0	0	0	0	0	0	0
-0.00106302	-0.00872535	0.00286451	-0.0167751	0.00412635	-0.00949915	-0.00153939	0.00086734	-0.007027	0.00789876	0.0189268	-0.0601895	0.0229156	0	0.000623092	0	0	-0.0130371	0	0	0	0	0.00290447	0.0125846	0	-0.0158125	-0.00700056	-0.00714186	0	0	0	0	0.00623782	0	0	0	0	0	0	0	0	0	0	0	0.00187259	0	0.0073672	0	0	0
-0.0607459	0.0189986	0.0104302	0.0509326	-0.0406742	0.0393273	0.0141598	-0.0552457	-0.00465045	0.000529823	-0.03517	0.0539247	0.0303842	-0.0189727	0.0313895	0.0175439	0	0.00948447	0	0	0.0126351	0	-0.0233082	0.00181519	0	0	0	0	0	0	0	0	0	0	0	0	0	0	0	0	0	0	0	-0.00352403	-0.000765036	0	0	0	0	0
-0.00526049	0	0.0181797	0	0	-0.0782044	0	0.0490895	0	0.0406601	-0.00447059	-0.100248	0.0120681	0	0	0	0	0	0	0	0	0	-0.0224059	0.0639706	0	-0.0259319	0	0.0274674	0	0	0	0	0	0	0	0	0	0	0	0	0	0	0	0.00509195	0.00667299	0	0	0	0	0
-0.011202	-0.010865	0.00875509	0	0	-0.00525409	0	0.0226145	0	0.0194285	0	0.0855111	-0.00092036	0	0	0	0	0	0	0	0	0	-0.0800216	0.0354797	0	0	0	0	0	0	0	0	0	0	0	0	0	0	0	0	0	0	0	-0.0106855	0.00192723	0	0	0	0	0
-0.0206861	0	0	0	0	0	0	-0.00928743	0	-0.00035252	0	0.033997	0	0	0	0	0	0	0	0	0	0	-0.0794653	-0.00726754	0	0	0	0	0	0	0	0	0	0	0	0	0	0	0	0	0	0	0	0.00120148	-0.0101682	0	0	0	0	0
0.00277923	0.02474	0.0130095	0	0	-0.0265684	0	-0.0198013	0	-0.0290975	0.00505599	-0.0119198	0.0114839	0	0	-0.00788921	0	0	0	-0.0128821	-0.00667342	-0.0148611	0.0379083	0.0026538	0	0	0	0	0	0	0	0	0	0	0	0	0	0	0	0	0	0	0	0.00392624	-0.00108527	0.00793834	0	0	0	0
0	0	0	0	0	0	0	0.00395516	0	0.00566597	0	0.00122152	0	0	0	0	0	0	0	0	0	0	-0.00713766	0.0122303	0	0	0	0	0	0	0	0	-0.00540208	0	0	0	0	0	0	0	0	0	0	-0.000729786	-0.000930056	-0.0110457	0	0	0	0
0	0	0	0	0	0	0	0	0	0.0339563	0	0	0	0	0	0	0	0	0	0	0	0	0	0	0	0	0	0.0074593	0	0	0	0	-0.0153865	0	0	0	0	0	0	0	0	0	0	-0.00553363	-0.0105024	0.000461854	0	0	0	0
0	0	0	0	0	0	0	0	0	0.0107922	0	0	0	0	0	0	0	0	0	0	0	0	0	0	0	-0.0262189	-0.0351585	-0.0238112	0	0	0	0	0.0162519	0	-0.0126847	0	-0.0278034	0	0	0	0	0	0	-0.00255306	-0.00309855	0.0190015	0	-0.00952207	0	0
0.000354849	0	0	0	0	0	0	0.00474885	0	-0.00984573	0	-0.0223854	0	0	0	0	0	0	0	0	0	0	-0.0135433	-0.00248264	0.012111	0	0	0	0	0	0	0.00313983	-0.00976534	0	0	0.0246503	0	0	0	0.0352826	0	0	0	-0.00187316	-0.00762732	0.00373494	0	0	-0.02561	-0.00633517
0	0	0	0	0	0	0	-0.0077829	0	0.0404777	0	0	0	0	0	0	0	0	0	0	0	0	0	0	-0.0521521	0	0	0.000152976	0	0	0	0.0135139	0.0185581	0	-0.0245802	-0.0122493	0.00520923	0	-0.00313122	0.0237775	0	-0.00547368	-0.01395	-0.00314551	-0.00112777	0.0133192	-0.000249133	-0.00584541	0.00128874	-0.0303585
0	0	0	0	0	0	0	0	0	0	0	0	0	0	0	0	0	0	0	0	0	0	0	0	0	0	0.00864876	-0.0104549	0	0	0	0	0	0.00127342	0.00495081	0	0	-0.00739046	0	0	0.00784429	0.000214528	-0.00812209	0	-0.0188621	0.0139206	-0.0465903	0.0274636	0	0.0267421
0	0	0	0	0	0	0	0	0	0	0	0	0	0	0	0	0	0	0	0	0	0	0	0	0	0.00523736	0.00894188	0.0201675	0.0217848	0	0	0	0.0625414	-0.00179725	-0.00646147	0	-0.0225289	0	0	0	-0.00456853	0.0150356	-0.00927266	0	0	0	-0.0288406	0	0	0
0	0	0	0	0	0	0	0	0	0	0	0	0	0	0	0	0	0	0	0	0	0	0	0	0	0	0.0149195	-0.0304399	0	0	0	0	0	-0.00126094	0.00416019	0	0	0	0	0	0	0.0105913	0	0	0	0	-0.0423183	0	0	0
0	0	0	0	0	0	0	0	0	0	0	0	0	0	0	0	0	0	0	0	0	0	0	0	0	0	-0.0176447	0.142258	0	0	0	0	0.0418942	-0.0025706	-0.0316213	0	0	0	0	0	0	0	0	0	0	0	0	0	0	0
0	0	0	0	0	0	0	0	0	0	0	0	0	0	0	0	0	0	0	0	0	0	0	0	0	-0.0252721	-0.00670278	0.0414275	0	0	0	0	0.0690079	0.00632266	-0.0232208	0	0	0	0	0	0	0	0	0	0	0.00718519	-0.0199558	0.0141748	0	0
0	0	0	0	0	0	0	0	0	0.0147007	0	0	0	0	0	0	0	0	0	0	0	0	0	0	-0.0170971	0.00632656	0.00215278	0.037453	0	0	0	-0.00629429	0.0160258	0.0166555	-0.0130888	-0.0198867	0.00193006	-0.00617459	0.00299918	0.0192611	-0.00746215	-0.011614	0.00429531	-0.00473156	0.00789212	-0.00792922	0.008076	0.0317569	0	0
0	0	0	0	0	0	0	0	0	0	0	0	0	0	0	0	0	0	0	0	0	0	0	0	0.0296889	0	0	0	0	0.0175476	0.000128071	0.017993	0.00846698	0	0	0.0838431	0	-0.0148277	-0.00580163	0.00809445	0	-0.000229177	-0.0044753	0.00598124	-0.0106716	-0.00609272	0	-0.00680167	0.012476	0
0	0	0	0	0	0	0	0	0	0	0	0	0	0	0	0	0	0	0	0	0	0	0	0	0.0228804	0	0	0.00365066	0	0.00821846	0.0144817	0.00072438	0.021324	0	0.00704169	-0.0197034	-0.00502654	-0.00501576	0.00198115	0.00999746	0	-0.0141254	0.00994722	0.00349851	-0.00344312	-0.021335	0.00335969	0.0235525	0.0090742	0.037453
0	0	0	0	0	0	0	0	0	0	0	0	0	0	0	0	0	0	0	0	0	0	0	0	0.0110469	0	0	0	0	0.0071797	0.0105706	0.0125607	0	0	0	0	-0.0164637	0.0388992	0.0212995	0.0138201	0	-0.000426146	0.023686	0	-0.00332326	-0.0179635	0	0	0	0
0	0	0	0	0	0	0	0.00480053	0	-0.0178178	0	0	0	0	0	0	0	0	0	0	0	0	0	0	0	0.0175539	-0.0124493	-0.00172558	0.000493467	0	0	0.0142936	0.00906608	-0.00114341	-0.00556529	0.0151325	0	0	0	0.00228981	0	0	0	0	0	0	0	0	0	0
0	0	0	0	0	0	0	0	0	-0.0229265	0	0	0	0	0	0	0	0	0	0	0	0	0	0	0	0.0125276	0.0108866	-0.00357001	0	0	0	0	0.00485377	0.00873291	0.0116055	0.00937438	-0.0013434	0	0	0.0139467	0.0178395	0	0	0	0	0	0.031101	0	0	0
0	0	0	0	0	0	0	0	0	0	0	0	0	0	0	0	0	0	0	0	0	0	0	0	0	0.00394114	0	-0.0105912	0	0	0	0	-0.0137865	0	-0.00327121	0.0664289	0	0	0	0.00512383	0	0	0	0	0	0	0	0	0	0
0	0	0	0	0	0	0	0	0	0	0	0	0	0	0	0	0	0	0	0	0	0	0	0	0	-0.00304992	0.0138255	-0.0341204	0	0	0	0.0133912	0.0112779	0	-0.00845374	0.00121332	0	0	0	-0.00326315	0	0	0	0	0	0	0	0	0	0
0	0	0	0	0	0	0	0	0	0	0	0	0	0	0	0	0	0	0	0	0	0	0	0	0	0	0	-0.0415395	0	0	0	0	0	0.00144399	-0.0131852	0	0	-0.0120667	0	0	0.0147093	-0.00520567	0	-0.0190596	-0.00199093	-0.0389491	0.0104795	-0.0141589	-0.0335911	-0.0480627
0	0	0	0	0	0	0	0	0	0	0	0	0	0	0	0	0	0	0	0	0	0	0	0	0	0	0	0	0	0	0	0	0	0	0	0	0	0	0	0	0	0	0	0.0278725	0.00732674	-0.0152837	-0.00096286	-0.0113048	-0.0324014	0.0121602
0	0	0	0	0	0	0	0	0	0	0	0	0	0	0	0	0	0	0	0	0	0	0	0	0	0	0.0200202	-0.0124664	0	0	0	0	0	-0.00250165	0.00351295	0	0	0	0	0	0	-0.0147623	0	-0.0174778	-0.00467132	-0.0113637	0.0452542	0.0181521	0.0536293	0.0374941
-0.00357658	-0.0139803	-0.00548281	-0.0034151	0.00159071	-0.0241949	-0.000930112	0.019878	0.0141089	-0.00995325	0.00732411	0.0194613	-0.000654747	0.0120495	-0.0125961	0	0	-0.00255281	-0.00406191	-0.0207771	0.000116115	0	0.0152212	0.0113811	0	0	0	-0.0160783	0	0	0	0.0088552	0.00873929	0.0139503	0.0115432	0.00341348	-0.00257105	0	0.00621162	-0.0012141	-0.0159322	0.00247023	0.00748775	0	0.00368793	-0.00844725	0.00612794	0.00783596	-0.00125084	-0.00322016
0.00057456	-0.0004758	-0.0106559	-2.40281e-05	-0.00135991	0.00933879	-0.00918798	-0.00860681	0.000722787	0.00298694	0.00851341	0.0165903	0.00601889	0.00103685	-0.00648377	0	0	-0.00670428	-0.00724174	0	0.000636871	0.0111335	0.00867018	-0.00836611	0	0	0.00589818	0.00118952	0.00593735	0	0	0	0.0113331	0.0164536	-0.00960988	0	-0.00307248	0.00740182	-0.0143611	0.00650926	-0.00151853	0.0110695	0.000641679	0.028872	0.00374833	-0.00975688	0.0184965	0.0144707	0.00926142	0.0221438
0	0	0	0	0	0	0	0	0	0	0	0	0	0	0	0	0	0	0	0	0	0	0	0	0	0	0	0	0	0	0	0	0	0	0	0	0	0	0	0	0	0	0	0	0.00382244	0	-0.000632549	-0.00931381	0.00504613	-0.00413366
0	0	0	0	0	0	0	0	0	0	0	0	0	0	0	0	0	0	0	0	0	0	0	0	0	0	0	0	0	0	0	0.00676506	-0.0342295	0	0	-0.0116751	0	0	0	-0.0189072	0	0	0	0	0.00433931	0	-0.0316884	0.00170056	0.00367798	0.00665177
0	0	0	0	0	0	0	0	0	0	0	0	0	0	0	0	0	0	0	0	0	0	0	0	0	0	0.00126734	-0.00354592	0	0	0	-0.00769402	-0.00212717	0	0	-0.0117007	-0.00396059	0	-0.0150317	-0.0052975	0	0	0.00111927	0	0.010157	0	-0.0157413	-4.21303e-05	0.0220396	0.0303093
0	0	0	0	0	0	0	0	0	0	0	0	0	0	0	0	0	0	0	0	0	0	0	0	0	0	0.00951512	0.00425108	0	0	0	0.00584462	0.0158994	0	0.00825963	0.00535238	0.000690702	0	0.0109433	0.00505733	0	0	0	0	-9.87888e-05	0	-0.00338211	0.0064101	-0.0211622	-0.0017665
0	0	0	0	0	0	0	0	0	0	0	0	0	0	0	0	0	0	0	0	0	0	0	0	0.0131744	0	0	0	0	0.00547461	-0.00196382	0.016473	0	0	0	0	0	-0.0206276	-0.0263285	0	0	0.00970011	-0.00433518	0	0	0	0	0	0	0
0	0	0	0	0	0	0	0	0	0	0	0	0	0	0	0	0	0	0	0	0	0	0	0	-0.00463464	0	0	0	0	-0.0358152	0.000744786	-0.00267464	0	0	0	0	0	-0.017843	0.00440001	0	0	0.00565347	0	0	0	0	0	0	0	0
0	0	0	0	0	0	0	0	0	0	0	0	0	0	0	0	0	0	0	0	0	0	0	0	-0.00377282	0	0	0	0	-0.0175959	-0.00649256	0.00832737	0	0	0	0	0	0.0169308	0.00558673	0.00955012	0	0.0110872	0	-0.00369643	0.0158152	-0.000932759	0	0	0.0156037	0
0	0	0	0	0	0	0	0	0	0	0	0	0	0	0	-0.0169423	0	0	0	0	0	0	0	0	-0.0216603	0	0	0	0	0.00789628	0.00906426	0.0139431	0	0	0	0	0	0.00805871	0.00383632	0.021262	0	0.0406241	0	0	0	0	0	0	0	0
0	0	0	0	0	0	0	0	0	0	0	0	0	0	0	0	0	0	0	0	0	0	0	0	-0.000989637	0	0	0	0	-0.00323968	0.00555092	-0.0133404	0.0248016	0	0	0	0	-0.000757802	-0.0109662	0.00183762	0	-0.0172232	0	0	0	0	0	0	0	0
0	0	0	0	0	0	0	0	0	0	0	0	0	0	0	0	0	0	0	0	0	0	0	0	0.0114203	0.000332503	0	0	0	0.0108837	0.0148272	-0.0302354	-0.0157851	0	0.00621	-0.00259294	5.21945e-05	0.00448666	0.0316209	-0.00504348	-0.0199629	0.0144011	0.0119239	0	0	0	0.0122024	0	0	0
-0.00476618	0	0	0	0	0	0	-0.00112801	0	0.0071128	0	0	0	0	0	0	0	0	0	0	0	0	0	0	0	0	0	-0.00689176	0	0	0	0	0.00181877	0.00215217	-0.0247043	-0.00376207	-0.00259539	0	0	-0.0189499	0	0	0	0	-0.00392955	0	0	0	-0.00650341	-0.00847667
0	0	0	0	0	0	0	0.0121772	0	-0.0167905	0	0	0	0	0	0	0	0	0	0	0	0	0	0	0	0	0	0	0	0	0	0	-0.0699387	0	0	-0.0282762	-0.00025436	0	0	0.00628408	0	0	0	0	0	0	0	0	0	0
-0.0156961	0	0	0	0	0	0	-0.0100646	0	-0.0146788	0	0	0	0	0	0	0	0	0	0	0	0	0	0	0	0	-0.00426574	0.00587834	0	0	0	0	-0.0115816	0	0	0.0160727	0	0	0	0.00776388	0	0	0	0	0	0	0	0	0	0
0	0.0116457	2.593e-05	0.00508716	-0.00859022	0.0271531	-0.0054064	-0.0213757	0	0.00461817	0	0	-0.000869613	0	0.00451903	0	0	0.00556317	-0.00589912	0	0	0	0	0	0	0	0	0	0	0	0	0	0	0	0	0	0	0	0	0	0	0	0	0	0	0	0	0	0	0
0	0	0	0	0	0	0	0	0	0	0	0	0	0	0	0	0	0	0	0	0	0	0	0	0	0	0	0	0	0	0	0	0	0	0	0	0	0	0	0	0	0	0	0	0.0148578	0	0.0160923	0	0	0
0	0	0	0	0	0	0	0	0	0	0	0	0	0	0	0	0	0	0	0	0	0	0	0	0	0	0	-0.0127068	0	0	0	0	0	0	0	0	0	0	0	-0.0197343	0	0	0	0	0.000250953	0	0.00874507	-0.0107266	0.0125865	-0.0115553
0	-0.00357923	-0.00711128	0.00554639	0.000395164	0	-0.00745208	0.00326449	0	-0.00244944	0	0	-0.0104522	0	-0.00859306	0	0	-0.00535696	-0.000904704	0	0	0	0	0	0	0	0	0	0	0	0	0	-0.0195469	0	0	0	0	0	0	0	0	0	0	0	0	0	0	0	0	0
0	0	0	0	0	0	0	0	0	0	0	0	0	0	0	0.00563103	0	0	0	0	0	0	0	0	-0.0113295	0	0	0	0	-0.00287759	0	0.00625112	0	0	0	0	0	0	0	0	0	0	0	0	0	0	0	0	0	0
0	0	0	0	0	0	0	0	0	0	0	0	0	0	0	0	0	0	0	0	0	0	0	0	0	0	0	0	0	0	0	0	0	0	0	0	0	0	0	0	0	0	0	0	0	0	0	0	0	0
0	0	0	0	0	0	0	0	0	0	0	0	0	0	0	0	0	0.00708484	0	0	0	0	0	0	0	0	0	0	0	0	0	0	0	0	0	0	0	0	0	0	0	0	0	0	0	0	0	0	0	0
0	-0.00275756	0.000259994	2.02943e-05	-0.00365284	0	-0.00769359	0.00987138	0	0	0	0	-0.00359597	0	0.00116916	0	0	0.0141911	0.000821888	0	0	0	0	0	0	0	0	0	0	0	0	0	0	0	0	0	0	0	0	0	0	0	0	0	0	0	0	0	0	0
0	0	0	0	0	0	0	0	0	0	0	0	0	0	0	0	0	0	0	0	0	0	0	0	0	0	0	0	0	0	0	0	0	0	0	0	0	0	0	0	0	0	0	0	0	0	0	0	0	0
0.00136976	0.00400782	-0.00515306	0.000309186	-0.00475839	-0.00866458	0.00126499	-0.0117791	0	-0.00606062	0	0	-0.0165119	0	-0.00526625	0	0	-0.00793513	0.0023882	0	0	0	0	0	-0.00410779	0	0	0	0	0	0	0	-0.00555309	0	0	-0.00644148	0	0	0	0	0	0	0	0	0	0	0	0	0	0
-0.000393565	-0.00794813	0.0025338	-0.00705652	-0.00623705	-0.0230688	-0.00533496	-0.0062264	0.00445283	0.00394373	-0.00490424	-0.0146894	-0.00900174	-0.00315031	0.00300583	-0.00388114	-0.0116075	-0.0102489	-0.00686979	-0.0137837	0.0119453	0	0.00918023	-0.00446098	0	0	0	0	0	0	0	0	0	0	0	0	0	0	0	0	0	0	0	0	0	0	0	0	-0.0280794	0
0.00364173	-0.014906	-0.00335678	-9.78914e-05	0.00504754	0.0113554	-0.009296	-0.00929946	0.000611136	0.000961053	0.0131285	0.0100107	-0.00513371	-0.00341248	0.0188458	0.00200999	-0.0135515	-0.00421108	0.0178605	0.0043313	-0.00617675	0	-0.00370008	0.00902886	0	0	0	0	0	0	0	0	0	0	0	0	0	0	0	0	0	0	0	0	0	0	0	0	0	0
-0.00257015	0.00898462	-0.0149714	-0.00114646	-0.0254548	0.0128003	0.0118797	0.00522247	0	-0.0210607	0	0	-0.00778978	-0.0164691	0.00770668	-0.000914831	-0.0118528	-0.0114095	0.0119118	-0.00238199	-0.0253887	0.00578467	-0.00153259	-0.00729769	0	0	0	0	0	0	0	0	0	0	0	0	0	0	0	0	0	0	0	0	0	0	0	0	0	0
0.00401057	-0.0198246	-0.00819067	-0.000187375	-0.00955091	0.0049368	-0.000139258	-0.00810515	-0.00162249	0.000470281	0.00484527	-0.0026966	0.00677124	-0.00884485	-0.00504813	0	0	0.000581293	-0.0154943	0	0.0125475	0	0.00269722	-0.00231668	0	0	0	0	0	0	0	0	0	0	0	0	0	0	0	0	0	0	0	0	0	0	0	0	-0.000744466	0
0.000136604	-0.0153827	0.00234089	-0.00635127	-0.00132541	-5.79836e-05	0.00305468	-0.00151218	-0.00762992	-0.0115222	0.0110529	-0.033965	-0.00118103	0.0094901	-5.46752e-05	0.00313968	-0.0097892	-0.0164398	-0.0223575	-0.000110674	0.0217617	0	0.0107713	-0.0134021	0	0	0	0	0	0	0	0	0	0	0	0	0	0	0	0	0	0	0	0	0	0	0	0	0	0
-0.00238583	0.00336753	-2.03218e-05	0.0115847	-0.0170238	0.0188857	-0.0133113	0.0120792	-0.000249623	-0.0115961	0.0204994	0	-0.000280962	0.00516344	0.00103466	0	0	-0.0139328	0.00128482	0	0	0	0.0112771	0	0	0	0	0	0	0	0	0	0	0	0	0	0	0	0	0	0	0	0	0	0	0	0	0	0	0
0.00644777	-0.00324965	-0.00424096	0.00391222	0.00861046	-0.0105724	-0.0135813	-0.0114645	0.0160692	0.0147903	0.026488	0.0108315	5.17809e-05	0.00490729	-0.00378244	0	0	-0.00725226	-0.0141017	0	-0.0141014	0	0.0232185	-0.00703086	0	0	0	0	0	0	0	0	0	0	0	0	0	0	0	0	0	0	0	0.0459644	0.00673365	-0.00403749	0	0	0.0361905	0.00501124
0.0198148	0	0	0	0	-0.0184473	0	0.0206431	0	0.0217058	0	-0.00942875	0	0	0	0	0	0	0	0	0	0	-0.0244683	0	0	-0.00643077	-0.0146818	-0.0626409	0	0	0	0	-0.00692966	0	-0.0268429	0	0	0	0	0	0	0	0	0.0131792	-0.0013778	0	-0.00163903	0	0	0
0	0	0	0	0	0	0	0.00669029	0	0.0171733	0	0	0	0	0	0	0	0	0	0	0	0	0	-0.00475971	0	0	0	0	0	0	0	0	0.000232155	0	0	0	0	0	0	0	0	0	0	0.0174657	-0.000657596	0.0101325	0	0	0	0
0	0	0	0	0	0	0	0	0	0	0	0	0	0	0	0	0	0	0	0	0	0	0	0	0	-0.0110172	-0.00540612	0.01295	0	0	0	0	0	0	0.0027052	0	0	0	0	0	0	0	0	0.00423683	0.00715808	0.0345734	0.0257979	0.0348067	0.0199529	-0.00775569
0	0	0	0	0	0	0	0	0	0.00678619	0	0	0	0	0	0	0	0	0	0	0	0	0	0	0	0.0114493	0.00470937	-0.012328	0	0	0	0	-0.0167055	0	-0.00712257	0	0	0	0	0	0	0	0	0.0232012	0.00342175	0.00428809	0	0	0	0
0	0	0	0	0	0	0	0	0	0	0	0	0	0	0	0	0	0	0	0	0	0	0	0	0	0.0181968	0.0198741	-0.00106314	0	0	0	0	0	0	-0.000372804	0	0	0	0	0	0	0	0	0	0	0	0.019541	0	0	0
0	0	0	0	0	0	0	0	0	0	0	0	0	0	0	0	0	0	0	0	0	0	0	0	0	0.00761466	0.00841822	-0.0169747	0	0	0	0	0.0123506	0	-0.00421162	0	0	0	0	0	0	0	0	0	0	0	0	0	0	0
0	0	0	0	0	0	0	0	0	0.00192982	0	0	0	0	0	0	0	0	0	0	0	0	0	0	0	0.00438405	0	0	0	0	0	0	0.00386519	0.00661138	0.00534851	-0.00415976	-0.00800769	-0.0160978	-0.0165009	-0.0367324	0.0230251	-0.00913302	-0.0107839	0	0	0	-0.00122639	0	0	0
0	0	0	0	0	0	0	0	0	0	0	0	0	0	0	0	0	0	0	0	0	0	0	0	0	0	0	0	0	0	0	0	-0.0252988	0	-0.00739042	0	-0.00262077	0	0	0	0	0	0	0	-0.00585464	0	0	0	0.00251775	-0.00133452
0.00906525	0	0	0	0	0	0	0.049196	0	0.0158913	0	0	0	0	0	0	0	0	0	0	0	0	0	0	0	0	0	-0.0230953	0	0	0	0	-0.0126046	0.00910971	-0.0254662	0.0197023	0.00235996	0	0	0.0120841	0	0	0	0	0.000322159	0	0	0	-0.0183969	0
0	0	0	0	0	0	0	0	0	0	0	0	0	0	0	0	0	0	0	0	0	0	0	0	0	0.0179679	0.0159614	-0.0341572	0	0	0	0.0101288	0.0127072	0	0	-0.0374891	0	0	-0.0119717	0.0116499	0	0	0	0	0	0	-0.0459843	0	-0.00719658	0
0.0137411	0	0	0	0	0	0	0.0301468	0	-0.00691122	0	0	0	0	0	0	0	0	0	0	0	0	0	0	0	0	0.0131819	0.00633499	0	0	0	0	-0.00275152	0.0162299	0.0115421	0.0314368	-0.00278625	0	0	-0.0090849	0	0	0	0	-0.00399423	0	0	0	0.0238452	0.00851745
0	0	0	0	0	0	0	0	0	0	0	0	0	0	0	0	0	0	0	0	0	0	0	0	0	0	0	-0.0341118	0	0	0	0	0	0	0	0	0	0	0	0	0	0	0	0	0	0	0	0	0	0
0	0	0	0	0	0	0	0	0	0	0	0	0	0	0	0.00149744	0	0	0	0	0	0	0	0	-0.00706888	0	0	0	0	0	0.0107685	0.000670108	0	0	0	0	0	0	0.00143668	-0.00803521	0	0	0	0	0	0	0	0	0	0
-0.00355309	-0.0176737	-0.00441862	-0.00165476	-0.00137512	-0.00945151	0.00293382	-0.00272403	-0.00392535	0.0053519	0.00992887	0.0117493	0	0	-0.0119833	0	0	-0.0123674	0	0	-0.00444595	0	-0.00256269	0.0135672	0	-0.0158433	0	0	0	0	0	0	0	0	0	0	0	0	0	0	0	0	0	0	0	0	0.00226547	0	-0.00131755	0
0.00627878	0	0	0.00141277	0.00291943	0.00980778	-0.0090211	-0.003807	-0.00327133	-0.0150657	0.00197486	-0.00349753	0	0	0	0	0	0	0	0	0	0	0.0102832	-0.00501767	0	-0.0221843	-0.00285992	-0.0235461	0	0	0	0	0	0	0	0	0	0	0	0	0	0	0	0	0	0	0.00169565	0	-0.00563141	0
0	0	0	0	0	0	0	0.0175052	0	0	0	0	0	0	0	0	0	0	0	0	0	0	0	0	0	-0.00601368	-0.00452193	0.00349254	0	0	0	0	0.000942557	0.0132638	0.0037749	0	0	0	0	0	0	0	0	0.00300519	0.00526464	0	0	0	-0.0123922	0
0	0	0	0	0	0	0	0	0	0	0	0	0	0	0	0	0	0	0	0	0	0	0	0	0	-0.00735604	-0.00507116	0.0106151	0	0	0	0	-0.0101546	0	0.000602813	0	0	0	0	0	0	0	0	-0.00204933	-0.00289231	0	0.0124151	0	-0.00461115	0
0	0	0	0	0	0	0	0	0	0	0	0	0	0	0	0	0	0	0	0	0	0	0	0	0	0.0132221	0.0220912	0.00172117	0	0	0	0	-0.0110569	0	-0.0033029	0	0	0	0	0	0	0	0	0	0	0	0	0	0	0
-3.68772e-06	0	0	0	0	0	0	-0.0245222	0	0.00437522	0	0	0	0	0	0	0	0	0	0	0	0	0	0	0	0.00679041	0.00301983	-0.0191086	0	0	0	0	0.00268824	-0.00293717	-0.00541821	-0.00767224	0.00932621	0	0	-0.015307	0.00992972	0	0	0	0	0	0	0	0	0
0.0097054	-0.00728119	0	0.0029198	-0.00133044	0	0.000679932	0.0236375	0	-0.00233369	0	0	0	0	0.00435105	0	0	0.00396351	0.0177004	0	0	0	0	0	0	0	0	0.00342739	0	0	0	0	0.00386737	-0.00213007	-0.000919468	0.0083934	-0.00194162	0	0	-0.00107151	0.0193658	0.000443111	-0.00618698	0	0.00488138	0	0	0.0163775	0.000967626	-0.00379917
0	0	0	-0.0025524	0	0	0.012346	-0.013393	0	-0.0154406	0	0	0	0	0	0	0	-0.0159143	0	0	0	0	0	0	0	0	0	0	0	0	0	0	-0.0074573	0	0	-0.0121493	-0.00209276	0	0	-0.0112565	0	0	0	0	0	0	0	0	-0.0205623	0
0	0	0	0	0	0	0	-0.0162691	0	0.00305332	0	0	0	0	0	0	0	0	0	0	0	0	0	0	0	0	0	0	0	0	0	0	-0.0135906	0	0	0.0100377	0	0	0	-0.00931217	0	0	0	0	0	0	0	0	0	0
0	0	0	0	0	0	0	0	0	0	0	0	0	0	0	0.00559756	0	0	0	0	0	0	0	0	0.0100023	0	0	0	0	0.0214777	0.0037026	-0.00855755	0	0	0	0	0	0.0262339	0	0	0	0	0	0	0	0	0	0	0	0
0	0	0	0	0	0	0	0.0257988	0	0.0243984	0	0	-0.00597961	0	0	-0.0150686	0.0476725	0	0	0.0245289	0	0.0307661	-0.00705923	-0.0319758	-0.0151065	0	0	0	0	0	0	0	0	0	0	0	0	0	0	0	0	0	0	-0.0108056	-0.0205187	-0.00872388	0	0	0	0
0.0248067	0	0	0	0	0	0	0.0375283	0	0.0283456	0	0.0104571	0.0142562	0	0	-0.0112683	0.0101028	0	0	0.0202925	0	0.0132381	0.0191163	-0.0152586	0.0223883	0	0	0	0	0	0	-0.0118433	0	0	0	0	0	0	0	0	0	0	0	0.00360806	-0.00951172	-0.0147671	0	0	0.0201553	0
0	0	0	0	0	0	0	0	0	0.00330771	0	0	0	0	0	0	0	0	0	0	0	0	0	0	0.00278338	0	0	0	0	0	0	-0.00314441	0	0	0	0	0	0	0	0.0120635	0	0	0	0.00442202	-0.0196962	-0.00716856	0	0	-0.0156422	0
0	0	0	0	0	0	0	0	0	0	0	0	0	0	0	-0.00830974	0	0	0	0	0	0	0	0	0	0	0	0	0	0	0	0	0	0	0	0	0	0	0	0	0	0	0	0.00669567	0.0049663	0	0	0	0.00592444	0
0	0	0	0	0	0	0	0	0	0	0	0	0	0	0	-0.00333399	0	0	0	0	0	0	0	0	0.000717704	0	0.0150313	-0.00658045	0	-0.000539281	0.000968051	-0.000349007	-0.00745165	0	-0.00351159	0	-0.00858854	0.00596739	-0.0147388	-0.0136095	0.00917071	0.0112752	-0.00729996	0	0	0	0	0	0	0
0	0	0	0	0	0	0	-0.0114996	0	0	0	0	0	0	0	0	0	0	0	0	0	0	0	0	0	-0.0175337	-0.0132951	0.0031767	0	0	0	0	0.00578363	0	-0.00217643	0	0	0	0	0	0	0	0	-0.00168276	0.0155485	0	0	0	0	0
0.0139187	0	0	0	0	0	0	-0.0319295	0	0.0296311	0	0	0	0	0	0	0	0	0	0	0	0	0	0.0212721	0	0.00457837	0.011714	0.00411452	0	0	0	0	0.00161723	0.000772337	-0.00147682	-0.00749059	0	0	0	0	0	0	0	-0.0210746	0.0055634	0.00319081	0	0	-0.0155195	0
0	0	0	0	0	0	0	0	0	0	0	0	0	0	0	0	0	0	0	0	0	0	0	0	0	0	0	0	0	0	0	0	0.00565927	0	0	0.00196761	0	0	0	-0.0128971	0	0	0	0	0	0	0	0	0	0
0	0	0	0	0	0	0	0	0	0	0	0	0	0	0	0	0	0	0	0	0	0	0	0	0	0	0	0	0	0	0	0	-0.0144543	0	0	-0.00851043	0	0	0	-0.00729104	0	0	0	0	0	0	0	0	0	0
0	0	0	0	0	0	0	0	0	0	0	0	0	0	0	0	0	0	0	0	0	0	0	0	0	0	0	0	0	0	0	0	0.0175267	0	0	-0.00511175	0	0	0	-0.0106679	0	0	0	0	0	0	0	0	0	0
0	0	0	0	0	0	0	0	0	0	0	0	0	0	0	0.0109294	0	0	0	0	0	0	0.0199435	-0.0343431	0	0	0	0	0	0	0	0	0	0	0	0	0	0	0	0	0	0	0	0.00245929	0.00441485	-0.0146184	0	0	0	0
0	0	0	0	0	0	0	0	0	0	0	0	0.000263145	0	0	0.0184223	-0.0013271	0	0	0	0	0	0	-0.00548541	-0.00338731	0	0	0	0	0	0	0	0	0	0	0	0	0	0	0	0	0	0	-0.00343954	-0.0154785	0	0	0	0	0
0	0	0	0	0	0	0	0	0	0	0	0	0	0	0	0.00685816	0	0	0	0	0	0	0	0	0	0	0	0	0	0	0	0	0	0	0	0	0	0	0	0	0	0	0	0	-0.00808801	0	0	0	0	0
0	0	0	0	0	0	0	0	0	0	0	0	0	0	0	-0.00736672	0	0	0	0	0	0	0	0	0	0	0	0	0	0.00247207	0	0	0	0	0	0	0	-0.00341864	0	0	0	-0.00188754	0	0	0	0	0	0	0	0
0	0	0	0	0	0	0	0	0	0	0	0	0	0	0	0.00124886	0	0	0	0	0	0	0	0	0	0	0	0	0	-0.00553062	5.91451e-05	0	0	0	0	0	0	0	-0.0314673	0	0	0	0	0	0	0	0	0	0	0
0	0	0	0	0	0	0	0	0	0	0	0	0	0	0	0.0123238	0	0	0	0	0	0	0	0	-0.00242039	0	0	0	0	0	0	0	0	0	0	0	0	0	0	0	0	0	0	-0.00368809	-0.00443119	0.0235836	0	0	0	0
0	0	0	0	0	0	0	0	0	0	0	0	0	0	0	0	0	0	0	0	0	0	0	0	-0.013515	0	0	0	0	0	0	-0.0136133	0	0	0	0	0	0	0	0	0	0	0	0	-0.00175369	0	0	0	0	0
0	0	0	0	0	0	-0.000517525	0	0	0	0	0	0	0	0	0	0	0	0	0	0	0	0	0	0	0	0	0	0	0	0	0	0	0	0	0	0	0	0	0	0	0	0	0	0	0	0	0	0	0
0	0	0	0	0	0	0	0	0	0	0	0	0	0	0	0	0	0	0	0	0	0	0	0	0	0	0	0	0	0	0	0	0	0	0	0	0	0	0	0	0	0	0	0	0	0	0	0	0	0
0	0	0	0	0	0	0	0	0	0	0	0	0	0	0	0.00140255	0	0	0	0	0	0	0	0	0.00646828	0	0	0	0	0	0	0	0	0	0	0	0	0	0	0	0	0	0	0	0	0	0	0	0	0
0	0	0	0	0	0	0	0	0	0	0	0	0	0	0	-0.00489304	0	0	0	0	0	0	0	0	-0.0037215	0	0	0	0	0	0	0	0	0	0	0	0	0	0	0	0	0	0	0	0	0	0	0	0	0
0	-0.00388682	0	0.0193683	0.0120543	0	-0.0205929	0	0	0.00678029	0	0	0	0	-0.00116224	0	0	-0.0154183	0	0	0	0	0	0	0.00395822	0	0	0	0	0	0	0	0.00469918	0	0	-0.00723268	0	0	0	0	0	0	0	0	0	0	0	0	0	0
0	0	0	0	0	0	0	0	0	0	0	0	0	0	0	-0.00986771	0	0	0	0	0	0	0	0	-0.00784334	0	0	0	0	0	0	0	0	0	0	0	0	0	0	0	0	0	0	0	0	0	0	0	0	0
0.0100816	0.00728921	0.00523045	0.000447623	-0.00849173	0.00329001	0.00313658	-0.000832421	-0.0054874	0.00158421	0.0124243	0.00953665	0.000164278	-0.00554364	0.00653442	-0.00867414	-0.00500293	-0.00152389	-0.00430279	-0.00307138	0.0138862	-0.00498645	0.00665052	0.00266649	0	0	0	0	0	0	0	0	0	0	0	0	0	0	0	0	0	0	0	0.014076	0.011145	0	0	0	0.0100524	0
0.00210302	0.00204205	0.00923604	0.00718527	0.00161202	-0.00191081	0.00610947	-0.0013624	-0.00657515	0.00920211	0.00429081	-0.00967136	-0.00638377	0.00618082	0.00202565	0	0	0.00191341	-0.000614032	-0.00137663	0.00824457	0	0.00424552	0.0114282	0	0	0	0	0	0	0	0	0	0	0	0	0	0	0	0	0	0	0	0	-0.00184898	0	0	0	-0.00364365	0
-0.00411764	0.00291589	0.00320325	0.002825	-0.00653083	0.00853585	0.0082339	-0.00714072	-0.00880321	-0.00802288	0.00112825	-0.0200638	-0.000536965	0	0.00625221	0	0	-0.00717902	-0.00830529	0	0.00236285	0	0.00161967	-0.0166507	0	0	0	0	0	0	0	0	0	0	0	0	0	0	0	0	0	0	0	0	0.00147196	0	-0.0040047	0	-0.0117024	0
0.0103318	-0.00153669	0.00405328	-0.00482823	-0.00240223	-5.87745e-05	0.00281722	-0.0228578	-0.00230945	-0.00621343	-0.00476329	-0.00729144	0.0117707	-0.00613547	0.000984781	0	0	-0.00572257	-0.0136952	0	0.00693153	0	-0.0186623	-0.0232724	0	0	0	0	0	0	0	0	0	0	0	0	0	0	0	0	0	0	0	0.00850819	0.00432807	-0.023005	0	0	0.0163924	0.0106209
0	0	0	0	0.00878561	-0.00113798	-0.00967507	-0.00571889	0.00915796	0.00696816	0.0265312	0.00149332	0	0	0	0	0	-0.0160298	0	0	0.0101208	0	0.0109826	0.0236935	0	0	0	0	0	0	0	0	0	0	0	0	0	0	0	0	0	0	0	0	-0.00543627	0	-0.00964466	0	0.0166446	0
0	0	0	-0.00212128	0.00175051	0	0.00161536	-0.0123281	-0.0140896	-0.00173075	-0.00290713	0.00195377	0	0	0	0	0	0.00710442	0	0	0.0126571	0	-0.00803728	0.0160937	0	0	0	0	0	0	0	0	0	0	0	0	0	0	0	0	0	0	0	0.0108183	-0.000700372	0	0	0	0.00514901	0.000960418
0	0	0	0	0	0	0	0.0200627	0	0	0	0	0	0	0	0	0	0	0	0	0	0	0	0	0	0.0101347	0	-0.000446739	0	0	0	0	0	0	0	0	0	0	0	0	0	0	0	0	-0.00330649	0	0	0	0	0
0	0	0	0	0	0	0	0	0	0	0	0	0	0	0	0	0	0	0	0	0	0	0	0	0	0	0	0	0	0	0	0	0	0	0	0	0	0	0	0	0	0	0	0.0136341	-0.00427776	0	-0.00273678	0	0.026936	-0.006254
0	0	0	0	0	0	0	0	0	0	0	0	0	0	0	0.0023055	0	0	0	0	0	0	0	0	-0.00615867	0	0	0	0	0	0	0	0	0	0	0	0	0	0	0	0	0	0	0	0	0	0	0	0	0
0	0	0	0	0	0	0	0	0	0.0100283	0	0	0	0	0	0	0	-0.0111295	0	0	0	0	0	0	0.00156111	0	0	0	0	0	0	0	-0.0123695	0	0	0	0	0	0	-0.0137621	0	0	0	0	0	0	0	0	0	0
0	0	0	0	0	0	0	0	0	-0.00485768	0	0	0	0	0	0	0	0	0	0	0	0	0	0	0	0	0	0	0	0	0	0	0.0064934	0	0	-0.0140639	-0.0022192	0	0	-0.00842035	0	0	0	0	0	0	0	0	0	0
0	0	0	0	0	0	0	0	0	0	0	0	0	0	0	0	0	0	0	0	0	0	0	0	0.00742423	0	0	0	0	0	0	0	-0.0190673	0	0	0	0	0	0	0	0	0	0	0	0	0	0	0	0	0
0	0	0	0	0	0	0	0	0	0	0	0	0	0	0	0	0	0	0	0	0	0	0	0	0.00891566	0	0	0	0	0	0	0	0.0037427	0	0.00943151	-0.0174977	0.00498676	0.00838875	0	0.00435409	0	0.0172311	0	0	0	0	0	0	0	0
0	0	0	0	0	0	0	0	0	0	0	0	0	0	0	0	0	0	0	0	0	0	0	0	-0.0130888	0	0	0	0	0.00995172	-0.00788744	-0.00578537	0.018674	0	0	-0.00934333	0	0.00302077	0.00642627	-0.00111195	0	0.00361018	0	0	0	0	0.00112059	0	0	0
-0.0026162	0	0	0	0	0	0	-0.00320661	0	-0.00617574	0	-0.00272975	0	0	0	0	0	0	0	0	0	0	0.001848	0	0	-0.00179728	-0.0074268	-0.00715465	-0.00181754	0	0	0	-0.00455146	-0.0075944	-0.00922758	-0.0147531	-0.00911932	0	0	0.0107207	0.0124761	-0.0151535	0	0	0	0	0	0	0	0
0.00828793	0	0	0	0	0	0	-0.00495365	0	0.00990793	0	0	0	0	0	0	0	0	0	0	0	0	0	0	0	0.0378323	-0.0145879	-0.0118232	0.00583002	0	0	0.00677842	0.00227994	-0.00870597	0.00373212	-0.00946238	0	0	0	-0.00590403	0	0	0	0	0	0	0	0	0	0
0	0	0	0.00892245	0	0	-0.0150273	0	0	0	0	0	0	0	0.00667098	0	0	-0.0053641	0	0	0	0	0	0	0	0	0	0	0	0	0	0	0	0	0	0	0	0	0	0	0	0	0	0	-0.0130688	0	0	0	0	0
0	0	0	0	0	0	0	0	0	0	0	0	0	0	0	0	0	0	0	0	0	0	0	0	0	0	0	0	0	0	0	0	0	0	0	0	0	0	0	0	0	0	0	0	0	0	0	0	0	0
0	0	0	0.00722921	0	0	0.00187575	0	0	0	0	0	0	0	0	0	0	0	0	0	0	0	0	0	0	0	0	0	0	0	0	0	-0.00314741	0	0	0	0	0	0	0	0	0	0	0	0.00492086	0	0	0	0.00310373	-0.00147605
0	0	0	0	0	0	0	0	0	0	0	0	0	0	0	0	0	0	0	0	0	0	0	0	0	0	0	0	0	0	0	0	0	0	0	0	0	0	0	0	0	0	0	0	0.0081722	0	0	0	0.00656062	0.000259974
0	0	0	0	0	0	0	0	0	0	0	0	0	0	0	0	0	0	0	0	0	0	0	0	0	0	0	0.0179243	0	0	0	0	0.00796058	0	0.00617298	0	-5.36943e-05	0	0	0.00707711	0	0	0	0	0.00666436	0	0	-0.00645935	5.86321e-05	-0.00891811
0.0113224	-0.00664844	0.00594775	0	0	0.0116547	0	0.0105551	0	0.0106425	0	-0.0126088	0.021403	0	0	0	0	0	0	0	0	0	0.009958	-0.0198243	0	0.0195166	0.0189931	-0.00577681	0	0	0	0	-0.00527007	0	-0.00514239	0	0	0	0	0	0	0	0	0.00194376	-0.00761237	0.00409331	0	0	-0.012825	0
0	0	0	0	0	0	-0.00333519	0	0.0153206	0.00339501	0.00656898	0.0247888	0.00233116	0.0229233	0	-0.024472	0.0268727	4.03884e-05	0.0133555	0.0262862	0.00633975	0.00179255	-0.000449973	-0.0186606	0	0	0	0	0	0	0	0	0	0	0	0	0	0	0	0	0	0	0	0.00623321	0.00726095	0	0	0	0	0
0	0	0	0	0	0	-0.00891209	0	0.0121594	-0.00166087	-0.00172902	0.00605245	-0.00309467	0	0	0.00432456	0.0107053	0.00645586	0	-0.00337047	0.0188497	-0.0202368	0.00895345	-0.0198683	0	0	0	0	0	0	0	0	0	0	0	0	0	0	0	0	0	0	0	0.00278869	0.00550598	0	0	0	0	0
0	0	0	0	0	0	0	0	0	0	0	0	-0.0249674	0	0	0.00646435	-0.0275866	0	0	0.0118326	-0.00821068	0.00448129	-0.0270197	-0.0276179	0	0	0	0	0	0	0	0	0	0	0	0	0	0	0	0	0	0	0	0.0170658	0.0277856	0	0	0	0	0
0.00373837	0	0	0	0	0	-0.0094317	0	0	-0.00765096	-0.00338181	0.0186844	-0.0100199	-0.0103865	0.0176364	4.92384e-05	0.00134352	-0.00177217	-0.00545143	-0.00519375	0.0203452	0.00329517	-0.00123592	-0.0163167	0	0	0	0	0	0	0	0	0	0	0.0189832	0	0	0	0	0	0	0.0140019	0	0	0	0	0	0	0	0
-0.00215111	-0.00285729	-0.0142458	0.00552256	0.00134866	-0.0114124	-0.00303048	-0.00918931	0.0150024	0.010001	0.011466	-0.0421733	0.0393857	0.00842577	0.014923	-0.00133943	-0.00530774	-0.00557974	-0.00444806	0.00764793	0.00520652	-0.00527356	-0.0145968	-0.00422314	0	0	0	0	0	0	0	0	0	0	0	0	0	0	0	0	0	0	0	0	0	0	0	0	0	0
-0.00185957	-0.0196452	-0.00601353	0	0	0	-0.00490011	0	0	0	-0.00698258	0	0.0802315	-0.00639081	0.00139893	-0.00328493	0.00327911	0.0100109	0.00721326	0.0153171	-0.0445635	-0.0043813	-0.00716804	0.0537242	0	0	0	0	0	0	0	0	0	0	0	0	0	0	0	0	0	0	0	0	0	0	0	0	0	0
-0.00134279	-0.0142179	-0.00647221	-0.00986519	-0.000522298	-0.00811617	-0.0186567	-0.0190322	0.00653635	-0.0156023	0.00564626	0.00849848	-0.0134007	-0.0186252	-0.00762643	0	0	-0.0182957	0.014817	0	0.0103082	0	-0.0152233	-0.00531519	0	0	0	0	0	0	0	0	0	0	0	0	0	0	0	0	0	0	0	0.00517874	0.00449902	0.0089326	0	0.00450445	0.000266113	0.00473921
0.000786621	0	0	-0.0112084	-0.00278355	-0.0118895	-0.0130797	-0.0282779	0.00821677	-0.0111473	0.0180377	-0.011759	0	0	0	0	0	-0.031178	0	0	0.00935729	0	0.0103741	0.0004431	0	0	0	0	0	0	0	0	0	0	0	0	0	0	0	0	0	0	0	0.00269983	0.0269375	0.00800457	0	0.000584377	0.00146746	-0.000262545
0	0	0	0	0	0	0	0	0	-0.00962852	0.00646077	-0.0111834	0	0	0	0	0	0	0	0	0.00243605	0	0.011964	0.00412184	0	0	0	0	0	0	0	0	0	0	0	0	0	0	0	0	0	0	0	0.00944204	-0.0097418	0.00719799	-0.00189922	0.000333212	-0.0376617	-0.00156132
0	0	0	0	0	0	0	0	0	0	0	0	0	0	0	0	0	0	0	0	0	0	0	0	0	0	0	0	0	0	0	0	0	0	0	0	0	0	0	0	0	0	0	0	-0.0230731	0	0	0	-0.00765027	0
0	0	0	0	0	0	0	0.0124689	0	-0.0150041	0	0	0	0	0	0	0	0	0	0	0	0	0	0	0	0.0253229	0	-0.0248024	0	0	0	0	0	0	0	0	0	0	0	0	0	0	0	0	0	0	0	0	0.0207764	0
0	0	0	0	0	0	0	0	0	0	0	0	0	0	0	0	0	0	0	0	0	0	0	0	0	0	0	0	0	0	0	0	0	0	0	0	0	0	0	0	0	0	0	0.00547633	0.00528997	0	0	0	0.0163792	-0.00242149
0	0	0	0	0	0	0	0	0	0	0	0	0	0	0	0	0	0	0	0	0	0	0	0	0	0	0	0	0	0	0	0	0	0	0	0	0	0	0	0	0	0	0	0	0	0	0	0	0	0
0	0	0	0	0	0	0	0	0	0	0	0	0	0	0	0	0	0	0	0	0	0	0	0	0	0	0	0	0	0	0	0	0	0	0	0	0	0	0	0	0	0	0	0	0	0	0	0	0	0
0	0	0	0	0	0	0	0	0	0	0	0	0	0	0	0	0	0	0	0	0	0	0	0	0	0	0	0	0	0	0	0	0	0	0	0	0	0	0	0	0	0	0	0	0	0	0	0	0	0
0	0	0	0	0	0	0	0	0	0	0	0	0	0	0	0	0	0	0	0	0	0	0.0471646	0	0	0	0	0	0	0	0	0	0	0	0	0	0	0	0	0	0	0	0	0	0	0	0	0	0	0
0	0	0	0	0	0	0	0	0	0	0	0	0	0	0	0	0	0	0	0	0	0	0	0	0	0	0	0	0	0	0	0	0	0	0	0	0	0	0	0	0	0	0	0	0	0	0	0	0	0
0	0	0	0	0.0112101	0	0.0347908	0	0.0568962	0	-0.0286726	0	0	0	0	0	0	-0.00173517	0	0	-0.0142871	0	-0.00702902	0.00655267	0	0	0	0	0	0	0	0	0	0	0	0	0	0	0	0	0	0	0	0	0	0	0	0	0	0
0	0	0	0	0.00163727	0	-0.0155962	0	0.0456737	0.0197845	-0.0608993	0.0206475	0	0	0	0	0	0.0358372	-0.0543989	0.00952584	-0.0280702	0.00419015	-0.00677258	0.00300792	0	0	0	0	0	0	0	0	0	0	0	0	0	0	0	0	0	0	0	0	0	0	0	0	0	0
0	0	0	0	0	0	0.16488	0	0	0	0.0366721	0	0	0	0	0	0	0	0	0	-0.0420694	0	0.0319271	0	0	0	0	0	0	0	0	0	0	0	0	0	0	0	0	0	0	0	0	0	0	0	0	0	0	0
0	0	0	0	-0.145508	0	-0.0489308	0	0.0039258	0	-0.0139004	0	0	0	0	0	0	0.0130107	0	0	0.0348815	-0.00154435	-0.015315	0.00615187	0	0	0	0	0	0	0	0	0	0	0	0	0	0	0	0	0	0	0	0	0	0	0	0	0	0
0	0	0	0	0	0	0	0	0	0	0.0262727	0	0	0	0	0	0	0	0	0	-0.00129041	0	0.0382679	0.036879	0	0	0	0	0	0	0	0	0	0	0	0	0	0	0	0	0	0	0	0	0	0	0	0	0	0
0	0	0	0	-0.0011905	-0.00317524	0.0568802	0	0.0187155	0.0117924	0.00370966	0.0193027	0	0	0	0	0.0115057	0.0332094	0.0125295	0.00997144	0.0108892	0.0212019	0.015998	0.0215859	0	0	0	0	0	0	0	0	0	0	0	0	0	0	0	0	0	0	0	0	0	0	0	0	0	0
0	0	0	0	0.0444862	0	0.0490774	0	-0.0624729	0	-0.0545033	-0.143673	0	0	0	0	0	0.015013	0	-0.00288887	-0.0103536	-0.00334206	-0.00652197	-0.00143361	0	0	0	0	0	0	0	0	0	0	0	0	0	0	0	0	0	0	0	0	0	0	0	0	0	0
0	0	0	0	0	0	0	0	0	0	0	0	0	0	0	0	0	0	0	0	0	0	0	0	0	0	0	0	0	0	0	0	0	0	0	0	0	0	0	0	0	0	0	0	0	0	0	0	0	0
0	0	0	0	0	0	0	0	0	0	0	0	0	0	0	0	0	0	0	0	0	0	0	0	0	0	0	0	0	0	0	0	0	0	0	0	0	0	0	0	0	0	0	0	0	0	0	0	0	0
0	0	0	0	0	0	0	0	0	0	0	0	0	0	0	0	0	0	0	0	0	0	0	0	0	0	0	0	0	0	0	0	0	0	0	0	0	0	0	0	0	0	0	0	0	0	0	0	0	0
0	0	0	0	0	0	0	0	0	0	0	0	0	0	0	0	0	0	0	0	0	0	0	0	0	0	0	0	0	0	0	0	0	0	0	0	0	0	0	0	0	0	0	0	0	0	0	0	0	0
0	0	0	0	0	0	0	0	0	0	0	0	0	0	0	0	0	0	0	0	0.0147498	0	0.0220916	0	0	0	0	0	0	0	0	0	0	0	0	0	0	0	0	0	0	0	0	0	0	0	0	0	0	0
0	0	0	0	0	0	-0.0223492	0	0	0	-0.0825373	0	0	0	0	0	0	0.114633	0	0	0.049489	0	0.00381226	0.0218197	0	0	0	0	0	0	0	0	0	0	0	0	0	0	0	0	0	0	0	0	0	0	0	0	0	0
0	0	0	0	-0.00416677	0	-0.00496183	0	0.0123248	0	-0.0024545	0	0	0	0	0	0	-0.00847096	-0.0553827	-0.0278527	-0.0176334	0.0113932	-0.00111413	0.00907655	0	0	0	0	0	0	0	0	0	0	0	0	0	0	0	0	0	0	0	0	0	0	0	0	0	0
0	0	0	0	0	0	0.0039259	0	-0.00918114	0	0.0111453	0	0	0	0	0	0	-0.00970893	0	0	-0.0172157	-0.0250241	-0.0294723	-0.00830698	0	0	0	0	0	0	0	0	0	0	0	0	0	0	0	0	0	0	0	0	0	0	0	0	0	0
0	0	0	0	0.0141064	0	0.00113893	0	-0.000862337	0	-0.022236	-0.0032776	0	0	0	0	0	0.00971967	-0.0998584	0.00435627	0.050535	0.0173919	-0.00924336	0.0109109	0	0	0	0	0	0	0	0	0	0	0	0	0	0	0	0	0	0	0	0	0	0	0	0	0	0
0	0	0	0	-0.0035363	0	-0.000859359	0	0.0125981	-0.00447147	-0.0145052	0.00368542	0	0	0	0	0	0.000530544	-0.00202307	-0.0357676	-0.0217999	0.00195441	-0.00951957	-0.0673636	0	0	0	0	0	0	0	0	0	0	0	0	0	0	0	0	0	0	0	0	0	0	0	0	0	0
0	0	0.015982	-0.00250547	-0.0046226	-0.00339114	-0.0201838	-0.0303584	0.0300384	-0.0488588	0.00633848	0.00764624	0	0	0	0	-0.059594	0.036312	0.0306372	0.0144687	-0.0040504	0.0453632	0.0026444	0.00192516	0	0	0	0	0	0	0	0	0	0	0	0	0	0	0	0	0	0	0	0	0	0	0	0	0	0
0	0	0	0	0	0	0	0	0	0	0	0	0	0	0	0	0	0	0	0	0	0	0	0	0	0	0	0.000838915	0	0.00061225	0	0	0	0	0.00349171	0	0	-0.00604063	0.0085375	0	-0.00961014	-0.00310464	-0.00244347	0	0	0	0	0	0	0
0	0	0	0	0	0	0	0	0	0	0	0	0	0	0	0	0	0	0	0	0	0	0	0	0	0	-0.00458908	-0.0303354	0	0.00539562	0.00962821	0	0	0	-0.0181558	0	-0.0186823	0.00755302	0.0191324	0	-0.024914	0.0082654	0.0239414	0	0	0	0	0	0	0
0	0	0	0	0	0	0	0	0	0	0	0	0	0	0	0	0	0	0	0	0	0	0	0	-0.0763037	-0.0799518	0	0	0	0	0.00732161	-0.0218289	-0.0258127	0	0	0.0111171	-0.0447877	0	-0.0196825	0.00324773	0	0	0.00530727	0	0	0	0	0	0	0
0	0	0	0	0	0	0	0	0	0	0	0	0	0	0	0	0	0	0	0	0	0	0	0	0	0	0.00675598	0.0112698	0	-0.00507693	0	0	0	0	0.00144554	0	0.00536459	-0.0177159	0.0092098	0	-0.00857042	0.00315222	-0.00785368	0	0	0	0	0	0	0
0	0	0	0	0	0	0	0	0	0	0	0	0	0	0	0	0	0	0	0	0	0	0	0	-0.0314627	-0.0321829	0	0	0	0	-0.00242508	0.00610102	0.00959336	0	0	-0.00345383	-0.0158681	0	0.0133915	0.00550484	0	0	0.0140739	0	0	0	0	0	0	0
0	0	0	0	0	0	0	0	0	0	0	0	0	0	0	0	0	0	0	0	0	0	0	0	0	0	0	0	0	0.00160553	0	0	0	0	-0.00190956	0	0	-0.00439049	0.0181253	0	0.00620187	-0.0156605	0.0120966	0	0	0	0	0	0	0
0	0	0	0	0	0	0	0	0	0	0	0	0	0	0	0	0	0	0	0	0	0	0	0	-0.0165965	0.0109397	0	0	0	0.000559018	0.00570296	0.0211872	0.0222204	0	0	0.013763	0.00898057	-0.0122759	-0.00188744	0.0327634	-0.0108307	-0.013587	0.00472154	0	0	0	0	0	0	0
0	0	0	0	0	0	0	0	0	0	0	0	0	0	0	0	0	0	0	0	0	0	0	0	0	0	0	-0.0172812	0	0.00329364	0	0	0	0	0.00149236	0	0	-0.00148279	0.0118888	0	-0.0172243	0.00927745	0	0	0	0	0	0	0	0
0	0	0	0	0	0	0	0	0	0	0	0	0	0	0	0	0	0	0	0	0	0	0	0	0	0	0	0	0	0	0	0	0	0	-0.0237826	0	0	-0.00975101	0	0	0	-0.000728816	0	0	-0.0016372	0	0	0	0	0
0	0	0	0	0	0	0	0	0	0	0	0	0	0	0	0	0	0	0	0	0	0	0	0	0	0	0	0.0259843	0	0.00578617	0	0	0	0	0.0166727	0	0	-0.00349587	0.0211857	0	0.0123965	0.00562785	0	0	0	0	0	0	0	0
0	0	0	0	0	0	0	0	0	0	0	0	0	0	0	0	0	0	0	0	0	0	0	0	-0.0291222	-0.031294	-0.0103593	-0.0229139	0	-0.0227935	-0.0364306	-0.0102761	0.0183156	0	-0.0171823	0.0124585	0.000124666	-0.0214458	0.0247739	-0.0025806	-0.0121537	-0.0104205	0.00652723	0	0	0	0	0	0	0
0	0	0	0	0	0	0	0	0	0	0	0	0	0	0	0	0	0	0	0	0	0	0	0	0.0127223	0.00498031	0	0	0	0	0.00384945	0.0142007	-0.0180852	0	0	-0.00567495	0.0114605	0	-0.00915384	0.0128097	0	0	0.000285652	0	0	0	0	0	0	0
0	0	0	0	0	0	0	0	0	0	0	0	0	0	0	0	0	0	0	0	0	0	0	0	0	0	-0.00626936	-0.0020289	0	-0.0414388	0.0143581	0	0	0.00410761	-0.00741922	0	-0.00631339	-0.00633152	0.0258083	0	0.00111374	-0.00848142	0.019593	0	0.00696357	0	0	0	0	0
0	0	0	0	0	0	0	0	0	0	0	0	0	0	0	0	0	0	0	0	0	0	0	0	0.00275209	0.012219	-0.00513282	-0.02128	0	-0.0310412	0.0102594	0	-0.0287643	0	0	0	-0.0160312	-0.0160869	-0.0165633	-0.00479833	-0.0280406	-0.00980432	0.0192172	0	0	0	0	0	0	0
0	0	0	0	0	0	0	0	0	0	0	0	0	0	0	0	0	0	0	0	0	0	0	0	0	0	0.00491177	0.0109475	0	0.00245237	0.00812263	0	0	0	-0.00412897	0	-0.00566568	-0.0194058	0.00912307	0	0.0200234	0.00601696	0.00923946	0	0	0	0	0	0	0
0	0	0	0	0	0	0	0	0	0	0	0	0	0	0	0	0	0	0	0	0	0	0	0	0	0	0.000203237	0.00189771	0	-0.0200875	0	0	0	0	4.35642e-05	0	0	-0.00753799	-0.00153637	0	-0.00231058	0.0104288	0.0197743	0	-0.00128918	0	0	0	0	0
0	0	0	0	0	0	0	0	0	0	0	0	0	0	0	0	0	0	0	0	0	0	0	0	0.00212992	0.0108498	0	0	0	0	0.00693751	0.00196489	-0.0287677	0	0	-0.0106931	-0.00481553	0	-0.00190376	0.0300631	0	0	-0.00188925	0	0	0	0	0	0	0
0	0	0	0	0	0	0	0	0	0	0	0	0	0	0	0	0	0	0	0	0	0	0	0	-0.0116647	0.00466109	-0.0126472	-0.0143392	0	0.00565847	0.00941499	0.00644816	0.0235212	-0.0141382	-0.00229128	0.0141371	0.00706198	-0.0260661	0.0258824	0.0207614	-0.00127436	-0.00203561	-0.00706024	0	0	0	0	0	0	0
0	0	0	0	0	0	0	0	0	0	0	0	0	0	0	0	0	0	0	0	0	0	0	0	-0.022077	-0.00589216	0.0137215	-0.0175301	0	-0.0118937	-0.0266358	-0.0158103	0.0159505	0	-0.0157179	0.00917195	-0.00661476	-0.0161015	0.00938095	-0.0151076	-0.0102949	-0.00664281	-0.0145072	0	0	0	0	0	0	0
0	0	0	0	0	0	0	0	0	0	0	0	0	0	0	0	0	0	0	0	0	0	0	0	0	0	0.0170887	0.00699543	0	0.00926627	0.00620012	0	0	-0.017776	-0.00615966	0	0.000703805	0.0199036	0.0214042	0	-0.00440832	-0.000869726	0.0229881	0	-0.0151896	0	0	0	0	0
0	0	0	0	0	0	0	0	0	0	0	0	0	0	0	0	0	0	0	0	0	0	0	0	0	0	0	0	0	0	0	0	0	0	0	0	0	0	0	0	0	0	0	0	0	0	0	0	0	0
0	0	0	0	0	0	0	0	0	0	0	0	0	0	0	0	0	0	0	0	0	0	0	0	0	0	0	0	0	0	0	0	0	0	0	0	0	0	0	0	0	0.0155383	0	0	0	0	0	0	0	0
0	0	0	0	0	0	0	0	0	0	0	0	0	0	0	0	0	0	0	0	0	0	0	0	0	0	0	0	0	0	0	0	0	0	0	0	0	0	0	0	0	0	0	0	0	0	0	0	0	0
0	0	0	0	0	0	0	0	0	0	0	0	0	0	0	0	0	0	0	0	0	0	0	0	0	0	0	0	0	0	0	0	0	0	0	0	0	0	0	0	0	0	0	0	0	0	0	0	0	0
0	0	0	0	0	0	0	0	0	0	0	0	0	0	0	0	0	0	0	0	0	0	0	0	0	0	0	0	0	0	0	0	0	0	0	0	0	0	0	0	0	0	0	0	0	0	0	0	0	0
0	0	0	0	0	0	0	0	0	0	0	0	0	0	0	0	0	0	0	0	0	0	0	0	0	0	0	0	0	0	0	0	0	0	0	0	0	0.00839038	0	0	0	-0.00543552	0	0	0	0	0	0	0	0
0	0	0	0	0	0	0	0	0	0	0	0	0	0	0	0	0	0	0	0	0	0	0	0	0	0	0	0	0	0	0	0	0	0	0	0	0	0	0	0	0	0	0	0	0	0	0	0	0	0
0	0	0	0	0	0	0	0	0	0	0	0	0	0	0	0	0	0	0	0	0	0	0	0	0	0	0	0	0	0	0	0	0	0	0	0	0	0	0	0	0	0	0	0	0	0	0	0	0	0
0	0	0	0	0	0	0	0	0	0	0	0	0	0	0	0	0	0	0	0	0	0	0	0	0	0	0	0	0	0	0	0	0	0	0	0	0	0	0	0	0	0	0	0	0	0	0	0	0	0
0	0	0	0	0	0	0	0	0	0	0	0	0	0	0	0	0	0	0	0	0	0	0	0	0	0.00602808	0	0	0	0	0	0.0163001	-0.00344597	0	0	0.00771798	0	0	-0.00356343	0.00454231	0	0	0.0127996	0	0	0	0	0	0	0
0	0	0	0	0	0	0	0	0	0	0	0	0	0	0	0	0	0	0	0	0	0	0	0	0	0	0	0	0	0	0	0	0	0	0	0	0	0.0263129	0	0	0	0.0522301	0	0	0	0	0	0	0	0
0	0	0	0	0	0	0	0	0	0	0	0	0	0	0	0	0	0	0	0	0	0	0	0	0	0	0	0	0	0	0	0	0	0	0	0	0	0.0113797	0.00148048	0	0	0	0.0110828	0	0	0	0	0	0	0
0	0	0	0	0	0	0	0	0	0	0	0	0	0	0	0	0	0	0	0	0	0	0	0	-0.00984525	0.000578687	0	0	0	0	-0.00509667	-0.0025441	-0.00630034	0	0	-0.0343522	-0.0365153	0	-0.0225695	0.000503185	0	0	-0.0128507	0	0	0	0	0	0	0
0	0	0	0	0	0	0	0	0	0	0	0	0	0	0	0	0	0	0	0	0	0	0	0	0	0.0545062	0	0	0	0.000709426	0.000738696	0.0263361	0.0119018	0	0	0.0410275	0.0150481	0.0111369	0.0124717	-0.000750851	-0.0426329	0.0128089	0.00623155	0	0	0	0	0	0	0
0	0	0	0	0	0	0	0	0	0	0	0	0	0	0	0	0	0	0	0	0	0	0	0	-0.0296946	0.0487659	0	0	0	0	-0.00477772	-0.006005	-0.0435573	0	0	-0.0140159	-0.0179211	0	-0.0174332	-0.0079848	0	0	-0.00802706	0	0	0	0	0	0	0
0	0	0	0	0	0	0	0	0	0	0	0	0	0	0	0	0	0	0	0	0	0	0	0	0	0	0	0	0	0	0	0	0	0	0	0	0	0	0	0	0	0	0	0	0	0	0	0	0	0
0	0	0	0	0	0	0	0	0	0	0	0	0	0	0	0	0	0	0	0	0	0	0	0	0	0	0	0	0	0	0	0	0	0	0	0	0	0	0	0	0	0	0	0	0	0	0	0	0	0
0	0	0	0	0	0	0	0	0	0	0	0	0	0	0	0	0	0	0	0	0	0	0	0	0	0	0	0	0	0	0	0	0	0	0	0	0	0	0	0	0	0	0	0	0	0	0	0	0	0
0	0	0	0	0	0	0	0	0	0	0	0	0	0	0	0	0	0	0	0	0	0	0	0	0	0	0	0	0	0	0	0	0	0	0	0	0	0	0	0	0	0	0	0	0	0	0	0	0	0
0	0	0	0	0	0	0	0	0	0	0	0	0	0	0	0	0	0	0	0	0	0	0	0	0	0	0	0	0	0	0	0	0	0	0	0	0	0	0	0	0	0	0	0	0	0	0	0	0	0
0	0	0	0	0	0	0	0	0	0	0	0	0	0	0	0	0	0	0	0	-0.0573601	0	0.00316255	0.0398539	0	0	0	0	0	0	0	0	0	0	0	0	0	0	0	0	0	0	0	0	0	0	0	0	0	0
0	0	0	0	0	0	-0.0152523	0	-0.00135006	0	-0.0339089	0	0	0	0	0	0	-0.0197267	0	0	-0.0284792	0	0.00425371	0.00471534	0	0	0	0	0	0	0	0	0	0	0	0	0	0	0	0	0	0	0	0	0	0	0	0	0	0
0	0	0	0	0	0	0	0	0	0	0	0	0	0	0	0	0	0	0	0	0	0	0	0	0	0	0	0	0	0	0	0	0	0	0	0	0	0	0	0	0	0	0	0	0	0	0	0	0	0
0	0	0	0	-0.00135441	0	-0.00504618	0	-0.00284605	-0.0232691	0.0101301	-0.0090797	0	0	0	0	0	0.00847452	0	0.0133311	-0.00749004	0.00310961	-0.00833463	0.00439412	0	0	0	0	0	0	0	0	0	0	0	0	0	0	0	0	0	0	0	0	0	0	0	0	0	0
0	0	0	0	0	0	0	0	0	0	0	0	0	0	0	0	0	0	0	0	0	0	0	0	0	0	0	0	0	0	0	0	0	0	0	0	0	0	0	0	0	0	0	0	0	0	0	0	0	0
0	0	0	0	0	0	-0.0165651	0	0	0	0.00254351	0	0	0	0	0	0	0	0	0	0.0174368	0	-0.0364564	0.0200575	0	0	0	0	0	0	0	0	0	0	0	0	0	0	0	0	0	0	0	0	0	0	0	0	0	0
0	0	0	0	0	0	0	0	0	0	0	0	0	0	0	0	0	0	0	0	0	0	0	0	0	0	0	0	0	0	0	0	0	0	0	0	0	0	0	0	0	0	0	0	0	0	0	0	0	0
0	0	0	0	0	0	0	0	0	0	0	0	0	0	0	0	0	0	0	0	0	0	0	0	0	0	0	0	0	0	0	0	0	0	0	0	0	-0.0180121	0	0	0	0.0178132	0	0	-0.00832454	0	0	0	0	0
0	0	0	0	0	0	0	0	0	0	0	0	0	0	0	0	0	0	0	0	0	0	0	0	0	0	0	0	0	0	0	0	0	0	-0.00964865	0	0	-0.000579434	0	0	0	0.00420853	0	-0.00908859	0.00389029	0	0	0	0	0
0	0	0	0	0	0	0	0	0	0	0	0	0	0	0	0	0	0	0	0	0	0	0	0	0	0	0	0	0	0	0	0	0	0	0	0	0	0	0	0	0	0	0	0	0	0	0	0	0	0
0	0	0	0	0	0	0	0	0	0	0	0	0	0	0	0	0	0	0	0	0	0	0	0	0	0	0	0.0214117	0	0.00439861	0	0	0	0	0.00902674	0	0	0.00936981	0.00804675	0	0.00715346	0.00585109	0.00960939	0	0	0	0	0	0	0
0	0	0	0	0	0	0	0	0	0	0	0	0	0	0	0	0	0	0	0	0	0	0	0	0	0	0	-0.000726415	0	0.00247894	0	0	0	0	0.00272219	0	0	-0.00418022	0.0169767	0	0.0199372	0.00504308	0	0	0	0	0	0	0	0
0	0	0	0	0	0	0	0	0	0	0	0	0	0	0	0	0	0	0	0	0	0	0	0	0	0	0	0	0	0	0	0	0	0	0	0	0	0	0	0	0	0	0	0	0	0	0	0	0	0
0	0	0	0	0	0	0	0	0	0	0	0	0	0	0	0	0	0	0	0	0	0	0	0	0	0	0	0	0	0	0	0	0	0	0	0	0	-0.0193897	0	0	0	0.000639898	0	0	0	0	0	0	0	0
0	0	0	0	0	0	0	0	0	0	0	0	0	0	0	0	0	0	0	0	0	0	0	0	0	0	0	0	0	0	0	0	0	0	0	0	0	0	0	0	0	-0.0224293	0	0	0	0	0	0	0	0
0	0	0	0	0	0	0	0	0	0	0	0	0	0	0	0	0	0	0	0	0	0	0	0	0	0	0	0.00135526	0	0.015243	0	0	0	0	-0.00506251	0	0	-0.000554517	0.00727966	0	0.00158322	0.00985527	0	-0.00509132	-0.00501925	0	0	0	0.0171097	0
0	0	0	0	0	0	0	0	0	0	0	0	0	0	0	0	0	0	0	0	0	0	0	0	0	0	0	0	0	0.0154323	0	0	0	0	0.00346675	0	0	0.0178834	0	0	-0.00634118	-0.00113421	0	0.0075006	-0.00302501	0	0	0	0.0143877	0
0	0	0	0	0	0	0	0	0	0	0	0	0	0	0	0	0	0	0	0	0	0	0	0	0	0	0	-0.00850685	0	-0.0106919	0	0	0	0	-0.00110599	0	0	0.0109622	0.0038635	0	-0.00290903	0.000720257	0	-0.00793109	0.00106434	0	0	0	0.00375888	0
0	0	0	0	0	0	0	0	0	0	0	0	0	0	0	0	0	0	0	0	0	0	0	0	-0.0017789	-0.00678211	0	0	0	0	0.00457714	0.0138983	-0.00304104	0	0	0.0128798	0.00621002	0	-0.00371519	0.0160367	0	0	0.000598315	0	0	0	0	0	0	0
0	0	0	0	0	0	0	0	0	0	0	0	0	0	0	0	0	0	0	0	0	0	0	0	-0.00108697	0.00430225	0	0	0	0	0	0.00991371	-0.00953311	0	0	0.0419208	0	0	0	0.0144669	0	0	0	0	0	0	0	0	0	0
0	0	0	0	0	0	0	0	0	0	0	0	0	0	0	0	0	0	0	0	0	0	0	0	0.0141529	0.00877039	0	0	0	0	-0.00222842	0.00790851	-0.0276048	0	0	0.0360322	0	0	-0.0238174	0.0144206	0	0	0	0	0	0	0	0	0	0
0	0	0	0	0	0	0	0	0	0	0	0	0	0	0	0	0	0	0	0	0	0	0	0	0	0	0	0	0	0	0	0	0	0	0	0	0	-0.0231112	0	0	0	0.0245391	0	0	0	0	0	0	0	0
0	0	0	0	0	0	0	0	0	0	0	0	0	0	0	0	0	0	0	0	0	0	0	0	0	0	0	-0.0136549	0	-0.0214238	0	0	0	0	-0.00773819	0	0	0.0071147	-0.0245445	0	-0.0244196	-0.0136778	-0.0139928	0	0	0	0	0	0	0
0	0	0	0	0	0	0	0	0	0	0	0	0	0	0	0	0	0	0	0	0	0	0	0	0	0	0	-0.0178336	0	0.0259003	0	0	0	0	-0.00144276	0	0	-0.00816368	-0.0174951	0	0.00689494	0.00501709	0	0	0	0	0	0	0	0
0	0	0	0	0	0	0	0	0	0	0	0	0	0	0	0	0	0	0	0	0	0	0	0	-0.00709794	-0.00130262	0	0	0	0	-0.0131742	0.00915851	-0.00374943	0	0	0.0116435	-0.00590484	0	-0.00144895	-0.00134714	0	0	-6.07105e-05	0	0	0	0	0	0	0
0	0	0	0	0	0	0	0	0	0	0	0	0	0	0	0	0	0	0	0	0	0	0	0	0	0	0	0	0	0	0	0	0	0	0	0	0	0	0	0	0	0	0	0	0	0	0	0	0	0
0	0	0	0	0	0	0	0	0	0	0	0	0	0	0	0	0	0	0	0	0	0	0	0	0	0	0	0	0	0	0	0	0	0	0	0	0	0	0	0	0	0	0	0	0	0	0	0	0	0
0	0	0	0	0	0	0	0	0	0	0	0	0	0	0	0	0	0	0	0	0	0	0.0161437	0	0	0	0	0	0	0	0	0	0	0	0	0	0	0	0	0	0	0	0	0	0	0	0	0	0	0
0	0	0	0	0	0	0	0	0	0	0	0	0	0	0	0	0	0	0	0	0	0	0	0	0	0	0	0	0	0	0	0	0	0	0	0	0	0	0	0	0	0	0	0	0	0	0	0	0	0
0	0	0	0	0	0	0	0	0	0	0	0	0	0	0	0	0	0	0	0	0	0	0	0	0	0	0	0	0	0	0	0	0	0	0	0	0	0	0	0	0	0	0	0	0	0	0	0	0	0
0	0	0	0	0	0	0	0	0	0	0	0	0	0	0	0	0	0	0	0	0	0	0	0	0	0	0	0	0	0	0	0.0164991	0	0	0	0	0	0	0	-0.00460513	0	0	0	0	0	0	0	0	0	0
0	0	0	0	0	0	0	0	0	0	0	0	0	0	0	0	0	0	0	0	0	0	0	0	0	0	0	0	0	0	0	0.00070502	0	0	0	0	0	0	0	0.00185936	0	0	0	0	0	0	0	0	0	0
0	0	0	0	0	0	0	0	0	0	0	0	0	0	0	0	0	0	0	0	0	0	0	0	0	0	0	0	0	0	0	0.0295302	0	0	0	0	0	0	0	0.0461236	0	0	0	0	0	0	0	0	0	0
0	0	0	0	0	0	0	0	0	0	0	0	0	0	0	0	0	0	0	0	0	0	0	0	0	0	0	0	0	0	0.0290059	0	0	0	0	0	0	0	0.0181113	0	0	0	0.0182808	0	0	0	0	0	0	0
0	0	0	0	0	0	0	0	0	0	0	0	0	0	0	0	0	0	0	0	0	0	0	0	0	0	0	0	0	0.0248362	0	0	0	0	0	0	0	-0.025851	-0.0211373	0	0	-0.00772666	0	0	0	0	0	0	0	0
0	0	0	0	0	0	0	0	0	0	0	0	0	0	0	0	0	0	0	0	0	0	0	0	-0.00482682	0	0	0	0	0	0	0.00448876	-0.0033039	0	0	0.00162285	0	0	0	-0.00144255	0	0	0	0	0	0	0	0	0	0
0	0	0	0	0	0	0	0	0	0	0	0	0	0	0	0	0	0	0	0	0	0	0	0	0	0	0	-0.0351901	0	-0.000733501	0	0	0	0	0.0074959	0	0	-0.0157216	-0.00385614	0	0.0199628	0.00809019	0	0	-0.00372952	0	0	0	0	0
0	0	0	0	0	0	0	0	0	0	0	0	0	0	0	0	0	0	0	0	0	0	0	0	0	0	0	-0.000303766	0	0.00168557	0.00913908	0	0.0236044	0	0.037066	0	0.0236953	-0.00193525	-0.0142698	0.0145939	0.0196065	0.00692063	0.00402724	0	0	0	0	0	0	0
0	0	0	0	0	0	0	0	0	0	0	0	0	0	0	0	0	0	0	0	0	0	0	0	-0.00488249	-0.0189352	0	0	0	0	0.0105235	-0.0363854	-0.0162551	0	0	-0.0133644	-0.0160712	0	0.00403996	-0.004081	0	0	0.0108047	0	0	0	0.000632288	0	0	0
0	0	0	0	0	0	0	0	0	0	0	0	0	0	0	0	0	0	0	0	0	0	0	0	0.0167306	0.0174889	0	0	0	0	-0.0150072	0.010556	0.0114168	0	0	0.00649312	0	0	0.00762426	0.00496426	0	0	0	0	0	0	0	0	0	0
0	0	0	0	0	0	0	0	0	0	0	0	0	0	0	0	0	0	0	0	0	0	0	0	0	0	0	0	0	0	0	0	0	0	0	0	0	0.0245116	0	0	0	0.00940077	0	0	0	0	0	0	0	0
0	0	0	0	0	0	0	0	0	0	0	0	0	0	0	0	0	0	0	0	0	0	0	0	0	0	0	0	0	0	0	0	0	0	0	0	0	0	0	0	0	0	0	0	0	0	0	0	0	0
0	0	0	0	0	0	0	0	0	0	0	0	0	0	0	0	0	0	0	0	0	0	0	0	0	0	0	0	0	0	0	0	0	0	0	0	0	0	0	0	0	0	0	0	0	0	0	0	0	0
0	0	0	0	0	0	0	0	0	0	0	0	0	0	0	0	0	0	0	0	0	0	0	0	0	0	0	0	0	0	0	0	0	0	0	0	0	0	0	0	0	0	0	0	0	0	0	0	0	0
0	0	0	0	0	0	0	0	0	0	0	0	0	0	0	0	0	0	0	0	0	0	0	0	0	0	0	0	0	0	0	0	0	0	0	0	0	0	0	0	0	0	0	0	0	0	0	0	0	0
0	0	0	0	0	0	0	0	0	0	0	0	0	0	0	0	0	0	0	0	0	0	0	0	0	0	0	0	0	0	0	0	0	0	0	0	0	0	0	0	0	0	0	0	0	0	0	0	0	0
0	0	0	0	0	0	0	0	0	0	0	0	0	0	0	0	0	0	0	0	0	0	0	0	0	0	0	0	0	0	0	0	0	0	0	0	0	0	0	0	0	0	0	0	0	0	0	0	0	0
0	0	0	0	0	0	0	0	0	0	0	0	0	0	0	0	0	0	0	0	0	0	0	0	0	0	0	0	0	0	0	0	0	0	0	0	0	0	0	0	0	0	0	0	0	0	0	0	0	0
0	0	0	0	0	0	0	0	0	0	0	0	0	0	0	0	0	0	0	0	0	0	0	0	0	0	0	0	0	0	0	0	0	0	0	0	0	0	0	0	0	0	0	0	0	0	0	0	0	0
0	0	0	0	0	0	0	0	0	0	0	0	0	0	0	0	0	0	0	0	0	0	0	0	0	0	0	0	0	0	0	0	0	0	0	0	0	0	0	0	0	0	0	0	0	0	0	0	0	0
0	0	0	0	0	0	0	0	0	0	0	0	0	0	0	0	0	0	0	0	0	0	0	0	0	0	0	0	0	0	0	0	0	0	0	0	0	0	0	0	0	0	0	0	0	0	0	0	0	0
0	0	0	0	0	0	0	0	0	0	0	0	0	0	0	0	0	0	0	0	0	0	0	0	0	0	0	0	0	0	0	0	0	0	0	0	0	0	0	0	0	0	0	0	0	0	0	0	0	0
0	0	0	0	0	0	0	0	0	0	0	0	0	0	0	0	0	0	0	0	0	0	0	0	0	0	0	0	0	0	0	0	0	0	0	0	0	0	0	0	0	0	0	0	0	0	0	0	0	0
0	0	0	0	0	0	0	0	0	0	0	0	0	0	0	0	0	0	0	0	0	0	0	0	0	0	0	0	0	0	0	0	0	0	0	0	0	0	0	0	0	0	0	0	0	0	0	0	0	0
0	0	0	0	0	0	0	0	0	0	0	0	0	0	0	0	0	0	0	0	0	0	0	0	0	0	0	0	0	0	0	0	0	0	0	0	0	0	0	0	0	0	0	0	0	0	0	0	0	0
0	0	0	0	0	0	0	0	0	0	0	0	0	0	0	0	0	0	0	0	0	0	0	0	0	0	0	0	0	0	0	0	0	0	0	0	0	0	0	0	0	0	0	0	0	0	0	0	0	0
0	0	0	0	0	0	0	0	0	0	0	0	0	0	0	0	0	0	0	0	0	0	0	0	0	0	0	0	0	0	0	0	0	0	0	0	0	0	0	0	0	0	0	0	0	0	0	0	0	0
0	0	0	0	0	0	0	0	0	0	0	0	0	0	0	0	0	0	0	0	0	0	0	0	0	0	0	0	0	0	0	0	0	0	0	0	0	0	0	0	0	0	0	0	0	0	0	0	0	0
0	0	0	0	0	0	0	0	0	0	0	0	0	0	0	0	0	0	0	0	0	0	0	0	0	0	0	0	0	0	0	0	0	0	0	0	0	0	0	0	0	0	0	0	0	0	0	0	0	0
0	0	0	0	0	0	0	0	0	0	0	0	0	0	0	0	0	0	0	0	0	0	0	0	0	0	0	0	0	0	0	0	0	0	0	0	0	0	0	0	0	0	0	0	0	0	0	0	0	0
0	0	0	0	0	0	0	0	0	0	0	0	0	0	0	0	0	0	0	0	0	0	0	0	0	0	0	0	0	0	0	0	0	0	0	0	0	0	0	0	0	0	0	0	0	0	0	0	0	0
0	0	0	0	0	0	0	0	0	0	0.0151006	0	0	0	0	0	0	0	0	0	0	0	-0.00960951	0.0117937	0	0	0	0	0	0	0	0	0	0	0	0	0	0	0	0	0	0	0	0	0	0	0	0	0	0
0	0	0	0	0	0	0	0	0	0	0	0	0	0	0	0	0	0	0	0	0	0	0	0	0	0	0	0	0	0	0	0	0	0	0.0115653	0	0	-0.00179713	0	0	0	0.00763576	0	0	0	0	0	0	0	0
0	0	0	0	0	0	0	0	0	0	0	0	0	0	0	0	0	0	0	0	0	0	0	0	0	0	0	0	0	0	0	0	0	0	0	0	0	0	0	0	0	0	0	0	0	0	0	0	0	0
0	0	0	0	0	0	0	0	0	0	0	0	0	0	0	0	0	0	0	0	0	0	0	0	0	0	0	0	0	0	0	0	0	0	0	0	0	0	0	0	0	0	0	0	0	0	0	0	0	0
0	0	0	0	0	0	0	0	0	0	0	0	0	0	0	0	0	0	0	0	0	0	0	0	0	0	0	0	0	0	0	0.00857452	0	0	0	0	0	0	0	-0.00204724	0	0	0	0	0	0	0	0	0	0
0	0	0	0	0	0	0	0	0	0	0	0	0	0	0	0	0	0	0	0	0	0	0	0	0	0	0	0	0	0	0	0	0	0	0	0	0	0	0	0	0	0	0	0	0	0	0	0	0	0
0	0	0	0	0	0	0	0	0	0	0	0	0	0	0	0	0	0	0	0	0	0	0	0	0	0	0	0	0	0	0	0	0	0	0	0	0	0	0	0	0	0	0	0	0	0	0	0	0	0
0	0	0	0	0	0	0	0	0	0	0	0	0	0	0	0	0	0	0	0	0	0	0	0	0	0	0	0	0	0	0	0	0	0	0	0	0	0	0	0	0	0	0	0	0	0	0	0	0	0
0	0	0	0	0	0	0	0	0	0	0	0	0	0	0	0	0	0	0	0	0	0	0	0	0	0.0130892	0	0	0	0	0	0.0045666	3.74501e-05	0	0	0.0201569	0	0	0.0101345	0.011294	0	0	0	0	0	0	0	0	0	0
0	0	0	0	0	0	0	0	0	0	0	0	0	0	0	0	0	0	0	0	0	0	0	0	0	0	0	0	0	0	0	0	0	0	0	0	0	0	0	0	0	0	0	0	0	0	0	0	0	0
0	0	0	0	0	0	0	0	0	0	0	0	0	0	0	0	0	0	0	0	0	0	0	0	0.00514276	0	0	0	0	0	0.00261992	-0.00547657	-0.00502964	0	0	0	0	0	0.000757964	-0.00199277	0	0	0	0	0	0	0	0	0	0
0	0	0	0	0	0	0	0	0	0	0	0	0	0	0	0	0	0	0	0	0	0	0	0	0	0	0	0	0	0	0	0	0	0	0	0	0	0	0	0	0	0	0	0	0	0	0	0	0	0
0	0	0	0	0	0	0	0	0	0	0	0	0	0	0	0	0	0	0	0	0	0	0	0	0	0	0	0	0	0	0	0	0	0	0	0	0	0	0	0	0	0	0	0	0	0	0	0	0	0
0	0	0	0	0	0	0	0	0	0	0	0	0	0	0	0	0	0	0	0	0	0	0	0	0	0	0	0	0	0	0	0	0	0	0	0	0	0	0	0	0	0	0	0	0	0	0	0	0	0
0	0	0	0	0	0	0	0	0	0	0	0	0	0	0	0	0	0	0	0	0	0	0	0	0	0	0	0	0	0	0	0	0	0	0	0	0	0	0	0	0	0	0	0	0	0	0	0	0	0
0	0	0	0	0	0	0	0	0	0	0	0	0	0	0	0	0	0	0	0	0	0	0	0	0	0	0	0	0	0	0	0	0	0	0	0	0	0	0	0	0	0	0	0	0	0	0	0	0	0
0	0	0	0	0	0	0	0	0	0	0	0	0	0	0	0	0	0	0	0	0	0	0	0	0	0	0	0	0	0	0	0	0	0	0	0	0	0	0	0	0	0	0	0	0	0	0	0	0	0
0	0	0	0	0	0	0	0	0	0	0	0	0	0	0	0	0	0	0	0	0	0	0	0	0	0	0	0	0	0	0	0	0	0	0	0	0	0	0	0	0	0	0	0	0	0	0	0	0	0
0	0	0	0	0	0	0	0	0	0	0	0	0	0	0	0	0	0	0	0	0	0	0	0	0	0	0	0	0	0	0	0	0	0	0	0	0	0	0	0	0	0	0	0	0	0	0	0	0	0
0	0	0	0	0	0	0	0	0	0	0	0	0	0	0	0	0	0	0	0	0	0	0	0	0.00640079	0	0	0	0	0	0	0.00236659	-0.0106238	0	0	-0.0115872	0	0	0	-0.00626488	0	0	0	0	0	0	0	0	0	0
0	0	0	0	0	0	0	0	0	0	0	0	0	0	0	0	0	0	0	0	0	0	0	0	0.0086245	0	0	0	0	0	0	-0.0195233	0.00302135	0	0	0.000955931	0	0	0	-0.0146411	0	0	0	0	0	0	0	0	0	0
0	0	0	0	0	0	0	0	0	0	0	0	0	0	0	0	0	0	0	0	0	0	0	0	0	0	0	0	0	0	0	0	0	0	0	0	0	0	0	0	0	0	0	0	0	0	0	0	0	0
0	0	0	0	0	0	0	0	0	0	0	0	0	0	0	0	0	0	0	0	0	0	0	0	0	0	0	0	0	0	0	0	0	0	0	0	0	0	0	0	0	0	0	0	0	0	0	0	0	0
0	0	0	0	0	0	0	0	0	0	0	0	0	0	0	0	0	0	0	0	0	0	0	0	0	0	0	0	0	0	0	0	0	0	0	0	0	0	0	0	0	0	0	0	0	0	0	0	0	0
0	0	0	0	0	0	0	0	0	0	0	0	0	0	0	0	0	0	0	0	0	0	0	0	0	0	0	0	0	0	0	0	0	0	0	0	0	0	0	0	0	0	0	0	0	0	0	0	0	0
0	0	0	0	0	0	0	0	0	0	0	0	0	0	0	0	0	0	0	0	0	0	0	0	0	0	0	0	0	0	0	0	0	0	0	0	0	0	0	0	0	0	0	0	0	0	0	0	0	0
0	0	0	0	0	0	0	0	0	0	0.0254834	0	0	0	0	0	0	0	0	0	-0.00283622	0	-0.00992662	0.0422293	0	0	0	0	0	0	0	0	0	0	0	0	0	0	0	0	0	0	0	0	0	0	0	0	0	0
0	0	0	0	0.00988406	0	-0.00549911	0	0.00633382	-0.00855901	0.00849841	0.00616278	0	0	0	0	0	0.00799614	0	0	0.000332491	0	0.00435768	0.00331509	0	0	0	0	0	0	0	0	0	0	0	0	0	0	0	0	0	0	0	0	0	0	0	0	0	0
0	0	0	0	0	0	0	0	0	0	0.00367128	0	0	0	0	0	0	0	0	0	0	0	-0.0180671	-0.0103628	0	0	0	0	0	0	0	0	0	0	0	0	0	0	0	0	0	0.009232	0	0	0.0191502	0	0	0	0	0
0	0	0	0	0	0	0	0	0	0	0	0	0	0	0	0	0	0	0	0	0	0	0	0	0	0	0	0	0	-0.0111477	0	0	0	0	0.0177627	0	0	-0.0022393	0	0	0	0.00441707	0	0	0	0	0	0	0	0
0	0	0	0	0	0	0.0127671	0	0	0.0449566	0.0204021	0	0	0	0	0	0	0	0	0	0	0	0.0155169	0.00158943	0	0	0	0	0	0	0	0	0	0	0	0	0	0	0	0	0	-0.0137902	0	-0.000623691	0.00827553	0	0	0	0	0
0	0	0	0	0	0	0	0	0	0	0	0	0	0	0	0	0	0	0	0	0	0	0	0	0	0	0	0	0	0	0	0	0	0	0	0	0	0	0	0	0	0	0	0	0	0	0	0	0	0
0	0	0	0	0	0	0	0	0	0	0	0	0	0	0	0	0	0	0	0	0	0	0	0	0.000975481	0	0.00308984	0.00958488	0	-0.00305415	0.000573572	0	-0.0117095	0	-0.000836651	0	-0.00137139	0.00470617	-0.0194063	-0.0128609	-0.000578697	0.0104915	0.0108284	0	0	0	0	0	0	0
0	0	0	0	0	0	0	0	0	0	0	0	0	0	0	0	0	0	0	0	0	0	0	0	0	0	0	0	0	0	0	0	0	0	0	0	0	0	0	0	0	0	0	0	0	0	0	0	0	0
0	0	0	0	0	0	0	0	0	0	0	0	0	0	0	0	0	0	0	0	0	0	0	0	0	0	0	0	0	0	0	0	0	0	0	0	0	0	0	0	0	0	0	0	0	0	0	0	0	0
0	0	0	0	0	0	0	0	0	0	0	0	0	0	0	0	0	0	0	0	0	0	-0.000579523	0	0	0	0	0	0	0	0	0	0	0	0	0	0	0	0	0	0	0	0	0	0	0	0	0	0	0
0	0	0	0	0	0	0	0	0	0	0	0	0	0	0	0	0	0	0	0	0	0	0	0	0	0	0	0	0	0	0	0	0	0	0	0	0	0	0	0	0	0	0	0	0	0	0	0	0	0
0	0	0	0	0	0	0	0	0	0	0	0	0	0	0	0	0	0	0	0	0	0	0	0	0	0	0	0	0	0	0	0	0	0	0	0	0	0	0	0	0	0	0	0	0	0	0	0	0	0
0	0	0	0	0	0	0	0	0	0	0	0	0	0	0	0	0	0	0	0	0	0	0	0	0	0	0	0	0	0	0	0	0	0	0	0	0	0	0	0	0	0	0	0	0	0	0	0	0	0
0	0	0	0	0	0	0	0	0	0	0	0	0	0	0	0	0	0	0	0	0	0	0.0260921	0.00624476	0	0	0	0	0	0	0	0	0	0	0	0	0	0	0	0	0	0	0	0	0	0	0	0	0	0
0	0	0	0	0	0	0	0	0	0	0	0	0	0	0	0	0	0	0	0	0	0	0	0	0	0	0	0	0	0	0	0	0	0	0	0	0	0.0113783	0	0	0	0.00807019	0	0	0	0	0	0	0	0
0	0	0	0	0	0	0	0	0	0	0	0	0	0	0	0	0	0	0	0	0	0	0	0	0	0	0	0	0	0	0	0	0	0	0	0	0	0	0	0	0	0	0	0	0	0	0	0	0	0
0	0	0	0	0	0	0	0	0	0	0	0	0	0	0	0	0	0	0	0	0	0	0	0	0	0	0	0	0	0	0	0	0	0	0	0	0	0	0	0	0	0	0	0	0	0	0	0	0	0
0	0	0	0	0	0	0	0	0	0	0	0	0	0	0	0	0	0	0	0	0	0	0	0	0	0	0	0	0	0	0	0	0	0	0	0	0	0	0	0	0	0	0	0	0	0	0	0	0	0
0	0	0	0	0	0	0	0	0	0	0	0	0	0	0	0	0	0	0	0	0	0	0	0	0	0	0	0	0	0	0	0	0	0	0	0	0	0	0	0	0	0	0	0	0	0	0	0	0	0
0	0	0	0	0	0	0	0	0	0	0	0	0	0	0	0	0	0	0	0	0	0	0	0	0	0	0	0	0	0	0	0	0	0	0	0	0	0	0	0	0	0	0	0	0	0	0	0	0	0
0	0	0	0	0	0	0	0	0	0	0	0	0	0	0	0	0	0	0	0	0	0	0	0	0	0	0	0	0	0	0	0	0	0	0	0	0	0	0	0	0	0	0	0	0	0	0	0	0	0
0	0	0	0	0	0	0	0	0	0	0	0	0	0	0	0	0	0	0	0	0	0	0	0	0	0	0	0	0	0	0	0	0	0	0	0	0	0	0	0	0	0	0	0	0	0	0	0	0	0
0	0	0	0	0	0	0	0	0	0	0	0	0	0	0	0	0	0	0	0	0	0	0	0	0	0	0	0	0	0	0	0	0	0	0	0	0	0	0	0	0	0	0	0	0	0	0	0	0	0
0	0	0	0	0	0	0	0	0	0	0	0	0	0	0	0	0	0	0	0	0	0	0	0	0	0	0	0	0	0	0	0	0	0	0	0	0	0	0	0	0	0	0	0	0	0	0	0	0	0
0	0	0	0	0	0	0	0	0	0	0	0	0	0	0	0	0	0	0	0	0	0	0	0	0	0	0	0	0	0	0	0	0	0	0	0	0	0	0	0	0	0	0	0	0	0	0	0	0	0
0	0	0	0	0	0	0	0	0	0	0	0	0	0	0	0	0	0	0	0	0	0	0	0	0	0	0	0	0	0	0	0	0	0	0	0	0	0	0	0	0	0	0	0	0	0	0	0	0	0
0	0	0	0	0	0	0	0	0	0	0	0	0	0	0	0	0	0	0	0	0	0	0	0	0	0	0	0	0	0	0	0	0	0	0	0	0	0	0	0	0	0	0	0	0	0	0	0	0	0
0	0	0	0	0	0	0	0	0	0	0	0	0	0	0	0	0	0	0	0	0	0	0	0	0	0	0	0	0	0	0	0	0	0	0	0	0	0	0	0	0	0	0	0	0	0	0	0	0	0
0	0	0	0	0	0	0	0	0	0	0	0	0	0	0	0	0	0	0	0	0	0	0	0	0	0	0	0	0	0	0	0	0	0	0	0	0	0	0	0	0	0	0	0	0	0	0	0	0	0
0	0	0	0	0	0	0	0	0	0	0	0	0	0	0	0	0	0	0	0	0	0	0	0	0	0	0	0	0	0	0	0	0	0	0	0	0	0	0	0	0	0	0	0	0	0	0	0	0	0
0	0	0	0	0	0	0	0	0	0	0	0	0	0	0	0	0	0	0	0	0	0	0	0	0	0	0	0	0	0	0	-0.000944329	0	0	0	0	0	0	0	0	0	0	0	0	0	0	0	0	0	0
0	0	0	0	0	0	0	0	0	0	0	0	0	0	0	0	0	0	0	0	0	0	0	0	0	0	0	0	0	0	0	0	0	0	0	0	0	0	0	0	0	0	0	0	0	0	0	0	0	0
0	0	0	0	0	0	0	0	0	0	0	0	0	0	0	0	0	0	0	0	0	0	0	0	0	0	0	0	0	0	0	0	0	0	0	0	0	0	0	0	0	0	0	0	0	0	0	0	0	0
0	0	0	0	0	0	0	0	0	0	0	0	0	0	0	0	0	0	0	0	0	0	0	0	0	0	0	0	0	0	0	0	0	0	0	0	0	0	0	0	0	0	0	0	0	0	0	0	0	0
0	0	0	0	0	0	0	0	0	0	0	0	0	0	0	0	0	0	0	0	0	0	0	0	0	0	0	0	0	0	0	0	0	0	0	0	0	0	0	0	0	0	0	0	0	0	0	0	0	0
0	0	0	0	0	0	0.0121203	0	0	0	-0.0118557	0	0	0	0	0	0	0	0	0	-0.00121113	0	0.00200823	0.0128678	0	0	0	0	0	0	0	0	0	0	0	0	0	0	0	0	0	0	0	0	0	0	0	0	0	0
0	0	0	0	0	0	0	0	0	0	0	0	0	0	0	0	0	0	0	0	0	0	0	0	0	0	0	0	0	0	0	0	0	0	0	0	0	0	0	0	0	0	0	0	0	0	0	0	0	0
0	0	0	0	0	0	0.00578183	0	0.000833803	0	0.0039981	0	0	0	0	0	0	-0.00462195	0	0	-0.0073904	0.073343	-0.0152179	-0.00176293	0	0	0	0	0	0	0	0	0	0	0	0	0	0	0	0	0	0	0	0	0	0	0	0	0	0
0	0	0	0	0	0	0	0	0	0	0	0	0	0	0	0	0	0	0	0	0	0	0	0	0	0	0	0	0	0	0	0	0	0	0	0	0	0	0	0	0	0	0	0	0	0	0	0	0	0
0	0	0	0	0	0	0	0	0	0	0	0	0	0	0	0	0	0	0	0	0	0	0	0	0	0	0	0	0	0	0	0	0	0	0	0	0	0	0	0	0	0	0	0	0	0	0	0	0	0
0	0	0	0	0	0	0	0	0	0	0	0	0	0	0	0	0	0	0	0	0	0	0	0	0	0	0	0	0	0	0	0	0	0	0	0	0	0	0	0	0	0	0	0	0	0	0	0	0	0
0	0	0	0	0	0	0	0	0	0	0	0	0	0	0	0	0	0	0	0	0	0	0	0	0	0	0	0	0	0	0	0	0	0	0	0	0	0	0	0	0	0	0	0	0	0	0	0	0	0
0	0	0	0	0	0	0	0	0	0	0	0	0	0	0	0	0	0	0	0	0	0	0	0	0	0	0	0	0	0	0	0	0	0	0	0	0	0	0	0	0	0	0	0	0	0	0	0	0	0
0	0	0	0	0	0	0	0	0	0	0	0	0	0	0	0	0	0	0	0	0	0	0	0	0	0	0	0	0	0	0	0	0	0	0	0	0	0	0	0	0	-0.00100801	0	0	0	0	0	0	0	0
0	0	0	0	0	0	0	0	0	0	0	0	0	0	0	0	0	0	0	0	0	0	0	0	0	0	0	0	0	0	0	0	0	0	0	0	0	0	0	0	0	0	0	0	0	0	0	0	0	0
0	0	0	0	0	0	0	0	0	0	0	0	0	0	0	0	0	0	0	0	0	0	0	0	0	0	0	0	0	0	0	0	0	0	0	0	0	0	0	0	0	0	0	0	0	0	0	0	0	0
0	0	0	0	0	0	0	0	0	0	0	0	0	0	0	0	0	0	0	0	0	0	0	0	0	0	0	0	0	0	0	0	0	0	0	0	0	0	0	0	0	0	0	0	0	0	0	0	0	0
0	0	0	0	0	0	0	0	0	0	0	0	0	0	0	0	0	0	0	0	0	0	0	0	0	0	0	0	0	0	0	0	0	0	0	0	0	0	0	0	0	0	0	0	0	0	0	0	0	0
0	0	0	0	0	0	0	0	0	0	0	0	0	0	0	0	0	0	0	0	0	0	0	0	0	0	0	0	0	0	0	0	0	0	0	0	0	0	0	0	0	0	0	0	0	0	0	0	0	0
0	0	0	0	0	0	0	0	0	0	0	0	0	0	0	0	0	0	0	0	0	0	0	0	0	0	0	0	0	0	0	0	0	0	0	0	0	0	0	0	0	0	0	0	0	0	0	0	0	0
[truncated: 350 more columns]

## Sheet: Panel B - abs. asym
0	0.0807702	0.0737142	0.0058415	0.0532863	0.0220431	0.00595137	0.000743178	0.0201439	0.00361497	0.0236299	0.00230013	0.00116303	0.00108032	0.0112321	0.00223173	0	0.00527249	0.000418263	0	0.0104576	0	0.0330303	0.00192987	0	0	0	0	0	0	0	0	0	0	0	0	0	0	0	0	0	0	0	0.00171094	0.00346135	0	0	0	0	0
0.0807702	0	0.0198711	0.108317	0.0687944	0.0105778	0.00843923	0.00882707	8.34782e-05	0.0135656	0.00533212	0.0383413	0.116345	0.0270952	0.101855	0.00266734	0.00817101	0.00949356	0.0255655	0.0218265	0.0230816	0.029297	0.0422843	0.0143406	0	0	0	0	0	0	0	0	0	0	0	0	0	0	0	0	0	0	0	0	0	0	0	0	0	0
0.0737142	0.0198711	0	0.103805	0.0797888	0.0561866	0.00666555	0.0152796	0.0421843	0.0139888	0.0293411	0.00933454	0.00464198	0.00679648	0.00231118	0.00482679	0	0.00506028	0.00657906	0	0.0142139	0	0.0248029	0.00322528	0	0	0	0	0	0	0	0	0	0	0	0	0	0	0	0	0	0	0	0	0	0	0	0	0	0
0.0058415	0.108317	0.103805	0	0.0278812	0.0238815	0.115797	0.0094659	0.121632	0.000926044	0.0501458	0.0445996	0.00422188	0.00787875	0.0164425	0.000622458	0.00137703	0.0479795	0.0328454	0.0116789	0.0377746	0	0.0210409	0	0	0	0	0	0	0	0	0	0	0	0	0	0	0	0	0	0	0	0	0.0024617	0	0	0	0	0	0
0.0532863	0.0687944	0.0797888	0.0278812	0	0.124628	0.0470474	0.0682884	0.0872571	0.0261103	0.0204452	0.0218343	0.00417359	0.0244103	0.0148395	0	0	0.0383508	0.00566785	0.000232882	0.00798807	0	0.00837584	0.00141528	0	0	0	0	0	0	0	0	0	0	0	0	0	0	0	0	0	0	0	0.000159822	0.00239206	0	0	0	0	0
0.0220431	0.0105778	0.0561866	0.0238815	0.124628	0	0.0392985	0.0843535	0.0741049	0.0477189	0.0378805	0.0702507	0.0325903	0.00531917	0.0208519	0	0	0.00197414	0	0	0.00527665	0	0.00674111	0.000329198	0	0	0	0	0	0	0	0	0	0	0	0	0	0	0	0	0	0	0	0.0153971	0	0	0	0	0	0
0.00595137	0.00843923	0.00666555	0.115797	0.0470474	0.0392985	0	0.0519426	0.0636401	0.00802737	0.0248316	0.00709735	0.00349947	0.0286985	0.00804871	0.00880774	0.0186434	0.0495287	0.0131717	0.0141443	0.0149859	0.00512724	0.0129256	0.00159973	0	0	0	0	0	0	0	0	0	0	0	0	0	0	0	0	0	0	0	0.00958222	0.00396298	0	0	0	0	0
0.000743178	0.00882707	0.0152796	0.0094659	0.0682884	0.0843535	0.0519426	0	0.0707283	0.0203249	0.00936904	0.016596	0.0049354	0	0	0	0	0	0	0	0.0349308	0	0.0709814	0.0125095	0	0	0	0	0	0	0	0	0	0	0	0	0	0	0	0	0	0	0	0.000577122	0.0288332	0	0	0	0	0
0.0201439	8.34782e-05	0.0421843	0.121632	0.0872571	0.0741049	0.0636401	0.0707283	0	0.0135048	0.00766902	0.0493407	0.00757201	0	0	0	0	0.0139116	0.00459181	0.00426963	0.0261194	0	0.0102456	0.00368893	0	0	0	0	0	0	0	0	0	0	0	0	0	0	0	0	0	0	0	0.0167512	0.00100502	0	0	0	0	0
0.00361497	0.0135656	0.0139888	0.000926044	0.0261103	0.0477189	0.00802737	0.0203249	0.0135048	0	0.0287322	0.0848288	0.0380841	0	0	0.00565573	0	0.0105634	0	0	0.0281614	0.00663934	0.0521678	0.0258683	0	0	0	0	0	0	0	0	0	0	0	0	0	0	0	0	0	0	0	0.00134834	0.0047441	0	0	0	0	0
0.0236299	0.00533212	0.0293411	0.0501458	0.0204452	0.0378805	0.0248316	0.00936904	0.00766902	0.0287322	0	0.0279731	0.0526649	0.0418736	0.0727227	0.00599559	0.00969334	0.0347334	0.0719079	0.00462238	0.0173908	0.00260053	0.0508046	0.0229083	0	0	0	0	0	0	0	0	0	0	0	0	0	0	0	0	0	0	0	0.0209229	0.0144742	0	0	0	0	0
0.00230013	0.0383413	0.00933454	0.0445996	0.0218343	0.0702507	0.00709735	0.016596	0.0493407	0.0848288	0.0279731	0	0.0372306	0.0535239	0	0	0	0.000423394	0	0.000108537	0.00305797	0.0163507	0.0260308	0.00531486	0	0	0	0	0	0	0	0	0	0	0	0	0	0	0	0	0	0	0	0.0117334	0.00851741	0	0	0	0	0
0.00116303	0.116345	0.00464198	0.00422188	0.00417359	0.0325903	0.00349947	0.0049354	0.00757201	0.0380841	0.0526649	0.0372306	0	0.0217256	0.0024357	0.030757	0.0122754	0.00679292	0.01203	0.000169534	0.00044686	0.0257502	0.0146585	0.0520325	0	0	0	0	0	0	0	0	0	0	0	0	0	0	0	0	0	0	0	0	0	0	0	0	0	0
0.00108032	0.0270952	0.00679648	0.00787875	0.0244103	0.00531917	0.0286985	0	0	0	0.0418736	0.0535239	0.0217256	0	0.0237698	0.0373473	0.0635265	0.0565838	0.0343889	0.00759042	0.0582513	0.0715067	0.0449043	0.0237345	0	0	0	0	0	0	0	0	0	0	0	0	0	0	0	0	0	0	0	0	0	0	0	0	0	0
0.0112321	0.101855	0.00231118	0.0164425	0.0148395	0.0208519	0.00804871	0	0	0	0.0727227	0	0.0024357	0.0237698	0	0.012924	0.0192483	0.0224538	0.0338878	0.00170232	0.000156035	0.0395207	0.0483079	0.00198648	0	0	0	0	0	0	0	0	0	0	0	0	0	0	0	0	0	0	0	0	0	0	0	0	0	0
0.00223173	0.00266734	0.00482679	0.000622458	0	0	0.00880774	0	0	0.00565573	0.00599559	0	0.030757	0.0373473	0.012924	0	0.0814845	0.0196414	0.0134599	0.0028879	0.0081762	0.0243343	0.00179804	0.0444305	0	0	0	0	0	0	0	0	0	0	0	0	0	0	0	0	0	0	0	0	0	0	0	0	0	0
0	0.00817101	0	0.00137703	0	0	0.0186434	0	0	0	0.00969334	0	0.0122754	0.0635265	0.0192483	0.0814845	0	0.0127609	0.0536648	0.11513	0.00280347	0.0575349	0.00333248	0.0103407	0	0	0	0	0	0	0	0	0	0	0	0	0	0	0	0	0	0	0	0	0	0	0	0	0	0
0.00527249	0.00949356	0.00506028	0.0479795	0.0383508	0.00197414	0.0495287	0	0.0139116	0.0105634	0.0347334	0.000423394	0.00679292	0.0565838	0.0224538	0.0196414	0.0127609	0	0.0669689	0.0104273	0.000650936	0.0324826	0.00122472	0.00860206	0	0	0	0	0	0	0	0	0	0	0	0	0	0	0	0	0	0	0	0.0110842	0.00615083	0	0	0	0	0
0.000418263	0.0255655	0.00657906	0.0328454	0.00566785	0	0.0131717	0	0.00459181	0	0.0719079	0	0.01203	0.0343889	0.0338878	0.0134599	0.0536648	0.0669689	0	0.0920343	0.0132831	0.00806253	0.0129434	0.00339318	0	0	0	0	0	0	0	0	0	0	0	0	0	0	0	0	0	0	0	0	0	0	0	0	0	0
0	0.0218265	0	0.0116789	0.000232882	0	0.0141443	0	0.00426963	0	0.00462238	0.000108537	0.000169534	0.00759042	0.00170232	0.0028879	0.11513	0.0104273	0.0920343	0	0.0304479	0.0839852	0.0202494	0.0237894	0	0	0	0	0	0	0	0	0	0	0	0	0	0	0	0	0	0	0	0	0	0	0	0	0	0
0.0104576	0.0230816	0.0142139	0.0377746	0.00798807	0.00527665	0.0149859	0.0349308	0.0261194	0.0281614	0.0173908	0.00305797	0.00044686	0.0582513	0.000156035	0.0081762	0.00280347	0.000650936	0.0132831	0.0304479	0	0.0179061	0.0554043	0.00469075	0	0	0	0	0	0	0	0	0	0	0	0	0	0	0	0	0	0	0	0.00162532	0.00404086	0	0	0	0	0
0	0.029297	0	0	0	0	0.00512724	0	0	0.00663934	0.00260053	0.0163507	0.0257502	0.0715067	0.0395207	0.0243343	0.0575349	0.0324826	0.00806253	0.0839852	0.0179061	0	0.0152753	0.00771799	0	0	0	0	0	0	0	0	0	0	0	0	0	0	0	0	0	0	0	0	0	0	0	0	0	0
0.0330303	0.0422843	0.0248029	0.0210409	0.00837584	0.00674111	0.0129256	0.0709814	0.0102456	0.0521678	0.0508046	0.0260308	0.0146585	0.0449043	0.0483079	0.00179804	0.00333248	0.00122472	0.0129434	0.0202494	0.0554043	0.0152753	0	0.0786623	0	0	0	0	0	0	0	0	0	0	0	0	0	0	0	0	0	0	0	0.00312174	0.0143079	0.0115376	0	0	0	0
0.00192987	0.0143406	0.00322528	0	0.00141528	0.000329198	0.00159973	0.0125095	0.00368893	0.0258683	0.0229083	0.00531486	0.0520325	0.0237345	0.00198648	0.0444305	0.0103407	0.00860206	0.00339318	0.0237894	0.00469075	0.00771799	0.0786623	0	0	0	0	0	0	0	0	0	0	0	0	0	0	0	0	0	0	0	0	0.000833547	0.0131514	0.014773	0	0	0	0
0	0	0	0	0	0	0	0	0	0	0	0	0	0	0	0	0	0	0	0	0	0	0	0	0	0	0	0	0	0.00539669	0.01462	0.00621024	0.129807	0	0	0.00167838	0.0110108	0.0139058	0.0165556	0.0156637	0.00323693	0.00647297	0.0075317	0	0	0	0	0	0	0
0	0	0	0	0	0	0	0	0	0	0	0	0	0	0	0	0	0	0	0	0	0	0	0	0	0	0.00580514	0.0188489	0.0260913	0	0	0	0.0556237	0.0245417	0.00477295	0.0107909	0	0	0	0.0114263	0	0	0	0	0	0	0.0303865	0	0	0
0	0	0	0	0	0	0	0	0	0	0	0	0	0	0	0	0	0	0	0	0	0	0	0	0	0.00580514	0	0.0533749	0.0670988	0	0	0	0.0124503	0.0423681	0.012485	0	0.0345192	0	0	0	0	0	0	0	0	0	0.00450735	0	0	0
0	0	0	0	0	0	0	0	0	0	0	0	0	0	0	0	0	0	0	0	0	0	0	0	0	0.0188489	0.0533749	0	0.0325105	0	0	0	0.00544287	0.00466337	0.0785744	0.0587158	0.0172942	0	0	0	0.0213294	0.00256891	0	0	0	0.0017464	0.0135753	0.0158038	0	0
0	0	0	0	0	0	0	0	0	0	0	0	0	0	0	0	0	0	0	0	0	0	0	0	0	0.0260913	0.0670988	0.0325105	0	0	0	0	0.0530889	0.0336691	0.0251304	0	0.00801889	0	0	0.0245814	0	0	0	0	0	0	0.00154521	0	0	0
0	0	0	0	0	0	0	0	0	0	0	0	0	0	0	0	0	0	0	0	0	0	0	0	0.00539669	0	0	0	0	0	0.019926	0.00737931	0	0	0	0	0	0.0466292	0.0138939	0.0160325	0.0274721	0.0379143	0.0283451	0	0	0	0	0	0	0
0	0	0	0	0	0	0	0	0	0	0	0	0	0	0	0	0	0	0	0	0	0	0	0	0.01462	0	0	0	0	0.019926	0	0.00851245	0.0438739	0	0	0	0.00116513	0.0246744	0.0930799	0.00839384	0.00451593	0.00205737	0.010837	0	0	0	0.0240093	0	0	0
0	0	0	0	0	0	0	0	0	0	0	0	0	0	0	0	0	0	0	0	0	0	0	0	0.00621024	0	0	0	0	0.00737931	0.00851245	0	0.0611906	0	0	0.0020865	0.0120955	0.00545264	0.000706214	0.00759629	0	0.00371717	0.00169583	0	0	0	0.0205521	0	0	0
0	0	0	0	0	0	0	0	0	0	0	0	0	0	0	0	0	0	0	0	0	0	0	0	0.129807	0.0556237	0.0124503	0.00544287	0.0530889	0	0.0438739	0.0611906	0	0.0851297	0.0521732	0.0691119	0.0831081	0	0.011648	0.0294024	0.00744484	0.0240183	0.00659706	0	0	0	0.0275025	0	0	0
0	0	0	0	0	0	0	0	0	0	0	0	0	0	0	0	0	0	0	0	0	0	0	0	0	0.0245417	0.0423681	0.00466337	0.0336691	0	0	0	0.0851297	0	0.0193343	0.0254244	0.0152659	0	0	0.00470267	0.0397211	0.0026612	0	0	0	0.024629	0.0026419	0.0845645	0	0
0	0	0	0	0	0	0	0	0	0	0	0	0	0	0	0	0	0	0	0	0	0	0	0	0	0.00477295	0.012485	0.0785744	0.0251304	0	0	0	0.0521732	0.0193343	0	0.0342085	0.0251981	0	0	0.0086362	0.00562417	0.0079969	0.00739457	0	0	0.0158132	0.0070127	0.0232558	0	0
0	0	0	0	0	0	0	0	0	0	0	0	0	0	0	0	0	0	0	0	0	0	0	0	0.00167838	0.0107909	0	0.0587158	0	0	0	0.0020865	0.0691119	0.0254244	0.0342085	0	0.00489043	0	0.014154	0.0053289	0.0127478	0.0285092	0	0	0	0	0.00283098	0	0	0
0	0	0	0	0	0	0	0	0	0	0	0	0	0	0	0	0	0	0	0	0	0	0	0	0.0110108	0	0.0345192	0.0172942	0.00801889	0	0.00116513	0.0120955	0.0831081	0.0152659	0.0251981	0.00489043	0	0.00985202	0.00977104	0.000307882	0.0225243	0.0148418	0.0329492	0	0	0	0.0040842	0	0	0
0	0	0	0	0	0	0	0	0	0	0	0	0	0	0	0	0	0	0	0	0	0	0	0	0.0139058	0	0	0	0	0.0466292	0.0246744	0.00545264	0	0	0	0	0.00985202	0	0.0870263	0.02153	0.012248	0.00663186	0.024063	0	0	0.00541754	0.0150461	0	0	0
0	0	0	0	0	0	0	0	0	0	0	0	0	0	0	0	0	0	0	0	0	0	0	0	0.0165556	0	0	0	0	0.0138939	0.0930799	0.000706214	0.011648	0	0	0.014154	0.00977104	0.0870263	0	0.0417858	0.0351985	0.012435	0.0980738	0	0	0	0.00496525	0	0	0
0	0	0	0	0	0	0	0	0	0	0	0	0	0	0	0	0	0	0	0	0	0	0	0	0.0156637	0.0114263	0	0	0.0245814	0.0160325	0.00839384	0.00759629	0.0294024	0.00470267	0.0086362	0.0053289	0.000307882	0.02153	0.0417858	0	0.0172952	0.00336333	0.0201179	0	0	0	0.0200461	0	0	0
0	0	0	0	0	0	0	0	0	0	0	0	0	0	0	0	0	0	0	0	0	0	0	0	0.00323693	0	0	0.0213294	0	0.0274721	0.00451593	0	0.00744484	0.0397211	0.00562417	0.0127478	0.0225243	0.012248	0.0351985	0.0172952	0	0.00846646	0.036998	0	0	0.0161217	0.00393751	0	0	0
0	0	0	0	0	0	0	0	0	0	0	0	0	0	0	0	0	0	0	0	0	0	0	0	0.00647297	0	0	0.00256891	0	0.0379143	0.00205737	0.00371717	0.0240183	0.0026612	0.0079969	0.0285092	0.0148418	0.00663186	0.012435	0.00336333	0.00846646	0	0.0114303	0	0	0.0180602	0.00561634	0.119928	0	0
0	0	0	0	0	0	0	0	0	0	0	0	0	0	0	0	0	0	0	0	0	0	0	0	0.0075317	0	0	0	0	0.0283451	0.010837	0.00169583	0.00659706	0	0.00739457	0	0.0329492	0.024063	0.0980738	0.0201179	0.036998	0.0114303	0	0	0	0	0.0176834	0	0	0
0.00171094	0	0	0.0024617	0.000159822	0.0153971	0.00958222	0.000577122	0.0167512	0.00134834	0.0209229	0.0117334	0	0	0	0	0	0.0110842	0	0	0.00162532	0	0.00312174	0.000833547	0	0	0	0	0	0	0	0	0	0	0	0	0	0	0	0	0	0	0	0	0.0808108	0.0221546	0	0.0101403	0.00447387	0.00124089
0.00346135	0	0	0	0.00239206	0	0.00396298	0.0288332	0.00100502	0.0047441	0.0144742	0.00851741	0	0	0	0	0	0.00615083	0	0	0.00404086	0	0.0143079	0.0131514	0	0	0	0	0	0	0	0	0	0	0	0	0	0	0	0	0	0	0	0.0808108	0	0.0358638	0.0144833	0.00510182	0.0256477	0.0625348
0	0	0	0	0	0	0	0	0	0	0	0	0	0	0	0	0	0	0	0	0	0	0.0115376	0.014773	0	0	0	0.0017464	0	0	0	0	0	0.024629	0.0158132	0	0	0.00541754	0	0	0.0161217	0.0180602	0	0.0221546	0.0358638	0	0.0160884	0.0321242	0.0167237	0.0202415
0	0	0	0	0	0	0	0	0	0	0	0	0	0	0	0	0	0	0	0	0	0	0	0	0	0.0303865	0.00450735	0.0135753	0.00154521	0	0.0240093	0.0205521	0.0275025	0.0026419	0.0070127	0.00283098	0.0040842	0.0150461	0.00496525	0.0200461	0.00393751	0.00561634	0.0176834	0	0.0144833	0.0160884	0	0.00817846	0.00954147	0.0122166
0	0	0	0	0	0	0	0	0	0	0	0	0	0	0	0	0	0	0	0	0	0	0	0	0	0	0	0.0158038	0	0	0	0	0	0.0845645	0.0232558	0	0	0	0	0	0	0.119928	0	0.0101403	0.00510182	0.0321242	0.00817846	0	0.00377489	0.0155821
0	0	0	0	0	0	0	0	0	0	0	0	0	0	0	0	0	0	0	0	0	0	0	0	0	0	0	0	0	0	0	0	0	0	0	0	0	0	0	0	0	0	0	0.00447387	0.0256477	0.0167237	0.00954147	0.00377489	0	0.016379
0	0	0	0	0	0	0	0	0	0	0	0	0	0	0	0	0	0	0	0	0	0	0	0	0	0	0	0	0	0	0	0	0	0	0	0	0	0	0	0	0	0	0	0.00124089	0.0625348	0.0202415	0.0122166	0.0155821	0.016379	0
0	0	0	0	0	0	0	0	0	0	0	0	0	0	0	0	0	0	0	0	0	0	0	0	0	0	0	0.0738841	0	0	0	0	0	0	0	0	0	0	0	0	0	0	0	0	0	0.0083651	0.0245361	0.0159025	0	0.020575
0	0	0	0	0	0	0	0	0	0	0	0	0	0	0	0	0	0	0	0	0	0	0	0	0	0.00282294	0.00799926	0.0074797	0	0	0	0.0120155	0.0203065	0	0.000142338	0.00168055	0.00665994	0	0.00739972	0.0147519	0	0	0.00955322	0	0	0.00529449	0.012811	0.0130177	0.00366915	0.0350072
0	0	0	0	0	0	0	0	0	0	0	0	0	0	0	0	0	0	0	0	0	0	0	0	0	0	0	0	0	0	0	0	0	0	0.0603177	0	0	0.011263	0	0	0	0.00217162	0	0.0153466	0.00706156	0.0161352	0.0078426	0.0363913	0.00625437	0.0127397
0	0	0	0	0	0	0	0	0	0	0	0	0	0	0	0	0	0	0	0	0	0	0	0	0	0	0.00457145	0.00121707	0	0	0	0	0.0306349	0.00315746	0.0048204	0	0.00800612	0.014095	0.000616325	0.00859079	0.0168444	0.00906459	0.0071125	0	0	0.0064536	0.00529631	0.0234971	0	0.0142004
0	0	0	0	0	0	0	0	0	0	0	0	0	0	0	0	0	0	0	0	0	0	0	0	0	0.00706953	0.0109712	0.000881801	0	0	0	0.000193868	0.00245915	0.0226036	0.00581224	0.00334592	0.0257621	0	0.00503763	0.00643181	0	0	0.00297782	0	0	0	0.117349	0	0.0192448	0
0	0	0	0	0	0	0	0	0	0	0	0	0	0	0	0	0	0	0	0	0	0	0	0	0	0.00176332	0.0142639	0.00688652	0	0	0	0	0.0100782	0.0169092	0.0185196	0	0.00666037	0	0.00398045	0.018283	0.0432256	0.017119	0.0158311	0	0	0	0.0637064	0.0170643	0	0
0	0	0	0	0	0	0	0	0	0	0	0	0	0	0	0	0	0	0	0	0	0	0	0	0	0.0750398	0.0199968	0.00328476	0	0	0	0	0.0295002	0	0	0	0.0132544	0	0	0.00424019	0	0	0	0	0	0	0	0	0	0
0	0	0	0	0	0	0	0	0	0	0	0	0	0	0	0	0	0	0	0	0	0	0	0	0	0.0161107	0.0235439	0.00227603	0.0168392	0	0	0.00165211	0.0150563	0.024161	0.00724652	0.0119112	0	0	0	0.00425006	0	0	0	0	0	0	0	0	0	0
0	0	0	0	0	0	0	0	0	0	0	0	0	0	0	0	0	0	0	0	0	0	0	0	0	0.0217377	0.0658862	0.00863415	0.0055261	0	0	0	0.0102395	0.0580827	0.0287041	0	0	0	0	0	0	0	0	0	0	0	0	0	0	0
0.0173932	0.0102983	0.0164459	0.00627726	0.013688	0.0244979	0.005472	0.0180259	0.00268351	0.0363953	0.0464642	0.0314638	0.00755042	0	0.00746117	0	0	0.0188906	0.00808091	0	0	0	0.0341526	0.025515	0	0.0152075	0	0	0	0	0	0	0	0	0	0	0	0	0	0	0	0	0	0	0	0	0	0	0	0
0.0845185	0.00680197	0.00677891	0.00133249	0.0187364	0.0184124	0.00251055	0.0316093	0.00332521	0.019482	0.00468648	0.0279778	0.0356195	0.00366212	0.00583734	0	0	0.00306206	0.0259881	0	0.0248221	0	0.0357084	0.00732149	0	0	0	0	0	0	0	0	0	0	0	0	0	0	0	0	0	0	0	0	0	0	0	0	0	0
0.00106302	0.00872535	0.00286451	0.0167751	0.00412635	0.00949915	0.00153939	0.00086734	0.007027	0.00789876	0.0189268	0.0601895	0.0229156	0	0.000623092	0	0	0.0130371	0	0	0	0	0.00290447	0.0125846	0	0.0158125	0.00700056	0.00714186	0	0	0	0	0.00623782	0	0	0	0	0	0	0	0	0	0	0	0.00187259	0	0.0073672	0	0	0
0.0607459	0.0189986	0.0104302	0.0509326	0.0406742	0.0393273	0.0141598	0.0552457	0.00465045	0.000529823	0.03517	0.0539247	0.0303842	0.0189727	0.0313895	0.0175439	0	0.00948447	0	0	0.0126351	0	0.0233082	0.00181519	0	0	0	0	0	0	0	0	0	0	0	0	0	0	0	0	0	0	0	0.00352403	0.000765036	0	0	0	0	0
0.00526049	0	0.0181797	0	0	0.0782044	0	0.0490895	0	0.0406601	0.00447059	0.100248	0.0120681	0	0	0	0	0	0	0	0	0	0.0224059	0.0639706	0	0.0259319	0	0.0274674	0	0	0	0	0	0	0	0	0	0	0	0	0	0	0	0.00509195	0.00667299	0	0	0	0	0
0.011202	0.010865	0.00875509	0	0	0.00525409	0	0.0226145	0	0.0194285	0	0.0855111	0.00092036	0	0	0	0	0	0	0	0	0	0.0800216	0.0354797	0	0	0	0	0	0	0	0	0	0	0	0	0	0	0	0	0	0	0	0.0106855	0.00192723	0	0	0	0	0
0.0206861	0	0	0	0	0	0	0.00928743	0	0.00035252	0	0.033997	0	0	0	0	0	0	0	0	0	0	0.0794653	0.00726754	0	0	0	0	0	0	0	0	0	0	0	0	0	0	0	0	0	0	0	0.00120148	0.0101682	0	0	0	0	0
0.00277923	0.02474	0.0130095	0	0	0.0265684	0	0.0198013	0	0.0290975	0.00505599	0.0119198	0.0114839	0	0	0.00788921	0	0	0	0.0128821	0.00667342	0.0148611	0.0379083	0.0026538	0	0	0	0	0	0	0	0	0	0	0	0	0	0	0	0	0	0	0	0.00392624	0.00108527	0.00793834	0	0	0	0
0	0	0	0	0	0	0	0.00395516	0	0.00566597	0	0.00122152	0	0	0	0	0	0	0	0	0	0	0.00713766	0.0122303	0	0	0	0	0	0	0	0	0.00540208	0	0	0	0	0	0	0	0	0	0	0.000729786	0.000930056	0.0110457	0	0	0	0
0	0	0	0	0	0	0	0	0	0.0339563	0	0	0	0	0	0	0	0	0	0	0	0	0	0	0	0	0	0.0074593	0	0	0	0	0.0153865	0	0	0	0	0	0	0	0	0	0	0.00553363	0.0105024	0.000461854	0	0	0	0
0	0	0	0	0	0	0	0	0	0.0107922	0	0	0	0	0	0	0	0	0	0	0	0	0	0	0	0.0262189	0.0351585	0.0238112	0	0	0	0	0.0162519	0	0.0126847	0	0.0278034	0	0	0	0	0	0	0.00255306	0.00309855	0.0190015	0	0.00952207	0	0
0.000354849	0	0	0	0	0	0	0.00474885	0	0.00984573	0	0.0223854	0	0	0	0	0	0	0	0	0	0	0.0135433	0.00248264	0.012111	0	0	0	0	0	0	0.00313983	0.00976534	0	0	0.0246503	0	0	0	0.0352826	0	0	0	0.00187316	0.00762732	0.00373494	0	0	0.02561	0.00633517
0	0	0	0	0	0	0	0.0077829	0	0.0404777	0	0	0	0	0	0	0	0	0	0	0	0	0	0	0.0521521	0	0	0.000152976	0	0	0	0.0135139	0.0185581	0	0.0245802	0.0122493	0.00520923	0	0.00313122	0.0237775	0	0.00547368	0.01395	0.00314551	0.00112777	0.0133192	0.000249133	0.00584541	0.00128874	0.0303585
0	0	0	0	0	0	0	0	0	0	0	0	0	0	0	0	0	0	0	0	0	0	0	0	0	0	0.00864876	0.0104549	0	0	0	0	0	0.00127342	0.00495081	0	0	0.00739046	0	0	0.00784429	0.000214528	0.00812209	0	0.0188621	0.0139206	0.0465903	0.0274636	0	0.0267421
0	0	0	0	0	0	0	0	0	0	0	0	0	0	0	0	0	0	0	0	0	0	0	0	0	0.00523736	0.00894188	0.0201675	0.0217848	0	0	0	0.0625414	0.00179725	0.00646147	0	0.0225289	0	0	0	0.00456853	0.0150356	0.00927266	0	0	0	0.0288406	0	0	0
0	0	0	0	0	0	0	0	0	0	0	0	0	0	0	0	0	0	0	0	0	0	0	0	0	0	0.0149195	0.0304399	0	0	0	0	0	0.00126094	0.00416019	0	0	0	0	0	0	0.0105913	0	0	0	0	0.0423183	0	0	0
0	0	0	0	0	0	0	0	0	0	0	0	0	0	0	0	0	0	0	0	0	0	0	0	0	0	0.0176447	0.142258	0	0	0	0	0.0418942	0.0025706	0.0316213	0	0	0	0	0	0	0	0	0	0	0	0	0	0	0
0	0	0	0	0	0	0	0	0	0	0	0	0	0	0	0	0	0	0	0	0	0	0	0	0	0.0252721	0.00670278	0.0414275	0	0	0	0	0.0690079	0.00632266	0.0232208	0	0	0	0	0	0	0	0	0	0	0.00718519	0.0199558	0.0141748	0	0
0	0	0	0	0	0	0	0	0	0.0147007	0	0	0	0	0	0	0	0	0	0	0	0	0	0	0.0170971	0.00632656	0.00215278	0.037453	0	0	0	0.00629429	0.0160258	0.0166555	0.0130888	0.0198867	0.00193006	0.00617459	0.00299918	0.0192611	0.00746215	0.011614	0.00429531	0.00473156	0.00789212	0.00792922	0.008076	0.0317569	0	0
0	0	0	0	0	0	0	0	0	0	0	0	0	0	0	0	0	0	0	0	0	0	0	0	0.0296889	0	0	0	0	0.0175476	0.000128071	0.017993	0.00846698	0	0	0.0838431	0	0.0148277	0.00580163	0.00809445	0	0.000229177	0.0044753	0.00598124	0.0106716	0.00609272	0	0.00680167	0.012476	0
0	0	0	0	0	0	0	0	0	0	0	0	0	0	0	0	0	0	0	0	0	0	0	0	0.0228804	0	0	0.00365066	0	0.00821846	0.0144817	0.00072438	0.021324	0	0.00704169	0.0197034	0.00502654	0.00501576	0.00198115	0.00999746	0	0.0141254	0.00994722	0.00349851	0.00344312	0.021335	0.00335969	0.0235525	0.0090742	0.037453
0	0	0	0	0	0	0	0	0	0	0	0	0	0	0	0	0	0	0	0	0	0	0	0	0.0110469	0	0	0	0	0.0071797	0.0105706	0.0125607	0	0	0	0	0.0164637	0.0388992	0.0212995	0.0138201	0	0.000426146	0.023686	0	0.00332326	0.0179635	0	0	0	0
0	0	0	0	0	0	0	0.00480053	0	0.0178178	0	0	0	0	0	0	0	0	0	0	0	0	0	0	0	0.0175539	0.0124493	0.00172558	0.000493467	0	0	0.0142936	0.00906608	0.00114341	0.00556529	0.0151325	0	0	0	0.00228981	0	0	0	0	0	0	0	0	0	0
0	0	0	0	0	0	0	0	0	0.0229265	0	0	0	0	0	0	0	0	0	0	0	0	0	0	0	0.0125276	0.0108866	0.00357001	0	0	0	0	0.00485377	0.00873291	0.0116055	0.00937438	0.0013434	0	0	0.0139467	0.0178395	0	0	0	0	0	0.031101	0	0	0
0	0	0	0	0	0	0	0	0	0	0	0	0	0	0	0	0	0	0	0	0	0	0	0	0	0.00394114	0	0.0105912	0	0	0	0	0.0137865	0	0.00327121	0.0664289	0	0	0	0.00512383	0	0	0	0	0	0	0	0	0	0
0	0	0	0	0	0	0	0	0	0	0	0	0	0	0	0	0	0	0	0	0	0	0	0	0	0.00304992	0.0138255	0.0341204	0	0	0	0.0133912	0.0112779	0	0.00845374	0.00121332	0	0	0	0.00326315	0	0	0	0	0	0	0	0	0	0
0	0	0	0	0	0	0	0	0	0	0	0	0	0	0	0	0	0	0	0	0	0	0	0	0	0	0	0.0415395	0	0	0	0	0	0.00144399	0.0131852	0	0	0.0120667	0	0	0.0147093	0.00520567	0	0.0190596	0.00199093	0.0389491	0.0104795	0.0141589	0.0335911	0.0480627
0	0	0	0	0	0	0	0	0	0	0	0	0	0	0	0	0	0	0	0	0	0	0	0	0	0	0	0	0	0	0	0	0	0	0	0	0	0	0	0	0	0	0	0.0278725	0.00732674	0.0152837	0.00096286	0.0113048	0.0324014	0.0121602
0	0	0	0	0	0	0	0	0	0	0	0	0	0	0	0	0	0	0	0	0	0	0	0	0	0	0.0200202	0.0124664	0	0	0	0	0	0.00250165	0.00351295	0	0	0	0	0	0	0.0147623	0	0.0174778	0.00467132	0.0113637	0.0452542	0.0181521	0.0536293	0.0374941
0.00357658	0.0139803	0.00548281	0.0034151	0.00159071	0.0241949	0.000930112	0.019878	0.0141089	0.00995325	0.00732411	0.0194613	0.000654747	0.0120495	0.0125961	0	0	0.00255281	0.00406191	0.0207771	0.000116115	0	0.0152212	0.0113811	0	0	0	0.0160783	0	0	0	0.0088552	0.00873929	0.0139503	0.0115432	0.00341348	0.00257105	0	0.00621162	0.0012141	0.0159322	0.00247023	0.00748775	0	0.00368793	0.00844725	0.00612794	0.00783596	0.00125084	0.00322016
0.00057456	0.0004758	0.0106559	2.40281e-05	0.00135991	0.00933879	0.00918798	0.00860681	0.000722787	0.00298694	0.00851341	0.0165903	0.00601889	0.00103685	0.00648377	0	0	0.00670428	0.00724174	0	0.000636871	0.0111335	0.00867018	0.00836611	0	0	0.00589818	0.00118952	0.00593735	0	0	0	0.0113331	0.0164536	0.00960988	0	0.00307248	0.00740182	0.0143611	0.00650926	0.00151853	0.0110695	0.000641679	0.028872	0.00374833	0.00975688	0.0184965	0.0144707	0.00926142	0.0221438
0	0	0	0	0	0	0	0	0	0	0	0	0	0	0	0	0	0	0	0	0	0	0	0	0	0	0	0	0	0	0	0	0	0	0	0	0	0	0	0	0	0	0	0	0.00382244	0	0.000632549	0.00931381	0.00504613	0.00413366
0	0	0	0	0	0	0	0	0	0	0	0	0	0	0	0	0	0	0	0	0	0	0	0	0	0	0	0	0	0	0	0.00676506	0.0342295	0	0	0.0116751	0	0	0	0.0189072	0	0	0	0	0.00433931	0	0.0316884	0.00170056	0.00367798	0.00665177
0	0	0	0	0	0	0	0	0	0	0	0	0	0	0	0	0	0	0	0	0	0	0	0	0	0	0.00126734	0.00354592	0	0	0	0.00769402	0.00212717	0	0	0.0117007	0.00396059	0	0.0150317	0.0052975	0	0	0.00111927	0	0.010157	0	0.0157413	4.21303e-05	0.0220396	0.0303093
0	0	0	0	0	0	0	0	0	0	0	0	0	0	0	0	0	0	0	0	0	0	0	0	0	0	0.00951512	0.00425108	0	0	0	0.00584462	0.0158994	0	0.00825963	0.00535238	0.000690702	0	0.0109433	0.00505733	0	0	0	0	9.87888e-05	0	0.00338211	0.0064101	0.0211622	0.0017665
0	0	0	0	0	0	0	0	0	0	0	0	0	0	0	0	0	0	0	0	0	0	0	0	0.0131744	0	0	0	0	0.00547461	0.00196382	0.016473	0	0	0	0	0	0.0206276	0.0263285	0	0	0.00970011	0.00433518	0	0	0	0	0	0	0
0	0	0	0	0	0	0	0	0	0	0	0	0	0	0	0	0	0	0	0	0	0	0	0	0.00463464	0	0	0	0	0.0358152	0.000744786	0.00267464	0	0	0	0	0	0.017843	0.00440001	0	0	0.00565347	0	0	0	0	0	0	0	0
0	0	0	0	0	0	0	0	0	0	0	0	0	0	0	0	0	0	0	0	0	0	0	0	0.00377282	0	0	0	0	0.0175959	0.00649256	0.00832737	0	0	0	0	0	0.0169308	0.00558673	0.00955012	0	0.0110872	0	0.00369643	0.0158152	0.000932759	0	0	0.0156037	0
0	0	0	0	0	0	0	0	0	0	0	0	0	0	0	0.0169423	0	0	0	0	0	0	0	0	0.0216603	0	0	0	0	0.00789628	0.00906426	0.0139431	0	0	0	0	0	0.00805871	0.00383632	0.021262	0	0.0406241	0	0	0	0	0	0	0	0
0	0	0	0	0	0	0	0	0	0	0	0	0	0	0	0	0	0	0	0	0	0	0	0	0.000989637	0	0	0	0	0.00323968	0.00555092	0.0133404	0.0248016	0	0	0	0	0.000757802	0.0109662	0.00183762	0	0.0172232	0	0	0	0	0	0	0	0
0	0	0	0	0	0	0	0	0	0	0	0	0	0	0	0	0	0	0	0	0	0	0	0	0.0114203	0.000332503	0	0	0	0.0108837	0.0148272	0.0302354	0.0157851	0	0.00621	0.00259294	5.21945e-05	0.00448666	0.0316209	0.00504348	0.0199629	0.0144011	0.0119239	0	0	0	0.0122024	0	0	0
0.00476618	0	0	0	0	0	0	0.00112801	0	0.0071128	0	0	0	0	0	0	0	0	0	0	0	0	0	0	0	0	0	0.00689176	0	0	0	0	0.00181877	0.00215217	0.0247043	0.00376207	0.00259539	0	0	0.0189499	0	0	0	0	0.00392955	0	0	0	0.00650341	0.00847667
0	0	0	0	0	0	0	0.0121772	0	0.0167905	0	0	0	0	0	0	0	0	0	0	0	0	0	0	0	0	0	0	0	0	0	0	0.0699387	0	0	0.0282762	0.00025436	0	0	0.00628408	0	0	0	0	0	0	0	0	0	0
0.0156961	0	0	0	0	0	0	0.0100646	0	0.0146788	0	0	0	0	0	0	0	0	0	0	0	0	0	0	0	0	0.00426574	0.00587834	0	0	0	0	0.0115816	0	0	0.0160727	0	0	0	0.00776388	0	0	0	0	0	0	0	0	0	0
0	0.0116457	2.593e-05	0.00508716	0.00859022	0.0271531	0.0054064	0.0213757	0	0.00461817	0	0	0.000869613	0	0.00451903	0	0	0.00556317	0.00589912	0	0	0	0	0	0	0	0	0	0	0	0	0	0	0	0	0	0	0	0	0	0	0	0	0	0	0	0	0	0	0
0	0	0	0	0	0	0	0	0	0	0	0	0	0	0	0	0	0	0	0	0	0	0	0	0	0	0	0	0	0	0	0	0	0	0	0	0	0	0	0	0	0	0	0	0.0148578	0	0.0160923	0	0	0
0	0	0	0	0	0	0	0	0	0	0	0	0	0	0	0	0	0	0	0	0	0	0	0	0	0	0	0.0127068	0	0	0	0	0	0	0	0	0	0	0	0.0197343	0	0	0	0	0.000250953	0	0.00874507	0.0107266	0.0125865	0.0115553
0	0.00357923	0.00711128	0.00554639	0.000395164	0	0.00745208	0.00326449	0	0.00244944	0	0	0.0104522	0	0.00859306	0	0	0.00535696	0.000904704	0	0	0	0	0	0	0	0	0	0	0	0	0	0.0195469	0	0	0	0	0	0	0	0	0	0	0	0	0	0	0	0	0
0	0	0	0	0	0	0	0	0	0	0	0	0	0	0	0.00563103	0	0	0	0	0	0	0	0	0.0113295	0	0	0	0	0.00287759	0	0.00625112	0	0	0	0	0	0	0	0	0	0	0	0	0	0	0	0	0	0
0	0	0	0	0	0	0	0	0	0	0	0	0	0	0	0	0	0	0	0	0	0	0	0	0	0	0	0	0	0	0	0	0	0	0	0	0	0	0	0	0	0	0	0	0	0	0	0	0	0
0	0	0	0	0	0	0	0	0	0	0	0	0	0	0	0	0	0.00708484	0	0	0	0	0	0	0	0	0	0	0	0	0	0	0	0	0	0	0	0	0	0	0	0	0	0	0	0	0	0	0	0
0	0.00275756	0.000259994	2.02943e-05	0.00365284	0	0.00769359	0.00987138	0	0	0	0	0.00359597	0	0.00116916	0	0	0.0141911	0.000821888	0	0	0	0	0	0	0	0	0	0	0	0	0	0	0	0	0	0	0	0	0	0	0	0	0	0	0	0	0	0	0
0	0	0	0	0	0	0	0	0	0	0	0	0	0	0	0	0	0	0	0	0	0	0	0	0	0	0	0	0	0	0	0	0	0	0	0	0	0	0	0	0	0	0	0	0	0	0	0	0	0
0.00136976	0.00400782	0.00515306	0.000309186	0.00475839	0.00866458	0.00126499	0.0117791	0	0.00606062	0	0	0.0165119	0	0.00526625	0	0	0.00793513	0.0023882	0	0	0	0	0	0.00410779	0	0	0	0	0	0	0	0.00555309	0	0	0.00644148	0	0	0	0	0	0	0	0	0	0	0	0	0	0
0.000393565	0.00794813	0.0025338	0.00705652	0.00623705	0.0230688	0.00533496	0.0062264	0.00445283	0.00394373	0.00490424	0.0146894	0.00900174	0.00315031	0.00300583	0.00388114	0.0116075	0.0102489	0.00686979	0.0137837	0.0119453	0	0.00918023	0.00446098	0	0	0	0	0	0	0	0	0	0	0	0	0	0	0	0	0	0	0	0	0	0	0	0	0.0280794	0
0.00364173	0.014906	0.00335678	9.78914e-05	0.00504754	0.0113554	0.009296	0.00929946	0.000611136	0.000961053	0.0131285	0.0100107	0.00513371	0.00341248	0.0188458	0.00200999	0.0135515	0.00421108	0.0178605	0.0043313	0.00617675	0	0.00370008	0.00902886	0	0	0	0	0	0	0	0	0	0	0	0	0	0	0	0	0	0	0	0	0	0	0	0	0	0
0.00257015	0.00898462	0.0149714	0.00114646	0.0254548	0.0128003	0.0118797	0.00522247	0	0.0210607	0	0	0.00778978	0.0164691	0.00770668	0.000914831	0.0118528	0.0114095	0.0119118	0.00238199	0.0253887	0.00578467	0.00153259	0.00729769	0	0	0	0	0	0	0	0	0	0	0	0	0	0	0	0	0	0	0	0	0	0	0	0	0	0
0.00401057	0.0198246	0.00819067	0.000187375	0.00955091	0.0049368	0.000139258	0.00810515	0.00162249	0.000470281	0.00484527	0.0026966	0.00677124	0.00884485	0.00504813	0	0	0.000581293	0.0154943	0	0.0125475	0	0.00269722	0.00231668	0	0	0	0	0	0	0	0	0	0	0	0	0	0	0	0	0	0	0	0	0	0	0	0	0.000744466	0
0.000136604	0.0153827	0.00234089	0.00635127	0.00132541	5.79836e-05	0.00305468	0.00151218	0.00762992	0.0115222	0.0110529	0.033965	0.00118103	0.0094901	5.46752e-05	0.00313968	0.0097892	0.0164398	0.0223575	0.000110674	0.0217617	0	0.0107713	0.0134021	0	0	0	0	0	0	0	0	0	0	0	0	0	0	0	0	0	0	0	0	0	0	0	0	0	0
0.00238583	0.00336753	2.03218e-05	0.0115847	0.0170238	0.0188857	0.0133113	0.0120792	0.000249623	0.0115961	0.0204994	0	0.000280962	0.00516344	0.00103466	0	0	0.0139328	0.00128482	0	0	0	0.0112771	0	0	0	0	0	0	0	0	0	0	0	0	0	0	0	0	0	0	0	0	0	0	0	0	0	0	0
0.00644777	0.00324965	0.00424096	0.00391222	0.00861046	0.0105724	0.0135813	0.0114645	0.0160692	0.0147903	0.026488	0.0108315	5.17809e-05	0.00490729	0.00378244	0	0	0.00725226	0.0141017	0	0.0141014	0	0.0232185	0.00703086	0	0	0	0	0	0	0	0	0	0	0	0	0	0	0	0	0	0	0	0.0459644	0.00673365	0.00403749	0	0	0.0361905	0.00501124
0.0198148	0	0	0	0	0.0184473	0	0.0206431	0	0.0217058	0	0.00942875	0	0	0	0	0	0	0	0	0	0	0.0244683	0	0	0.00643077	0.0146818	0.0626409	0	0	0	0	0.00692966	0	0.0268429	0	0	0	0	0	0	0	0	0.0131792	0.0013778	0	0.00163903	0	0	0
0	0	0	0	0	0	0	0.00669029	0	0.0171733	0	0	0	0	0	0	0	0	0	0	0	0	0	0.00475971	0	0	0	0	0	0	0	0	0.000232155	0	0	0	0	0	0	0	0	0	0	0.0174657	0.000657596	0.0101325	0	0	0	0
0	0	0	0	0	0	0	0	0	0	0	0	0	0	0	0	0	0	0	0	0	0	0	0	0	0.0110172	0.00540612	0.01295	0	0	0	0	0	0	0.0027052	0	0	0	0	0	0	0	0	0.00423683	0.00715808	0.0345734	0.0257979	0.0348067	0.0199529	0.00775569
0	0	0	0	0	0	0	0	0	0.00678619	0	0	0	0	0	0	0	0	0	0	0	0	0	0	0	0.0114493	0.00470937	0.012328	0	0	0	0	0.0167055	0	0.00712257	0	0	0	0	0	0	0	0	0.0232012	0.00342175	0.00428809	0	0	0	0
0	0	0	0	0	0	0	0	0	0	0	0	0	0	0	0	0	0	0	0	0	0	0	0	0	0.0181968	0.0198741	0.00106314	0	0	0	0	0	0	0.000372804	0	0	0	0	0	0	0	0	0	0	0	0.019541	0	0	0
0	0	0	0	0	0	0	0	0	0	0	0	0	0	0	0	0	0	0	0	0	0	0	0	0	0.00761466	0.00841822	0.0169747	0	0	0	0	0.0123506	0	0.00421162	0	0	0	0	0	0	0	0	0	0	0	0	0	0	0
0	0	0	0	0	0	0	0	0	0.00192982	0	0	0	0	0	0	0	0	0	0	0	0	0	0	0	0.00438405	0	0	0	0	0	0	0.00386519	0.00661138	0.00534851	0.00415976	0.00800769	0.0160978	0.0165009	0.0367324	0.0230251	0.00913302	0.0107839	0	0	0	0.00122639	0	0	0
0	0	0	0	0	0	0	0	0	0	0	0	0	0	0	0	0	0	0	0	0	0	0	0	0	0	0	0	0	0	0	0	0.0252988	0	0.00739042	0	0.00262077	0	0	0	0	0	0	0	0.00585464	0	0	0	0.00251775	0.00133452
0.00906525	0	0	0	0	0	0	0.049196	0	0.0158913	0	0	0	0	0	0	0	0	0	0	0	0	0	0	0	0	0	0.0230953	0	0	0	0	0.0126046	0.00910971	0.0254662	0.0197023	0.00235996	0	0	0.0120841	0	0	0	0	0.000322159	0	0	0	0.0183969	0
0	0	0	0	0	0	0	0	0	0	0	0	0	0	0	0	0	0	0	0	0	0	0	0	0	0.0179679	0.0159614	0.0341572	0	0	0	0.0101288	0.0127072	0	0	0.0374891	0	0	0.0119717	0.0116499	0	0	0	0	0	0	0.0459843	0	0.00719658	0
0.0137411	0	0	0	0	0	0	0.0301468	0	0.00691122	0	0	0	0	0	0	0	0	0	0	0	0	0	0	0	0	0.0131819	0.00633499	0	0	0	0	0.00275152	0.0162299	0.0115421	0.0314368	0.00278625	0	0	0.0090849	0	0	0	0	0.00399423	0	0	0	0.0238452	0.00851745
0	0	0	0	0	0	0	0	0	0	0	0	0	0	0	0	0	0	0	0	0	0	0	0	0	0	0	0.0341118	0	0	0	0	0	0	0	0	0	0	0	0	0	0	0	0	0	0	0	0	0	0
0	0	0	0	0	0	0	0	0	0	0	0	0	0	0	0.00149744	0	0	0	0	0	0	0	0	0.00706888	0	0	0	0	0	0.0107685	0.000670108	0	0	0	0	0	0	0.00143668	0.00803521	0	0	0	0	0	0	0	0	0	0
0.00355309	0.0176737	0.00441862	0.00165476	0.00137512	0.00945151	0.00293382	0.00272403	0.00392535	0.0053519	0.00992887	0.0117493	0	0	0.0119833	0	0	0.0123674	0	0	0.00444595	0	0.00256269	0.0135672	0	0.0158433	0	0	0	0	0	0	0	0	0	0	0	0	0	0	0	0	0	0	0	0	0.00226547	0	0.00131755	0
0.00627878	0	0	0.00141277	0.00291943	0.00980778	0.0090211	0.003807	0.00327133	0.0150657	0.00197486	0.00349753	0	0	0	0	0	0	0	0	0	0	0.0102832	0.00501767	0	0.0221843	0.00285992	0.0235461	0	0	0	0	0	0	0	0	0	0	0	0	0	0	0	0	0	0	0.00169565	0	0.00563141	0
0	0	0	0	0	0	0	0.0175052	0	0	0	0	0	0	0	0	0	0	0	0	0	0	0	0	0	0.00601368	0.00452193	0.00349254	0	0	0	0	0.000942557	0.0132638	0.0037749	0	0	0	0	0	0	0	0	0.00300519	0.00526464	0	0	0	0.0123922	0
0	0	0	0	0	0	0	0	0	0	0	0	0	0	0	0	0	0	0	0	0	0	0	0	0	0.00735604	0.00507116	0.0106151	0	0	0	0	0.0101546	0	0.000602813	0	0	0	0	0	0	0	0	0.00204933	0.00289231	0	0.0124151	0	0.00461115	0
0	0	0	0	0	0	0	0	0	0	0	0	0	0	0	0	0	0	0	0	0	0	0	0	0	0.0132221	0.0220912	0.00172117	0	0	0	0	0.0110569	0	0.0033029	0	0	0	0	0	0	0	0	0	0	0	0	0	0	0
3.68772e-06	0	0	0	0	0	0	0.0245222	0	0.00437522	0	0	0	0	0	0	0	0	0	0	0	0	0	0	0	0.00679041	0.00301983	0.0191086	0	0	0	0	0.00268824	0.00293717	0.00541821	0.00767224	0.00932621	0	0	0.015307	0.00992972	0	0	0	0	0	0	0	0	0
0.0097054	0.00728119	0	0.0029198	0.00133044	0	0.000679932	0.0236375	0	0.00233369	0	0	0	0	0.00435105	0	0	0.00396351	0.0177004	0	0	0	0	0	0	0	0	0.00342739	0	0	0	0	0.00386737	0.00213007	0.000919468	0.0083934	0.00194162	0	0	0.00107151	0.0193658	0.000443111	0.00618698	0	0.00488138	0	0	0.0163775	0.000967626	0.00379917
0	0	0	0.0025524	0	0	0.012346	0.013393	0	0.0154406	0	0	0	0	0	0	0	0.0159143	0	0	0	0	0	0	0	0	0	0	0	0	0	0	0.0074573	0	0	0.0121493	0.00209276	0	0	0.0112565	0	0	0	0	0	0	0	0	0.0205623	0
0	0	0	0	0	0	0	0.0162691	0	0.00305332	0	0	0	0	0	0	0	0	0	0	0	0	0	0	0	0	0	0	0	0	0	0	0.0135906	0	0	0.0100377	0	0	0	0.00931217	0	0	0	0	0	0	0	0	0	0
0	0	0	0	0	0	0	0	0	0	0	0	0	0	0	0.00559756	0	0	0	0	0	0	0	0	0.0100023	0	0	0	0	0.0214777	0.0037026	0.00855755	0	0	0	0	0	0.0262339	0	0	0	0	0	0	0	0	0	0	0	0
0	0	0	0	0	0	0	0.0257988	0	0.0243984	0	0	0.00597961	0	0	0.0150686	0.0476725	0	0	0.0245289	0	0.0307661	0.00705923	0.0319758	0.0151065	0	0	0	0	0	0	0	0	0	0	0	0	0	0	0	0	0	0	0.0108056	0.0205187	0.00872388	0	0	0	0
0.0248067	0	0	0	0	0	0	0.0375283	0	0.0283456	0	0.0104571	0.0142562	0	0	0.0112683	0.0101028	0	0	0.0202925	0	0.0132381	0.0191163	0.0152586	0.0223883	0	0	0	0	0	0	0.0118433	0	0	0	0	0	0	0	0	0	0	0	0.00360806	0.00951172	0.0147671	0	0	0.0201553	0
0	0	0	0	0	0	0	0	0	0.00330771	0	0	0	0	0	0	0	0	0	0	0	0	0	0	0.00278338	0	0	0	0	0	0	0.00314441	0	0	0	0	0	0	0	0.0120635	0	0	0	0.00442202	0.0196962	0.00716856	0	0	0.0156422	0
0	0	0	0	0	0	0	0	0	0	0	0	0	0	0	0.00830974	0	0	0	0	0	0	0	0	0	0	0	0	0	0	0	0	0	0	0	0	0	0	0	0	0	0	0	0.00669567	0.0049663	0	0	0	0.00592444	0
0	0	0	0	0	0	0	0	0	0	0	0	0	0	0	0.00333399	0	0	0	0	0	0	0	0	0.000717704	0	0.0150313	0.00658045	0	0.000539281	0.000968051	0.000349007	0.00745165	0	0.00351159	0	0.00858854	0.00596739	0.0147388	0.0136095	0.00917071	0.0112752	0.00729996	0	0	0	0	0	0	0
0	0	0	0	0	0	0	0.0114996	0	0	0	0	0	0	0	0	0	0	0	0	0	0	0	0	0	0.0175337	0.0132951	0.0031767	0	0	0	0	0.00578363	0	0.00217643	0	0	0	0	0	0	0	0	0.00168276	0.0155485	0	0	0	0	0
0.0139187	0	0	0	0	0	0	0.0319295	0	0.0296311	0	0	0	0	0	0	0	0	0	0	0	0	0	0.0212721	0	0.00457837	0.011714	0.00411452	0	0	0	0	0.00161723	0.000772337	0.00147682	0.00749059	0	0	0	0	0	0	0	0.0210746	0.0055634	0.00319081	0	0	0.0155195	0
0	0	0	0	0	0	0	0	0	0	0	0	0	0	0	0	0	0	0	0	0	0	0	0	0	0	0	0	0	0	0	0	0.00565927	0	0	0.00196761	0	0	0	0.0128971	0	0	0	0	0	0	0	0	0	0
0	0	0	0	0	0	0	0	0	0	0	0	0	0	0	0	0	0	0	0	0	0	0	0	0	0	0	0	0	0	0	0	0.0144543	0	0	0.00851043	0	0	0	0.00729104	0	0	0	0	0	0	0	0	0	0
0	0	0	0	0	0	0	0	0	0	0	0	0	0	0	0	0	0	0	0	0	0	0	0	0	0	0	0	0	0	0	0	0.0175267	0	0	0.00511175	0	0	0	0.0106679	0	0	0	0	0	0	0	0	0	0
0	0	0	0	0	0	0	0	0	0	0	0	0	0	0	0.0109294	0	0	0	0	0	0	0.0199435	0.0343431	0	0	0	0	0	0	0	0	0	0	0	0	0	0	0	0	0	0	0	0.00245929	0.00441485	0.0146184	0	0	0	0
0	0	0	0	0	0	0	0	0	0	0	0	0.000263145	0	0	0.0184223	0.0013271	0	0	0	0	0	0	0.00548541	0.00338731	0	0	0	0	0	0	0	0	0	0	0	0	0	0	0	0	0	0	0.00343954	0.0154785	0	0	0	0	0
0	0	0	0	0	0	0	0	0	0	0	0	0	0	0	0.00685816	0	0	0	0	0	0	0	0	0	0	0	0	0	0	0	0	0	0	0	0	0	0	0	0	0	0	0	0	0.00808801	0	0	0	0	0
0	0	0	0	0	0	0	0	0	0	0	0	0	0	0	0.00736672	0	0	0	0	0	0	0	0	0	0	0	0	0	0.00247207	0	0	0	0	0	0	0	0.00341864	0	0	0	0.00188754	0	0	0	0	0	0	0	0
0	0	0	0	0	0	0	0	0	0	0	0	0	0	0	0.00124886	0	0	0	0	0	0	0	0	0	0	0	0	0	0.00553062	5.91451e-05	0	0	0	0	0	0	0	0.0314673	0	0	0	0	0	0	0	0	0	0	0
0	0	0	0	0	0	0	0	0	0	0	0	0	0	0	0.0123238	0	0	0	0	0	0	0	0	0.00242039	0	0	0	0	0	0	0	0	0	0	0	0	0	0	0	0	0	0	0.00368809	0.00443119	0.0235836	0	0	0	0
0	0	0	0	0	0	0	0	0	0	0	0	0	0	0	0	0	0	0	0	0	0	0	0	0.013515	0	0	0	0	0	0	0.0136133	0	0	0	0	0	0	0	0	0	0	0	0	0.00175369	0	0	0	0	0
0	0	0	0	0	0	0.000517525	0	0	0	0	0	0	0	0	0	0	0	0	0	0	0	0	0	0	0	0	0	0	0	0	0	0	0	0	0	0	0	0	0	0	0	0	0	0	0	0	0	0	0
0	0	0	0	0	0	0	0	0	0	0	0	0	0	0	0	0	0	0	0	0	0	0	0	0	0	0	0	0	0	0	0	0	0	0	0	0	0	0	0	0	0	0	0	0	0	0	0	0	0
0	0	0	0	0	0	0	0	0	0	0	0	0	0	0	0.00140255	0	0	0	0	0	0	0	0	0.00646828	0	0	0	0	0	0	0	0	0	0	0	0	0	0	0	0	0	0	0	0	0	0	0	0	0
0	0	0	0	0	0	0	0	0	0	0	0	0	0	0	0.00489304	0	0	0	0	0	0	0	0	0.0037215	0	0	0	0	0	0	0	0	0	0	0	0	0	0	0	0	0	0	0	0	0	0	0	0	0
0	0.00388682	0	0.0193683	0.0120543	0	0.0205929	0	0	0.00678029	0	0	0	0	0.00116224	0	0	0.0154183	0	0	0	0	0	0	0.00395822	0	0	0	0	0	0	0	0.00469918	0	0	0.00723268	0	0	0	0	0	0	0	0	0	0	0	0	0	0
0	0	0	0	0	0	0	0	0	0	0	0	0	0	0	0.00986771	0	0	0	0	0	0	0	0	0.00784334	0	0	0	0	0	0	0	0	0	0	0	0	0	0	0	0	0	0	0	0	0	0	0	0	0
0.0100816	0.00728921	0.00523045	0.000447623	0.00849173	0.00329001	0.00313658	0.000832421	0.0054874	0.00158421	0.0124243	0.00953665	0.000164278	0.00554364	0.00653442	0.00867414	0.00500293	0.00152389	0.00430279	0.00307138	0.0138862	0.00498645	0.00665052	0.00266649	0	0	0	0	0	0	0	0	0	0	0	0	0	0	0	0	0	0	0	0.014076	0.011145	0	0	0	0.0100524	0
0.00210302	0.00204205	0.00923604	0.00718527	0.00161202	0.00191081	0.00610947	0.0013624	0.00657515	0.00920211	0.00429081	0.00967136	0.00638377	0.00618082	0.00202565	0	0	0.00191341	0.000614032	0.00137663	0.00824457	0	0.00424552	0.0114282	0	0	0	0	0	0	0	0	0	0	0	0	0	0	0	0	0	0	0	0	0.00184898	0	0	0	0.00364365	0
0.00411764	0.00291589	0.00320325	0.002825	0.00653083	0.00853585	0.0082339	0.00714072	0.00880321	0.00802288	0.00112825	0.0200638	0.000536965	0	0.00625221	0	0	0.00717902	0.00830529	0	0.00236285	0	0.00161967	0.0166507	0	0	0	0	0	0	0	0	0	0	0	0	0	0	0	0	0	0	0	0	0.00147196	0	0.0040047	0	0.0117024	0
0.0103318	0.00153669	0.00405328	0.00482823	0.00240223	5.87745e-05	0.00281722	0.0228578	0.00230945	0.00621343	0.00476329	0.00729144	0.0117707	0.00613547	0.000984781	0	0	0.00572257	0.0136952	0	0.00693153	0	0.0186623	0.0232724	0	0	0	0	0	0	0	0	0	0	0	0	0	0	0	0	0	0	0	0.00850819	0.00432807	0.023005	0	0	0.0163924	0.0106209
0	0	0	0	0.00878561	0.00113798	0.00967507	0.00571889	0.00915796	0.00696816	0.0265312	0.00149332	0	0	0	0	0	0.0160298	0	0	0.0101208	0	0.0109826	0.0236935	0	0	0	0	0	0	0	0	0	0	0	0	0	0	0	0	0	0	0	0	0.00543627	0	0.00964466	0	0.0166446	0
0	0	0	0.00212128	0.00175051	0	0.00161536	0.0123281	0.0140896	0.00173075	0.00290713	0.00195377	0	0	0	0	0	0.00710442	0	0	0.0126571	0	0.00803728	0.0160937	0	0	0	0	0	0	0	0	0	0	0	0	0	0	0	0	0	0	0	0.0108183	0.000700372	0	0	0	0.00514901	0.000960418
0	0	0	0	0	0	0	0.0200627	0	0	0	0	0	0	0	0	0	0	0	0	0	0	0	0	0	0.0101347	0	0.000446739	0	0	0	0	0	0	0	0	0	0	0	0	0	0	0	0	0.00330649	0	0	0	0	0
0	0	0	0	0	0	0	0	0	0	0	0	0	0	0	0	0	0	0	0	0	0	0	0	0	0	0	0	0	0	0	0	0	0	0	0	0	0	0	0	0	0	0	0.0136341	0.00427776	0	0.00273678	0	0.026936	0.006254
0	0	0	0	0	0	0	0	0	0	0	0	0	0	0	0.0023055	0	0	0	0	0	0	0	0	0.00615867	0	0	0	0	0	0	0	0	0	0	0	0	0	0	0	0	0	0	0	0	0	0	0	0	0
0	0	0	0	0	0	0	0	0	0.0100283	0	0	0	0	0	0	0	0.0111295	0	0	0	0	0	0	0.00156111	0	0	0	0	0	0	0	0.0123695	0	0	0	0	0	0	0.0137621	0	0	0	0	0	0	0	0	0	0
0	0	0	0	0	0	0	0	0	0.00485768	0	0	0	0	0	0	0	0	0	0	0	0	0	0	0	0	0	0	0	0	0	0	0.0064934	0	0	0.0140639	0.0022192	0	0	0.00842035	0	0	0	0	0	0	0	0	0	0
0	0	0	0	0	0	0	0	0	0	0	0	0	0	0	0	0	0	0	0	0	0	0	0	0.00742423	0	0	0	0	0	0	0	0.0190673	0	0	0	0	0	0	0	0	0	0	0	0	0	0	0	0	0
0	0	0	0	0	0	0	0	0	0	0	0	0	0	0	0	0	0	0	0	0	0	0	0	0.00891566	0	0	0	0	0	0	0	0.0037427	0	0.00943151	0.0174977	0.00498676	0.00838875	0	0.00435409	0	0.0172311	0	0	0	0	0	0	0	0
0	0	0	0	0	0	0	0	0	0	0	0	0	0	0	0	0	0	0	0	0	0	0	0	0.0130888	0	0	0	0	0.00995172	0.00788744	0.00578537	0.018674	0	0	0.00934333	0	0.00302077	0.00642627	0.00111195	0	0.00361018	0	0	0	0	0.00112059	0	0	0
0.0026162	0	0	0	0	0	0	0.00320661	0	0.00617574	0	0.00272975	0	0	0	0	0	0	0	0	0	0	0.001848	0	0	0.00179728	0.0074268	0.00715465	0.00181754	0	0	0	0.00455146	0.0075944	0.00922758	0.0147531	0.00911932	0	0	0.0107207	0.0124761	0.0151535	0	0	0	0	0	0	0	0
0.00828793	0	0	0	0	0	0	0.00495365	0	0.00990793	0	0	0	0	0	0	0	0	0	0	0	0	0	0	0	0.0378323	0.0145879	0.0118232	0.00583002	0	0	0.00677842	0.00227994	0.00870597	0.00373212	0.00946238	0	0	0	0.00590403	0	0	0	0	0	0	0	0	0	0
0	0	0	0.00892245	0	0	0.0150273	0	0	0	0	0	0	0	0.00667098	0	0	0.0053641	0	0	0	0	0	0	0	0	0	0	0	0	0	0	0	0	0	0	0	0	0	0	0	0	0	0	0.0130688	0	0	0	0	0
0	0	0	0	0	0	0	0	0	0	0	0	0	0	0	0	0	0	0	0	0	0	0	0	0	0	0	0	0	0	0	0	0	0	0	0	0	0	0	0	0	0	0	0	0	0	0	0	0	0
0	0	0	0.00722921	0	0	0.00187575	0	0	0	0	0	0	0	0	0	0	0	0	0	0	0	0	0	0	0	0	0	0	0	0	0	0.00314741	0	0	0	0	0	0	0	0	0	0	0	0.00492086	0	0	0	0.00310373	0.00147605
0	0	0	0	0	0	0	0	0	0	0	0	0	0	0	0	0	0	0	0	0	0	0	0	0	0	0	0	0	0	0	0	0	0	0	0	0	0	0	0	0	0	0	0	0.0081722	0	0	0	0.00656062	0.000259974
0	0	0	0	0	0	0	0	0	0	0	0	0	0	0	0	0	0	0	0	0	0	0	0	0	0	0	0.0179243	0	0	0	0	0.00796058	0	0.00617298	0	5.36943e-05	0	0	0.00707711	0	0	0	0	0.00666436	0	0	0.00645935	5.86321e-05	0.00891811
0.0113224	0.00664844	0.00594775	0	0	0.0116547	0	0.0105551	0	0.0106425	0	0.0126088	0.021403	0	0	0	0	0	0	0	0	0	0.009958	0.0198243	0	0.0195166	0.0189931	0.00577681	0	0	0	0	0.00527007	0	0.00514239	0	0	0	0	0	0	0	0	0.00194376	0.00761237	0.00409331	0	0	0.012825	0
0	0	0	0	0	0	0.00333519	0	0.0153206	0.00339501	0.00656898	0.0247888	0.00233116	0.0229233	0	0.024472	0.0268727	4.03884e-05	0.0133555	0.0262862	0.00633975	0.00179255	0.000449973	0.0186606	0	0	0	0	0	0	0	0	0	0	0	0	0	0	0	0	0	0	0	0.00623321	0.00726095	0	0	0	0	0
0	0	0	0	0	0	0.00891209	0	0.0121594	0.00166087	0.00172902	0.00605245	0.00309467	0	0	0.00432456	0.0107053	0.00645586	0	0.00337047	0.0188497	0.0202368	0.00895345	0.0198683	0	0	0	0	0	0	0	0	0	0	0	0	0	0	0	0	0	0	0	0.00278869	0.00550598	0	0	0	0	0
0	0	0	0	0	0	0	0	0	0	0	0	0.0249674	0	0	0.00646435	0.0275866	0	0	0.0118326	0.00821068	0.00448129	0.0270197	0.0276179	0	0	0	0	0	0	0	0	0	0	0	0	0	0	0	0	0	0	0	0.0170658	0.0277856	0	0	0	0	0
0.00373837	0	0	0	0	0	0.0094317	0	0	0.00765096	0.00338181	0.0186844	0.0100199	0.0103865	0.0176364	4.92384e-05	0.00134352	0.00177217	0.00545143	0.00519375	0.0203452	0.00329517	0.00123592	0.0163167	0	0	0	0	0	0	0	0	0	0	0.0189832	0	0	0	0	0	0	0.0140019	0	0	0	0	0	0	0	0
0.00215111	0.00285729	0.0142458	0.00552256	0.00134866	0.0114124	0.00303048	0.00918931	0.0150024	0.010001	0.011466	0.0421733	0.0393857	0.00842577	0.014923	0.00133943	0.00530774	0.00557974	0.00444806	0.00764793	0.00520652	0.00527356	0.0145968	0.00422314	0	0	0	0	0	0	0	0	0	0	0	0	0	0	0	0	0	0	0	0	0	0	0	0	0	0
0.00185957	0.0196452	0.00601353	0	0	0	0.00490011	0	0	0	0.00698258	0	0.0802315	0.00639081	0.00139893	0.00328493	0.00327911	0.0100109	0.00721326	0.0153171	0.0445635	0.0043813	0.00716804	0.0537242	0	0	0	0	0	0	0	0	0	0	0	0	0	0	0	0	0	0	0	0	0	0	0	0	0	0
0.00134279	0.0142179	0.00647221	0.00986519	0.000522298	0.00811617	0.0186567	0.0190322	0.00653635	0.0156023	0.00564626	0.00849848	0.0134007	0.0186252	0.00762643	0	0	0.0182957	0.014817	0	0.0103082	0	0.0152233	0.00531519	0	0	0	0	0	0	0	0	0	0	0	0	0	0	0	0	0	0	0	0.00517874	0.00449902	0.0089326	0	0.00450445	0.000266113	0.00473921
0.000786621	0	0	0.0112084	0.00278355	0.0118895	0.0130797	0.0282779	0.00821677	0.0111473	0.0180377	0.011759	0	0	0	0	0	0.031178	0	0	0.00935729	0	0.0103741	0.0004431	0	0	0	0	0	0	0	0	0	0	0	0	0	0	0	0	0	0	0	0.00269983	0.0269375	0.00800457	0	0.000584377	0.00146746	0.000262545
0	0	0	0	0	0	0	0	0	0.00962852	0.00646077	0.0111834	0	0	0	0	0	0	0	0	0.00243605	0	0.011964	0.00412184	0	0	0	0	0	0	0	0	0	0	0	0	0	0	0	0	0	0	0	0.00944204	0.0097418	0.00719799	0.00189922	0.000333212	0.0376617	0.00156132
0	0	0	0	0	0	0	0	0	0	0	0	0	0	0	0	0	0	0	0	0	0	0	0	0	0	0	0	0	0	0	0	0	0	0	0	0	0	0	0	0	0	0	0	0.0230731	0	0	0	0.00765027	0
0	0	0	0	0	0	0	0.0124689	0	0.0150041	0	0	0	0	0	0	0	0	0	0	0	0	0	0	0	0.0253229	0	0.0248024	0	0	0	0	0	0	0	0	0	0	0	0	0	0	0	0	0	0	0	0	0.0207764	0
0	0	0	0	0	0	0	0	0	0	0	0	0	0	0	0	0	0	0	0	0	0	0	0	0	0	0	0	0	0	0	0	0	0	0	0	0	0	0	0	0	0	0	0.00547633	0.00528997	0	0	0	0.0163792	0.00242149
0	0	0	0	0	0	0	0	0	0	0	0	0	0	0	0	0	0	0	0	0	0	0	0	0	0	0	0	0	0	0	0	0	0	0	0	0	0	0	0	0	0	0	0	0	0	0	0	0	0
0	0	0	0	0	0	0	0	0	0	0	0	0	0	0	0	0	0	0	0	0	0	0	0	0	0	0	0	0	0	0	0	0	0	0	0	0	0	0	0	0	0	0	0	0	0	0	0	0	0
0	0	0	0	0	0	0	0	0	0	0	0	0	0	0	0	0	0	0	0	0	0	0	0	0	0	0	0	0	0	0	0	0	0	0	0	0	0	0	0	0	0	0	0	0	0	0	0	0	0
0	0	0	0	0	0	0	0	0	0	0	0	0	0	0	0	0	0	0	0	0	0	0.0471646	0	0	0	0	0	0	0	0	0	0	0	0	0	0	0	0	0	0	0	0	0	0	0	0	0	0	0
0	0	0	0	0	0	0	0	0	0	0	0	0	0	0	0	0	0	0	0	0	0	0	0	0	0	0	0	0	0	0	0	0	0	0	0	0	0	0	0	0	0	0	0	0	0	0	0	0	0
0	0	0	0	0.0112101	0	0.0347908	0	0.0568962	0	0.0286726	0	0	0	0	0	0	0.00173517	0	0	0.0142871	0	0.00702902	0.00655267	0	0	0	0	0	0	0	0	0	0	0	0	0	0	0	0	0	0	0	0	0	0	0	0	0	0
0	0	0	0	0.00163727	0	0.0155962	0	0.0456737	0.0197845	0.0608993	0.0206475	0	0	0	0	0	0.0358372	0.0543989	0.00952584	0.0280702	0.00419015	0.00677258	0.00300792	0	0	0	0	0	0	0	0	0	0	0	0	0	0	0	0	0	0	0	0	0	0	0	0	0	0
0	0	0	0	0	0	0.16488	0	0	0	0.0366721	0	0	0	0	0	0	0	0	0	0.0420694	0	0.0319271	0	0	0	0	0	0	0	0	0	0	0	0	0	0	0	0	0	0	0	0	0	0	0	0	0	0	0
0	0	0	0	0.145508	0	0.0489308	0	0.0039258	0	0.0139004	0	0	0	0	0	0	0.0130107	0	0	0.0348815	0.00154435	0.015315	0.00615187	0	0	0	0	0	0	0	0	0	0	0	0	0	0	0	0	0	0	0	0	0	0	0	0	0	0
0	0	0	0	0	0	0	0	0	0	0.0262727	0	0	0	0	0	0	0	0	0	0.00129041	0	0.0382679	0.036879	0	0	0	0	0	0	0	0	0	0	0	0	0	0	0	0	0	0	0	0	0	0	0	0	0	0
0	0	0	0	0.0011905	0.00317524	0.0568802	0	0.0187155	0.0117924	0.00370966	0.0193027	0	0	0	0	0.0115057	0.0332094	0.0125295	0.00997144	0.0108892	0.0212019	0.015998	0.0215859	0	0	0	0	0	0	0	0	0	0	0	0	0	0	0	0	0	0	0	0	0	0	0	0	0	0
0	0	0	0	0.0444862	0	0.0490774	0	0.0624729	0	0.0545033	0.143673	0	0	0	0	0	0.015013	0	0.00288887	0.0103536	0.00334206	0.00652197	0.00143361	0	0	0	0	0	0	0	0	0	0	0	0	0	0	0	0	0	0	0	0	0	0	0	0	0	0
0	0	0	0	0	0	0	0	0	0	0	0	0	0	0	0	0	0	0	0	0	0	0	0	0	0	0	0	0	0	0	0	0	0	0	0	0	0	0	0	0	0	0	0	0	0	0	0	0	0
0	0	0	0	0	0	0	0	0	0	0	0	0	0	0	0	0	0	0	0	0	0	0	0	0	0	0	0	0	0	0	0	0	0	0	0	0	0	0	0	0	0	0	0	0	0	0	0	0	0
0	0	0	0	0	0	0	0	0	0	0	0	0	0	0	0	0	0	0	0	0	0	0	0	0	0	0	0	0	0	0	0	0	0	0	0	0	0	0	0	0	0	0	0	0	0	0	0	0	0
0	0	0	0	0	0	0	0	0	0	0	0	0	0	0	0	0	0	0	0	0	0	0	0	0	0	0	0	0	0	0	0	0	0	0	0	0	0	0	0	0	0	0	0	0	0	0	0	0	0
0	0	0	0	0	0	0	0	0	0	0	0	0	0	0	0	0	0	0	0	0.0147498	0	0.0220916	0	0	0	0	0	0	0	0	0	0	0	0	0	0	0	0	0	0	0	0	0	0	0	0	0	0	0
0	0	0	0	0	0	0.0223492	0	0	0	0.0825373	0	0	0	0	0	0	0.114633	0	0	0.049489	0	0.00381226	0.0218197	0	0	0	0	0	0	0	0	0	0	0	0	0	0	0	0	0	0	0	0	0	0	0	0	0	0
0	0	0	0	0.00416677	0	0.00496183	0	0.0123248	0	0.0024545	0	0	0	0	0	0	0.00847096	0.0553827	0.0278527	0.0176334	0.0113932	0.00111413	0.00907655	0	0	0	0	0	0	0	0	0	0	0	0	0	0	0	0	0	0	0	0	0	0	0	0	0	0
0	0	0	0	0	0	0.0039259	0	0.00918114	0	0.0111453	0	0	0	0	0	0	0.00970893	0	0	0.0172157	0.0250241	0.0294723	0.00830698	0	0	0	0	0	0	0	0	0	0	0	0	0	0	0	0	0	0	0	0	0	0	0	0	0	0
0	0	0	0	0.0141064	0	0.00113893	0	0.000862337	0	0.022236	0.0032776	0	0	0	0	0	0.00971967	0.0998584	0.00435627	0.050535	0.0173919	0.00924336	0.0109109	0	0	0	0	0	0	0	0	0	0	0	0	0	0	0	0	0	0	0	0	0	0	0	0	0	0
0	0	0	0	0.0035363	0	0.000859359	0	0.0125981	0.00447147	0.0145052	0.00368542	0	0	0	0	0	0.000530544	0.00202307	0.0357676	0.0217999	0.00195441	0.00951957	0.0673636	0	0	0	0	0	0	0	0	0	0	0	0	0	0	0	0	0	0	0	0	0	0	0	0	0	0
0	0	0.015982	0.00250547	0.0046226	0.00339114	0.0201838	0.0303584	0.0300384	0.0488588	0.00633848	0.00764624	0	0	0	0	0.059594	0.036312	0.0306372	0.0144687	0.0040504	0.0453632	0.0026444	0.00192516	0	0	0	0	0	0	0	0	0	0	0	0	0	0	0	0	0	0	0	0	0	0	0	0	0	0
0	0	0	0	0	0	0	0	0	0	0	0	0	0	0	0	0	0	0	0	0	0	0	0	0	0	0	0.000838915	0	0.00061225	0	0	0	0	0.00349171	0	0	0.00604063	0.0085375	0	0.00961014	0.00310464	0.00244347	0	0	0	0	0	0	0
0	0	0	0	0	0	0	0	0	0	0	0	0	0	0	0	0	0	0	0	0	0	0	0	0	0	0.00458908	0.0303354	0	0.00539562	0.00962821	0	0	0	0.0181558	0	0.0186823	0.00755302	0.0191324	0	0.024914	0.0082654	0.0239414	0	0	0	0	0	0	0
0	0	0	0	0	0	0	0	0	0	0	0	0	0	0	0	0	0	0	0	0	0	0	0	0.0763037	0.0799518	0	0	0	0	0.00732161	0.0218289	0.0258127	0	0	0.0111171	0.0447877	0	0.0196825	0.00324773	0	0	0.00530727	0	0	0	0	0	0	0
0	0	0	0	0	0	0	0	0	0	0	0	0	0	0	0	0	0	0	0	0	0	0	0	0	0	0.00675598	0.0112698	0	0.00507693	0	0	0	0	0.00144554	0	0.00536459	0.0177159	0.0092098	0	0.00857042	0.00315222	0.00785368	0	0	0	0	0	0	0
0	0	0	0	0	0	0	0	0	0	0	0	0	0	0	0	0	0	0	0	0	0	0	0	0.0314627	0.0321829	0	0	0	0	0.00242508	0.00610102	0.00959336	0	0	0.00345383	0.0158681	0	0.0133915	0.00550484	0	0	0.0140739	0	0	0	0	0	0	0
0	0	0	0	0	0	0	0	0	0	0	0	0	0	0	0	0	0	0	0	0	0	0	0	0	0	0	0	0	0.00160553	0	0	0	0	0.00190956	0	0	0.00439049	0.0181253	0	0.00620187	0.0156605	0.0120966	0	0	0	0	0	0	0
0	0	0	0	0	0	0	0	0	0	0	0	0	0	0	0	0	0	0	0	0	0	0	0	0.0165965	0.0109397	0	0	0	0.000559018	0.00570296	0.0211872	0.0222204	0	0	0.013763	0.00898057	0.0122759	0.00188744	0.0327634	0.0108307	0.013587	0.00472154	0	0	0	0	0	0	0
0	0	0	0	0	0	0	0	0	0	0	0	0	0	0	0	0	0	0	0	0	0	0	0	0	0	0	0.0172812	0	0.00329364	0	0	0	0	0.00149236	0	0	0.00148279	0.0118888	0	0.0172243	0.00927745	0	0	0	0	0	0	0	0
0	0	0	0	0	0	0	0	0	0	0	0	0	0	0	0	0	0	0	0	0	0	0	0	0	0	0	0	0	0	0	0	0	0	0.0237826	0	0	0.00975101	0	0	0	0.000728816	0	0	0.0016372	0	0	0	0	0
0	0	0	0	0	0	0	0	0	0	0	0	0	0	0	0	0	0	0	0	0	0	0	0	0	0	0	0.0259843	0	0.00578617	0	0	0	0	0.0166727	0	0	0.00349587	0.0211857	0	0.0123965	0.00562785	0	0	0	0	0	0	0	0
0	0	0	0	0	0	0	0	0	0	0	0	0	0	0	0	0	0	0	0	0	0	0	0	0.0291222	0.031294	0.0103593	0.0229139	0	0.0227935	0.0364306	0.0102761	0.0183156	0	0.0171823	0.0124585	0.000124666	0.0214458	0.0247739	0.0025806	0.0121537	0.0104205	0.00652723	0	0	0	0	0	0	0
0	0	0	0	0	0	0	0	0	0	0	0	0	0	0	0	0	0	0	0	0	0	0	0	0.0127223	0.00498031	0	0	0	0	0.00384945	0.0142007	0.0180852	0	0	0.00567495	0.0114605	0	0.00915384	0.0128097	0	0	0.000285652	0	0	0	0	0	0	0
0	0	0	0	0	0	0	0	0	0	0	0	0	0	0	0	0	0	0	0	0	0	0	0	0	0	0.00626936	0.0020289	0	0.0414388	0.0143581	0	0	0.00410761	0.00741922	0	0.00631339	0.00633152	0.0258083	0	0.00111374	0.00848142	0.019593	0	0.00696357	0	0	0	0	0
0	0	0	0	0	0	0	0	0	0	0	0	0	0	0	0	0	0	0	0	0	0	0	0	0.00275209	0.012219	0.00513282	0.02128	0	0.0310412	0.0102594	0	0.0287643	0	0	0	0.0160312	0.0160869	0.0165633	0.00479833	0.0280406	0.00980432	0.0192172	0	0	0	0	0	0	0
0	0	0	0	0	0	0	0	0	0	0	0	0	0	0	0	0	0	0	0	0	0	0	0	0	0	0.00491177	0.0109475	0	0.00245237	0.00812263	0	0	0	0.00412897	0	0.00566568	0.0194058	0.00912307	0	0.0200234	0.00601696	0.00923946	0	0	0	0	0	0	0
0	0	0	0	0	0	0	0	0	0	0	0	0	0	0	0	0	0	0	0	0	0	0	0	0	0	0.000203237	0.00189771	0	0.0200875	0	0	0	0	4.35642e-05	0	0	0.00753799	0.00153637	0	0.00231058	0.0104288	0.0197743	0	0.00128918	0	0	0	0	0
0	0	0	0	0	0	0	0	0	0	0	0	0	0	0	0	0	0	0	0	0	0	0	0	0.00212992	0.0108498	0	0	0	0	0.00693751	0.00196489	0.0287677	0	0	0.0106931	0.00481553	0	0.00190376	0.0300631	0	0	0.00188925	0	0	0	0	0	0	0
0	0	0	0	0	0	0	0	0	0	0	0	0	0	0	0	0	0	0	0	0	0	0	0	0.0116647	0.00466109	0.0126472	0.0143392	0	0.00565847	0.00941499	0.00644816	0.0235212	0.0141382	0.00229128	0.0141371	0.00706198	0.0260661	0.0258824	0.0207614	0.00127436	0.00203561	0.00706024	0	0	0	0	0	0	0
0	0	0	0	0	0	0	0	0	0	0	0	0	0	0	0	0	0	0	0	0	0	0	0	0.022077	0.00589216	0.0137215	0.0175301	0	0.0118937	0.0266358	0.0158103	0.0159505	0	0.0157179	0.00917195	0.00661476	0.0161015	0.00938095	0.0151076	0.0102949	0.00664281	0.0145072	0	0	0	0	0	0	0
0	0	0	0	0	0	0	0	0	0	0	0	0	0	0	0	0	0	0	0	0	0	0	0	0	0	0.0170887	0.00699543	0	0.00926627	0.00620012	0	0	0.017776	0.00615966	0	0.000703805	0.0199036	0.0214042	0	0.00440832	0.000869726	0.0229881	0	0.0151896	0	0	0	0	0
0	0	0	0	0	0	0	0	0	0	0	0	0	0	0	0	0	0	0	0	0	0	0	0	0	0	0	0	0	0	0	0	0	0	0	0	0	0	0	0	0	0	0	0	0	0	0	0	0	0
0	0	0	0	0	0	0	0	0	0	0	0	0	0	0	0	0	0	0	0	0	0	0	0	0	0	0	0	0	0	0	0	0	0	0	0	0	0	0	0	0	0.0155383	0	0	0	0	0	0	0	0
0	0	0	0	0	0	0	0	0	0	0	0	0	0	0	0	0	0	0	0	0	0	0	0	0	0	0	0	0	0	0	0	0	0	0	0	0	0	0	0	0	0	0	0	0	0	0	0	0	0
0	0	0	0	0	0	0	0	0	0	0	0	0	0	0	0	0	0	0	0	0	0	0	0	0	0	0	0	0	0	0	0	0	0	0	0	0	0	0	0	0	0	0	0	0	0	0	0	0	0
0	0	0	0	0	0	0	0	0	0	0	0	0	0	0	0	0	0	0	0	0	0	0	0	0	0	0	0	0	0	0	0	0	0	0	0	0	0	0	0	0	0	0	0	0	0	0	0	0	0
0	0	0	0	0	0	0	0	0	0	0	0	0	0	0	0	0	0	0	0	0	0	0	0	0	0	0	0	0	0	0	0	0	0	0	0	0	0.00839038	0	0	0	0.00543552	0	0	0	0	0	0	0	0
0	0	0	0	0	0	0	0	0	0	0	0	0	0	0	0	0	0	0	0	0	0	0	0	0	0	0	0	0	0	0	0	0	0	0	0	0	0	0	0	0	0	0	0	0	0	0	0	0	0
0	0	0	0	0	0	0	0	0	0	0	0	0	0	0	0	0	0	0	0	0	0	0	0	0	0	0	0	0	0	0	0	0	0	0	0	0	0	0	0	0	0	0	0	0	0	0	0	0	0
0	0	0	0	0	0	0	0	0	0	0	0	0	0	0	0	0	0	0	0	0	0	0	0	0	0	0	0	0	0	0	0	0	0	0	0	0	0	0	0	0	0	0	0	0	0	0	0	0	0
0	0	0	0	0	0	0	0	0	0	0	0	0	0	0	0	0	0	0	0	0	0	0	0	0	0.00602808	0	0	0	0	0	0.0163001	0.00344597	0	0	0.00771798	0	0	0.00356343	0.00454231	0	0	0.0127996	0	0	0	0	0	0	0
0	0	0	0	0	0	0	0	0	0	0	0	0	0	0	0	0	0	0	0	0	0	0	0	0	0	0	0	0	0	0	0	0	0	0	0	0	0.0263129	0	0	0	0.0522301	0	0	0	0	0	0	0	0
0	0	0	0	0	0	0	0	0	0	0	0	0	0	0	0	0	0	0	0	0	0	0	0	0	0	0	0	0	0	0	0	0	0	0	0	0	0.0113797	0.00148048	0	0	0	0.0110828	0	0	0	0	0	0	0
0	0	0	0	0	0	0	0	0	0	0	0	0	0	0	0	0	0	0	0	0	0	0	0	0.00984525	0.000578687	0	0	0	0	0.00509667	0.0025441	0.00630034	0	0	0.0343522	0.0365153	0	0.0225695	0.000503185	0	0	0.0128507	0	0	0	0	0	0	0
0	0	0	0	0	0	0	0	0	0	0	0	0	0	0	0	0	0	0	0	0	0	0	0	0	0.0545062	0	0	0	0.000709426	0.000738696	0.0263361	0.0119018	0	0	0.0410275	0.0150481	0.0111369	0.0124717	0.000750851	0.0426329	0.0128089	0.00623155	0	0	0	0	0	0	0
0	0	0	0	0	0	0	0	0	0	0	0	0	0	0	0	0	0	0	0	0	0	0	0	0.0296946	0.0487659	0	0	0	0	0.00477772	0.006005	0.0435573	0	0	0.0140159	0.0179211	0	0.0174332	0.0079848	0	0	0.00802706	0	0	0	0	0	0	0
0	0	0	0	0	0	0	0	0	0	0	0	0	0	0	0	0	0	0	0	0	0	0	0	0	0	0	0	0	0	0	0	0	0	0	0	0	0	0	0	0	0	0	0	0	0	0	0	0	0
0	0	0	0	0	0	0	0	0	0	0	0	0	0	0	0	0	0	0	0	0	0	0	0	0	0	0	0	0	0	0	0	0	0	0	0	0	0	0	0	0	0	0	0	0	0	0	0	0	0
0	0	0	0	0	0	0	0	0	0	0	0	0	0	0	0	0	0	0	0	0	0	0	0	0	0	0	0	0	0	0	0	0	0	0	0	0	0	0	0	0	0	0	0	0	0	0	0	0	0
0	0	0	0	0	0	0	0	0	0	0	0	0	0	0	0	0	0	0	0	0	0	0	0	0	0	0	0	0	0	0	0	0	0	0	0	0	0	0	0	0	0	0	0	0	0	0	0	0	0
0	0	0	0	0	0	0	0	0	0	0	0	0	0	0	0	0	0	0	0	0	0	0	0	0	0	0	0	0	0	0	0	0	0	0	0	0	0	0	0	0	0	0	0	0	0	0	0	0	0
0	0	0	0	0	0	0	0	0	0	0	0	0	0	0	0	0	0	0	0	0.0573601	0	0.00316255	0.0398539	0	0	0	0	0	0	0	0	0	0	0	0	0	0	0	0	0	0	0	0	0	0	0	0	0	0
0	0	0	0	0	0	0.0152523	0	0.00135006	0	0.0339089	0	0	0	0	0	0	0.0197267	0	0	0.0284792	0	0.00425371	0.00471534	0	0	0	0	0	0	0	0	0	0	0	0	0	0	0	0	0	0	0	0	0	0	0	0	0	0
0	0	0	0	0	0	0	0	0	0	0	0	0	0	0	0	0	0	0	0	0	0	0	0	0	0	0	0	0	0	0	0	0	0	0	0	0	0	0	0	0	0	0	0	0	0	0	0	0	0
0	0	0	0	0.00135441	0	0.00504618	0	0.00284605	0.0232691	0.0101301	0.0090797	0	0	0	0	0	0.00847452	0	0.0133311	0.00749004	0.00310961	0.00833463	0.00439412	0	0	0	0	0	0	0	0	0	0	0	0	0	0	0	0	0	0	0	0	0	0	0	0	0	0
0	0	0	0	0	0	0	0	0	0	0	0	0	0	0	0	0	0	0	0	0	0	0	0	0	0	0	0	0	0	0	0	0	0	0	0	0	0	0	0	0	0	0	0	0	0	0	0	0	0
0	0	0	0	0	0	0.0165651	0	0	0	0.00254351	0	0	0	0	0	0	0	0	0	0.0174368	0	0.0364564	0.0200575	0	0	0	0	0	0	0	0	0	0	0	0	0	0	0	0	0	0	0	0	0	0	0	0	0	0
0	0	0	0	0	0	0	0	0	0	0	0	0	0	0	0	0	0	0	0	0	0	0	0	0	0	0	0	0	0	0	0	0	0	0	0	0	0	0	0	0	0	0	0	0	0	0	0	0	0
0	0	0	0	0	0	0	0	0	0	0	0	0	0	0	0	0	0	0	0	0	0	0	0	0	0	0	0	0	0	0	0	0	0	0	0	0	0.0180121	0	0	0	0.0178132	0	0	0.00832454	0	0	0	0	0
0	0	0	0	0	0	0	0	0	0	0	0	0	0	0	0	0	0	0	0	0	0	0	0	0	0	0	0	0	0	0	0	0	0	0.00964865	0	0	0.000579434	0	0	0	0.00420853	0	0.00908859	0.00389029	0	0	0	0	0
0	0	0	0	0	0	0	0	0	0	0	0	0	0	0	0	0	0	0	0	0	0	0	0	0	0	0	0	0	0	0	0	0	0	0	0	0	0	0	0	0	0	0	0	0	0	0	0	0	0
0	0	0	0	0	0	0	0	0	0	0	0	0	0	0	0	0	0	0	0	0	0	0	0	0	0	0	0.0214117	0	0.00439861	0	0	0	0	0.00902674	0	0	0.00936981	0.00804675	0	0.00715346	0.00585109	0.00960939	0	0	0	0	0	0	0
0	0	0	0	0	0	0	0	0	0	0	0	0	0	0	0	0	0	0	0	0	0	0	0	0	0	0	0.000726415	0	0.00247894	0	0	0	0	0.00272219	0	0	0.00418022	0.0169767	0	0.0199372	0.00504308	0	0	0	0	0	0	0	0
0	0	0	0	0	0	0	0	0	0	0	0	0	0	0	0	0	0	0	0	0	0	0	0	0	0	0	0	0	0	0	0	0	0	0	0	0	0	0	0	0	0	0	0	0	0	0	0	0	0
0	0	0	0	0	0	0	0	0	0	0	0	0	0	0	0	0	0	0	0	0	0	0	0	0	0	0	0	0	0	0	0	0	0	0	0	0	0.0193897	0	0	0	0.000639898	0	0	0	0	0	0	0	0
0	0	0	0	0	0	0	0	0	0	0	0	0	0	0	0	0	0	0	0	0	0	0	0	0	0	0	0	0	0	0	0	0	0	0	0	0	0	0	0	0	0.0224293	0	0	0	0	0	0	0	0
0	0	0	0	0	0	0	0	0	0	0	0	0	0	0	0	0	0	0	0	0	0	0	0	0	0	0	0.00135526	0	0.015243	0	0	0	0	0.00506251	0	0	0.000554517	0.00727966	0	0.00158322	0.00985527	0	0.00509132	0.00501925	0	0	0	0.0171097	0
0	0	0	0	0	0	0	0	0	0	0	0	0	0	0	0	0	0	0	0	0	0	0	0	0	0	0	0	0	0.0154323	0	0	0	0	0.00346675	0	0	0.0178834	0	0	0.00634118	0.00113421	0	0.0075006	0.00302501	0	0	0	0.0143877	0
0	0	0	0	0	0	0	0	0	0	0	0	0	0	0	0	0	0	0	0	0	0	0	0	0	0	0	0.00850685	0	0.0106919	0	0	0	0	0.00110599	0	0	0.0109622	0.0038635	0	0.00290903	0.000720257	0	0.00793109	0.00106434	0	0	0	0.00375888	0
0	0	0	0	0	0	0	0	0	0	0	0	0	0	0	0	0	0	0	0	0	0	0	0	0.0017789	0.00678211	0	0	0	0	0.00457714	0.0138983	0.00304104	0	0	0.0128798	0.00621002	0	0.00371519	0.0160367	0	0	0.000598315	0	0	0	0	0	0	0
0	0	0	0	0	0	0	0	0	0	0	0	0	0	0	0	0	0	0	0	0	0	0	0	0.00108697	0.00430225	0	0	0	0	0	0.00991371	0.00953311	0	0	0.0419208	0	0	0	0.0144669	0	0	0	0	0	0	0	0	0	0
0	0	0	0	0	0	0	0	0	0	0	0	0	0	0	0	0	0	0	0	0	0	0	0	0.0141529	0.00877039	0	0	0	0	0.00222842	0.00790851	0.0276048	0	0	0.0360322	0	0	0.0238174	0.0144206	0	0	0	0	0	0	0	0	0	0
0	0	0	0	0	0	0	0	0	0	0	0	0	0	0	0	0	0	0	0	0	0	0	0	0	0	0	0	0	0	0	0	0	0	0	0	0	0.0231112	0	0	0	0.0245391	0	0	0	0	0	0	0	0
0	0	0	0	0	0	0	0	0	0	0	0	0	0	0	0	0	0	0	0	0	0	0	0	0	0	0	0.0136549	0	0.0214238	0	0	0	0	0.00773819	0	0	0.0071147	0.0245445	0	0.0244196	0.0136778	0.0139928	0	0	0	0	0	0	0
0	0	0	0	0	0	0	0	0	0	0	0	0	0	0	0	0	0	0	0	0	0	0	0	0	0	0	0.0178336	0	0.0259003	0	0	0	0	0.00144276	0	0	0.00816368	0.0174951	0	0.00689494	0.00501709	0	0	0	0	0	0	0	0
0	0	0	0	0	0	0	0	0	0	0	0	0	0	0	0	0	0	0	0	0	0	0	0	0.00709794	0.00130262	0	0	0	0	0.0131742	0.00915851	0.00374943	0	0	0.0116435	0.00590484	0	0.00144895	0.00134714	0	0	6.07105e-05	0	0	0	0	0	0	0
0	0	0	0	0	0	0	0	0	0	0	0	0	0	0	0	0	0	0	0	0	0	0	0	0	0	0	0	0	0	0	0	0	0	0	0	0	0	0	0	0	0	0	0	0	0	0	0	0	0
0	0	0	0	0	0	0	0	0	0	0	0	0	0	0	0	0	0	0	0	0	0	0	0	0	0	0	0	0	0	0	0	0	0	0	0	0	0	0	0	0	0	0	0	0	0	0	0	0	0
0	0	0	0	0	0	0	0	0	0	0	0	0	0	0	0	0	0	0	0	0	0	0.0161437	0	0	0	0	0	0	0	0	0	0	0	0	0	0	0	0	0	0	0	0	0	0	0	0	0	0	0
0	0	0	0	0	0	0	0	0	0	0	0	0	0	0	0	0	0	0	0	0	0	0	0	0	0	0	0	0	0	0	0	0	0	0	0	0	0	0	0	0	0	0	0	0	0	0	0	0	0
0	0	0	0	0	0	0	0	0	0	0	0	0	0	0	0	0	0	0	0	0	0	0	0	0	0	0	0	0	0	0	0	0	0	0	0	0	0	0	0	0	0	0	0	0	0	0	0	0	0
0	0	0	0	0	0	0	0	0	0	0	0	0	0	0	0	0	0	0	0	0	0	0	0	0	0	0	0	0	0	0	0.0164991	0	0	0	0	0	0	0	0.00460513	0	0	0	0	0	0	0	0	0	0
0	0	0	0	0	0	0	0	0	0	0	0	0	0	0	0	0	0	0	0	0	0	0	0	0	0	0	0	0	0	0	0.00070502	0	0	0	0	0	0	0	0.00185936	0	0	0	0	0	0	0	0	0	0
0	0	0	0	0	0	0	0	0	0	0	0	0	0	0	0	0	0	0	0	0	0	0	0	0	0	0	0	0	0	0	0.0295302	0	0	0	0	0	0	0	0.0461236	0	0	0	0	0	0	0	0	0	0
0	0	0	0	0	0	0	0	0	0	0	0	0	0	0	0	0	0	0	0	0	0	0	0	0	0	0	0	0	0	0.0290059	0	0	0	0	0	0	0	0.0181113	0	0	0	0.0182808	0	0	0	0	0	0	0
0	0	0	0	0	0	0	0	0	0	0	0	0	0	0	0	0	0	0	0	0	0	0	0	0	0	0	0	0	0.0248362	0	0	0	0	0	0	0	0.025851	0.0211373	0	0	0.00772666	0	0	0	0	0	0	0	0
0	0	0	0	0	0	0	0	0	0	0	0	0	0	0	0	0	0	0	0	0	0	0	0	0.00482682	0	0	0	0	0	0	0.00448876	0.0033039	0	0	0.00162285	0	0	0	0.00144255	0	0	0	0	0	0	0	0	0	0
0	0	0	0	0	0	0	0	0	0	0	0	0	0	0	0	0	0	0	0	0	0	0	0	0	0	0	0.0351901	0	0.000733501	0	0	0	0	0.0074959	0	0	0.0157216	0.00385614	0	0.0199628	0.00809019	0	0	0.00372952	0	0	0	0	0
0	0	0	0	0	0	0	0	0	0	0	0	0	0	0	0	0	0	0	0	0	0	0	0	0	0	0	0.000303766	0	0.00168557	0.00913908	0	0.0236044	0	0.037066	0	0.0236953	0.00193525	0.0142698	0.0145939	0.0196065	0.00692063	0.00402724	0	0	0	0	0	0	0
0	0	0	0	0	0	0	0	0	0	0	0	0	0	0	0	0	0	0	0	0	0	0	0	0.00488249	0.0189352	0	0	0	0	0.0105235	0.0363854	0.0162551	0	0	0.0133644	0.0160712	0	0.00403996	0.004081	0	0	0.0108047	0	0	0	0.000632288	0	0	0
0	0	0	0	0	0	0	0	0	0	0	0	0	0	0	0	0	0	0	0	0	0	0	0	0.0167306	0.0174889	0	0	0	0	0.0150072	0.010556	0.0114168	0	0	0.00649312	0	0	0.00762426	0.00496426	0	0	0	0	0	0	0	0	0	0
0	0	0	0	0	0	0	0	0	0	0	0	0	0	0	0	0	0	0	0	0	0	0	0	0	0	0	0	0	0	0	0	0	0	0	0	0	0.0245116	0	0	0	0.00940077	0	0	0	0	0	0	0	0
0	0	0	0	0	0	0	0	0	0	0	0	0	0	0	0	0	0	0	0	0	0	0	0	0	0	0	0	0	0	0	0	0	0	0	0	0	0	0	0	0	0	0	0	0	0	0	0	0	0
0	0	0	0	0	0	0	0	0	0	0	0	0	0	0	0	0	0	0	0	0	0	0	0	0	0	0	0	0	0	0	0	0	0	0	0	0	0	0	0	0	0	0	0	0	0	0	0	0	0
0	0	0	0	0	0	0	0	0	0	0	0	0	0	0	0	0	0	0	0	0	0	0	0	0	0	0	0	0	0	0	0	0	0	0	0	0	0	0	0	0	0	0	0	0	0	0	0	0	0
0	0	0	0	0	0	0	0	0	0	0	0	0	0	0	0	0	0	0	0	0	0	0	0	0	0	0	0	0	0	0	0	0	0	0	0	0	0	0	0	0	0	0	0	0	0	0	0	0	0
0	0	0	0	0	0	0	0	0	0	0	0	0	0	0	0	0	0	0	0	0	0	0	0	0	0	0	0	0	0	0	0	0	0	0	0	0	0	0	0	0	0	0	0	0	0	0	0	0	0
0	0	0	0	0	0	0	0	0	0	0	0	0	0	0	0	0	0	0	0	0	0	0	0	0	0	0	0	0	0	0	0	0	0	0	0	0	0	0	0	0	0	0	0	0	0	0	0	0	0
0	0	0	0	0	0	0	0	0	0	0	0	0	0	0	0	0	0	0	0	0	0	0	0	0	0	0	0	0	0	0	0	0	0	0	0	0	0	0	0	0	0	0	0	0	0	0	0	0	0
0	0	0	0	0	0	0	0	0	0	0	0	0	0	0	0	0	0	0	0	0	0	0	0	0	0	0	0	0	0	0	0	0	0	0	0	0	0	0	0	0	0	0	0	0	0	0	0	0	0
0	0	0	0	0	0	0	0	0	0	0	0	0	0	0	0	0	0	0	0	0	0	0	0	0	0	0	0	0	0	0	0	0	0	0	0	0	0	0	0	0	0	0	0	0	0	0	0	0	0
0	0	0	0	0	0	0	0	0	0	0	0	0	0	0	0	0	0	0	0	0	0	0	0	0	0	0	0	0	0	0	0	0	0	0	0	0	0	0	0	0	0	0	0	0	0	0	0	0	0
0	0	0	0	0	0	0	0	0	0	0	0	0	0	0	0	0	0	0	0	0	0	0	0	0	0	0	0	0	0	0	0	0	0	0	0	0	0	0	0	0	0	0	0	0	0	0	0	0	0
0	0	0	0	0	0	0	0	0	0	0	0	0	0	0	0	0	0	0	0	0	0	0	0	0	0	0	0	0	0	0	0	0	0	0	0	0	0	0	0	0	0	0	0	0	0	0	0	0	0
0	0	0	0	0	0	0	0	0	0	0	0	0	0	0	0	0	0	0	0	0	0	0	0	0	0	0	0	0	0	0	0	0	0	0	0	0	0	0	0	0	0	0	0	0	0	0	0	0	0
0	0	0	0	0	0	0	0	0	0	0	0	0	0	0	0	0	0	0	0	0	0	0	0	0	0	0	0	0	0	0	0	0	0	0	0	0	0	0	0	0	0	0	0	0	0	0	0	0	0
0	0	0	0	0	0	0	0	0	0	0	0	0	0	0	0	0	0	0	0	0	0	0	0	0	0	0	0	0	0	0	0	0	0	0	0	0	0	0	0	0	0	0	0	0	0	0	0	0	0
0	0	0	0	0	0	0	0	0	0	0	0	0	0	0	0	0	0	0	0	0	0	0	0	0	0	0	0	0	0	0	0	0	0	0	0	0	0	0	0	0	0	0	0	0	0	0	0	0	0
0	0	0	0	0	0	0	0	0	0	0	0	0	0	0	0	0	0	0	0	0	0	0	0	0	0	0	0	0	0	0	0	0	0	0	0	0	0	0	0	0	0	0	0	0	0	0	0	0	0
0	0	0	0	0	0	0	0	0	0	0	0	0	0	0	0	0	0	0	0	0	0	0	0	0	0	0	0	0	0	0	0	0	0	0	0	0	0	0	0	0	0	0	0	0	0	0	0	0	0
0	0	0	0	0	0	0	0	0	0	0	0	0	0	0	0	0	0	0	0	0	0	0	0	0	0	0	0	0	0	0	0	0	0	0	0	0	0	0	0	0	0	0	0	0	0	0	0	0	0
0	0	0	0	0	0	0	0	0	0	0	0	0	0	0	0	0	0	0	0	0	0	0	0	0	0	0	0	0	0	0	0	0	0	0	0	0	0	0	0	0	0	0	0	0	0	0	0	0	0
0	0	0	0	0	0	0	0	0	0	0.0151006	0	0	0	0	0	0	0	0	0	0	0	0.00960951	0.0117937	0	0	0	0	0	0	0	0	0	0	0	0	0	0	0	0	0	0	0	0	0	0	0	0	0	0
0	0	0	0	0	0	0	0	0	0	0	0	0	0	0	0	0	0	0	0	0	0	0	0	0	0	0	0	0	0	0	0	0	0	0.0115653	0	0	0.00179713	0	0	0	0.00763576	0	0	0	0	0	0	0	0
0	0	0	0	0	0	0	0	0	0	0	0	0	0	0	0	0	0	0	0	0	0	0	0	0	0	0	0	0	0	0	0	0	0	0	0	0	0	0	0	0	0	0	0	0	0	0	0	0	0
0	0	0	0	0	0	0	0	0	0	0	0	0	0	0	0	0	0	0	0	0	0	0	0	0	0	0	0	0	0	0	0	0	0	0	0	0	0	0	0	0	0	0	0	0	0	0	0	0	0
0	0	0	0	0	0	0	0	0	0	0	0	0	0	0	0	0	0	0	0	0	0	0	0	0	0	0	0	0	0	0	0.00857452	0	0	0	0	0	0	0	0.00204724	0	0	0	0	0	0	0	0	0	0
0	0	0	0	0	0	0	0	0	0	0	0	0	0	0	0	0	0	0	0	0	0	0	0	0	0	0	0	0	0	0	0	0	0	0	0	0	0	0	0	0	0	0	0	0	0	0	0	0	0
0	0	0	0	0	0	0	0	0	0	0	0	0	0	0	0	0	0	0	0	0	0	0	0	0	0	0	0	0	0	0	0	0	0	0	0	0	0	0	0	0	0	0	0	0	0	0	0	0	0
0	0	0	0	0	0	0	0	0	0	0	0	0	0	0	0	0	0	0	0	0	0	0	0	0	0	0	0	0	0	0	0	0	0	0	0	0	0	0	0	0	0	0	0	0	0	0	0	0	0
0	0	0	0	0	0	0	0	0	0	0	0	0	0	0	0	0	0	0	0	0	0	0	0	0	0.0130892	0	0	0	0	0	0.0045666	3.74501e-05	0	0	0.0201569	0	0	0.0101345	0.011294	0	0	0	0	0	0	0	0	0	0
0	0	0	0	0	0	0	0	0	0	0	0	0	0	0	0	0	0	0	0	0	0	0	0	0	0	0	0	0	0	0	0	0	0	0	0	0	0	0	0	0	0	0	0	0	0	0	0	0	0
0	0	0	0	0	0	0	0	0	0	0	0	0	0	0	0	0	0	0	0	0	0	0	0	0.00514276	0	0	0	0	0	0.00261992	0.00547657	0.00502964	0	0	0	0	0	0.000757964	0.00199277	0	0	0	0	0	0	0	0	0	0
0	0	0	0	0	0	0	0	0	0	0	0	0	0	0	0	0	0	0	0	0	0	0	0	0	0	0	0	0	0	0	0	0	0	0	0	0	0	0	0	0	0	0	0	0	0	0	0	0	0
0	0	0	0	0	0	0	0	0	0	0	0	0	0	0	0	0	0	0	0	0	0	0	0	0	0	0	0	0	0	0	0	0	0	0	0	0	0	0	0	0	0	0	0	0	0	0	0	0	0
0	0	0	0	0	0	0	0	0	0	0	0	0	0	0	0	0	0	0	0	0	0	0	0	0	0	0	0	0	0	0	0	0	0	0	0	0	0	0	0	0	0	0	0	0	0	0	0	0	0
0	0	0	0	0	0	0	0	0	0	0	0	0	0	0	0	0	0	0	0	0	0	0	0	0	0	0	0	0	0	0	0	0	0	0	0	0	0	0	0	0	0	0	0	0	0	0	0	0	0
0	0	0	0	0	0	0	0	0	0	0	0	0	0	0	0	0	0	0	0	0	0	0	0	0	0	0	0	0	0	0	0	0	0	0	0	0	0	0	0	0	0	0	0	0	0	0	0	0	0
0	0	0	0	0	0	0	0	0	0	0	0	0	0	0	0	0	0	0	0	0	0	0	0	0	0	0	0	0	0	0	0	0	0	0	0	0	0	0	0	0	0	0	0	0	0	0	0	0	0
0	0	0	0	0	0	0	0	0	0	0	0	0	0	0	0	0	0	0	0	0	0	0	0	0	0	0	0	0	0	0	0	0	0	0	0	0	0	0	0	0	0	0	0	0	0	0	0	0	0
0	0	0	0	0	0	0	0	0	0	0	0	0	0	0	0	0	0	0	0	0	0	0	0	0	0	0	0	0	0	0	0	0	0	0	0	0	0	0	0	0	0	0	0	0	0	0	0	0	0
0	0	0	0	0	0	0	0	0	0	0	0	0	0	0	0	0	0	0	0	0	0	0	0	0.00640079	0	0	0	0	0	0	0.00236659	0.0106238	0	0	0.0115872	0	0	0	0.00626488	0	0	0	0	0	0	0	0	0	0
0	0	0	0	0	0	0	0	0	0	0	0	0	0	0	0	0	0	0	0	0	0	0	0	0.0086245	0	0	0	0	0	0	0.0195233	0.00302135	0	0	0.000955931	0	0	0	0.0146411	0	0	0	0	0	0	0	0	0	0
0	0	0	0	0	0	0	0	0	0	0	0	0	0	0	0	0	0	0	0	0	0	0	0	0	0	0	0	0	0	0	0	0	0	0	0	0	0	0	0	0	0	0	0	0	0	0	0	0	0
0	0	0	0	0	0	0	0	0	0	0	0	0	0	0	0	0	0	0	0	0	0	0	0	0	0	0	0	0	0	0	0	0	0	0	0	0	0	0	0	0	0	0	0	0	0	0	0	0	0
0	0	0	0	0	0	0	0	0	0	0	0	0	0	0	0	0	0	0	0	0	0	0	0	0	0	0	0	0	0	0	0	0	0	0	0	0	0	0	0	0	0	0	0	0	0	0	0	0	0
0	0	0	0	0	0	0	0	0	0	0	0	0	0	0	0	0	0	0	0	0	0	0	0	0	0	0	0	0	0	0	0	0	0	0	0	0	0	0	0	0	0	0	0	0	0	0	0	0	0
0	0	0	0	0	0	0	0	0	0	0	0	0	0	0	0	0	0	0	0	0	0	0	0	0	0	0	0	0	0	0	0	0	0	0	0	0	0	0	0	0	0	0	0	0	0	0	0	0	0
0	0	0	0	0	0	0	0	0	0	0.0254834	0	0	0	0	0	0	0	0	0	0.00283622	0	0.00992662	0.0422293	0	0	0	0	0	0	0	0	0	0	0	0	0	0	0	0	0	0	0	0	0	0	0	0	0	0
0	0	0	0	0.00988406	0	0.00549911	0	0.00633382	0.00855901	0.00849841	0.00616278	0	0	0	0	0	0.00799614	0	0	0.000332491	0	0.00435768	0.00331509	0	0	0	0	0	0	0	0	0	0	0	0	0	0	0	0	0	0	0	0	0	0	0	0	0	0
0	0	0	0	0	0	0	0	0	0	0.00367128	0	0	0	0	0	0	0	0	0	0	0	0.0180671	0.0103628	0	0	0	0	0	0	0	0	0	0	0	0	0	0	0	0	0	0.009232	0	0	0.0191502	0	0	0	0	0
0	0	0	0	0	0	0	0	0	0	0	0	0	0	0	0	0	0	0	0	0	0	0	0	0	0	0	0	0	0.0111477	0	0	0	0	0.0177627	0	0	0.0022393	0	0	0	0.00441707	0	0	0	0	0	0	0	0
0	0	0	0	0	0	0.0127671	0	0	0.0449566	0.0204021	0	0	0	0	0	0	0	0	0	0	0	0.0155169	0.00158943	0	0	0	0	0	0	0	0	0	0	0	0	0	0	0	0	0	0.0137902	0	0.000623691	0.00827553	0	0	0	0	0
0	0	0	0	0	0	0	0	0	0	0	0	0	0	0	0	0	0	0	0	0	0	0	0	0	0	0	0	0	0	0	0	0	0	0	0	0	0	0	0	0	0	0	0	0	0	0	0	0	0
0	0	0	0	0	0	0	0	0	0	0	0	0	0	0	0	0	0	0	0	0	0	0	0	0.000975481	0	0.00308984	0.00958488	0	0.00305415	0.000573572	0	0.0117095	0	0.000836651	0	0.00137139	0.00470617	0.0194063	0.0128609	0.000578697	0.0104915	0.0108284	0	0	0	0	0	0	0
0	0	0	0	0	0	0	0	0	0	0	0	0	0	0	0	0	0	0	0	0	0	0	0	0	0	0	0	0	0	0	0	0	0	0	0	0	0	0	0	0	0	0	0	0	0	0	0	0	0
0	0	0	0	0	0	0	0	0	0	0	0	0	0	0	0	0	0	0	0	0	0	0	0	0	0	0	0	0	0	0	0	0	0	0	0	0	0	0	0	0	0	0	0	0	0	0	0	0	0
0	0	0	0	0	0	0	0	0	0	0	0	0	0	0	0	0	0	0	0	0	0	0.000579523	0	0	0	0	0	0	0	0	0	0	0	0	0	0	0	0	0	0	0	0	0	0	0	0	0	0	0
0	0	0	0	0	0	0	0	0	0	0	0	0	0	0	0	0	0	0	0	0	0	0	0	0	0	0	0	0	0	0	0	0	0	0	0	0	0	0	0	0	0	0	0	0	0	0	0	0	0
0	0	0	0	0	0	0	0	0	0	0	0	0	0	0	0	0	0	0	0	0	0	0	0	0	0	0	0	0	0	0	0	0	0	0	0	0	0	0	0	0	0	0	0	0	0	0	0	0	0
0	0	0	0	0	0	0	0	0	0	0	0	0	0	0	0	0	0	0	0	0	0	0	0	0	0	0	0	0	0	0	0	0	0	0	0	0	0	0	0	0	0	0	0	0	0	0	0	0	0
0	0	0	0	0	0	0	0	0	0	0	0	0	0	0	0	0	0	0	0	0	0	0.0260921	0.00624476	0	0	0	0	0	0	0	0	0	0	0	0	0	0	0	0	0	0	0	0	0	0	0	0	0	0
0	0	0	0	0	0	0	0	0	0	0	0	0	0	0	0	0	0	0	0	0	0	0	0	0	0	0	0	0	0	0	0	0	0	0	0	0	0.0113783	0	0	0	0.00807019	0	0	0	0	0	0	0	0
0	0	0	0	0	0	0	0	0	0	0	0	0	0	0	0	0	0	0	0	0	0	0	0	0	0	0	0	0	0	0	0	0	0	0	0	0	0	0	0	0	0	0	0	0	0	0	0	0	0
0	0	0	0	0	0	0	0	0	0	0	0	0	0	0	0	0	0	0	0	0	0	0	0	0	0	0	0	0	0	0	0	0	0	0	0	0	0	0	0	0	0	0	0	0	0	0	0	0	0
0	0	0	0	0	0	0	0	0	0	0	0	0	0	0	0	0	0	0	0	0	0	0	0	0	0	0	0	0	0	0	0	0	0	0	0	0	0	0	0	0	0	0	0	0	0	0	0	0	0
0	0	0	0	0	0	0	0	0	0	0	0	0	0	0	0	0	0	0	0	0	0	0	0	0	0	0	0	0	0	0	0	0	0	0	0	0	0	0	0	0	0	0	0	0	0	0	0	0	0
0	0	0	0	0	0	0	0	0	0	0	0	0	0	0	0	0	0	0	0	0	0	0	0	0	0	0	0	0	0	0	0	0	0	0	0	0	0	0	0	0	0	0	0	0	0	0	0	0	0
0	0	0	0	0	0	0	0	0	0	0	0	0	0	0	0	0	0	0	0	0	0	0	0	0	0	0	0	0	0	0	0	0	0	0	0	0	0	0	0	0	0	0	0	0	0	0	0	0	0
0	0	0	0	0	0	0	0	0	0	0	0	0	0	0	0	0	0	0	0	0	0	0	0	0	0	0	0	0	0	0	0	0	0	0	0	0	0	0	0	0	0	0	0	0	0	0	0	0	0
0	0	0	0	0	0	0	0	0	0	0	0	0	0	0	0	0	0	0	0	0	0	0	0	0	0	0	0	0	0	0	0	0	0	0	0	0	0	0	0	0	0	0	0	0	0	0	0	0	0
0	0	0	0	0	0	0	0	0	0	0	0	0	0	0	0	0	0	0	0	0	0	0	0	0	0	0	0	0	0	0	0	0	0	0	0	0	0	0	0	0	0	0	0	0	0	0	0	0	0
0	0	0	0	0	0	0	0	0	0	0	0	0	0	0	0	0	0	0	0	0	0	0	0	0	0	0	0	0	0	0	0	0	0	0	0	0	0	0	0	0	0	0	0	0	0	0	0	0	0
0	0	0	0	0	0	0	0	0	0	0	0	0	0	0	0	0	0	0	0	0	0	0	0	0	0	0	0	0	0	0	0	0	0	0	0	0	0	0	0	0	0	0	0	0	0	0	0	0	0
0	0	0	0	0	0	0	0	0	0	0	0	0	0	0	0	0	0	0	0	0	0	0	0	0	0	0	0	0	0	0	0	0	0	0	0	0	0	0	0	0	0	0	0	0	0	0	0	0	0
0	0	0	0	0	0	0	0	0	0	0	0	0	0	0	0	0	0	0	0	0	0	0	0	0	0	0	0	0	0	0	0	0	0	0	0	0	0	0	0	0	0	0	0	0	0	0	0	0	0
0	0	0	0	0	0	0	0	0	0	0	0	0	0	0	0	0	0	0	0	0	0	0	0	0	0	0	0	0	0	0	0	0	0	0	0	0	0	0	0	0	0	0	0	0	0	0	0	0	0
0	0	0	0	0	0	0	0	0	0	0	0	0	0	0	0	0	0	0	0	0	0	0	0	0	0	0	0	0	0	0	0	0	0	0	0	0	0	0	0	0	0	0	0	0	0	0	0	0	0
0	0	0	0	0	0	0	0	0	0	0	0	0	0	0	0	0	0	0	0	0	0	0	0	0	0	0	0	0	0	0	0.000944329	0	0	0	0	0	0	0	0	0	0	0	0	0	0	0	0	0	0
0	0	0	0	0	0	0	0	0	0	0	0	0	0	0	0	0	0	0	0	0	0	0	0	0	0	0	0	0	0	0	0	0	0	0	0	0	0	0	0	0	0	0	0	0	0	0	0	0	0
0	0	0	0	0	0	0	0	0	0	0	0	0	0	0	0	0	0	0	0	0	0	0	0	0	0	0	0	0	0	0	0	0	0	0	0	0	0	0	0	0	0	0	0	0	0	0	0	0	0
0	0	0	0	0	0	0	0	0	0	0	0	0	0	0	0	0	0	0	0	0	0	0	0	0	0	0	0	0	0	0	0	0	0	0	0	0	0	0	0	0	0	0	0	0	0	0	0	0	0
0	0	0	0	0	0	0	0	0	0	0	0	0	0	0	0	0	0	0	0	0	0	0	0	0	0	0	0	0	0	0	0	0	0	0	0	0	0	0	0	0	0	0	0	0	0	0	0	0	0
0	0	0	0	0	0	0.0121203	0	0	0	0.0118557	0	0	0	0	0	0	0	0	0	0.00121113	0	0.00200823	0.0128678	0	0	0	0	0	0	0	0	0	0	0	0	0	0	0	0	0	0	0	0	0	0	0	0	0	0
0	0	0	0	0	0	0	0	0	0	0	0	0	0	0	0	0	0	0	0	0	0	0	0	0	0	0	0	0	0	0	0	0	0	0	0	0	0	0	0	0	0	0	0	0	0	0	0	0	0
0	0	0	0	0	0	0.00578183	0	0.000833803	0	0.0039981	0	0	0	0	0	0	0.00462195	0	0	0.0073904	0.073343	0.0152179	0.00176293	0	0	0	0	0	0	0	0	0	0	0	0	0	0	0	0	0	0	0	0	0	0	0	0	0	0
0	0	0	0	0	0	0	0	0	0	0	0	0	0	0	0	0	0	0	0	0	0	0	0	0	0	0	0	0	0	0	0	0	0	0	0	0	0	0	0	0	0	0	0	0	0	0	0	0	0
0	0	0	0	0	0	0	0	0	0	0	0	0	0	0	0	0	0	0	0	0	0	0	0	0	0	0	0	0	0	0	0	0	0	0	0	0	0	0	0	0	0	0	0	0	0	0	0	0	0
0	0	0	0	0	0	0	0	0	0	0	0	0	0	0	0	0	0	0	0	0	0	0	0	0	0	0	0	0	0	0	0	0	0	0	0	0	0	0	0	0	0	0	0	0	0	0	0	0	0
0	0	0	0	0	0	0	0	0	0	0	0	0	0	0	0	0	0	0	0	0	0	0	0	0	0	0	0	0	0	0	0	0	0	0	0	0	0	0	0	0	0	0	0	0	0	0	0	0	0
0	0	0	0	0	0	0	0	0	0	0	0	0	0	0	0	0	0	0	0	0	0	0	0	0	0	0	0	0	0	0	0	0	0	0	0	0	0	0	0	0	0	0	0	0	0	0	0	0	0
0	0	0	0	0	0	0	0	0	0	0	0	0	0	0	0	0	0	0	0	0	0	0	0	0	0	0	0	0	0	0	0	0	0	0	0	0	0	0	0	0	0.00100801	0	0	0	0	0	0	0	0
0	0	0	0	0	0	0	0	0	0	0	0	0	0	0	0	0	0	0	0	0	0	0	0	0	0	0	0	0	0	0	0	0	0	0	0	0	0	0	0	0	0	0	0	0	0	0	0	0	0
0	0	0	0	0	0	0	0	0	0	0	0	0	0	0	0	0	0	0	0	0	0	0	0	0	0	0	0	0	0	0	0	0	0	0	0	0	0	0	0	0	0	0	0	0	0	0	0	0	0
0	0	0	0	0	0	0	0	0	0	0	0	0	0	0	0	0	0	0	0	0	0	0	0	0	0	0	0	0	0	0	0	0	0	0	0	0	0	0	0	0	0	0	0	0	0	0	0	0	0
0	0	0	0	0	0	0	0	0	0	0	0	0	0	0	0	0	0	0	0	0	0	0	0	0	0	0	0	0	0	0	0	0	0	0	0	0	0	0	0	0	0	0	0	0	0	0	0	0	0
0	0	0	0	0	0	0	0	0	0	0	0	0	0	0	0	0	0	0	0	0	0	0	0	0	0	0	0	0	0	0	0	0	0	0	0	0	0	0	0	0	0	0	0	0	0	0	0	0	0
0	0	0	0	0	0	0	0	0	0	0	0	0	0	0	0	0	0	0	0	0	0	0	0	0	0	0	0	0	0	0	0	0	0	0	0	0	0	0	0	0	0	0	0	0	0	0	0	0	0
[truncated: 350 more columns]

## Sheet: Panel C - sys by sys
0	0.0123403	0.0200008	0.00918735	0.00284602	0.037837	-0.00248149	-0.00761196	0.00570743	0.00146968	0.0115387	-0.0054286	0.0055263	0.00639909	-0.000727823	0.00317517
-0.0123403	1.51788e-18	-0.0140432	0.00188081	-0.00350469	0.00797581	0.010617	0.00145963	-0.0208278	0.0105493	0.00299331	0.00756707	-0.011771	0.00946006	-6.11426e-05	0.00815374
-0.0200008	0.0140432	1.68216e-18	0.000395614	-0.00541231	-0.00584845	0.00645679	0.00320948	-0.0267709	-0.00765386	0.00885965	0.0260401	-0.0155356	-0.00299913	-0.00669567	-0.00395929
-0.00918735	-0.00188081	-0.000395614	-1.08845e-18	-0.0049901	-0.0263037	0.000627377	-0.00157267	-0.00422467	0.0108258	-0.000620015	-0.00410385	0.0064983	0.0340907	-0.0161968	-0.00232612
-0.00284602	0.00350469	0.00541231	0.0049901	0	-0.00741699	0.00170265	-0.0111061	-0.0150927	0.000528292	-0.00758235	0.0243959	0.00244857	-0.00914091	0.0060918	0.00112759
-0.037837	-0.00797581	0.00584845	0.0263037	0.00741699	2.77556e-18	-0.00658002	-0.0285396	-0.00632996	-0.00161033	0.0132104	0.0171334	-0.00810687	-0.00138799	-0.0108862	-0.00369733
0.00248149	-0.010617	-0.00645679	-0.000627377	-0.00170265	0.00658002	3.96508e-19	-0.0188936	-0.0167836	-0.000283918	-0.00942967	0.00258814	0.0227724	-0.00215914	0.00954288	2.45481e-05
0.00761196	-0.00145963	-0.00320948	0.00157267	0.0111061	0.0285396	0.0188936	0	-0.00884175	-0.0104439	0.00674055	-0.00680328	-0.00807885	-0.0158569	0	-0.0344746
-0.00570743	0.0208278	0.0267709	0.00422467	0.0150927	0.00632996	0.0167836	0.00884175	3.96508e-19	0.00743064	0.00991878	0.0141138	-0.000708838	0.0205712	-0.0255475	-0.0158579
-0.00146968	-0.0105493	0.00765386	-0.0108258	-0.000528292	0.00161033	0.000283918	0.0104439	-0.00743064	9.46213e-19	0.0199808	-0.00770431	-0.00108469	0.00454776	0.00117702	-0.0264534
-0.0115387	-0.00299331	-0.00885965	0.000620015	0.00758235	-0.0132104	0.00942967	-0.00674055	-0.00991878	-0.0199808	-4.20539e-19	0.00580462	0.0242627	-0.00673755	-0.00519429	-0.0205101
0.0054286	-0.00756707	-0.0260401	0.00410385	-0.0243959	-0.0171334	-0.00258814	0.00680328	-0.0141138	0.00770431	-0.00580462	1.01446e-20	-0.0045111	0.000161808	0.0368109	0
-0.0055263	0.011771	0.0155356	-0.0064983	-0.00244857	0.00810687	-0.0227724	0.00807885	0.000708838	0.00108469	-0.0242627	0.0045111	0	0.00721256	-0.00105638	-0.0154566
-0.00639909	-0.00946006	0.00299913	-0.0340907	0.00914091	0.00138799	0.00215914	0.0158569	-0.0205712	-0.00454776	0.00673755	-0.000161808	-0.00721256	1.23909e-19	0.0100853	0.018311
0.000727823	6.11426e-05	0.00669567	0.0161968	-0.0060918	0.0108862	-0.00954288	0	0.0255475	-0.00117702	0.00519429	-0.0368109	0.00105638	-0.0100853	-4.42908e-19	-0.00379545
-0.00317517	-0.00815374	0.00395929	0.00232612	-0.00112759	0.00369733	-2.45481e-05	0.0344746	0.0158579	0.0264534	0.0205101	0	0.0154566	-0.018311	0.00379545	7.3041e-19

## Sheet: Panel D - sys by sys
0.0185412	0.013792	0.0139034	0.0113012	0.008163	0.0163751	0.0165908	0.0130475	0.0101631	0.0134883	0.0126246	0.00386642	0.00312221	0.0116987	0.0113531	0.00685159
0.013792	0.0195896	0.0163856	0.011862	0.0120242	0.00778102	0.0070713	0.00638879	0.0134211	0.00689658	0.0119491	0.00172571	0.00271763	0.0142673	0.00248576	0.00622835
0.0139034	0.0163856	0.0536467	0.0241845	0.00894295	0.0226705	0.00845983	0.00554601	0.00121686	0.00701906	0.0121729	0.00135273	0.00264504	0.00626859	0.00777248	0.00844866
0.0113012	0.011862	0.0241845	0.0248672	0.0164696	0.0186088	0.00879994	0.00832216	0.0140539	0.00545802	0.011172	0.0023232	0.00268597	0.0199426	0.00712444	0.0030383
0.008163	0.0120242	0.00894295	0.0164696	0.0236169	0.00882585	0.00376779	0.00527729	0.013377	0.00620064	0.0127812	0.00116171	0.00408243	0.0195224	0.00182934	0.00263783
0.0163751	0.00778102	0.0226705	0.0186088	0.00882585	0.0608979	0.014077	0.0145302	0.00854054	0.00268778	0.00521673	0.00429552	0.00299079	0.00965947	0.00533428	0.00945696
0.0165908	0.0070713	0.00845983	0.00879994	0.00376779	0.014077	0.0209737	0.0156887	0.00592284	0.00515773	0.00333827	0.00610314	0.0042039	0.0059072	0.0167146	0.0123897
0.0130475	0.00638879	0.00554601	0.00832216	0.00527729	0.0145302	0.0156887	0.0167886	0.00628365	0.0123396	0.00843364	0.00832342	0.00999802	0.00585117	0	0.0344746
0.0101631	0.0134211	0.00121686	0.0140539	0.013377	0.00854054	0.00592284	0.00628365	0.0105379	0.00465779	0.00934178	0.00352844	0.010239	0.00753051	0.000788504	0.000964225
0.0134883	0.00689658	0.00701906	0.00545802	0.00620064	0.00268778	0.00515773	0.0123396	0.00465779	0.0185649	0.0168411	0.00549176	0.0123805	0.00723467	0.0030896	0.000678293
0.0126246	0.0119491	0.0121729	0.011172	0.0127812	0.00521673	0.00333827	0.00843364	0.00934178	0.0168411	0.0267227	0.00670706	0.00694363	0.0150356	0.00474987	0.00341835
0.00386642	0.00172571	0.00135273	0.0023232	0.00116171	0.00429552	0.00610314	0.00832342	0.00352844	0.00549176	0.00670706	0.0130786	0.00860661	0.0044603	0.0184054	0
0.00312221	0.00271763	0.00264504	0.00268597	0.00408243	0.00299079	0.0042039	0.00999802	0.010239	0.0123805	0.00694363	0.00860661	0.0215729	0.00933009	0.00471004	0.00459893
0.0116987	0.0142673	0.00626859	0.0199426	0.0195224	0.00965947	0.0059072	0.00585117	0.00753051	0.00723467	0.0150356	0.0044603	0.00933009	0.02001	0.00372055	0.00369614
0.0113531	0.00248576	0.00777248	0.00712444	0.00182934	0.00533428	0.0167146	0	0.000788504	0.0030896	0.00474987	0.0184054	0.00471004	0.00372055	0.0398465	0.016036
0.00685159	0.00622835	0.00844866	0.0030383	0.00263783	0.00945696	0.0123897	0.0344746	0.000964225	0.000678293	0.00341835	0	0.00459893	0.00369614	0.016036	0.0232532

## Sheet: Panel F - brain surface values
0.711016
0.741098
0.758312
0.772965
0.794653
0.762076
0.737257
0.702583
0.806252
0.635721
0.735642
0.660673
0.712529
0.727747
0.714398
0.716599
0.756524
0.739444
0.714251
0.74287
0.701743
0.738746
0.65422
0.636203
0.676281
0.737438
0.793861
0.737883
0.87455
0.750721
0.759067
0.715788
0.636046
0.782982
0.685963
0.683324
0.725932
0.770114
0.759418
0.663206
0.777919
0.696623
0.765024
0.714439
0.67443
0.675954
0.699535
0.741545
0.737558
0.779186
0.780766
0.695823
0.718029
0.747266
0.697384
0.773674
0.875643
0.670192
0.828947
0.669643
0.697232
0.636045
0.71811
0.70975
0.695735
0.72142
0.631709
0.716316
0.695405
0.686013
0.569489
0.609481
0.712066
0.748811
0.713554
0.814829
0.765628
0.659632
0.577875
0.615298
0.758683
0.673339
0.629044
0.735936
0.644795
0.658807
0.702817
0.665243
0.563193
0.598408
0.691375
0.699142
0.675138
0.617582
0.692798
0.715247
0.647705
0.681312
0.66723
0.691561
0.663447
0.726987
0.667839
0.689497
0.685139
0.644607
0.680093
0.688756
0.749795
0.74688
0.677403
0.741013
0.638381
0.655423
0.695066
0.701763
0.652226
0.660755
0.721122
0.715967
0.621837
0.707018
0.661253
0.686915
0.70872
0.728781
0.599824
0.668739
0.669486
0.634842
0.635096
0.645297
0.661828
0.652103
0.646693
0.684708
0.682501
0.71956
0.644322
0.60519
0.670355
0.684151
0.625683
0.611982
0.577319
0.605017
0.661874
0.628896
0.682617
0.636817
0.717989
0.660157
0.714143
0.696099
0.707493
0.735639
0.688629
0.682544
0.635221
0.649119
0.727087
0.748152
0.699204
0.727265
0.648564
0.700922
0.656875
0.678688
0.670043
0.660085
0.675411
0.727129
0.728979
0.705994
0.675403
0.65509
0.726917
0.658117
0.651849
0.663104
0.602303
0.616979
0.63593
0.667756
0.668824
0.68019
0.618459
0.614548
0.688025
0.677072
0.666158
0.655747
0.678274
0.720113
0.693959
0.702896
0.703405
0.766123
0.70259
0.747682
0.737268
0.76424
0.750885
0.782123
0.769673
0.821024
0.768395
0.775952
0.805302
0.662898
0.743463
0.720254
0.723269
0.710335
0.735953
0.729967
0.719082
0.749392
0.755451
0.775102
0.745615
0.666438
0.670389
0.783552
0.790107
0.726149
0.756195
0.707959
0.841373
0.663806
0.714126
0.711276
0.790707
0.739457
0.68695
0.701976
0.813718
0.802889
0.726402
0.721082
0.75484
0.686175
0.784858
0.700753
0.688239
0.631937
0.763155
0.775336
0.701477
0.815852
0.786605
0.816794
0.682165
0.69205
0.76513
0.663611
0.743094
0.788973
0.696401
0.65588
0.708026
0.699644
0.755493
0.683261
0.6954
0.756541
0.629159
0.697973
0.657257
0.664263
0.600111
0.623459
0.63301
0.751182
0.725197
0.7769
0.795446
0.755251
0.57388
0.594483
0.679313
0.650579
0.627649
0.708322
0.649445
0.709778
0.657675
0.653152
0.66523
0.670234
0.548232
0.648255
0.729648
0.648545
0.60835
0.677872
0.70774
0.669128
0.640693
0.674255
0.744729
0.688701
0.644283
0.663953
0.686822
0.673739
0.717601
0.728507
0.675887
0.656963
0.708165
0.664775
0.805724
0.783078
0.741177
0.764113
0.776537
0.724083
0.706458
0.670187
0.729846
0.666919
0.769924
0.669062
0.664646
0.661643
0.720315
0.751422
0.617341
0.667258
0.647969
0.670368
0.64429
0.627502
0.651203
0.662158
0.676174
0.736041
0.66169
0.69914
0.663159
0.676523
0.626078
0.627182
0.579083
0.640066
0.6896
0.631057
0.601621
0.635514
0.731771
0.637799
0.674898
0.690899
0.598207
0.705353
0.587377
0.675135
0.714997
0.624746
0.675348
0.675941
0.750281
0.730405
0.64868
0.704027
0.744803
0.744639
0.713705
0.724676
0.687508
0.659216
0.667182
0.691883
0.719421
0.701969
0.694664
0.69612
0.67869
0.655968
0.632247
0.633714
0.649617
0.654042
0.683378
0.643859
0.726745
0.685426
0.700221
0.674958
0.745862
0.65079
0.741648
0.702814
0.799778
0.733809
0.846906
0.721543
0.78202
0.722538

## Sheet: Panel G - in out sim by system
control A	control B	control C	DMNa	DMNb	DMNc	DANa	DANb	Lim	Sal/VANa	Sal/VANb	SMNa	SMNb	TP	VisCent	VisPeri	Hetero	Uni
0.621837	0.652103	0.611982	0.682617	0.656875	0.614548	0.669643	0.712066	0.749795	0.658807	0.663447	0.676281	0.714439	0.693959	0.711016	0.712529	0.669643	0.711016
0.707018	0.646693	0.577319	0.636817	0.678688	0.688025	0.697232	0.748811	0.74688	0.702817	0.726987	0.737438	0.67443	0.702896	0.741098	0.727747	0.697232	0.741098
0.661253	0.684708	0.605017	0.717989	0.670043	0.677072	0.636045	0.713554	0.677403	0.665243	0.667839	0.793861	0.675954	0.703405	0.758312	0.714398	0.636045	0.758312
0.686915	0.682501	0.661874	0.660157	0.660085	0.666158	0.71811	0.814829	0.741013	0.563193	0.689497	0.737883	0.699535	0.766123	0.772965	0.716599	0.71811	0.772965
0.70872	0.71956	0.628896	0.714143	0.675411	0.655747	0.70975	0.765628	0.638381	0.598408	0.685139	0.87455	0.741545	0.70259	0.794653	0.756524	0.70975	0.794653
0.728781	0.644322	0.731771	0.696099	0.727129	0.678274	0.695735	0.659632	0.655423	0.691375	0.644607	0.750721	0.737558	0.747682	0.762076	0.739444	0.695735	0.762076
0.599824	0.60519	0.637799	0.707493	0.728979	0.720113	0.72142	0.577875	0.695066	0.699142	0.680093	0.759067	0.779186	0.745862	0.737257	0.714251	0.72142	0.737257
0.668739	0.670355	0.674898	0.735639	0.705994	0.683378	0.631709	0.615298	0.701763	0.675138	0.688756	0.715788	0.780766	0.65079	0.702583	0.74287	0.631709	0.702583
0.669486	0.684151	0.690899	0.688629	0.675403	0.643859	0.716316	0.758683	0.652226	0.617582	0.663953	0.636046	0.695823	0.741648	0.806252	0.701743	0.716316	0.806252
0.634842	0.625683	0.598207	0.682544	0.65509	0.726745	0.695405	0.673339	0.660755	0.692798	0.686822	0.782982	0.718029	0.702814	0.635721	0.738746	0.695405	0.635721
0.635096	0.662158	0.705353	0.635221	0.726917	0.685426	0.686013	0.629044	0.721122	0.715247	0.673739	0.685963	0.747266	0.799778	0.735642	0.65422	0.686013	0.735642
0.645297	0.676174	0.587377	0.649119	0.658117	0.700221	0.569489	0.735936	0.715967	0.647705	0.717601	0.683324	0.697384	0.733809	0.660673	0.636203	0.569489	0.660673
0.661828	0.736041	NaN	0.727087	0.651849	0.674958	0.609481	0.644795	0.805724	0.681312	0.728507	0.725932	0.773674	0.846906	0.737268	0.723269	0.609481	0.712529
0.664646	0.66169	NaN	0.748152	0.663104	NaN	0.696401	0.63301	0.783078	0.66723	0.675887	0.770114	0.875643	0.721543	0.76424	0.710335	0.712066	0.727747
0.661643	0.69914	NaN	0.699204	0.602303	NaN	0.65588	0.751182	0.741177	0.691561	0.656963	0.759418	0.670192	0.78202	0.750885	0.735953	0.748811	0.714398
0.720315	0.663159	NaN	0.727265	0.616979	NaN	0.708026	0.725197	0.764113	0.649445	0.708165	0.663206	0.828947	0.722538	0.782123	0.729967	0.713554	0.716599
0.751422	0.676523	NaN	0.648564	0.63593	NaN	0.699644	0.7769	0.776537	0.709778	0.664775	0.777919	0.700753	NaN	0.769673	0.719082	0.814829	0.756524
0.617341	0.626078	NaN	0.700922	0.667756	NaN	0.755493	0.795446	0.724083	0.657675	NaN	0.696623	0.688239	NaN	0.821024	0.749392	0.765628	0.739444
0.667258	0.627182	NaN	0.675135	0.668824	NaN	0.683261	0.755251	0.706458	0.653152	NaN	0.765024	0.631937	NaN	0.768395	0.755451	0.659632	0.714251
0.647969	0.579083	NaN	0.714997	0.68019	NaN	0.6954	0.57388	0.670187	0.66523	NaN	0.783552	0.763155	NaN	0.775952	0.775102	0.577875	0.74287
0.670368	0.640066	NaN	0.624746	0.618459	NaN	0.756541	0.594483	0.729846	0.670234	NaN	0.790107	0.775336	NaN	0.805302	0.745615	0.615298	0.701743
0.64429	0.6896	NaN	0.675348	0.691883	NaN	0.629159	0.679313	0.666919	0.548232	NaN	0.726149	0.701477	NaN	0.662898	0.666438	0.758683	0.738746
0.627502	0.631057	NaN	0.675941	0.719421	NaN	0.697973	0.650579	0.769924	0.648255	NaN	0.756195	0.815852	NaN	0.743463	0.670389	0.673339	0.65422
0.651203	0.601621	NaN	0.750281	0.701969	NaN	0.657257	0.627649	0.669062	0.729648	NaN	0.707959	0.786605	NaN	0.720254	NaN	0.629044	0.636203
NaN	0.635514	NaN	0.730405	0.694664	NaN	0.664263	0.708322	NaN	0.648545	NaN	0.841373	0.816794	NaN	NaN	NaN	0.735936	0.676281
NaN	NaN	NaN	0.64868	0.69612	NaN	0.600111	NaN	NaN	0.60835	NaN	0.663806	0.682165	NaN	NaN	NaN	0.644795	0.737438
NaN	NaN	NaN	0.704027	0.67869	NaN	0.623459	NaN	NaN	0.677872	NaN	0.714126	0.69205	NaN	NaN	NaN	0.658807	0.793861
NaN	NaN	NaN	0.744803	0.655968	NaN	NaN	NaN	NaN	0.70774	NaN	0.711276	0.76513	NaN	NaN	NaN	0.702817	0.737883
NaN	NaN	NaN	0.744639	0.632247	NaN	NaN	NaN	NaN	0.669128	NaN	0.790707	0.663611	NaN	NaN	NaN	0.665243	0.87455
NaN	NaN	NaN	0.713705	0.633714	NaN	NaN	NaN	NaN	0.640693	NaN	0.739457	0.743094	NaN	NaN	NaN	0.563193	0.750721
NaN	NaN	NaN	0.724676	0.649617	NaN	NaN	NaN	NaN	0.674255	NaN	0.68695	0.788973	NaN	NaN	NaN	0.598408	0.759067
NaN	NaN	NaN	0.687508	0.654042	NaN	NaN	NaN	NaN	0.744729	NaN	0.701976	NaN	NaN	NaN	NaN	0.691375	0.715788
NaN	NaN	NaN	0.659216	NaN	NaN	NaN	NaN	NaN	0.688701	NaN	0.813718	NaN	NaN	NaN	NaN	0.699142	0.636046
NaN	NaN	NaN	0.667182	NaN	NaN	NaN	NaN	NaN	0.644283	NaN	0.802889	NaN	NaN	NaN	NaN	0.675138	0.782982
NaN	NaN	NaN	NaN	NaN	NaN	NaN	NaN	NaN	NaN	NaN	0.726402	NaN	NaN	NaN	NaN	0.617582	0.685963
NaN	NaN	NaN	NaN	NaN	NaN	NaN	NaN	NaN	NaN	NaN	0.721082	NaN	NaN	NaN	NaN	0.692798	0.683324
NaN	NaN	NaN	NaN	NaN	NaN	NaN	NaN	NaN	NaN	NaN	0.75484	NaN	NaN	NaN	NaN	0.715247	0.725932
NaN	NaN	NaN	NaN	NaN	NaN	NaN	NaN	NaN	NaN	NaN	0.686175	NaN	NaN	NaN	NaN	0.647705	0.770114
NaN	NaN	NaN	NaN	NaN	NaN	NaN	NaN	NaN	NaN	NaN	0.784858	NaN	NaN	NaN	NaN	0.681312	0.759418
NaN	NaN	NaN	NaN	NaN	NaN	NaN	NaN	NaN	NaN	NaN	NaN	NaN	NaN	NaN	NaN	0.66723	0.663206
NaN	NaN	NaN	NaN	NaN	NaN	NaN	NaN	NaN	NaN	NaN	NaN	NaN	NaN	NaN	NaN	0.691561	0.777919
NaN	NaN	NaN	NaN	NaN	NaN	NaN	NaN	NaN	NaN	NaN	NaN	NaN	NaN	NaN	NaN	0.663447	0.696623
NaN	NaN	NaN	NaN	NaN	NaN	NaN	NaN	NaN	NaN	NaN	NaN	NaN	NaN	NaN	NaN	0.726987	0.765024
NaN	NaN	NaN	NaN	NaN	NaN	NaN	NaN	NaN	NaN	NaN	NaN	NaN	NaN	NaN	NaN	0.667839	0.714439
NaN	NaN	NaN	NaN	NaN	NaN	NaN	NaN	NaN	NaN	NaN	NaN	NaN	NaN	NaN	NaN	0.689497	0.67443
NaN	NaN	NaN	NaN	NaN	NaN	NaN	NaN	NaN	NaN	NaN	NaN	NaN	NaN	NaN	NaN	0.685139	0.675954
NaN	NaN	NaN	NaN	NaN	NaN	NaN	NaN	NaN	NaN	NaN	NaN	NaN	NaN	NaN	NaN	0.644607	0.699535
NaN	NaN	NaN	NaN	NaN	NaN	NaN	NaN	NaN	NaN	NaN	NaN	NaN	NaN	NaN	NaN	0.680093	0.741545
NaN	NaN	NaN	NaN	NaN	NaN	NaN	NaN	NaN	NaN	NaN	NaN	NaN	NaN	NaN	NaN	0.688756	0.737558
NaN	NaN	NaN	NaN	NaN	NaN	NaN	NaN	NaN	NaN	NaN	NaN	NaN	NaN	NaN	NaN	0.749795	0.779186
NaN	NaN	NaN	NaN	NaN	NaN	NaN	NaN	NaN	NaN	NaN	NaN	NaN	NaN	NaN	NaN	0.74688	0.780766
NaN	NaN	NaN	NaN	NaN	NaN	NaN	NaN	NaN	NaN	NaN	NaN	NaN	NaN	NaN	NaN	0.677403	0.695823
NaN	NaN	NaN	NaN	NaN	NaN	NaN	NaN	NaN	NaN	NaN	NaN	NaN	NaN	NaN	NaN	0.741013	0.718029
NaN	NaN	NaN	NaN	NaN	NaN	NaN	NaN	NaN	NaN	NaN	NaN	NaN	NaN	NaN	NaN	0.638381	0.747266
NaN	NaN	NaN	NaN	NaN	NaN	NaN	NaN	NaN	NaN	NaN	NaN	NaN	NaN	NaN	NaN	0.655423	0.697384
NaN	NaN	NaN	NaN	NaN	NaN	NaN	NaN	NaN	NaN	NaN	NaN	NaN	NaN	NaN	NaN	0.695066	0.773674
NaN	NaN	NaN	NaN	NaN	NaN	NaN	NaN	NaN	NaN	NaN	NaN	NaN	NaN	NaN	NaN	0.701763	0.875643
NaN	NaN	NaN	NaN	NaN	NaN	NaN	NaN	NaN	NaN	NaN	NaN	NaN	NaN	NaN	NaN	0.652226	0.670192
NaN	NaN	NaN	NaN	NaN	NaN	NaN	NaN	NaN	NaN	NaN	NaN	NaN	NaN	NaN	NaN	0.660755	0.828947
NaN	NaN	NaN	NaN	NaN	NaN	NaN	NaN	NaN	NaN	NaN	NaN	NaN	NaN	NaN	NaN	0.721122	0.737268
NaN	NaN	NaN	NaN	NaN	NaN	NaN	NaN	NaN	NaN	NaN	NaN	NaN	NaN	NaN	NaN	0.715967	0.76424
NaN	NaN	NaN	NaN	NaN	NaN	NaN	NaN	NaN	NaN	NaN	NaN	NaN	NaN	NaN	NaN	0.621837	0.750885
NaN	NaN	NaN	NaN	NaN	NaN	NaN	NaN	NaN	NaN	NaN	NaN	NaN	NaN	NaN	NaN	0.707018	0.782123
NaN	NaN	NaN	NaN	NaN	NaN	NaN	NaN	NaN	NaN	NaN	NaN	NaN	NaN	NaN	NaN	0.661253	0.769673
NaN	NaN	NaN	NaN	NaN	NaN	NaN	NaN	NaN	NaN	NaN	NaN	NaN	NaN	NaN	NaN	0.686915	0.821024
NaN	NaN	NaN	NaN	NaN	NaN	NaN	NaN	NaN	NaN	NaN	NaN	NaN	NaN	NaN	NaN	0.70872	0.768395
NaN	NaN	NaN	NaN	NaN	NaN	NaN	NaN	NaN	NaN	NaN	NaN	NaN	NaN	NaN	NaN	0.728781	0.775952
NaN	NaN	NaN	NaN	NaN	NaN	NaN	NaN	NaN	NaN	NaN	NaN	NaN	NaN	NaN	NaN	0.599824	0.805302
NaN	NaN	NaN	NaN	NaN	NaN	NaN	NaN	NaN	NaN	NaN	NaN	NaN	NaN	NaN	NaN	0.668739	0.662898
NaN	NaN	NaN	NaN	NaN	NaN	NaN	NaN	NaN	NaN	NaN	NaN	NaN	NaN	NaN	NaN	0.669486	0.743463
NaN	NaN	NaN	NaN	NaN	NaN	NaN	NaN	NaN	NaN	NaN	NaN	NaN	NaN	NaN	NaN	0.634842	0.720254
NaN	NaN	NaN	NaN	NaN	NaN	NaN	NaN	NaN	NaN	NaN	NaN	NaN	NaN	NaN	NaN	0.635096	0.723269
NaN	NaN	NaN	NaN	NaN	NaN	NaN	NaN	NaN	NaN	NaN	NaN	NaN	NaN	NaN	NaN	0.645297	0.710335
NaN	NaN	NaN	NaN	NaN	NaN	NaN	NaN	NaN	NaN	NaN	NaN	NaN	NaN	NaN	NaN	0.661828	0.735953
NaN	NaN	NaN	NaN	NaN	NaN	NaN	NaN	NaN	NaN	NaN	NaN	NaN	NaN	NaN	NaN	0.652103	0.729967
NaN	NaN	NaN	NaN	NaN	NaN	NaN	NaN	NaN	NaN	NaN	NaN	NaN	NaN	NaN	NaN	0.646693	0.719082
NaN	NaN	NaN	NaN	NaN	NaN	NaN	NaN	NaN	NaN	NaN	NaN	NaN	NaN	NaN	NaN	0.684708	0.749392
NaN	NaN	NaN	NaN	NaN	NaN	NaN	NaN	NaN	NaN	NaN	NaN	NaN	NaN	NaN	NaN	0.682501	0.755451
NaN	NaN	NaN	NaN	NaN	NaN	NaN	NaN	NaN	NaN	NaN	NaN	NaN	NaN	NaN	NaN	0.71956	0.775102
NaN	NaN	NaN	NaN	NaN	NaN	NaN	NaN	NaN	NaN	NaN	NaN	NaN	NaN	NaN	NaN	0.644322	0.745615
NaN	NaN	NaN	NaN	NaN	NaN	NaN	NaN	NaN	NaN	NaN	NaN	NaN	NaN	NaN	NaN	0.60519	0.666438
NaN	NaN	NaN	NaN	NaN	NaN	NaN	NaN	NaN	NaN	NaN	NaN	NaN	NaN	NaN	NaN	0.670355	0.670389
NaN	NaN	NaN	NaN	NaN	NaN	NaN	NaN	NaN	NaN	NaN	NaN	NaN	NaN	NaN	NaN	0.684151	0.783552
NaN	NaN	NaN	NaN	NaN	NaN	NaN	NaN	NaN	NaN	NaN	NaN	NaN	NaN	NaN	NaN	0.625683	0.790107
NaN	NaN	NaN	NaN	NaN	NaN	NaN	NaN	NaN	NaN	NaN	NaN	NaN	NaN	NaN	NaN	0.611982	0.726149
NaN	NaN	NaN	NaN	NaN	NaN	NaN	NaN	NaN	NaN	NaN	NaN	NaN	NaN	NaN	NaN	0.577319	0.756195
NaN	NaN	NaN	NaN	NaN	NaN	NaN	NaN	NaN	NaN	NaN	NaN	NaN	NaN	NaN	NaN	0.605017	0.707959
NaN	NaN	NaN	NaN	NaN	NaN	NaN	NaN	NaN	NaN	NaN	NaN	NaN	NaN	NaN	NaN	0.661874	0.841373
NaN	NaN	NaN	NaN	NaN	NaN	NaN	NaN	NaN	NaN	NaN	NaN	NaN	NaN	NaN	NaN	0.628896	0.663806
NaN	NaN	NaN	NaN	NaN	NaN	NaN	NaN	NaN	NaN	NaN	NaN	NaN	NaN	NaN	NaN	0.682617	0.714126
NaN	NaN	NaN	NaN	NaN	NaN	NaN	NaN	NaN	NaN	NaN	NaN	NaN	NaN	NaN	NaN	0.636817	0.711276
NaN	NaN	NaN	NaN	NaN	NaN	NaN	NaN	NaN	NaN	NaN	NaN	NaN	NaN	NaN	NaN	0.717989	0.790707
NaN	NaN	NaN	NaN	NaN	NaN	NaN	NaN	NaN	NaN	NaN	NaN	NaN	NaN	NaN	NaN	0.660157	0.739457
NaN	NaN	NaN	NaN	NaN	NaN	NaN	NaN	NaN	NaN	NaN	NaN	NaN	NaN	NaN	NaN	0.714143	0.68695
NaN	NaN	NaN	NaN	NaN	NaN	NaN	NaN	NaN	NaN	NaN	NaN	NaN	NaN	NaN	NaN	0.696099	0.701976
NaN	NaN	NaN	NaN	NaN	NaN	NaN	NaN	NaN	NaN	NaN	NaN	NaN	NaN	NaN	NaN	0.707493	0.813718
NaN	NaN	NaN	NaN	NaN	NaN	NaN	NaN	NaN	NaN	NaN	NaN	NaN	NaN	NaN	NaN	0.735639	0.802889
NaN	NaN	NaN	NaN	NaN	NaN	NaN	NaN	NaN	NaN	NaN	NaN	NaN	NaN	NaN	NaN	0.688629	0.726402
NaN	NaN	NaN	NaN	NaN	NaN	NaN	NaN	NaN	NaN	NaN	NaN	NaN	NaN	NaN	NaN	0.682544	0.721082
NaN	NaN	NaN	NaN	NaN	NaN	NaN	NaN	NaN	NaN	NaN	NaN	NaN	NaN	NaN	NaN	0.635221	0.75484
NaN	NaN	NaN	NaN	NaN	NaN	NaN	NaN	NaN	NaN	NaN	NaN	NaN	NaN	NaN	NaN	0.649119	0.686175
NaN	NaN	NaN	NaN	NaN	NaN	NaN	NaN	NaN	NaN	NaN	NaN	NaN	NaN	NaN	NaN	0.727087	0.784858
NaN	NaN	NaN	NaN	NaN	NaN	NaN	NaN	NaN	NaN	NaN	NaN	NaN	NaN	NaN	NaN	0.748152	0.700753
NaN	NaN	NaN	NaN	NaN	NaN	NaN	NaN	NaN	NaN	NaN	NaN	NaN	NaN	NaN	NaN	0.699204	0.688239
NaN	NaN	NaN	NaN	NaN	NaN	NaN	NaN	NaN	NaN	NaN	NaN	NaN	NaN	NaN	NaN	0.727265	0.631937
NaN	NaN	NaN	NaN	NaN	NaN	NaN	NaN	NaN	NaN	NaN	NaN	NaN	NaN	NaN	NaN	0.648564	0.763155
NaN	NaN	NaN	NaN	NaN	NaN	NaN	NaN	NaN	NaN	NaN	NaN	NaN	NaN	NaN	NaN	0.700922	0.775336
NaN	NaN	NaN	NaN	NaN	NaN	NaN	NaN	NaN	NaN	NaN	NaN	NaN	NaN	NaN	NaN	0.656875	0.701477
NaN	NaN	NaN	NaN	NaN	NaN	NaN	NaN	NaN	NaN	NaN	NaN	NaN	NaN	NaN	NaN	0.678688	0.815852
NaN	NaN	NaN	NaN	NaN	NaN	NaN	NaN	NaN	NaN	NaN	NaN	NaN	NaN	NaN	NaN	0.670043	0.786605
NaN	NaN	NaN	NaN	NaN	NaN	NaN	NaN	NaN	NaN	NaN	NaN	NaN	NaN	NaN	NaN	0.660085	0.816794
NaN	NaN	NaN	NaN	NaN	NaN	NaN	NaN	NaN	NaN	NaN	NaN	NaN	NaN	NaN	NaN	0.675411	0.682165
NaN	NaN	NaN	NaN	NaN	NaN	NaN	NaN	NaN	NaN	NaN	NaN	NaN	NaN	NaN	NaN	0.727129	0.69205
NaN	NaN	NaN	NaN	NaN	NaN	NaN	NaN	NaN	NaN	NaN	NaN	NaN	NaN	NaN	NaN	0.728979	0.76513
NaN	NaN	NaN	NaN	NaN	NaN	NaN	NaN	NaN	NaN	NaN	NaN	NaN	NaN	NaN	NaN	0.705994	0.663611
NaN	NaN	NaN	NaN	NaN	NaN	NaN	NaN	NaN	NaN	NaN	NaN	NaN	NaN	NaN	NaN	0.675403	0.743094
NaN	NaN	NaN	NaN	NaN	NaN	NaN	NaN	NaN	NaN	NaN	NaN	NaN	NaN	NaN	NaN	0.65509	0.788973
NaN	NaN	NaN	NaN	NaN	NaN	NaN	NaN	NaN	NaN	NaN	NaN	NaN	NaN	NaN	NaN	0.726917	NaN
NaN	NaN	NaN	NaN	NaN	NaN	NaN	NaN	NaN	NaN	NaN	NaN	NaN	NaN	NaN	NaN	0.658117	NaN
NaN	NaN	NaN	NaN	NaN	NaN	NaN	NaN	NaN	NaN	NaN	NaN	NaN	NaN	NaN	NaN	0.651849	NaN
NaN	NaN	NaN	NaN	NaN	NaN	NaN	NaN	NaN	NaN	NaN	NaN	NaN	NaN	NaN	NaN	0.663104	NaN
NaN	NaN	NaN	NaN	NaN	NaN	NaN	NaN	NaN	NaN	NaN	NaN	NaN	NaN	NaN	NaN	0.602303	NaN
NaN	NaN	NaN	NaN	NaN	NaN	NaN	NaN	NaN	NaN	NaN	NaN	NaN	NaN	NaN	NaN	0.616979	NaN
NaN	NaN	NaN	NaN	NaN	NaN	NaN	NaN	NaN	NaN	NaN	NaN	NaN	NaN	NaN	NaN	0.63593	NaN
NaN	NaN	NaN	NaN	NaN	NaN	NaN	NaN	NaN	NaN	NaN	NaN	NaN	NaN	NaN	NaN	0.667756	NaN
NaN	NaN	NaN	NaN	NaN	NaN	NaN	NaN	NaN	NaN	NaN	NaN	NaN	NaN	NaN	NaN	0.668824	NaN
NaN	NaN	NaN	NaN	NaN	NaN	NaN	NaN	NaN	NaN	NaN	NaN	NaN	NaN	NaN	NaN	0.68019	NaN
NaN	NaN	NaN	NaN	NaN	NaN	NaN	NaN	NaN	NaN	NaN	NaN	NaN	NaN	NaN	NaN	0.618459	NaN
NaN	NaN	NaN	NaN	NaN	NaN	NaN	NaN	NaN	NaN	NaN	NaN	NaN	NaN	NaN	NaN	0.614548	NaN
NaN	NaN	NaN	NaN	NaN	NaN	NaN	NaN	NaN	NaN	NaN	NaN	NaN	NaN	NaN	NaN	0.688025	NaN
NaN	NaN	NaN	NaN	NaN	NaN	NaN	NaN	NaN	NaN	NaN	NaN	NaN	NaN	NaN	NaN	0.677072	NaN
NaN	NaN	NaN	NaN	NaN	NaN	NaN	NaN	NaN	NaN	NaN	NaN	NaN	NaN	NaN	NaN	0.666158	NaN
NaN	NaN	NaN	NaN	NaN	NaN	NaN	NaN	NaN	NaN	NaN	NaN	NaN	NaN	NaN	NaN	0.655747	NaN
NaN	NaN	NaN	NaN	NaN	NaN	NaN	NaN	NaN	NaN	NaN	NaN	NaN	NaN	NaN	NaN	0.678274	NaN
NaN	NaN	NaN	NaN	NaN	NaN	NaN	NaN	NaN	NaN	NaN	NaN	NaN	NaN	NaN	NaN	0.720113	NaN
NaN	NaN	NaN	NaN	NaN	NaN	NaN	NaN	NaN	NaN	NaN	NaN	NaN	NaN	NaN	NaN	0.693959	NaN
NaN	NaN	NaN	NaN	NaN	NaN	NaN	NaN	NaN	NaN	NaN	NaN	NaN	NaN	NaN	NaN	0.702896	NaN
NaN	NaN	NaN	NaN	NaN	NaN	NaN	NaN	NaN	NaN	NaN	NaN	NaN	NaN	NaN	NaN	0.703405	NaN
NaN	NaN	NaN	NaN	NaN	NaN	NaN	NaN	NaN	NaN	NaN	NaN	NaN	NaN	NaN	NaN	0.766123	NaN
NaN	NaN	NaN	NaN	NaN	NaN	NaN	NaN	NaN	NaN	NaN	NaN	NaN	NaN	NaN	NaN	0.70259	NaN
NaN	NaN	NaN	NaN	NaN	NaN	NaN	NaN	NaN	NaN	NaN	NaN	NaN	NaN	NaN	NaN	0.747682	NaN
NaN	NaN	NaN	NaN	NaN	NaN	NaN	NaN	NaN	NaN	NaN	NaN	NaN	NaN	NaN	NaN	0.696401	NaN
NaN	NaN	NaN	NaN	NaN	NaN	NaN	NaN	NaN	NaN	NaN	NaN	NaN	NaN	NaN	NaN	0.65588	NaN
NaN	NaN	NaN	NaN	NaN	NaN	NaN	NaN	NaN	NaN	NaN	NaN	NaN	NaN	NaN	NaN	0.708026	NaN
NaN	NaN	NaN	NaN	NaN	NaN	NaN	NaN	NaN	NaN	NaN	NaN	NaN	NaN	NaN	NaN	0.699644	NaN
NaN	NaN	NaN	NaN	NaN	NaN	NaN	NaN	NaN	NaN	NaN	NaN	NaN	NaN	NaN	NaN	0.755493	NaN
NaN	NaN	NaN	NaN	NaN	NaN	NaN	NaN	NaN	NaN	NaN	NaN	NaN	NaN	NaN	NaN	0.683261	NaN
NaN	NaN	NaN	NaN	NaN	NaN	NaN	NaN	NaN	NaN	NaN	NaN	NaN	NaN	NaN	NaN	0.6954	NaN
NaN	NaN	NaN	NaN	NaN	NaN	NaN	NaN	NaN	NaN	NaN	NaN	NaN	NaN	NaN	NaN	0.756541	NaN
NaN	NaN	NaN	NaN	NaN	NaN	NaN	NaN	NaN	NaN	NaN	NaN	NaN	NaN	NaN	NaN	0.629159	NaN
NaN	NaN	NaN	NaN	NaN	NaN	NaN	NaN	NaN	NaN	NaN	NaN	NaN	NaN	NaN	NaN	0.697973	NaN
NaN	NaN	NaN	NaN	NaN	NaN	NaN	NaN	NaN	NaN	NaN	NaN	NaN	NaN	NaN	NaN	0.657257	NaN
NaN	NaN	NaN	NaN	NaN	NaN	NaN	NaN	NaN	NaN	NaN	NaN	NaN	NaN	NaN	NaN	0.664263	NaN
NaN	NaN	NaN	NaN	NaN	NaN	NaN	NaN	NaN	NaN	NaN	NaN	NaN	NaN	NaN	NaN	0.600111	NaN
NaN	NaN	NaN	NaN	NaN	NaN	NaN	NaN	NaN	NaN	NaN	NaN	NaN	NaN	NaN	NaN	0.623459	NaN
NaN	NaN	NaN	NaN	NaN	NaN	NaN	NaN	NaN	NaN	NaN	NaN	NaN	NaN	NaN	NaN	0.63301	NaN
NaN	NaN	NaN	NaN	NaN	NaN	NaN	NaN	NaN	NaN	NaN	NaN	NaN	NaN	NaN	NaN	0.751182	NaN
NaN	NaN	NaN	NaN	NaN	NaN	NaN	NaN	NaN	NaN	NaN	NaN	NaN	NaN	NaN	NaN	0.725197	NaN
NaN	NaN	NaN	NaN	NaN	NaN	NaN	NaN	NaN	NaN	NaN	NaN	NaN	NaN	NaN	NaN	0.7769	NaN
NaN	NaN	NaN	NaN	NaN	NaN	NaN	NaN	NaN	NaN	NaN	NaN	NaN	NaN	NaN	NaN	0.795446	NaN
NaN	NaN	NaN	NaN	NaN	NaN	NaN	NaN	NaN	NaN	NaN	NaN	NaN	NaN	NaN	NaN	0.755251	NaN
NaN	NaN	NaN	NaN	NaN	NaN	NaN	NaN	NaN	NaN	NaN	NaN	NaN	NaN	NaN	NaN	0.57388	NaN
NaN	NaN	NaN	NaN	NaN	NaN	NaN	NaN	NaN	NaN	NaN	NaN	NaN	NaN	NaN	NaN	0.594483	NaN
NaN	NaN	NaN	NaN	NaN	NaN	NaN	NaN	NaN	NaN	NaN	NaN	NaN	NaN	NaN	NaN	0.679313	NaN
NaN	NaN	NaN	NaN	NaN	NaN	NaN	NaN	NaN	NaN	NaN	NaN	NaN	NaN	NaN	NaN	0.650579	NaN
NaN	NaN	NaN	NaN	NaN	NaN	NaN	NaN	NaN	NaN	NaN	NaN	NaN	NaN	NaN	NaN	0.627649	NaN
NaN	NaN	NaN	NaN	NaN	NaN	NaN	NaN	NaN	NaN	NaN	NaN	NaN	NaN	NaN	NaN	0.708322	NaN
NaN	NaN	NaN	NaN	NaN	NaN	NaN	NaN	NaN	NaN	NaN	NaN	NaN	NaN	NaN	NaN	0.649445	NaN
NaN	NaN	NaN	NaN	NaN	NaN	NaN	NaN	NaN	NaN	NaN	NaN	NaN	NaN	NaN	NaN	0.709778	NaN
NaN	NaN	NaN	NaN	NaN	NaN	NaN	NaN	NaN	NaN	NaN	NaN	NaN	NaN	NaN	NaN	0.657675	NaN
NaN	NaN	NaN	NaN	NaN	NaN	NaN	NaN	NaN	NaN	NaN	NaN	NaN	NaN	NaN	NaN	0.653152	NaN
NaN	NaN	NaN	NaN	NaN	NaN	NaN	NaN	NaN	NaN	NaN	NaN	NaN	NaN	NaN	NaN	0.66523	NaN
NaN	NaN	NaN	NaN	NaN	NaN	NaN	NaN	NaN	NaN	NaN	NaN	NaN	NaN	NaN	NaN	0.670234	NaN
NaN	NaN	NaN	NaN	NaN	NaN	NaN	NaN	NaN	NaN	NaN	NaN	NaN	NaN	NaN	NaN	0.548232	NaN
NaN	NaN	NaN	NaN	NaN	NaN	NaN	NaN	NaN	NaN	NaN	NaN	NaN	NaN	NaN	NaN	0.648255	NaN
NaN	NaN	NaN	NaN	NaN	NaN	NaN	NaN	NaN	NaN	NaN	NaN	NaN	NaN	NaN	NaN	0.729648	NaN
NaN	NaN	NaN	NaN	NaN	NaN	NaN	NaN	NaN	NaN	NaN	NaN	NaN	NaN	NaN	NaN	0.648545	NaN
NaN	NaN	NaN	NaN	NaN	NaN	NaN	NaN	NaN	NaN	NaN	NaN	NaN	NaN	NaN	NaN	0.60835	NaN
NaN	NaN	NaN	NaN	NaN	NaN	NaN	NaN	NaN	NaN	NaN	NaN	NaN	NaN	NaN	NaN	0.677872	NaN
NaN	NaN	NaN	NaN	NaN	NaN	NaN	NaN	NaN	NaN	NaN	NaN	NaN	NaN	NaN	NaN	0.70774	NaN
NaN	NaN	NaN	NaN	NaN	NaN	NaN	NaN	NaN	NaN	NaN	NaN	NaN	NaN	NaN	NaN	0.669128	NaN
NaN	NaN	NaN	NaN	NaN	NaN	NaN	NaN	NaN	NaN	NaN	NaN	NaN	NaN	NaN	NaN	0.640693	NaN
NaN	NaN	NaN	NaN	NaN	NaN	NaN	NaN	NaN	NaN	NaN	NaN	NaN	NaN	NaN	NaN	0.674255	NaN
NaN	NaN	NaN	NaN	NaN	NaN	NaN	NaN	NaN	NaN	NaN	NaN	NaN	NaN	NaN	NaN	0.744729	NaN
NaN	NaN	NaN	NaN	NaN	NaN	NaN	NaN	NaN	NaN	NaN	NaN	NaN	NaN	NaN	NaN	0.688701	NaN
NaN	NaN	NaN	NaN	NaN	NaN	NaN	NaN	NaN	NaN	NaN	NaN	NaN	NaN	NaN	NaN	0.644283	NaN
NaN	NaN	NaN	NaN	NaN	NaN	NaN	NaN	NaN	NaN	NaN	NaN	NaN	NaN	NaN	NaN	0.663953	NaN
NaN	NaN	NaN	NaN	NaN	NaN	NaN	NaN	NaN	NaN	NaN	NaN	NaN	NaN	NaN	NaN	0.686822	NaN
NaN	NaN	NaN	NaN	NaN	NaN	NaN	NaN	NaN	NaN	NaN	NaN	NaN	NaN	NaN	NaN	0.673739	NaN
NaN	NaN	NaN	NaN	NaN	NaN	NaN	NaN	NaN	NaN	NaN	NaN	NaN	NaN	NaN	NaN	0.717601	NaN
NaN	NaN	NaN	NaN	NaN	NaN	NaN	NaN	NaN	NaN	NaN	NaN	NaN	NaN	NaN	NaN	0.728507	NaN
NaN	NaN	NaN	NaN	NaN	NaN	NaN	NaN	NaN	NaN	NaN	NaN	NaN	NaN	NaN	NaN	0.675887	NaN
NaN	NaN	NaN	NaN	NaN	NaN	NaN	NaN	NaN	NaN	NaN	NaN	NaN	NaN	NaN	NaN	0.656963	NaN
NaN	NaN	NaN	NaN	NaN	NaN	NaN	NaN	NaN	NaN	NaN	NaN	NaN	NaN	NaN	NaN	0.708165	NaN
NaN	NaN	NaN	NaN	NaN	NaN	NaN	NaN	NaN	NaN	NaN	NaN	NaN	NaN	NaN	NaN	0.664775	NaN
NaN	NaN	NaN	NaN	NaN	NaN	NaN	NaN	NaN	NaN	NaN	NaN	NaN	NaN	NaN	NaN	0.805724	NaN
NaN	NaN	NaN	NaN	NaN	NaN	NaN	NaN	NaN	NaN	NaN	NaN	NaN	NaN	NaN	NaN	0.783078	NaN
NaN	NaN	NaN	NaN	NaN	NaN	NaN	NaN	NaN	NaN	NaN	NaN	NaN	NaN	NaN	NaN	0.741177	NaN
NaN	NaN	NaN	NaN	NaN	NaN	NaN	NaN	NaN	NaN	NaN	NaN	NaN	NaN	NaN	NaN	0.764113	NaN
NaN	NaN	NaN	NaN	NaN	NaN	NaN	NaN	NaN	NaN	NaN	NaN	NaN	NaN	NaN	NaN	0.776537	NaN
NaN	NaN	NaN	NaN	NaN	NaN	NaN	NaN	NaN	NaN	NaN	NaN	NaN	NaN	NaN	NaN	0.724083	NaN
NaN	NaN	NaN	NaN	NaN	NaN	NaN	NaN	NaN	NaN	NaN	NaN	NaN	NaN	NaN	NaN	0.706458	NaN
NaN	NaN	NaN	NaN	NaN	NaN	NaN	NaN	NaN	NaN	NaN	NaN	NaN	NaN	NaN	NaN	0.670187	NaN
NaN	NaN	NaN	NaN	NaN	NaN	NaN	NaN	NaN	NaN	NaN	NaN	NaN	NaN	NaN	NaN	0.729846	NaN
NaN	NaN	NaN	NaN	NaN	NaN	NaN	NaN	NaN	NaN	NaN	NaN	NaN	NaN	NaN	NaN	0.666919	NaN
NaN	NaN	NaN	NaN	NaN	NaN	NaN	NaN	NaN	NaN	NaN	NaN	NaN	NaN	NaN	NaN	0.769924	NaN
NaN	NaN	NaN	NaN	NaN	NaN	NaN	NaN	NaN	NaN	NaN	NaN	NaN	NaN	NaN	NaN	0.669062	NaN
NaN	NaN	NaN	NaN	NaN	NaN	NaN	NaN	NaN	NaN	NaN	NaN	NaN	NaN	NaN	NaN	0.664646	NaN
NaN	NaN	NaN	NaN	NaN	NaN	NaN	NaN	NaN	NaN	NaN	NaN	NaN	NaN	NaN	NaN	0.661643	NaN
NaN	NaN	NaN	NaN	NaN	NaN	NaN	NaN	NaN	NaN	NaN	NaN	NaN	NaN	NaN	NaN	0.720315	NaN
NaN	NaN	NaN	NaN	NaN	NaN	NaN	NaN	NaN	NaN	NaN	NaN	NaN	NaN	NaN	NaN	0.751422	NaN
NaN	NaN	NaN	NaN	NaN	NaN	NaN	NaN	NaN	NaN	NaN	NaN	NaN	NaN	NaN	NaN	0.617341	NaN
NaN	NaN	NaN	NaN	NaN	NaN	NaN	NaN	NaN	NaN	NaN	NaN	NaN	NaN	NaN	NaN	0.667258	NaN
NaN	NaN	NaN	NaN	NaN	NaN	NaN	NaN	NaN	NaN	NaN	NaN	NaN	NaN	NaN	NaN	0.647969	NaN
NaN	NaN	NaN	NaN	NaN	NaN	NaN	NaN	NaN	NaN	NaN	NaN	NaN	NaN	NaN	NaN	0.670368	NaN
NaN	NaN	NaN	NaN	NaN	NaN	NaN	NaN	NaN	NaN	NaN	NaN	NaN	NaN	NaN	NaN	0.64429	NaN
NaN	NaN	NaN	NaN	NaN	NaN	NaN	NaN	NaN	NaN	NaN	NaN	NaN	NaN	NaN	NaN	0.627502	NaN
NaN	NaN	NaN	NaN	NaN	NaN	NaN	NaN	NaN	NaN	NaN	NaN	NaN	NaN	NaN	NaN	0.651203	NaN
NaN	NaN	NaN	NaN	NaN	NaN	NaN	NaN	NaN	NaN	NaN	NaN	NaN	NaN	NaN	NaN	0.662158	NaN
NaN	NaN	NaN	NaN	NaN	NaN	NaN	NaN	NaN	NaN	NaN	NaN	NaN	NaN	NaN	NaN	0.676174	NaN
NaN	NaN	NaN	NaN	NaN	NaN	NaN	NaN	NaN	NaN	NaN	NaN	NaN	NaN	NaN	NaN	0.736041	NaN
NaN	NaN	NaN	NaN	NaN	NaN	NaN	NaN	NaN	NaN	NaN	NaN	NaN	NaN	NaN	NaN	0.66169	NaN
NaN	NaN	NaN	NaN	NaN	NaN	NaN	NaN	NaN	NaN	NaN	NaN	NaN	NaN	NaN	NaN	0.69914	NaN
NaN	NaN	NaN	NaN	NaN	NaN	NaN	NaN	NaN	NaN	NaN	NaN	NaN	NaN	NaN	NaN	0.663159	NaN
NaN	NaN	NaN	NaN	NaN	NaN	NaN	NaN	NaN	NaN	NaN	NaN	NaN	NaN	NaN	NaN	0.676523	NaN
NaN	NaN	NaN	NaN	NaN	NaN	NaN	NaN	NaN	NaN	NaN	NaN	NaN	NaN	NaN	NaN	0.626078	NaN
NaN	NaN	NaN	NaN	NaN	NaN	NaN	NaN	NaN	NaN	NaN	NaN	NaN	NaN	NaN	NaN	0.627182	NaN
NaN	NaN	NaN	NaN	NaN	NaN	NaN	NaN	NaN	NaN	NaN	NaN	NaN	NaN	NaN	NaN	0.579083	NaN
NaN	NaN	NaN	NaN	NaN	NaN	NaN	NaN	NaN	NaN	NaN	NaN	NaN	NaN	NaN	NaN	0.640066	NaN
NaN	NaN	NaN	NaN	NaN	NaN	NaN	NaN	NaN	NaN	NaN	NaN	NaN	NaN	NaN	NaN	0.6896	NaN
NaN	NaN	NaN	NaN	NaN	NaN	NaN	NaN	NaN	NaN	NaN	NaN	NaN	NaN	NaN	NaN	0.631057	NaN
NaN	NaN	NaN	NaN	NaN	NaN	NaN	NaN	NaN	NaN	NaN	NaN	NaN	NaN	NaN	NaN	0.601621	NaN
NaN	NaN	NaN	NaN	NaN	NaN	NaN	NaN	NaN	NaN	NaN	NaN	NaN	NaN	NaN	NaN	0.635514	NaN
NaN	NaN	NaN	NaN	NaN	NaN	NaN	NaN	NaN	NaN	NaN	NaN	NaN	NaN	NaN	NaN	0.731771	NaN
NaN	NaN	NaN	NaN	NaN	NaN	NaN	NaN	NaN	NaN	NaN	NaN	NaN	NaN	NaN	NaN	0.637799	NaN
NaN	NaN	NaN	NaN	NaN	NaN	NaN	NaN	NaN	NaN	NaN	NaN	NaN	NaN	NaN	NaN	0.674898	NaN
NaN	NaN	NaN	NaN	NaN	NaN	NaN	NaN	NaN	NaN	NaN	NaN	NaN	NaN	NaN	NaN	0.690899	NaN
NaN	NaN	NaN	NaN	NaN	NaN	NaN	NaN	NaN	NaN	NaN	NaN	NaN	NaN	NaN	NaN	0.598207	NaN
NaN	NaN	NaN	NaN	NaN	NaN	NaN	NaN	NaN	NaN	NaN	NaN	NaN	NaN	NaN	NaN	0.705353	NaN
NaN	NaN	NaN	NaN	NaN	NaN	NaN	NaN	NaN	NaN	NaN	NaN	NaN	NaN	NaN	NaN	0.587377	NaN
NaN	NaN	NaN	NaN	NaN	NaN	NaN	NaN	NaN	NaN	NaN	NaN	NaN	NaN	NaN	NaN	0.675135	NaN
NaN	NaN	NaN	NaN	NaN	NaN	NaN	NaN	NaN	NaN	NaN	NaN	NaN	NaN	NaN	NaN	0.714997	NaN
NaN	NaN	NaN	NaN	NaN	NaN	NaN	NaN	NaN	NaN	NaN	NaN	NaN	NaN	NaN	NaN	0.624746	NaN
NaN	NaN	NaN	NaN	NaN	NaN	NaN	NaN	NaN	NaN	NaN	NaN	NaN	NaN	NaN	NaN	0.675348	NaN
NaN	NaN	NaN	NaN	NaN	NaN	NaN	NaN	NaN	NaN	NaN	NaN	NaN	NaN	NaN	NaN	0.675941	NaN
NaN	NaN	NaN	NaN	NaN	NaN	NaN	NaN	NaN	NaN	NaN	NaN	NaN	NaN	NaN	NaN	0.750281	NaN
NaN	NaN	NaN	NaN	NaN	NaN	NaN	NaN	NaN	NaN	NaN	NaN	NaN	NaN	NaN	NaN	0.730405	NaN
NaN	NaN	NaN	NaN	NaN	NaN	NaN	NaN	NaN	NaN	NaN	NaN	NaN	NaN	NaN	NaN	0.64868	NaN
NaN	NaN	NaN	NaN	NaN	NaN	NaN	NaN	NaN	NaN	NaN	NaN	NaN	NaN	NaN	NaN	0.704027	NaN
NaN	NaN	NaN	NaN	NaN	NaN	NaN	NaN	NaN	NaN	NaN	NaN	NaN	NaN	NaN	NaN	0.744803	NaN
NaN	NaN	NaN	NaN	NaN	NaN	NaN	NaN	NaN	NaN	NaN	NaN	NaN	NaN	NaN	NaN	0.744639	NaN
NaN	NaN	NaN	NaN	NaN	NaN	NaN	NaN	NaN	NaN	NaN	NaN	NaN	NaN	NaN	NaN	0.713705	NaN
NaN	NaN	NaN	NaN	NaN	NaN	NaN	NaN	NaN	NaN	NaN	NaN	NaN	NaN	NaN	NaN	0.724676	NaN
NaN	NaN	NaN	NaN	NaN	NaN	NaN	NaN	NaN	NaN	NaN	NaN	NaN	NaN	NaN	NaN	0.687508	NaN
NaN	NaN	NaN	NaN	NaN	NaN	NaN	NaN	NaN	NaN	NaN	NaN	NaN	NaN	NaN	NaN	0.659216	NaN
NaN	NaN	NaN	NaN	NaN	NaN	NaN	NaN	NaN	NaN	NaN	NaN	NaN	NaN	NaN	NaN	0.667182	NaN
NaN	NaN	NaN	NaN	NaN	NaN	NaN	NaN	NaN	NaN	NaN	NaN	NaN	NaN	NaN	NaN	0.691883	NaN
NaN	NaN	NaN	NaN	NaN	NaN	NaN	NaN	NaN	NaN	NaN	NaN	NaN	NaN	NaN	NaN	0.719421	NaN
NaN	NaN	NaN	NaN	NaN	NaN	NaN	NaN	NaN	NaN	NaN	NaN	NaN	NaN	NaN	NaN	0.701969	NaN
NaN	NaN	NaN	NaN	NaN	NaN	NaN	NaN	NaN	NaN	NaN	NaN	NaN	NaN	NaN	NaN	0.694664	NaN
NaN	NaN	NaN	NaN	NaN	NaN	NaN	NaN	NaN	NaN	NaN	NaN	NaN	NaN	NaN	NaN	0.69612	NaN
NaN	NaN	NaN	NaN	NaN	NaN	NaN	NaN	NaN	NaN	NaN	NaN	NaN	NaN	NaN	NaN	0.67869	NaN
NaN	NaN	NaN	NaN	NaN	NaN	NaN	NaN	NaN	NaN	NaN	NaN	NaN	NaN	NaN	NaN	0.655968	NaN
NaN	NaN	NaN	NaN	NaN	NaN	NaN	NaN	NaN	NaN	NaN	NaN	NaN	NaN	NaN	NaN	0.632247	NaN
NaN	NaN	NaN	NaN	NaN	NaN	NaN	NaN	NaN	NaN	NaN	NaN	NaN	NaN	NaN	NaN	0.633714	NaN
NaN	NaN	NaN	NaN	NaN	NaN	NaN	NaN	NaN	NaN	NaN	NaN	NaN	NaN	NaN	NaN	0.649617	NaN
NaN	NaN	NaN	NaN	NaN	NaN	NaN	NaN	NaN	NaN	NaN	NaN	NaN	NaN	NaN	NaN	0.654042	NaN
NaN	NaN	NaN	NaN	NaN	NaN	NaN	NaN	NaN	NaN	NaN	NaN	NaN	NaN	NaN	NaN	0.683378	NaN
NaN	NaN	NaN	NaN	NaN	NaN	NaN	NaN	NaN	NaN	NaN	NaN	NaN	NaN	NaN	NaN	0.643859	NaN
NaN	NaN	NaN	NaN	NaN	NaN	NaN	NaN	NaN	NaN	NaN	NaN	NaN	NaN	NaN	NaN	0.726745	NaN
NaN	NaN	NaN	NaN	NaN	NaN	NaN	NaN	NaN	NaN	NaN	NaN	NaN	NaN	NaN	NaN	0.685426	NaN
NaN	NaN	NaN	NaN	NaN	NaN	NaN	NaN	NaN	NaN	NaN	NaN	NaN	NaN	NaN	NaN	0.700221	NaN
NaN	NaN	NaN	NaN	NaN	NaN	NaN	NaN	NaN	NaN	NaN	NaN	NaN	NaN	NaN	NaN	0.674958	NaN
NaN	NaN	NaN	NaN	NaN	NaN	NaN	NaN	NaN	NaN	NaN	NaN	NaN	NaN	NaN	NaN	0.745862	NaN
NaN	NaN	NaN	NaN	NaN	NaN	NaN	NaN	NaN	NaN	NaN	NaN	NaN	NaN	NaN	NaN	0.65079	NaN
NaN	NaN	NaN	NaN	NaN	NaN	NaN	NaN	NaN	NaN	NaN	NaN	NaN	NaN	NaN	NaN	0.741648	NaN
NaN	NaN	NaN	NaN	NaN	NaN	NaN	NaN	NaN	NaN	NaN	NaN	NaN	NaN	NaN	NaN	0.702814	NaN
NaN	NaN	NaN	NaN	NaN	NaN	NaN	NaN	NaN	NaN	NaN	NaN	NaN	NaN	NaN	NaN	0.799778	NaN
NaN	NaN	NaN	NaN	NaN	NaN	NaN	NaN	NaN	NaN	NaN	NaN	NaN	NaN	NaN	NaN	0.733809	NaN
NaN	NaN	NaN	NaN	NaN	NaN	NaN	NaN	NaN	NaN	NaN	NaN	NaN	NaN	NaN	NaN	0.846906	NaN
NaN	NaN	NaN	NaN	NaN	NaN	NaN	NaN	NaN	NaN	NaN	NaN	NaN	NaN	NaN	NaN	0.721543	NaN
NaN	NaN	NaN	NaN	NaN	NaN	NaN	NaN	NaN	NaN	NaN	NaN	NaN	NaN	NaN	NaN	0.78202	NaN
NaN	NaN	NaN	NaN	NaN	NaN	NaN	NaN	NaN	NaN	NaN	NaN	NaN	NaN	NaN	NaN	0.722538	NaN
NaN	NaN	NaN	NaN	NaN	NaN	NaN	NaN	NaN	NaN	NaN	NaN	NaN	NaN	NaN	NaN	NaN	NaN
NaN	NaN	NaN	NaN	NaN	NaN	NaN	NaN	NaN	NaN	NaN	NaN	NaN	NaN	NaN	NaN	NaN	NaN
NaN	NaN	NaN	NaN	NaN	NaN	NaN	NaN	NaN	NaN	NaN	NaN	NaN	NaN	NaN	NaN	NaN	NaN
NaN	NaN	NaN	NaN	NaN	NaN	NaN	NaN	NaN	NaN	NaN	NaN	NaN	NaN	NaN	NaN	NaN	NaN
NaN	NaN	NaN	NaN	NaN	NaN	NaN	NaN	NaN	NaN	NaN	NaN	NaN	NaN	NaN	NaN	NaN	NaN
NaN	NaN	NaN	NaN	NaN	NaN	NaN	NaN	NaN	NaN	NaN	NaN	NaN	NaN	NaN	NaN	NaN	NaN
NaN	NaN	NaN	NaN	NaN	NaN	NaN	NaN	NaN	NaN	NaN	NaN	NaN	NaN	NaN	NaN	NaN	NaN
NaN	NaN	NaN	NaN	NaN	NaN	NaN	NaN	NaN	NaN	NaN	NaN	NaN	NaN	NaN	NaN	NaN	NaN
NaN	NaN	NaN	NaN	NaN	NaN	NaN	NaN	NaN	NaN	NaN	NaN	NaN	NaN	NaN	NaN	NaN	NaN
NaN	NaN	NaN	NaN	NaN	NaN	NaN	NaN	NaN	NaN	NaN	NaN	NaN	NaN	NaN	NaN	NaN	NaN
NaN	NaN	NaN	NaN	NaN	NaN	NaN	NaN	NaN	NaN	NaN	NaN	NaN	NaN	NaN	NaN	NaN	NaN
NaN	NaN	NaN	NaN	NaN	NaN	NaN	NaN	NaN	NaN	NaN	NaN	NaN	NaN	NaN	NaN	NaN	NaN
NaN	NaN	NaN	NaN	NaN	NaN	NaN	NaN	NaN	NaN	NaN	NaN	NaN	NaN	NaN	NaN	NaN	NaN
NaN	NaN	NaN	NaN	NaN	NaN	NaN	NaN	NaN	NaN	NaN	NaN	NaN	NaN	NaN	NaN	NaN	NaN
NaN	NaN	NaN	NaN	NaN	NaN	NaN	NaN	NaN	NaN	NaN	NaN	NaN	NaN	NaN	NaN	NaN	NaN
NaN	NaN	NaN	NaN	NaN	NaN	NaN	NaN	NaN	NaN	NaN	NaN	NaN	NaN	NaN	NaN	NaN	NaN
NaN	NaN	NaN	NaN	NaN	NaN	NaN	NaN	NaN	NaN	NaN	NaN	NaN	NaN	NaN	NaN	NaN	NaN
NaN	NaN	NaN	NaN	NaN	NaN	NaN	NaN	NaN	NaN	NaN	NaN	NaN	NaN	NaN	NaN	NaN	NaN
NaN	NaN	NaN	NaN	NaN	NaN	NaN	NaN	NaN	NaN	NaN	NaN	NaN	NaN	NaN	NaN	NaN	NaN
NaN	NaN	NaN	NaN	NaN	NaN	NaN	NaN	NaN	NaN	NaN	NaN	NaN	NaN	NaN	NaN	NaN	NaN
NaN	NaN	NaN	NaN	NaN	NaN	NaN	NaN	NaN	NaN	NaN	NaN	NaN	NaN	NaN	NaN	NaN	NaN
NaN	NaN	NaN	NaN	NaN	NaN	NaN	NaN	NaN	NaN	NaN	NaN	NaN	NaN	NaN	NaN	NaN	NaN
NaN	NaN	NaN	NaN	NaN	NaN	NaN	NaN	NaN	NaN	NaN	NaN	NaN	NaN	NaN	NaN	NaN	NaN
NaN	NaN	NaN	NaN	NaN	NaN	NaN	NaN	NaN	NaN	NaN	NaN	NaN	NaN	NaN	NaN	NaN	NaN
NaN	NaN	NaN	NaN	NaN	NaN	NaN	NaN	NaN	NaN	NaN	NaN	NaN	NaN	NaN	NaN	NaN	NaN
NaN	NaN	NaN	NaN	NaN	NaN	NaN	NaN	NaN	NaN	NaN	NaN	NaN	NaN	NaN	NaN	NaN	NaN
NaN	NaN	NaN	NaN	NaN	NaN	NaN	NaN	NaN	NaN	NaN	NaN	NaN	NaN	NaN	NaN	NaN	NaN
NaN	NaN	NaN	NaN	NaN	NaN	NaN	NaN	NaN	NaN	NaN	NaN	NaN	NaN	NaN	NaN	NaN	NaN
NaN	NaN	NaN	NaN	NaN	NaN	NaN	NaN	NaN	NaN	NaN	NaN	NaN	NaN	NaN	NaN	NaN	NaN
NaN	NaN	NaN	NaN	NaN	NaN	NaN	NaN	NaN	NaN	NaN	NaN	NaN	NaN	NaN	NaN	NaN	NaN
NaN	NaN	NaN	NaN	NaN	NaN	NaN	NaN	NaN	NaN	NaN	NaN	NaN	NaN	NaN	NaN	NaN	NaN
NaN	NaN	NaN	NaN	NaN	NaN	NaN	NaN	NaN	NaN	NaN	NaN	NaN	NaN	NaN	NaN	NaN	NaN
NaN	NaN	NaN	NaN	NaN	NaN	NaN	NaN	NaN	NaN	NaN	NaN	NaN	NaN	NaN	NaN	NaN	NaN
NaN	NaN	NaN	NaN	NaN	NaN	NaN	NaN	NaN	NaN	NaN	NaN	NaN	NaN	NaN	NaN	NaN	NaN
NaN	NaN	NaN	NaN	NaN	NaN	NaN	NaN	NaN	NaN	NaN	NaN	NaN	NaN	NaN	NaN	NaN	NaN
NaN	NaN	NaN	NaN	NaN	NaN	NaN	NaN	NaN	NaN	NaN	NaN	NaN	NaN	NaN	NaN	NaN	NaN
NaN	NaN	NaN	NaN	NaN	NaN	NaN	NaN	NaN	NaN	NaN	NaN	NaN	NaN	NaN	NaN	NaN	NaN
NaN	NaN	NaN	NaN	NaN	NaN	NaN	NaN	NaN	NaN	NaN	NaN	NaN	NaN	NaN	NaN	NaN	NaN
NaN	NaN	NaN	NaN	NaN	NaN	NaN	NaN	NaN	NaN	NaN	NaN	NaN	NaN	NaN	NaN	NaN	NaN
NaN	NaN	NaN	NaN	NaN	NaN	NaN	NaN	NaN	NaN	NaN	NaN	NaN	NaN	NaN	NaN	NaN	NaN
NaN	NaN	NaN	NaN	NaN	NaN	NaN	NaN	NaN	NaN	NaN	NaN	NaN	NaN	NaN	NaN	NaN	NaN
NaN	NaN	NaN	NaN	NaN	NaN	NaN	NaN	NaN	NaN	NaN	NaN	NaN	NaN	NaN	NaN	NaN	NaN
NaN	NaN	NaN	NaN	NaN	NaN	NaN	NaN	NaN	NaN	NaN	NaN	NaN	NaN	NaN	NaN	NaN	NaN
NaN	NaN	NaN	NaN	NaN	NaN	NaN	NaN	NaN	NaN	NaN	NaN	NaN	NaN	NaN	NaN	NaN	NaN
NaN	NaN	NaN	NaN	NaN	NaN	NaN	NaN	NaN	NaN	NaN	NaN	NaN	NaN	NaN	NaN	NaN	NaN
NaN	NaN	NaN	NaN	NaN	NaN	NaN	NaN	NaN	NaN	NaN	NaN	NaN	NaN	NaN	NaN	NaN	NaN
NaN	NaN	NaN	NaN	NaN	NaN	NaN	NaN	NaN	NaN	NaN	NaN	NaN	NaN	NaN	NaN	NaN	NaN
NaN	NaN	NaN	NaN	NaN	NaN	NaN	NaN	NaN	NaN	NaN	NaN	NaN	NaN	NaN	NaN	NaN	NaN
NaN	NaN	NaN	NaN	NaN	NaN	NaN	NaN	NaN	NaN	NaN	NaN	NaN	NaN	NaN	NaN	NaN	NaN
NaN	NaN	NaN	NaN	NaN	NaN	NaN	NaN	NaN	NaN	NaN	NaN	NaN	NaN	NaN	NaN	NaN	NaN
NaN	NaN	NaN	NaN	NaN	NaN	NaN	NaN	NaN	NaN	NaN	NaN	NaN	NaN	NaN	NaN	NaN	NaN
NaN	NaN	NaN	NaN	NaN	NaN	NaN	NaN	NaN	NaN	NaN	NaN	NaN	NaN	NaN	NaN	NaN	NaN
NaN	NaN	NaN	NaN	NaN	NaN	NaN	NaN	NaN	NaN	NaN	NaN	NaN	NaN	NaN	NaN	NaN	NaN
NaN	NaN	NaN	NaN	NaN	NaN	NaN	NaN	NaN	NaN	NaN	NaN	NaN	NaN	NaN	NaN	NaN	NaN
NaN	NaN	NaN	NaN	NaN	NaN	NaN	NaN	NaN	NaN	NaN	NaN	NaN	NaN	NaN	NaN	NaN	NaN
NaN	NaN	NaN	NaN	NaN	NaN	NaN	NaN	NaN	NaN	NaN	NaN	NaN	NaN	NaN	NaN	NaN	NaN
NaN	NaN	NaN	NaN	NaN	NaN	NaN	NaN	NaN	NaN	NaN	NaN	NaN	NaN	NaN	NaN	NaN	NaN
NaN	NaN	NaN	NaN	NaN	NaN	NaN	NaN	NaN	NaN	NaN	NaN	NaN	NaN	NaN	NaN	NaN	NaN
NaN	NaN	NaN	NaN	NaN	NaN	NaN	NaN	NaN	NaN	NaN	NaN	NaN	NaN	NaN	NaN	NaN	NaN
NaN	NaN	NaN	NaN	NaN	NaN	NaN	NaN	NaN	NaN	NaN	NaN	NaN	NaN	NaN	NaN	NaN	NaN
NaN	NaN	NaN	NaN	NaN	NaN	NaN	NaN	NaN	NaN	NaN	NaN	NaN	NaN	NaN	NaN	NaN	NaN
NaN	NaN	NaN	NaN	NaN	NaN	NaN	NaN	NaN	NaN	NaN	NaN	NaN	NaN	NaN	NaN	NaN	NaN
NaN	NaN	NaN	NaN	NaN	NaN	NaN	NaN	NaN	NaN	NaN	NaN	NaN	NaN	NaN	NaN	NaN	NaN
NaN	NaN	NaN	NaN	NaN	NaN	NaN	NaN	NaN	NaN	NaN	NaN	NaN	NaN	NaN	NaN	NaN	NaN
NaN	NaN	NaN	NaN	NaN	NaN	NaN	NaN	NaN	NaN	NaN	NaN	NaN	NaN	NaN	NaN	NaN	NaN
NaN	NaN	NaN	NaN	NaN	NaN	NaN	NaN	NaN	NaN	NaN	NaN	NaN	NaN	NaN	NaN	NaN	NaN
NaN	NaN	NaN	NaN	NaN	NaN	NaN	NaN	NaN	NaN	NaN	NaN	NaN	NaN	NaN	NaN	NaN	NaN
NaN	NaN	NaN	NaN	NaN	NaN	NaN	NaN	NaN	NaN	NaN	NaN	NaN	NaN	NaN	NaN	NaN	NaN
NaN	NaN	NaN	NaN	NaN	NaN	NaN	NaN	NaN	NaN	NaN	NaN	NaN	NaN	NaN	NaN	NaN	NaN
NaN	NaN	NaN	NaN	NaN	NaN	NaN	NaN	NaN	NaN	NaN	NaN	NaN	NaN	NaN	NaN	NaN	NaN
NaN	NaN	NaN	NaN	NaN	NaN	NaN	NaN	NaN	NaN	NaN	NaN	NaN	NaN	NaN	NaN	NaN	NaN
NaN	NaN	NaN	NaN	NaN	NaN	NaN	NaN	NaN	NaN	NaN	NaN	NaN	NaN	NaN	NaN	NaN	NaN
NaN	NaN	NaN	NaN	NaN	NaN	NaN	NaN	NaN	NaN	NaN	NaN	NaN	NaN	NaN	NaN	NaN	NaN
NaN	NaN	NaN	NaN	NaN	NaN	NaN	NaN	NaN	NaN	NaN	NaN	NaN	NaN	NaN	NaN	NaN	NaN
NaN	NaN	NaN	NaN	NaN	NaN	NaN	NaN	NaN	NaN	NaN	NaN	NaN	NaN	NaN	NaN	NaN	NaN
NaN	NaN	NaN	NaN	NaN	NaN	NaN	NaN	NaN	NaN	NaN	NaN	NaN	NaN	NaN	NaN	NaN	NaN
NaN	NaN	NaN	NaN	NaN	NaN	NaN	NaN	NaN	NaN	NaN	NaN	NaN	NaN	NaN	NaN	NaN	NaN
NaN	NaN	NaN	NaN	NaN	NaN	NaN	NaN	NaN	NaN	NaN	NaN	NaN	NaN	NaN	NaN	NaN	NaN
NaN	NaN	NaN	NaN	NaN	NaN	NaN	NaN	NaN	NaN	NaN	NaN	NaN	NaN	NaN	NaN	NaN	NaN
NaN	NaN	NaN	NaN	NaN	NaN	NaN	NaN	NaN	NaN	NaN	NaN	NaN	NaN	NaN	NaN	NaN	NaN
NaN	NaN	NaN	NaN	NaN	NaN	NaN	NaN	NaN	NaN	NaN	NaN	NaN	NaN	NaN	NaN	NaN	NaN
NaN	NaN	NaN	NaN	NaN	NaN	NaN	NaN	NaN	NaN	NaN	NaN	NaN	NaN	NaN	NaN	NaN	NaN
NaN	NaN	NaN	NaN	NaN	NaN	NaN	NaN	NaN	NaN	NaN	NaN	NaN	NaN	NaN	NaN	NaN	NaN
NaN	NaN	NaN	NaN	NaN	NaN	NaN	NaN	NaN	NaN	NaN	NaN	NaN	NaN	NaN	NaN	NaN	NaN
NaN	NaN	NaN	NaN	NaN	NaN	NaN	NaN	NaN	NaN	NaN	NaN	NaN	NaN	NaN	NaN	NaN	NaN
NaN	NaN	NaN	NaN	NaN	NaN	NaN	NaN	NaN	NaN	NaN	NaN	NaN	NaN	NaN	NaN	NaN	NaN
NaN	NaN	NaN	NaN	NaN	NaN	NaN	NaN	NaN	NaN	NaN	NaN	NaN	NaN	NaN	NaN	NaN	NaN
NaN	NaN	NaN	NaN	NaN	NaN	NaN	NaN	NaN	NaN	NaN	NaN	NaN	NaN	NaN	NaN	NaN	NaN
NaN	NaN	NaN	NaN	NaN	NaN	NaN	NaN	NaN	NaN	NaN	NaN	NaN	NaN	NaN	NaN	NaN	NaN
NaN	NaN	NaN	NaN	NaN	NaN	NaN	NaN	NaN	NaN	NaN	NaN	NaN	NaN	NaN	NaN	NaN	NaN
NaN	NaN	NaN	NaN	NaN	NaN	NaN	NaN	NaN	NaN	NaN	NaN	NaN	NaN	NaN	NaN	NaN	NaN
NaN	NaN	NaN	NaN	NaN	NaN	NaN	NaN	NaN	NaN	NaN	NaN	NaN	NaN	NaN	NaN	NaN	NaN
NaN	NaN	NaN	NaN	NaN	NaN	NaN	NaN	NaN	NaN	NaN	NaN	NaN	NaN	NaN	NaN	NaN	NaN
NaN	NaN	NaN	NaN	NaN	NaN	NaN	NaN	NaN	NaN	NaN	NaN	NaN	NaN	NaN	NaN	NaN	NaN
NaN	NaN	NaN	NaN	NaN	NaN	NaN	NaN	NaN	NaN	NaN	NaN	NaN	NaN	NaN	NaN	NaN	NaN
NaN	NaN	NaN	NaN	NaN	NaN	NaN	NaN	NaN	NaN	NaN	NaN	NaN	NaN	NaN	NaN	NaN	NaN
NaN	NaN	NaN	NaN	NaN	NaN	NaN	NaN	NaN	NaN	NaN	NaN	NaN	NaN	NaN	NaN	NaN	NaN
NaN	NaN	NaN	NaN	NaN	NaN	NaN	NaN	NaN	NaN	NaN	NaN	NaN	NaN	NaN	NaN	NaN	NaN
NaN	NaN	NaN	NaN	NaN	NaN	NaN	NaN	NaN	NaN	NaN	NaN	NaN	NaN	NaN	NaN	NaN	NaN
NaN	NaN	NaN	NaN	NaN	NaN	NaN	NaN	NaN	NaN	NaN	NaN	NaN	NaN	NaN	NaN	NaN	NaN
NaN	NaN	NaN	NaN	NaN	NaN	NaN	NaN	NaN	NaN	NaN	NaN	NaN	NaN	NaN	NaN	NaN	NaN
NaN	NaN	NaN	NaN	NaN	NaN	NaN	NaN	NaN	NaN	NaN	NaN	NaN	NaN	NaN	NaN	NaN	NaN
NaN	NaN	NaN	NaN	NaN	NaN	NaN	NaN	NaN	NaN	NaN	NaN	NaN	NaN	NaN	NaN	NaN	NaN
NaN	NaN	NaN	NaN	NaN	NaN	NaN	NaN	NaN	NaN	NaN	NaN	NaN	NaN	NaN	NaN	NaN	NaN
NaN	NaN	NaN	NaN	NaN	NaN	NaN	NaN	NaN	NaN	NaN	NaN	NaN	NaN	NaN	NaN	NaN	NaN
NaN	NaN	NaN	NaN	NaN	NaN	NaN	NaN	NaN	NaN	NaN	NaN	NaN	NaN	NaN	NaN	NaN	NaN
NaN	NaN	NaN	NaN	NaN	NaN	NaN	NaN	NaN	NaN	NaN	NaN	NaN	NaN	NaN	NaN	NaN	NaN
NaN	NaN	NaN	NaN	NaN	NaN	NaN	NaN	NaN	NaN	NaN	NaN	NaN	NaN	NaN	NaN	NaN	NaN
NaN	NaN	NaN	NaN	NaN	NaN	NaN	NaN	NaN	NaN	NaN	NaN	NaN	NaN	NaN	NaN	NaN	NaN
NaN	NaN	NaN	NaN	NaN	NaN	NaN	NaN	NaN	NaN	NaN	NaN	NaN	NaN	NaN	NaN	NaN	NaN
NaN	NaN	NaN	NaN	NaN	NaN	NaN	NaN	NaN	NaN	NaN	NaN	NaN	NaN	NaN	NaN	NaN	NaN
NaN	NaN	NaN	NaN	NaN	NaN	NaN	NaN	NaN	NaN	NaN	NaN	NaN	NaN	NaN	NaN	NaN	NaN
NaN	NaN	NaN	NaN	NaN	NaN	NaN	NaN	NaN	NaN	NaN	NaN	NaN	NaN	NaN	NaN	NaN	NaN
NaN	NaN	NaN	NaN	NaN	NaN	NaN	NaN	NaN	NaN	NaN	NaN	NaN	NaN	NaN	NaN	NaN	NaN
NaN	NaN	NaN	NaN	NaN	NaN	NaN	NaN	NaN	NaN	NaN	NaN	NaN	NaN	NaN	NaN	NaN	NaN
NaN	NaN	NaN	NaN	NaN	NaN	NaN	NaN	NaN	NaN	NaN	NaN	NaN	NaN	NaN	NaN	NaN	NaN
NaN	NaN	NaN	NaN	NaN	NaN	NaN	NaN	NaN	NaN	NaN	NaN	NaN	NaN	NaN	NaN	NaN	NaN
NaN	NaN	NaN	NaN	NaN	NaN	NaN	NaN	NaN	NaN	NaN	NaN	NaN	NaN	NaN	NaN	NaN	NaN
NaN	NaN	NaN	NaN	NaN	NaN	NaN	NaN	NaN	NaN	NaN	NaN	NaN	NaN	NaN	NaN	NaN	NaN
NaN	NaN	NaN	NaN	NaN	NaN	NaN	NaN	NaN	NaN	NaN	NaN	NaN	NaN	NaN	NaN	NaN	NaN
NaN	NaN	NaN	NaN	NaN	NaN	NaN	NaN	NaN	NaN	NaN	NaN	NaN	NaN	NaN	NaN	NaN	NaN
NaN	NaN	NaN	NaN	NaN	NaN	NaN	NaN	NaN	NaN	NaN	NaN	NaN	NaN	NaN	NaN	NaN	NaN
NaN	NaN	NaN	NaN	NaN	NaN	NaN	NaN	NaN	NaN	NaN	NaN	NaN	NaN	NaN	NaN	NaN	NaN
NaN	NaN	NaN	NaN	NaN	NaN	NaN	NaN	NaN	NaN	NaN	NaN	NaN	NaN	NaN	NaN	NaN	NaN
NaN	NaN	NaN	NaN	NaN	NaN	NaN	NaN	NaN	NaN	NaN	NaN	NaN	NaN	NaN	NaN	NaN	NaN
NaN	NaN	NaN	NaN	NaN	NaN	NaN	NaN	NaN	NaN	NaN	NaN	NaN	NaN	NaN	NaN	NaN	NaN
NaN	NaN	NaN	NaN	NaN	NaN	NaN	NaN	NaN	NaN	NaN	NaN	NaN	NaN	NaN	NaN	NaN	NaN
NaN	NaN	NaN	NaN	NaN	NaN	NaN	NaN	NaN	NaN	NaN	NaN	NaN	NaN	NaN	NaN	NaN	NaN
NaN	NaN	NaN	NaN	NaN	NaN	NaN	NaN	NaN	NaN	NaN	NaN	NaN	NaN	NaN	NaN	NaN	NaN
NaN	NaN	NaN	NaN	NaN	NaN	NaN	NaN	NaN	NaN	NaN	NaN	NaN	NaN	NaN	NaN	NaN	NaN
NaN	NaN	NaN	NaN	NaN	NaN	NaN	NaN	NaN	NaN	NaN	NaN	NaN	NaN	NaN	NaN	NaN	NaN
NaN	NaN	NaN	NaN	NaN	NaN	NaN	NaN	NaN	NaN	NaN	NaN	NaN	NaN	NaN	NaN	NaN	NaN
NaN	NaN	NaN	NaN	NaN	NaN	NaN	NaN	NaN	NaN	NaN	NaN	NaN	NaN	NaN	NaN	NaN	NaN
NaN	NaN	NaN	NaN	NaN	NaN	NaN	NaN	NaN	NaN	NaN	NaN	NaN	NaN	NaN	NaN	NaN	NaN
NaN	NaN	NaN	NaN	NaN	NaN	NaN	NaN	NaN	NaN	NaN	NaN	NaN	NaN	NaN	NaN	NaN	NaN
NaN	NaN	NaN	NaN	NaN	NaN	NaN	NaN	NaN	NaN	NaN	NaN	NaN	NaN	NaN	NaN	NaN	NaN
NaN	NaN	NaN	NaN	NaN	NaN	NaN	NaN	NaN	NaN	NaN	NaN	NaN	NaN	NaN	NaN	NaN	NaN
NaN	NaN	NaN	NaN	NaN	NaN	NaN	NaN	NaN	NaN	NaN	NaN	NaN	NaN	NaN	NaN	NaN	NaN
NaN	NaN	NaN	NaN	NaN	NaN	NaN	NaN	NaN	NaN	NaN	NaN	NaN	NaN	NaN	NaN	NaN	NaN
NaN	NaN	NaN	NaN	NaN	NaN	NaN	NaN	NaN	NaN	NaN	NaN	NaN	NaN	NaN	NaN	NaN	NaN
NaN	NaN	NaN	NaN	NaN	NaN	NaN	NaN	NaN	NaN	NaN	NaN	NaN	NaN	NaN	NaN	NaN	NaN
NaN	NaN	NaN	NaN	NaN	NaN	NaN	NaN	NaN	NaN	NaN	NaN	NaN	NaN	NaN	NaN	NaN	NaN
NaN	NaN	NaN	NaN	NaN	NaN	NaN	NaN	NaN	NaN	NaN	NaN	NaN	NaN	NaN	NaN	NaN	NaN
NaN	NaN	NaN	NaN	NaN	NaN	NaN	NaN	NaN	NaN	NaN	NaN	NaN	NaN	NaN	NaN	NaN	NaN
NaN	NaN	NaN	NaN	NaN	NaN	NaN	NaN	NaN	NaN	NaN	NaN	NaN	NaN	NaN	NaN	NaN	NaN
NaN	NaN	NaN	NaN	NaN	NaN	NaN	NaN	NaN	NaN	NaN	NaN	NaN	NaN	NaN	NaN	NaN	NaN
NaN	NaN	NaN	NaN	NaN	NaN	NaN	NaN	NaN	NaN	NaN	NaN	NaN	NaN	NaN	NaN	NaN	NaN
NaN	NaN	NaN	NaN	NaN	NaN	NaN	NaN	NaN	NaN	NaN	NaN	NaN	NaN	NaN	NaN	NaN	NaN
NaN	NaN	NaN	NaN	NaN	NaN	NaN	NaN	NaN	NaN	NaN	NaN	NaN	NaN	NaN	NaN	NaN	NaN
NaN	NaN	NaN	NaN	NaN	NaN	NaN	NaN	NaN	NaN	NaN	NaN	NaN	NaN	NaN	NaN	NaN	NaN
NaN	NaN	NaN	NaN	NaN	NaN	NaN	NaN	NaN	NaN	NaN	NaN	NaN	NaN	NaN	NaN	NaN	NaN
NaN	NaN	NaN	NaN	NaN	NaN	NaN	NaN	NaN	NaN	NaN	NaN	NaN	NaN	NaN	NaN	NaN	NaN
NaN	NaN	NaN	NaN	NaN	NaN	NaN	NaN	NaN	NaN	NaN	NaN	NaN	NaN	NaN	NaN	NaN	NaN
NaN	NaN	NaN	NaN	NaN	NaN	NaN	NaN	NaN	NaN	NaN	NaN	NaN	NaN	NaN	NaN	NaN	NaN
NaN	NaN	NaN	NaN	NaN	NaN	NaN	NaN	NaN	NaN	NaN	NaN	NaN	NaN	NaN	NaN	NaN	NaN
NaN	NaN	NaN	NaN	NaN	NaN	NaN	NaN	NaN	NaN	NaN	NaN	NaN	NaN	NaN	NaN	NaN	NaN
NaN	NaN	NaN	NaN	NaN	NaN	NaN	NaN	NaN	NaN	NaN	NaN	NaN	NaN	NaN	NaN	NaN	NaN
NaN	NaN	NaN	NaN	NaN	NaN	NaN	NaN	NaN	NaN	NaN	NaN	NaN	NaN	NaN	NaN	NaN	NaN
NaN	NaN	NaN	NaN	NaN	NaN	NaN	NaN	NaN	NaN	NaN	NaN	NaN	NaN	NaN	NaN	NaN	NaN
NaN	NaN	NaN	NaN	NaN	NaN	NaN	NaN	NaN	NaN	NaN	NaN	NaN	NaN	NaN	NaN	NaN	NaN
NaN	NaN	NaN	NaN	NaN	NaN	NaN	NaN	NaN	NaN	NaN	NaN	NaN	NaN	NaN	NaN	NaN	NaN
NaN	NaN	NaN	NaN	NaN	NaN	NaN	NaN	NaN	NaN	NaN	NaN	NaN	NaN	NaN	NaN	NaN	NaN
NaN	NaN	NaN	NaN	NaN	NaN	NaN	NaN	NaN	NaN	NaN	NaN	NaN	NaN	NaN	NaN	NaN	NaN
NaN	NaN	NaN	NaN	NaN	NaN	NaN	NaN	NaN	NaN	NaN	NaN	NaN	NaN	NaN	NaN	NaN	NaN
NaN	NaN	NaN	NaN	NaN	NaN	NaN	NaN	NaN	NaN	NaN	NaN	NaN	NaN	NaN	NaN	NaN	NaN
NaN	NaN	NaN	NaN	NaN	NaN	NaN	NaN	NaN	NaN	NaN	NaN	NaN	NaN	NaN	NaN	NaN	NaN
NaN	NaN	NaN	NaN	NaN	NaN	NaN	NaN	NaN	NaN	NaN	NaN	NaN	NaN	NaN	NaN	NaN	NaN
NaN	NaN	NaN	NaN	NaN	NaN	NaN	NaN	NaN	NaN	NaN	NaN	NaN	NaN	NaN	NaN	NaN	NaN
NaN	NaN	NaN	NaN	NaN	NaN	NaN	NaN	NaN	NaN	NaN	NaN	NaN	NaN	NaN	NaN	NaN	NaN
NaN	NaN	NaN	NaN	NaN	NaN	NaN	NaN	NaN	NaN	NaN	NaN	NaN	NaN	NaN	NaN	NaN	NaN
NaN	NaN	NaN	NaN	NaN	NaN	NaN	NaN	NaN	NaN	NaN	NaN	NaN	NaN	NaN	NaN	NaN	NaN
NaN	NaN	NaN	NaN	NaN	NaN	NaN	NaN	NaN	NaN	NaN	NaN	NaN	NaN	NaN	NaN	NaN	NaN
NaN	NaN	NaN	NaN	NaN	NaN	NaN	NaN	NaN	NaN	NaN	NaN	NaN	NaN	NaN	NaN	NaN	NaN
NaN	NaN	NaN	NaN	NaN	NaN	NaN	NaN	NaN	NaN	NaN	NaN	NaN	NaN	NaN	NaN	NaN	NaN
NaN	NaN	NaN	NaN	NaN	NaN	NaN	NaN	NaN	NaN	NaN	NaN	NaN	NaN	NaN	NaN	NaN	NaN
NaN	NaN	NaN	NaN	NaN	NaN	NaN	NaN	NaN	NaN	NaN	NaN	NaN	NaN	NaN	NaN	NaN	NaN
NaN	NaN	NaN	NaN	NaN	NaN	NaN	NaN	NaN	NaN	NaN	NaN	NaN	NaN	NaN	NaN	NaN	NaN
NaN	NaN	NaN	NaN	NaN	NaN	NaN	NaN	NaN	NaN	NaN	NaN	NaN	NaN	NaN	NaN	NaN	NaN
NaN	NaN	NaN	NaN	NaN	NaN	NaN	NaN	NaN	NaN	NaN	NaN	NaN	NaN	NaN	NaN	NaN	NaN
NaN	NaN	NaN	NaN	NaN	NaN	NaN	NaN	NaN	NaN	NaN	NaN	NaN	NaN	NaN	NaN	NaN	NaN
NaN	NaN	NaN	NaN	NaN	NaN	NaN	NaN	NaN	NaN	NaN	NaN	NaN	NaN	NaN	NaN	NaN	NaN
NaN	NaN	NaN	NaN	NaN	NaN	NaN	NaN	NaN	NaN	NaN	NaN	NaN	NaN	NaN	NaN	NaN	NaN
NaN	NaN	NaN	NaN	NaN	NaN	NaN	NaN	NaN	NaN	NaN	NaN	NaN	NaN	NaN	NaN	NaN	NaN
NaN	NaN	NaN	NaN	NaN	NaN	NaN	NaN	NaN	NaN	NaN	NaN	NaN	NaN	NaN	NaN	NaN	NaN
NaN	NaN	NaN	NaN	NaN	NaN	NaN	NaN	NaN	NaN	NaN	NaN	NaN	NaN	NaN	NaN	NaN	NaN
NaN	NaN	NaN	NaN	NaN	NaN	NaN	NaN	NaN	NaN	NaN	NaN	NaN	NaN	NaN	NaN	NaN	NaN
NaN	NaN	NaN	NaN	NaN	NaN	NaN	NaN	NaN	NaN	NaN	NaN	NaN	NaN	NaN	NaN	NaN	NaN
NaN	NaN	NaN	NaN	NaN	NaN	NaN	NaN	NaN	NaN	NaN	NaN	NaN	NaN	NaN	NaN	NaN	NaN
NaN	NaN	NaN	NaN	NaN	NaN	NaN	NaN	NaN	NaN	NaN	NaN	NaN	NaN	NaN	NaN	NaN	NaN
NaN	NaN	NaN	NaN	NaN	NaN	NaN	NaN	NaN	NaN	NaN	NaN	NaN	NaN	NaN	NaN	NaN	NaN
NaN	NaN	NaN	NaN	NaN	NaN	NaN	NaN	NaN	NaN	NaN	NaN	NaN	NaN	NaN	NaN	NaN	NaN
NaN	NaN	NaN	NaN	NaN	NaN	NaN	NaN	NaN	NaN	NaN	NaN	NaN	NaN	NaN	NaN	NaN	NaN
NaN	NaN	NaN	NaN	NaN	NaN	NaN	NaN	NaN	NaN	NaN	NaN	NaN	NaN	NaN	NaN	NaN	NaN
NaN	NaN	NaN	NaN	NaN	NaN	NaN	NaN	NaN	NaN	NaN	NaN	NaN	NaN	NaN	NaN	NaN	NaN
NaN	NaN	NaN	NaN	NaN	NaN	NaN	NaN	NaN	NaN	NaN	NaN	NaN	NaN	NaN	NaN	NaN	NaN
NaN	NaN	NaN	NaN	NaN	NaN	NaN	NaN	NaN	NaN	NaN	NaN	NaN	NaN	NaN	NaN	NaN	NaN
NaN	NaN	NaN	NaN	NaN	NaN	NaN	NaN	NaN	NaN	NaN	NaN	NaN	NaN	NaN	NaN	NaN	NaN
NaN	NaN	NaN	NaN	NaN	NaN	NaN	NaN	NaN	NaN	NaN	NaN	NaN	NaN	NaN	NaN	NaN	NaN
NaN	NaN	NaN	NaN	NaN	NaN	NaN	NaN	NaN	NaN	NaN	NaN	NaN	NaN	NaN	NaN	NaN	NaN
NaN	NaN	NaN	NaN	NaN	NaN	NaN	NaN	NaN	NaN	NaN	NaN	NaN	NaN	NaN	NaN	NaN	NaN
NaN	NaN	NaN	NaN	NaN	NaN	NaN	NaN	NaN	NaN	NaN	NaN	NaN	NaN	NaN	NaN	NaN	NaN
NaN	NaN	NaN	NaN	NaN	NaN	NaN	NaN	NaN	NaN	NaN	NaN	NaN	NaN	NaN	NaN	NaN	NaN
NaN	NaN	NaN	NaN	NaN	NaN	NaN	NaN	NaN	NaN	NaN	NaN	NaN	NaN	NaN	NaN	NaN	NaN
NaN	NaN	NaN	NaN	NaN	NaN	NaN	NaN	NaN	NaN	NaN	NaN	NaN	NaN	NaN	NaN	NaN	NaN
NaN	NaN	NaN	NaN	NaN	NaN	NaN	NaN	NaN	NaN	NaN	NaN	NaN	NaN	NaN	NaN	NaN	NaN
NaN	NaN	NaN	NaN	NaN	NaN	NaN	NaN	NaN	NaN	NaN	NaN	NaN	NaN	NaN	NaN	NaN	NaN
NaN	NaN	NaN	NaN	NaN	NaN	NaN	NaN	NaN	NaN	NaN	NaN	NaN	NaN	NaN	NaN	NaN	NaN
NaN	NaN	NaN	NaN	NaN	NaN	NaN	NaN	NaN	NaN	NaN	NaN	NaN	NaN	NaN	NaN	NaN	NaN
NaN	NaN	NaN	NaN	NaN	NaN	NaN	NaN	NaN	NaN	NaN	NaN	NaN	NaN	NaN	NaN	NaN	NaN
NaN	NaN	NaN	NaN	NaN	NaN	NaN	NaN	NaN	NaN	NaN	NaN	NaN	NaN	NaN	NaN	NaN	NaN
NaN	NaN	NaN	NaN	NaN	NaN	NaN	NaN	NaN	NaN	NaN	NaN	NaN	NaN	NaN	NaN	NaN	NaN
NaN	NaN	NaN	NaN	NaN	NaN	NaN	NaN	NaN	NaN	NaN	NaN	NaN	NaN	NaN	NaN	NaN	NaN
NaN	NaN	NaN	NaN	NaN	NaN	NaN	NaN	NaN	NaN	NaN	NaN	NaN	NaN	NaN	NaN	NaN	NaN
NaN	NaN	NaN	NaN	NaN	NaN	NaN	NaN	NaN	NaN	NaN	NaN	NaN	NaN	NaN	NaN	NaN	NaN
NaN	NaN	NaN	NaN	NaN	NaN	NaN	NaN	NaN	NaN	NaN	NaN	NaN	NaN	NaN	NaN	NaN	NaN
NaN	NaN	NaN	NaN	NaN	NaN	NaN	NaN	NaN	NaN	NaN	NaN	NaN	NaN	NaN	NaN	NaN	NaN
NaN	NaN	NaN	NaN	NaN	NaN	NaN	NaN	NaN	NaN	NaN	NaN	NaN	NaN	NaN	NaN	NaN	NaN
NaN	NaN	NaN	NaN	NaN	NaN	NaN	NaN	NaN	NaN	NaN	NaN	NaN	NaN	NaN	NaN	NaN	NaN
NaN	NaN	NaN	NaN	NaN	NaN	NaN	NaN	NaN	NaN	NaN	NaN	NaN	NaN	NaN	NaN	NaN	NaN
NaN	NaN	NaN	NaN	NaN	NaN	NaN	NaN	NaN	NaN	NaN	NaN	NaN	NaN	NaN	NaN	NaN	NaN
NaN	NaN	NaN	NaN	NaN	NaN	NaN	NaN	NaN	NaN	NaN	NaN	NaN	NaN	NaN	NaN	NaN	NaN
NaN	NaN	NaN	NaN	NaN	NaN	NaN	NaN	NaN	NaN	NaN	NaN	NaN	NaN	NaN	NaN	NaN	NaN
NaN	NaN	NaN	NaN	NaN	NaN	NaN	NaN	NaN	NaN	NaN	NaN	NaN	NaN	NaN	NaN	NaN	NaN
NaN	NaN	NaN	NaN	NaN	NaN	NaN	NaN	NaN	NaN	NaN	NaN	NaN	NaN	NaN	NaN	NaN	NaN
NaN	NaN	NaN	NaN	NaN	NaN	NaN	NaN	NaN	NaN	NaN	NaN	NaN	NaN	NaN	NaN	NaN	NaN
NaN	NaN	NaN	NaN	NaN	NaN	NaN	NaN	NaN	NaN	NaN	NaN	NaN	NaN	NaN	NaN	NaN	NaN
NaN	NaN	NaN	NaN	NaN	NaN	NaN	NaN	NaN	NaN	NaN	NaN	NaN	NaN	NaN	NaN	NaN	NaN
NaN	NaN	NaN	NaN	NaN	NaN	NaN	NaN	NaN	NaN	NaN	NaN	NaN	NaN	NaN	NaN	NaN	NaN
NaN	NaN	NaN	NaN	NaN	NaN	NaN	NaN	NaN	NaN	NaN	NaN	NaN	NaN	NaN	NaN	NaN	NaN
NaN	NaN	NaN	NaN	NaN	NaN	NaN	NaN	NaN	NaN	NaN	NaN	NaN	NaN	NaN	NaN	NaN	NaN
NaN	NaN	NaN	NaN	NaN	NaN	NaN	NaN	NaN	NaN	NaN	NaN	NaN	NaN	NaN	NaN	NaN	NaN
NaN	NaN	NaN	NaN	NaN	NaN	NaN	NaN	NaN	NaN	NaN	NaN	NaN	NaN	NaN	NaN	NaN	NaN
NaN	NaN	NaN	NaN	NaN	NaN	NaN	NaN	NaN	NaN	NaN	NaN	NaN	NaN	NaN	NaN	NaN	NaN
NaN	NaN	NaN	NaN	NaN	NaN	NaN	NaN	NaN	NaN	NaN	NaN	NaN	NaN	NaN	NaN	NaN	NaN
NaN	NaN	NaN	NaN	NaN	NaN	NaN	NaN	NaN	NaN	NaN	NaN	NaN	NaN	NaN	NaN	NaN	NaN
NaN	NaN	NaN	NaN	NaN	NaN	NaN	NaN	NaN	NaN	NaN	NaN	NaN	NaN	NaN	NaN	NaN	NaN
NaN	NaN	NaN	NaN	NaN	NaN	NaN	NaN	NaN	NaN	NaN	NaN	NaN	NaN	NaN	NaN	NaN	NaN
NaN	NaN	NaN	NaN	NaN	NaN	NaN	NaN	NaN	NaN	NaN	NaN	NaN	NaN	NaN	NaN	NaN	NaN
NaN	NaN	NaN	NaN	NaN	NaN	NaN	NaN	NaN	NaN	NaN	NaN	NaN	NaN	NaN	NaN	NaN	NaN
NaN	NaN	NaN	NaN	NaN	NaN	NaN	NaN	NaN	NaN	NaN	NaN	NaN	NaN	NaN	NaN	NaN	NaN
NaN	NaN	NaN	NaN	NaN	NaN	NaN	NaN	NaN	NaN	NaN	NaN	NaN	NaN	NaN	NaN	NaN	NaN
NaN	NaN	NaN	NaN	NaN	NaN	NaN	NaN	NaN	NaN	NaN	NaN	NaN	NaN	NaN	NaN	NaN	NaN
NaN	NaN	NaN	NaN	NaN	NaN	NaN	NaN	NaN	NaN	NaN	NaN	NaN	NaN	NaN	NaN	NaN	NaN
NaN	NaN	NaN	NaN	NaN	NaN	NaN	NaN	NaN	NaN	NaN	NaN	NaN	NaN	NaN	NaN	NaN	NaN
NaN	NaN	NaN	NaN	NaN	NaN	NaN	NaN	NaN	NaN	NaN	NaN	NaN	NaN	NaN	NaN	NaN	NaN
NaN	NaN	NaN	NaN	NaN	NaN	NaN	NaN	NaN	NaN	NaN	NaN	NaN	NaN	NaN	NaN	NaN	NaN
NaN	NaN	NaN	NaN	NaN	NaN	NaN	NaN	NaN	NaN	NaN	NaN	NaN	NaN	NaN	NaN	NaN	NaN
NaN	NaN	NaN	NaN	NaN	NaN	NaN	NaN	NaN	NaN	NaN	NaN	NaN	NaN	NaN	NaN	NaN	NaN
NaN	NaN	NaN	NaN	NaN	NaN	NaN	NaN	NaN	NaN	NaN	NaN	NaN	NaN	NaN	NaN	NaN	NaN
NaN	NaN	NaN	NaN	NaN	NaN	NaN	NaN	NaN	NaN	NaN	NaN	NaN	NaN	NaN	NaN	NaN	NaN
NaN	NaN	NaN	NaN	NaN	NaN	NaN	NaN	NaN	NaN	NaN	NaN	NaN	NaN	NaN	NaN	NaN	NaN
NaN	NaN	NaN	NaN	NaN	NaN	NaN	NaN	NaN	NaN	NaN	NaN	NaN	NaN	NaN	NaN	NaN	NaN
NaN	NaN	NaN	NaN	NaN	NaN	NaN	NaN	NaN	NaN	NaN	NaN	NaN	NaN	NaN	NaN	NaN	NaN
NaN	NaN	NaN	NaN	NaN	NaN	NaN	NaN	NaN	NaN	NaN	NaN	NaN	NaN	NaN	NaN	NaN	NaN
NaN	NaN	NaN	NaN	NaN	NaN	NaN	NaN	NaN	NaN	NaN	NaN	NaN	NaN	NaN	NaN	NaN	NaN
NaN	NaN	NaN	NaN	NaN	NaN	NaN	NaN	NaN	NaN	NaN	NaN	NaN	NaN	NaN	NaN	NaN	NaN
NaN	NaN	NaN	NaN	NaN	NaN	NaN	NaN	NaN	NaN	NaN	NaN	NaN	NaN	NaN	NaN	NaN	NaN
NaN	NaN	NaN	NaN	NaN	NaN	NaN	NaN	NaN	NaN	NaN	NaN	NaN	NaN	NaN	NaN	NaN	NaN
NaN	NaN	NaN	NaN	NaN	NaN	NaN	NaN	NaN	NaN	NaN	NaN	NaN	NaN	NaN	NaN	NaN	NaN
NaN	NaN	NaN	NaN	NaN	NaN	NaN	NaN	NaN	NaN	NaN	NaN	NaN	NaN	NaN	NaN	NaN	NaN
NaN	NaN	NaN	NaN	NaN	NaN	NaN	NaN	NaN	NaN	NaN	NaN	NaN	NaN	NaN	NaN	NaN	NaN
NaN	NaN	NaN	NaN	NaN	NaN	NaN	NaN	NaN	NaN	NaN	NaN	NaN	NaN	NaN	NaN	NaN	NaN
NaN	NaN	NaN	NaN	NaN	NaN	NaN	NaN	NaN	NaN	NaN	NaN	NaN	NaN	NaN	NaN	NaN	NaN
NaN	NaN	NaN	NaN	NaN	NaN	NaN	NaN	NaN	NaN	NaN	NaN	NaN	NaN	NaN	NaN	NaN	NaN
NaN	NaN	NaN	NaN	NaN	NaN	NaN	NaN	NaN	NaN	NaN	NaN	NaN	NaN	NaN	NaN	NaN	NaN
NaN	NaN	NaN	NaN	NaN	NaN	NaN	NaN	NaN	NaN	NaN	NaN	NaN	NaN	NaN	NaN	NaN	NaN
NaN	NaN	NaN	NaN	NaN	NaN	NaN	NaN	NaN	NaN	NaN	NaN	NaN	NaN	NaN	NaN	NaN	NaN
NaN	NaN	NaN	NaN	NaN	NaN	NaN	NaN	NaN	NaN	NaN	NaN	NaN	NaN	NaN	NaN	NaN	NaN
NaN	NaN	NaN	NaN	NaN	NaN	NaN	NaN	NaN	NaN	NaN	NaN	NaN	NaN	NaN	NaN	NaN	NaN
NaN	NaN	NaN	NaN	NaN	NaN	NaN	NaN	NaN	NaN	NaN	NaN	NaN	NaN	NaN	NaN	NaN	NaN
NaN	NaN	NaN	NaN	NaN	NaN	NaN	NaN	NaN	NaN	NaN	NaN	NaN	NaN	NaN	NaN	NaN	NaN
NaN	NaN	NaN	NaN	NaN	NaN	NaN	NaN	NaN	NaN	NaN	NaN	NaN	NaN	NaN	NaN	NaN	NaN
NaN	NaN	NaN	NaN	NaN	NaN	NaN	NaN	NaN	NaN	NaN	NaN	NaN	NaN	NaN	NaN	NaN	NaN
NaN	NaN	NaN	NaN	NaN	NaN	NaN	NaN	NaN	NaN	NaN	NaN	NaN	NaN	NaN	NaN	NaN	NaN
NaN	NaN	NaN	NaN	NaN	NaN	NaN	NaN	NaN	NaN	NaN	NaN	NaN	NaN	NaN	NaN	NaN	NaN
NaN	NaN	NaN	NaN	NaN	NaN	NaN	NaN	NaN	NaN	NaN	NaN	NaN	NaN	NaN	NaN	NaN	NaN
NaN	NaN	NaN	NaN	NaN	NaN	NaN	NaN	NaN	NaN	NaN	NaN	NaN	NaN	NaN	NaN	NaN	NaN
NaN	NaN	NaN	NaN	NaN	NaN	NaN	NaN	NaN	NaN	NaN	NaN	NaN	NaN	NaN	NaN	NaN	NaN
NaN	NaN	NaN	NaN	NaN	NaN	NaN	NaN	NaN	NaN	NaN	NaN	NaN	NaN	NaN	NaN	NaN	NaN
NaN	NaN	NaN	NaN	NaN	NaN	NaN	NaN	NaN	NaN	NaN	NaN	NaN	NaN	NaN	NaN	NaN	NaN
NaN	NaN	NaN	NaN	NaN	NaN	NaN	NaN	NaN	NaN	NaN	NaN	NaN	NaN	NaN	NaN	NaN	NaN
NaN	NaN	NaN	NaN	NaN	NaN	NaN	NaN	NaN	NaN	NaN	NaN	NaN	NaN	NaN	NaN	NaN	NaN
NaN	NaN	NaN	NaN	NaN	NaN	NaN	NaN	NaN	NaN	NaN	NaN	NaN	NaN	NaN	NaN	NaN	NaN
NaN	NaN	NaN	NaN	NaN	NaN	NaN	NaN	NaN	NaN	NaN	NaN	NaN	NaN	NaN	NaN	NaN	NaN
NaN	NaN	NaN	NaN	NaN	NaN	NaN	NaN	NaN	NaN	NaN	NaN	NaN	NaN	NaN	NaN	NaN	NaN
NaN	NaN	NaN	NaN	NaN	NaN	NaN	NaN	NaN	NaN	NaN	NaN	NaN	NaN	NaN	NaN	NaN	NaN
NaN	NaN	NaN	NaN	NaN	NaN	NaN	NaN	NaN	NaN	NaN	NaN	NaN	NaN	NaN	NaN	NaN	NaN
NaN	NaN	NaN	NaN	NaN	NaN	NaN	NaN	NaN	NaN	NaN	NaN	NaN	NaN	NaN	NaN	NaN	NaN
NaN	NaN	NaN	NaN	NaN	NaN	NaN	NaN	NaN	NaN	NaN	NaN	NaN	NaN	NaN	NaN	NaN	NaN
NaN	NaN	NaN	NaN	NaN	NaN	NaN	NaN	NaN	NaN	NaN	NaN	NaN	NaN	NaN	NaN	NaN	NaN
NaN	NaN	NaN	NaN	NaN	NaN	NaN	NaN	NaN	NaN	NaN	NaN	NaN	NaN	NaN	NaN	NaN	NaN
NaN	NaN	NaN	NaN	NaN	NaN	NaN	NaN	NaN	NaN	NaN	NaN	NaN	NaN	NaN	NaN	NaN	NaN
NaN	NaN	NaN	NaN	NaN	NaN	NaN	NaN	NaN	NaN	NaN	NaN	NaN	NaN	NaN	NaN	NaN	NaN
NaN	NaN	NaN	NaN	NaN	NaN	NaN	NaN	NaN	NaN	NaN	NaN	NaN	NaN	NaN	NaN	NaN	NaN
NaN	NaN	NaN	NaN	NaN	NaN	NaN	NaN	NaN	NaN	NaN	NaN	NaN	NaN	NaN	NaN	NaN	NaN
NaN	NaN	NaN	NaN	NaN	NaN	NaN	NaN	NaN	NaN	NaN	NaN	NaN	NaN	NaN	NaN	NaN	NaN
NaN	NaN	NaN	NaN	NaN	NaN	NaN	NaN	NaN	NaN	NaN	NaN	NaN	NaN	NaN	NaN	NaN	NaN
NaN	NaN	NaN	NaN	NaN	NaN	NaN	NaN	NaN	NaN	NaN	NaN	NaN	NaN	NaN	NaN	NaN	NaN
NaN	NaN	NaN	NaN	NaN	NaN	NaN	NaN	NaN	NaN	NaN	NaN	NaN	NaN	NaN	NaN	NaN	NaN
NaN	NaN	NaN	NaN	NaN	NaN	NaN	NaN	NaN	NaN	NaN	NaN	NaN	NaN	NaN	NaN	NaN	NaN
NaN	NaN	NaN	NaN	NaN	NaN	NaN	NaN	NaN	NaN	NaN	NaN	NaN	NaN	NaN	NaN	NaN	NaN
NaN	NaN	NaN	NaN	NaN	NaN	NaN	NaN	NaN	NaN	NaN	NaN	NaN	NaN	NaN	NaN	NaN	NaN
NaN	NaN	NaN	NaN	NaN	NaN	NaN	NaN	NaN	NaN	NaN	NaN	NaN	NaN	NaN	NaN	NaN	NaN
NaN	NaN	NaN	NaN	NaN	NaN	NaN	NaN	NaN	NaN	NaN	NaN	NaN	NaN	NaN	NaN	NaN	NaN
NaN	NaN	NaN	NaN	NaN	NaN	NaN	NaN	NaN	NaN	NaN	NaN	NaN	NaN	NaN	NaN	NaN	NaN
NaN	NaN	NaN	NaN	NaN	NaN	NaN	NaN	NaN	NaN	NaN	NaN	NaN	NaN	NaN	NaN	NaN	NaN
NaN	NaN	NaN	NaN	NaN	NaN	NaN	NaN	NaN	NaN	NaN	NaN	NaN	NaN	NaN	NaN	NaN	NaN
NaN	NaN	NaN	NaN	NaN	NaN	NaN	NaN	NaN	NaN	NaN	NaN	NaN	NaN	NaN	NaN	NaN	NaN
NaN	NaN	NaN	NaN	NaN	NaN	NaN	NaN	NaN	NaN	NaN	NaN	NaN	NaN	NaN	NaN	NaN	NaN
NaN	NaN	NaN	NaN	NaN	NaN	NaN	NaN	NaN	NaN	NaN	NaN	NaN	NaN	NaN	NaN	NaN	NaN
NaN	NaN	NaN	NaN	NaN	NaN	NaN	NaN	NaN	NaN	NaN	NaN	NaN	NaN	NaN	NaN	NaN	NaN
NaN	NaN	NaN	NaN	NaN	NaN	NaN	NaN	NaN	NaN	NaN	NaN	NaN	NaN	NaN	NaN	NaN	NaN
NaN	NaN	NaN	NaN	NaN	NaN	NaN	NaN	NaN	NaN	NaN	NaN	NaN	NaN	NaN	NaN	NaN	NaN
NaN	NaN	NaN	NaN	NaN	NaN	NaN	NaN	NaN	NaN	NaN	NaN	NaN	NaN	NaN	NaN	NaN	NaN
NaN	NaN	NaN	NaN	NaN	NaN	NaN	NaN	NaN	NaN	NaN	NaN	NaN	NaN	NaN	NaN	NaN	NaN
NaN	NaN	NaN	NaN	NaN	NaN	NaN	NaN	NaN	NaN	NaN	NaN	NaN	NaN	NaN	NaN	NaN	NaN
NaN	NaN	NaN	NaN	NaN	NaN	NaN	NaN	NaN	NaN	NaN	NaN	NaN	NaN	NaN	NaN	NaN	NaN
NaN	NaN	NaN	NaN	NaN	NaN	NaN	NaN	NaN	NaN	NaN	NaN	NaN	NaN	NaN	NaN	NaN	NaN
NaN	NaN	NaN	NaN	NaN	NaN	NaN	NaN	NaN	NaN	NaN	NaN	NaN	NaN	NaN	NaN	NaN	NaN
NaN	NaN	NaN	NaN	NaN	NaN	NaN	NaN	NaN	NaN	NaN	NaN	NaN	NaN	NaN	NaN	NaN	NaN
NaN	NaN	NaN	NaN	NaN	NaN	NaN	NaN	NaN	NaN	NaN	NaN	NaN	NaN	NaN	NaN	NaN	NaN
NaN	NaN	NaN	NaN	NaN	NaN	NaN	NaN	NaN	NaN	NaN	NaN	NaN	NaN	NaN	NaN	NaN	NaN
NaN	NaN	NaN	NaN	NaN	NaN	NaN	NaN	NaN	NaN	NaN	NaN	NaN	NaN	NaN	NaN	NaN	NaN
NaN	NaN	NaN	NaN	NaN	NaN	NaN	NaN	NaN	NaN	NaN	NaN	NaN	NaN	NaN	NaN	NaN	NaN
NaN	NaN	NaN	NaN	NaN	NaN	NaN	NaN	NaN	NaN	NaN	NaN	NaN	NaN	NaN	NaN	NaN	NaN
NaN	NaN	NaN	NaN	NaN	NaN	NaN	NaN	NaN	NaN	NaN	NaN	NaN	NaN	NaN	NaN	NaN	NaN
NaN	NaN	NaN	NaN	NaN	NaN	NaN	NaN	NaN	NaN	NaN	NaN	NaN	NaN	NaN	NaN	NaN	NaN
NaN	NaN	NaN	NaN	NaN	NaN	NaN	NaN	NaN	NaN	NaN	NaN	NaN	NaN	NaN	NaN	NaN	NaN
NaN	NaN	NaN	NaN	NaN	NaN	NaN	NaN	NaN	NaN	NaN	NaN	NaN	NaN	NaN	NaN	NaN	NaN
NaN	NaN	NaN	NaN	NaN	NaN	NaN	NaN	NaN	NaN	NaN	NaN	NaN	NaN	NaN	NaN	NaN	NaN
NaN	NaN	NaN	NaN	NaN	NaN	NaN	NaN	NaN	NaN	NaN	NaN	NaN	NaN	NaN	NaN	NaN	NaN
NaN	NaN	NaN	NaN	NaN	NaN	NaN	NaN	NaN	NaN	NaN	NaN	NaN	NaN	NaN	NaN	NaN	NaN
NaN	NaN	NaN	NaN	NaN	NaN	NaN	NaN	NaN	NaN	NaN	NaN	NaN	NaN	NaN	NaN	NaN	NaN
NaN	NaN	NaN	NaN	NaN	NaN	NaN	NaN	NaN	NaN	NaN	NaN	NaN	NaN	NaN	NaN	NaN	NaN
NaN	NaN	NaN	NaN	NaN	NaN	NaN	NaN	NaN	NaN	NaN	NaN	NaN	NaN	NaN	NaN	NaN	NaN
NaN	NaN	NaN	NaN	NaN	NaN	NaN	NaN	NaN	NaN	NaN	NaN	NaN	NaN	NaN	NaN	NaN	NaN
NaN	NaN	NaN	NaN	NaN	NaN	NaN	NaN	NaN	NaN	NaN	NaN	NaN	NaN	NaN	NaN	NaN	NaN
NaN	NaN	NaN	NaN	NaN	NaN	NaN	NaN	NaN	NaN	NaN	NaN	NaN	NaN	NaN	NaN	NaN	NaN
NaN	NaN	NaN	NaN	NaN	NaN	NaN	NaN	NaN	NaN	NaN	NaN	NaN	NaN	NaN	NaN	NaN	NaN
NaN	NaN	NaN	NaN	NaN	NaN	NaN	NaN	NaN	NaN	NaN	NaN	NaN	NaN	NaN	NaN	NaN	NaN
NaN	NaN	NaN	NaN	NaN	NaN	NaN	NaN	NaN	NaN	NaN	NaN	NaN	NaN	NaN	NaN	NaN	NaN
NaN	NaN	NaN	NaN	NaN	NaN	NaN	NaN	NaN	NaN	NaN	NaN	NaN	NaN	NaN	NaN	NaN	NaN
NaN	NaN	NaN	NaN	NaN	NaN	NaN	NaN	NaN	NaN	NaN	NaN	NaN	NaN	NaN	NaN	NaN	NaN
NaN	NaN	NaN	NaN	NaN	NaN	NaN	NaN	NaN	NaN	NaN	NaN	NaN	NaN	NaN	NaN	NaN	NaN
NaN	NaN	NaN	NaN	NaN	NaN	NaN	NaN	NaN	NaN	NaN	NaN	NaN	NaN	NaN	NaN	NaN	NaN
NaN	NaN	NaN	NaN	NaN	NaN	NaN	NaN	NaN	NaN	NaN	NaN	NaN	NaN	NaN	NaN	NaN	NaN
NaN	NaN	NaN	NaN	NaN	NaN	NaN	NaN	NaN	NaN	NaN	NaN	NaN	NaN	NaN	NaN	NaN	NaN
NaN	NaN	NaN	NaN	NaN	NaN	NaN	NaN	NaN	NaN	NaN	NaN	NaN	NaN	NaN	NaN	NaN	NaN
NaN	NaN	NaN	NaN	NaN	NaN	NaN	NaN	NaN	NaN	NaN	NaN	NaN	NaN	NaN	NaN	NaN	NaN
NaN	NaN	NaN	NaN	NaN	NaN	NaN	NaN	NaN	NaN	NaN	NaN	NaN	NaN	NaN	NaN	NaN	NaN
NaN	NaN	NaN	NaN	NaN	NaN	NaN	NaN	NaN	NaN	NaN	NaN	NaN	NaN	NaN	NaN	NaN	NaN
NaN	NaN	NaN	NaN	NaN	NaN	NaN	NaN	NaN	NaN	NaN	NaN	NaN	NaN	NaN	NaN	NaN	NaN
NaN	NaN	NaN	NaN	NaN	NaN	NaN	NaN	NaN	NaN	NaN	NaN	NaN	NaN	NaN	NaN	NaN	NaN
NaN	NaN	NaN	NaN	NaN	NaN	NaN	NaN	NaN	NaN	NaN	NaN	NaN	NaN	NaN	NaN	NaN	NaN
NaN	NaN	NaN	NaN	NaN	NaN	NaN	NaN	NaN	NaN	NaN	NaN	NaN	NaN	NaN	NaN	NaN	NaN
NaN	NaN	NaN	NaN	NaN	NaN	NaN	NaN	NaN	NaN	NaN	NaN	NaN	NaN	NaN	NaN	NaN	NaN
NaN	NaN	NaN	NaN	NaN	NaN	NaN	NaN	NaN	NaN	NaN	NaN	NaN	NaN	NaN	NaN	NaN	NaN
NaN	NaN	NaN	NaN	NaN	NaN	NaN	NaN	NaN	NaN	NaN	NaN	NaN	NaN	NaN	NaN	NaN	NaN
NaN	NaN	NaN	NaN	NaN	NaN	NaN	NaN	NaN	NaN	NaN	NaN	NaN	NaN	NaN	NaN	NaN	NaN
NaN	NaN	NaN	NaN	NaN	NaN	NaN	NaN	NaN	NaN	NaN	NaN	NaN	NaN	NaN	NaN	NaN	NaN
NaN	NaN	NaN	NaN	NaN	NaN	NaN	NaN	NaN	NaN	NaN	NaN	NaN	NaN	NaN	NaN	NaN	NaN
NaN	NaN	NaN	NaN	NaN	NaN	NaN	NaN	NaN	NaN	NaN	NaN	NaN	NaN	NaN	NaN	NaN	NaN
NaN	NaN	NaN	NaN	NaN	NaN	NaN	NaN	NaN	NaN	NaN	NaN	NaN	NaN	NaN	NaN	NaN	NaN
NaN	NaN	NaN	NaN	NaN	NaN	NaN	NaN	NaN	NaN	NaN	NaN	NaN	NaN	NaN	NaN	NaN	NaN
NaN	NaN	NaN	NaN	NaN	NaN	NaN	NaN	NaN	NaN	NaN	NaN	NaN	NaN	NaN	NaN	NaN	NaN
NaN	NaN	NaN	NaN	NaN	NaN	NaN	NaN	NaN	NaN	NaN	NaN	NaN	NaN	NaN	NaN	NaN	NaN
NaN	NaN	NaN	NaN	NaN	NaN	NaN	NaN	NaN	NaN	NaN	NaN	NaN	NaN	NaN	NaN	NaN	NaN
NaN	NaN	NaN	NaN	NaN	NaN	NaN	NaN	NaN	NaN	NaN	NaN	NaN	NaN	NaN	NaN	NaN	NaN
NaN	NaN	NaN	NaN	NaN	NaN	NaN	NaN	NaN	NaN	NaN	NaN	NaN	NaN	NaN	NaN	NaN	NaN
NaN	NaN	NaN	NaN	NaN	NaN	NaN	NaN	NaN	NaN	NaN	NaN	NaN	NaN	NaN	NaN	NaN	NaN
NaN	NaN	NaN	NaN	NaN	NaN	NaN	NaN	NaN	NaN	NaN	NaN	NaN	NaN	NaN	NaN	NaN	NaN
NaN	NaN	NaN	NaN	NaN	NaN	NaN	NaN	NaN	NaN	NaN	NaN	NaN	NaN	NaN	NaN	NaN	NaN
NaN	NaN	NaN	NaN	NaN	NaN	NaN	NaN	NaN	NaN	NaN	NaN	NaN	NaN	NaN	NaN	NaN	NaN
NaN	NaN	NaN	NaN	NaN	NaN	NaN	NaN	NaN	NaN	NaN	NaN	NaN	NaN	NaN	NaN	NaN	NaN
NaN	NaN	NaN	NaN	NaN	NaN	NaN	NaN	NaN	NaN	NaN	NaN	NaN	NaN	NaN	NaN	NaN	NaN
NaN	NaN	NaN	NaN	NaN	NaN	NaN	NaN	NaN	NaN	NaN	NaN	NaN	NaN	NaN	NaN	NaN	NaN
NaN	NaN	NaN	NaN	NaN	NaN	NaN	NaN	NaN	NaN	NaN	NaN	NaN	NaN	NaN	NaN	NaN	NaN
NaN	NaN	NaN	NaN	NaN	NaN	NaN	NaN	NaN	NaN	NaN	NaN	NaN	NaN	NaN	NaN	NaN	NaN
NaN	NaN	NaN	NaN	NaN	NaN	NaN	NaN	NaN	NaN	NaN	NaN	NaN	NaN	NaN	NaN	NaN	NaN
NaN	NaN	NaN	NaN	NaN	NaN	NaN	NaN	NaN	NaN	NaN	NaN	NaN	NaN	NaN	NaN	NaN	NaN
NaN	NaN	NaN	NaN	NaN	NaN	NaN	NaN	NaN	NaN	NaN	NaN	NaN	NaN	NaN	NaN	NaN	NaN
NaN	NaN	NaN	NaN	NaN	NaN	NaN	NaN	NaN	NaN	NaN	NaN	NaN	NaN	NaN	NaN	NaN	NaN
NaN	NaN	NaN	NaN	NaN	NaN	NaN	NaN	NaN	NaN	NaN	NaN	NaN	NaN	NaN	NaN	NaN	NaN
NaN	NaN	NaN	NaN	NaN	NaN	NaN	NaN	NaN	NaN	NaN	NaN	NaN	NaN	NaN	NaN	NaN	NaN
NaN	NaN	NaN	NaN	NaN	NaN	NaN	NaN	NaN	NaN	NaN	NaN	NaN	NaN	NaN	NaN	NaN	NaN
NaN	NaN	NaN	NaN	NaN	NaN	NaN	NaN	NaN	NaN	NaN	NaN	NaN	NaN	NaN	NaN	NaN	NaN
NaN	NaN	NaN	NaN	NaN	NaN	NaN	NaN	NaN	NaN	NaN	NaN	NaN	NaN	NaN	NaN	NaN	NaN
NaN	NaN	NaN	NaN	NaN	NaN	NaN	NaN	NaN	NaN	NaN	NaN	NaN	NaN	NaN	NaN	NaN	NaN
NaN	NaN	NaN	NaN	NaN	NaN	NaN	NaN	NaN	NaN	NaN	NaN	NaN	NaN	NaN	NaN	NaN	NaN
NaN	NaN	NaN	NaN	NaN	NaN	NaN	NaN	NaN	NaN	NaN	NaN	NaN	NaN	NaN	NaN	NaN	NaN
NaN	NaN	NaN	NaN	NaN	NaN	NaN	NaN	NaN	NaN	NaN	NaN	NaN	NaN	NaN	NaN	NaN	NaN
NaN	NaN	NaN	NaN	NaN	NaN	NaN	NaN	NaN	NaN	NaN	NaN	NaN	NaN	NaN	NaN	NaN	NaN
NaN	NaN	NaN	NaN	NaN	NaN	NaN	NaN	NaN	NaN	NaN	NaN	NaN	NaN	NaN	NaN	NaN	NaN
NaN	NaN	NaN	NaN	NaN	NaN	NaN	NaN	NaN	NaN	NaN	NaN	NaN	NaN	NaN	NaN	NaN	NaN
NaN	NaN	NaN	NaN	NaN	NaN	NaN	NaN	NaN	NaN	NaN	NaN	NaN	NaN	NaN	NaN	NaN	NaN
NaN	NaN	NaN	NaN	NaN	NaN	NaN	NaN	NaN	NaN	NaN	NaN	NaN	NaN	NaN	NaN	NaN	NaN
NaN	NaN	NaN	NaN	NaN	NaN	NaN	NaN	NaN	NaN	NaN	NaN	NaN	NaN	NaN	NaN	NaN	NaN
NaN	NaN	NaN	NaN	NaN	NaN	NaN	NaN	NaN	NaN	NaN	NaN	NaN	NaN	NaN	NaN	NaN	NaN
NaN	NaN	NaN	NaN	NaN	NaN	NaN	NaN	NaN	NaN	NaN	NaN	NaN	NaN	NaN	NaN	NaN	NaN
NaN	NaN	NaN	NaN	NaN	NaN	NaN	NaN	NaN	NaN	NaN	NaN	NaN	NaN	NaN	NaN	NaN	NaN
NaN	NaN	NaN	NaN	NaN	NaN	NaN	NaN	NaN	NaN	NaN	NaN	NaN	NaN	NaN	NaN	NaN	NaN
NaN	NaN	NaN	NaN	NaN	NaN	NaN	NaN	NaN	NaN	NaN	NaN	NaN	NaN	NaN	NaN	NaN	NaN
NaN	NaN	NaN	NaN	NaN	NaN	NaN	NaN	NaN	NaN	NaN	NaN	NaN	NaN	NaN	NaN	NaN	NaN
NaN	NaN	NaN	NaN	NaN	NaN	NaN	NaN	NaN	NaN	NaN	NaN	NaN	NaN	NaN	NaN	NaN	NaN
NaN	NaN	NaN	NaN	NaN	NaN	NaN	NaN	NaN	NaN	NaN	NaN	NaN	NaN	NaN	NaN	NaN	NaN
NaN	NaN	NaN	NaN	NaN	NaN	NaN	NaN	NaN	NaN	NaN	NaN	NaN	NaN	NaN	NaN	NaN	NaN
NaN	NaN	NaN	NaN	NaN	NaN	NaN	NaN	NaN	NaN	NaN	NaN	NaN	NaN	NaN	NaN	NaN	NaN
NaN	NaN	NaN	NaN	NaN	NaN	NaN	NaN	NaN	NaN	NaN	NaN	NaN	NaN	NaN	NaN	NaN	NaN
NaN	NaN	NaN	NaN	NaN	NaN	NaN	NaN	NaN	NaN	NaN	NaN	NaN	NaN	NaN	NaN	NaN	NaN
NaN	NaN	NaN	NaN	NaN	NaN	NaN	NaN	NaN	NaN	NaN	NaN	NaN	NaN	NaN	NaN	NaN	NaN
NaN	NaN	NaN	NaN	NaN	NaN	NaN	NaN	NaN	NaN	NaN	NaN	NaN	NaN	NaN	NaN	NaN	NaN
NaN	NaN	NaN	NaN	NaN	NaN	NaN	NaN	NaN	NaN	NaN	NaN	NaN	NaN	NaN	NaN	NaN	NaN
NaN	NaN	NaN	NaN	NaN	NaN	NaN	NaN	NaN	NaN	NaN	NaN	NaN	NaN	NaN	NaN	NaN	NaN
NaN	NaN	NaN	NaN	NaN	NaN	NaN	NaN	NaN	NaN	NaN	NaN	NaN	NaN	NaN	NaN	NaN	NaN
NaN	NaN	NaN	NaN	NaN	NaN	NaN	NaN	NaN	NaN	NaN	NaN	NaN	NaN	NaN	NaN	NaN	NaN
NaN	NaN	NaN	NaN	NaN	NaN	NaN	NaN	NaN	NaN	NaN	NaN	NaN	NaN	NaN	NaN	NaN	NaN
NaN	NaN	NaN	NaN	NaN	NaN	NaN	NaN	NaN	NaN	NaN	NaN	NaN	NaN	NaN	NaN	NaN	NaN
NaN	NaN	NaN	NaN	NaN	NaN	NaN	NaN	NaN	NaN	NaN	NaN	NaN	NaN	NaN	NaN	NaN	NaN
NaN	NaN	NaN	NaN	NaN	NaN	NaN	NaN	NaN	NaN	NaN	NaN	NaN	NaN	NaN	NaN	NaN	NaN
NaN	NaN	NaN	NaN	NaN	NaN	NaN	NaN	NaN	NaN	NaN	NaN	NaN	NaN	NaN	NaN	NaN	NaN
NaN	NaN	NaN	NaN	NaN	NaN	NaN	NaN	NaN	NaN	NaN	NaN	NaN	NaN	NaN	NaN	NaN	NaN
NaN	NaN	NaN	NaN	NaN	NaN	NaN	NaN	NaN	NaN	NaN	NaN	NaN	NaN	NaN	NaN	NaN	NaN
NaN	NaN	NaN	NaN	NaN	NaN	NaN	NaN	NaN	NaN	NaN	NaN	NaN	NaN	NaN	NaN	NaN	NaN
NaN	NaN	NaN	NaN	NaN	NaN	NaN	NaN	NaN	NaN	NaN	NaN	NaN	NaN	NaN	NaN	NaN	NaN
NaN	NaN	NaN	NaN	NaN	NaN	NaN	NaN	NaN	NaN	NaN	NaN	NaN	NaN	NaN	NaN	NaN	NaN
NaN	NaN	NaN	NaN	NaN	NaN	NaN	NaN	NaN	NaN	NaN	NaN	NaN	NaN	NaN	NaN	NaN	NaN
NaN	NaN	NaN	NaN	NaN	NaN	NaN	NaN	NaN	NaN	NaN	NaN	NaN	NaN	NaN	NaN	NaN	NaN
NaN	NaN	NaN	NaN	NaN	NaN	NaN	NaN	NaN	NaN	NaN	NaN	NaN	NaN	NaN	NaN	NaN	NaN
NaN	NaN	NaN	NaN	NaN	NaN	NaN	NaN	NaN	NaN	NaN	NaN	NaN	NaN	NaN	NaN	NaN	NaN
NaN	NaN	NaN	NaN	NaN	NaN	NaN	NaN	NaN	NaN	NaN	NaN	NaN	NaN	NaN	NaN	NaN	NaN
NaN	NaN	NaN	NaN	NaN	NaN	NaN	NaN	NaN	NaN	NaN	NaN	NaN	NaN	NaN	NaN	NaN	NaN
NaN	NaN	NaN	NaN	NaN	NaN	NaN	NaN	NaN	NaN	NaN	NaN	NaN	NaN	NaN	NaN	NaN	NaN
NaN	NaN	NaN	NaN	NaN	NaN	NaN	NaN	NaN	NaN	NaN	NaN	NaN	NaN	NaN	NaN	NaN	NaN
NaN	NaN	NaN	NaN	NaN	NaN	NaN	NaN	NaN	NaN	NaN	NaN	NaN	NaN	NaN	NaN	NaN	NaN
NaN	NaN	NaN	NaN	NaN	NaN	NaN	NaN	NaN	NaN	NaN	NaN	NaN	NaN	NaN	NaN	NaN	NaN
NaN	NaN	NaN	NaN	NaN	NaN	NaN	NaN	NaN	NaN	NaN	NaN	NaN	NaN	NaN	NaN	NaN	NaN
NaN	NaN	NaN	NaN	NaN	NaN	NaN	NaN	NaN	NaN	NaN	NaN	NaN	NaN	NaN	NaN	NaN	NaN
NaN	NaN	NaN	NaN	NaN	NaN	NaN	NaN	NaN	NaN	NaN	NaN	NaN	NaN	NaN	NaN	NaN	NaN
NaN	NaN	NaN	NaN	NaN	NaN	NaN	NaN	NaN	NaN	NaN	NaN	NaN	NaN	NaN	NaN	NaN	NaN
NaN	NaN	NaN	NaN	NaN	NaN	NaN	NaN	NaN	NaN	NaN	NaN	NaN	NaN	NaN	NaN	NaN	NaN
NaN	NaN	NaN	NaN	NaN	NaN	NaN	NaN	NaN	NaN	NaN	NaN	NaN	NaN	NaN	NaN	NaN	NaN
NaN	NaN	NaN	NaN	NaN	NaN	NaN	NaN	NaN	NaN	NaN	NaN	NaN	NaN	NaN	NaN	NaN	NaN
NaN	NaN	NaN	NaN	NaN	NaN	NaN	NaN	NaN	NaN	NaN	NaN	NaN	NaN	NaN	NaN	NaN	NaN
NaN	NaN	NaN	NaN	NaN	NaN	NaN	NaN	NaN	NaN	NaN	NaN	NaN	NaN	NaN	NaN	NaN	NaN
NaN	NaN	NaN	NaN	NaN	NaN	NaN	NaN	NaN	NaN	NaN	NaN	NaN	NaN	NaN	NaN	NaN	NaN
NaN	NaN	NaN	NaN	NaN	NaN	NaN	NaN	NaN	NaN	NaN	NaN	NaN	NaN	NaN	NaN	NaN	NaN
NaN	NaN	NaN	NaN	NaN	NaN	NaN	NaN	NaN	NaN	NaN	NaN	NaN	NaN	NaN	NaN	NaN	NaN
NaN	NaN	NaN	NaN	NaN	NaN	NaN	NaN	NaN	NaN	NaN	NaN	NaN	NaN	NaN	NaN	NaN	NaN
NaN	NaN	NaN	NaN	NaN	NaN	NaN	NaN	NaN	NaN	NaN	NaN	NaN	NaN	NaN	NaN	NaN	NaN
NaN	NaN	NaN	NaN	NaN	NaN	NaN	NaN	NaN	NaN	NaN	NaN	NaN	NaN	NaN	NaN	NaN	NaN
NaN	NaN	NaN	NaN	NaN	NaN	NaN	NaN	NaN	NaN	NaN	NaN	NaN	NaN	NaN	NaN	NaN	NaN
NaN	NaN	NaN	NaN	NaN	NaN	NaN	NaN	NaN	NaN	NaN	NaN	NaN	NaN	NaN	NaN	NaN	NaN
NaN	NaN	NaN	NaN	NaN	NaN	NaN	NaN	NaN	NaN	NaN	NaN	NaN	NaN	NaN	NaN	NaN	NaN
NaN	NaN	NaN	NaN	NaN	NaN	NaN	NaN	NaN	NaN	NaN	NaN	NaN	NaN	NaN	NaN	NaN	NaN
NaN	NaN	NaN	NaN	NaN	NaN	NaN	NaN	NaN	NaN	NaN	NaN	NaN	NaN	NaN	NaN	NaN	NaN
NaN	NaN	NaN	NaN	NaN	NaN	NaN	NaN	NaN	NaN	NaN	NaN	NaN	NaN	NaN	NaN	NaN	NaN
NaN	NaN	NaN	NaN	NaN	NaN	NaN	NaN	NaN	NaN	NaN	NaN	NaN	NaN	NaN	NaN	NaN	NaN
NaN	NaN	NaN	NaN	NaN	NaN	NaN	NaN	NaN	NaN	NaN	NaN	NaN	NaN	NaN	NaN	NaN	NaN
NaN	NaN	NaN	NaN	NaN	NaN	NaN	NaN	NaN	NaN	NaN	NaN	NaN	NaN	NaN	NaN	NaN	NaN
NaN	NaN	NaN	NaN	NaN	NaN	NaN	NaN	NaN	NaN	NaN	NaN	NaN	NaN	NaN	NaN	NaN	NaN
NaN	NaN	NaN	NaN	NaN	NaN	NaN	NaN	NaN	NaN	NaN	NaN	NaN	NaN	NaN	NaN	NaN	NaN
NaN	NaN	NaN	NaN	NaN	NaN	NaN	NaN	NaN	NaN	NaN	NaN	NaN	NaN	NaN	NaN	NaN	NaN
NaN	NaN	NaN	NaN	NaN	NaN	NaN	NaN	NaN	NaN	NaN	NaN	NaN	NaN	NaN	NaN	NaN	NaN
NaN	NaN	NaN	NaN	NaN	NaN	NaN	NaN	NaN	NaN	NaN	NaN	NaN	NaN	NaN	NaN	NaN	NaN
NaN	NaN	NaN	NaN	NaN	NaN	NaN	NaN	NaN	NaN	NaN	NaN	NaN	NaN	NaN	NaN	NaN	NaN
NaN	NaN	NaN	NaN	NaN	NaN	NaN	NaN	NaN	NaN	NaN	NaN	NaN	NaN	NaN	NaN	NaN	NaN
NaN	NaN	NaN	NaN	NaN	NaN	NaN	NaN	NaN	NaN	NaN	NaN	NaN	NaN	NaN	NaN	NaN	NaN
NaN	NaN	NaN	NaN	NaN	NaN	NaN	NaN	NaN	NaN	NaN	NaN	NaN	NaN	NaN	NaN	NaN	NaN
NaN	NaN	NaN	NaN	NaN	NaN	NaN	NaN	NaN	NaN	NaN	NaN	NaN	NaN	NaN	NaN	NaN	NaN
NaN	NaN	NaN	NaN	NaN	NaN	NaN	NaN	NaN	NaN	NaN	NaN	NaN	NaN	NaN	NaN	NaN	NaN
NaN	NaN	NaN	NaN	NaN	NaN	NaN	NaN	NaN	NaN	NaN	NaN	NaN	NaN	NaN	NaN	NaN	NaN
NaN	NaN	NaN	NaN	NaN	NaN	NaN	NaN	NaN	NaN	NaN	NaN	NaN	NaN	NaN	NaN	NaN	NaN
NaN	NaN	NaN	NaN	NaN	NaN	NaN	NaN	NaN	NaN	NaN	NaN	NaN	NaN	NaN	NaN	NaN	NaN
NaN	NaN	NaN	NaN	NaN	NaN	NaN	NaN	NaN	NaN	NaN	NaN	NaN	NaN	NaN	NaN	NaN	NaN
NaN	NaN	NaN	NaN	NaN	NaN	NaN	NaN	NaN	NaN	NaN	NaN	NaN	NaN	NaN	NaN	NaN	NaN
NaN	NaN	NaN	NaN	NaN	NaN	NaN	NaN	NaN	NaN	NaN	NaN	NaN	NaN	NaN	NaN	NaN	NaN
NaN	NaN	NaN	NaN	NaN	NaN	NaN	NaN	NaN	NaN	NaN	NaN	NaN	NaN	NaN	NaN	NaN	NaN
NaN	NaN	NaN	NaN	NaN	NaN	NaN	NaN	NaN	NaN	NaN	NaN	NaN	NaN	NaN	NaN	NaN	NaN
NaN	NaN	NaN	NaN	NaN	NaN	NaN	NaN	NaN	NaN	NaN	NaN	NaN	NaN	NaN	NaN	NaN	NaN
NaN	NaN	NaN	NaN	NaN	NaN	NaN	NaN	NaN	NaN	NaN	NaN	NaN	NaN	NaN	NaN	NaN	NaN
NaN	NaN	NaN	NaN	NaN	NaN	NaN	NaN	NaN	NaN	NaN	NaN	NaN	NaN	NaN	NaN	NaN	NaN
NaN	NaN	NaN	NaN	NaN	NaN	NaN	NaN	NaN	NaN	NaN	NaN	NaN	NaN	NaN	NaN	NaN	NaN
NaN	NaN	NaN	NaN	NaN	NaN	NaN	NaN	NaN	NaN	NaN	NaN	NaN	NaN	NaN	NaN	NaN	NaN
NaN	NaN	NaN	NaN	NaN	NaN	NaN	NaN	NaN	NaN	NaN	NaN	NaN	NaN	NaN	NaN	NaN	NaN
NaN	NaN	NaN	NaN	NaN	NaN	NaN	NaN	NaN	NaN	NaN	NaN	NaN	NaN	NaN	NaN	NaN	NaN
NaN	NaN	NaN	NaN	NaN	NaN	NaN	NaN	NaN	NaN	NaN	NaN	NaN	NaN	NaN	NaN	NaN	NaN
NaN	NaN	NaN	NaN	NaN	NaN	NaN	NaN	NaN	NaN	NaN	NaN	NaN	NaN	NaN	NaN	NaN	NaN
NaN	NaN	NaN	NaN	NaN	NaN	NaN	NaN	NaN	NaN	NaN	NaN	NaN	NaN	NaN	NaN	NaN	NaN
NaN	NaN	NaN	NaN	NaN	NaN	NaN	NaN	NaN	NaN	NaN	NaN	NaN	NaN	NaN	NaN	NaN	NaN
NaN	NaN	NaN	NaN	NaN	NaN	NaN	NaN	NaN	NaN	NaN	NaN	NaN	NaN	NaN	NaN	NaN	NaN
NaN	NaN	NaN	NaN	NaN	NaN	NaN	NaN	NaN	NaN	NaN	NaN	NaN	NaN	NaN	NaN	NaN	NaN
NaN	NaN	NaN	NaN	NaN	NaN	NaN	NaN	NaN	NaN	NaN	NaN	NaN	NaN	NaN	NaN	NaN	NaN
NaN	NaN	NaN	NaN	NaN	NaN	NaN	NaN	NaN	NaN	NaN	NaN	NaN	NaN	NaN	NaN	NaN	NaN
NaN	NaN	NaN	NaN	NaN	NaN	NaN	NaN	NaN	NaN	NaN	NaN	NaN	NaN	NaN	NaN	NaN	NaN
NaN	NaN	NaN	NaN	NaN	NaN	NaN	NaN	NaN	NaN	NaN	NaN	NaN	NaN	NaN	NaN	NaN	NaN
NaN	NaN	NaN	NaN	NaN	NaN	NaN	NaN	NaN	NaN	NaN	NaN	NaN	NaN	NaN	NaN	NaN	NaN
NaN	NaN	NaN	NaN	NaN	NaN	NaN	NaN	NaN	NaN	NaN	NaN	NaN	NaN	NaN	NaN	NaN	NaN
NaN	NaN	NaN	NaN	NaN	NaN	NaN	NaN	NaN	NaN	NaN	NaN	NaN	NaN	NaN	NaN	NaN	NaN
NaN	NaN	NaN	NaN	NaN	NaN	NaN	NaN	NaN	NaN	NaN	NaN	NaN	NaN	NaN	NaN	NaN	NaN
NaN	NaN	NaN	NaN	NaN	NaN	NaN	NaN	NaN	NaN	NaN	NaN	NaN	NaN	NaN	NaN	NaN	NaN
NaN	NaN	NaN	NaN	NaN	NaN	NaN	NaN	NaN	NaN	NaN	NaN	NaN	NaN	NaN	NaN	NaN	NaN
NaN	NaN	NaN	NaN	NaN	NaN	NaN	NaN	NaN	NaN	NaN	NaN	NaN	NaN	NaN	NaN	NaN	NaN
NaN	NaN	NaN	NaN	NaN	NaN	NaN	NaN	NaN	NaN	NaN	NaN	NaN	NaN	NaN	NaN	NaN	NaN
NaN	NaN	NaN	NaN	NaN	NaN	NaN	NaN	NaN	NaN	NaN	NaN	NaN	NaN	NaN	NaN	NaN	NaN
NaN	NaN	NaN	NaN	NaN	NaN	NaN	NaN	NaN	NaN	NaN	NaN	NaN	NaN	NaN	NaN	NaN	NaN
NaN	NaN	NaN	NaN	NaN	NaN	NaN	NaN	NaN	NaN	NaN	NaN	NaN	NaN	NaN	NaN	NaN	NaN
NaN	NaN	NaN	NaN	NaN	NaN	NaN	NaN	NaN	NaN	NaN	NaN	NaN	NaN	NaN	NaN	NaN	NaN
NaN	NaN	NaN	NaN	NaN	NaN	NaN	NaN	NaN	NaN	NaN	NaN	NaN	NaN	NaN	NaN	NaN	NaN
NaN	NaN	NaN	NaN	NaN	NaN	NaN	NaN	NaN	NaN	NaN	NaN	NaN	NaN	NaN	NaN	NaN	NaN
NaN	NaN	NaN	NaN	NaN	NaN	NaN	NaN	NaN	NaN	NaN	NaN	NaN	NaN	NaN	NaN	NaN	NaN
NaN	NaN	NaN	NaN	NaN	NaN	NaN	NaN	NaN	NaN	NaN	NaN	NaN	NaN	NaN	NaN	NaN	NaN
NaN	NaN	NaN	NaN	NaN	NaN	NaN	NaN	NaN	NaN	NaN	NaN	NaN	NaN	NaN	NaN	NaN	NaN
NaN	NaN	NaN	NaN	NaN	NaN	NaN	NaN	NaN	NaN	NaN	NaN	NaN	NaN	NaN	NaN	NaN	NaN
NaN	NaN	NaN	NaN	NaN	NaN	NaN	NaN	NaN	NaN	NaN	NaN	NaN	NaN	NaN	NaN	NaN	NaN
NaN	NaN	NaN	NaN	NaN	NaN	NaN	NaN	NaN	NaN	NaN	NaN	NaN	NaN	NaN	NaN	NaN	NaN
NaN	NaN	NaN	NaN	NaN	NaN	NaN	NaN	NaN	NaN	NaN	NaN	NaN	NaN	NaN	NaN	NaN	NaN
NaN	NaN	NaN	NaN	NaN	NaN	NaN	NaN	NaN	NaN	NaN	NaN	NaN	NaN	NaN	NaN	NaN	NaN
NaN	NaN	NaN	NaN	NaN	NaN	NaN	NaN	NaN	NaN	NaN	NaN	NaN	NaN	NaN	NaN	NaN	NaN
NaN	NaN	NaN	NaN	NaN	NaN	NaN	NaN	NaN	NaN	NaN	NaN	NaN	NaN	NaN	NaN	NaN	NaN
NaN	NaN	NaN	NaN	NaN	NaN	NaN	NaN	NaN	NaN	NaN	NaN	NaN	NaN	NaN	NaN	NaN	NaN
NaN	NaN	NaN	NaN	NaN	NaN	NaN	NaN	NaN	NaN	NaN	NaN	NaN	NaN	NaN	NaN	NaN	NaN
NaN	NaN	NaN	NaN	NaN	NaN	NaN	NaN	NaN	NaN	NaN	NaN	NaN	NaN	NaN	NaN	NaN	NaN
NaN	NaN	NaN	NaN	NaN	NaN	NaN	NaN	NaN	NaN	NaN	NaN	NaN	NaN	NaN	NaN	NaN	NaN
NaN	NaN	NaN	NaN	NaN	NaN	NaN	NaN	NaN	NaN	NaN	NaN	NaN	NaN	NaN	NaN	NaN	NaN
NaN	NaN	NaN	NaN	NaN	NaN	NaN	NaN	NaN	NaN	NaN	NaN	NaN	NaN	NaN	NaN	NaN	NaN
NaN	NaN	NaN	NaN	NaN	NaN	NaN	NaN	NaN	NaN	NaN	NaN	NaN	NaN	NaN	NaN	NaN	NaN
NaN	NaN	NaN	NaN	NaN	NaN	NaN	NaN	NaN	NaN	NaN	NaN	NaN	NaN	NaN	NaN	NaN	NaN
NaN	NaN	NaN	NaN	NaN	NaN	NaN	NaN	NaN	NaN	NaN	NaN	NaN	NaN	NaN	NaN	NaN	NaN
NaN	NaN	NaN	NaN	NaN	NaN	NaN	NaN	NaN	NaN	NaN	NaN	NaN	NaN	NaN	NaN	NaN	NaN
NaN	NaN	NaN	NaN	NaN	NaN	NaN	NaN	NaN	NaN	NaN	NaN	NaN	NaN	NaN	NaN	NaN	NaN
NaN	NaN	NaN	NaN	NaN	NaN	NaN	NaN	NaN	NaN	NaN	NaN	NaN	NaN	NaN	NaN	NaN	NaN
NaN	NaN	NaN	NaN	NaN	NaN	NaN	NaN	NaN	NaN	NaN	NaN	NaN	NaN	NaN	NaN	NaN	NaN
NaN	NaN	NaN	NaN	NaN	NaN	NaN	NaN	NaN	NaN	NaN	NaN	NaN	NaN	NaN	NaN	NaN	NaN
NaN	NaN	NaN	NaN	NaN	NaN	NaN	NaN	NaN	NaN	NaN	NaN	NaN	NaN	NaN	NaN	NaN	NaN
NaN	NaN	NaN	NaN	NaN	NaN	NaN	NaN	NaN	NaN	NaN	NaN	NaN	NaN	NaN	NaN	NaN	NaN
NaN	NaN	NaN	NaN	NaN	NaN	NaN	NaN	NaN	NaN	NaN	NaN	NaN	NaN	NaN	NaN	NaN	NaN
NaN	NaN	NaN	NaN	NaN	NaN	NaN	NaN	NaN	NaN	NaN	NaN	NaN	NaN	NaN	NaN	NaN	NaN
NaN	NaN	NaN	NaN	NaN	NaN	NaN	NaN	NaN	NaN	NaN	NaN	NaN	NaN	NaN	NaN	NaN	NaN
NaN	NaN	NaN	NaN	NaN	NaN	NaN	NaN	NaN	NaN	NaN	NaN	NaN	NaN	NaN	NaN	NaN	NaN
NaN	NaN	NaN	NaN	NaN	NaN	NaN	NaN	NaN	NaN	NaN	NaN	NaN	NaN	NaN	NaN	NaN	NaN
NaN	NaN	NaN	NaN	NaN	NaN	NaN	NaN	NaN	NaN	NaN	NaN	NaN	NaN	NaN	NaN	NaN	NaN
NaN	NaN	NaN	NaN	NaN	NaN	NaN	NaN	NaN	NaN	NaN	NaN	NaN	NaN	NaN	NaN	NaN	NaN
NaN	NaN	NaN	NaN	NaN	NaN	NaN	NaN	NaN	NaN	NaN	NaN	NaN	NaN	NaN	NaN	NaN	NaN
NaN	NaN	NaN	NaN	NaN	NaN	NaN	NaN	NaN	NaN	NaN	NaN	NaN	NaN	NaN	NaN	NaN	NaN
NaN	NaN	NaN	NaN	NaN	NaN	NaN	NaN	NaN	NaN	NaN	NaN	NaN	NaN	NaN	NaN	NaN	NaN
NaN	NaN	NaN	NaN	NaN	NaN	NaN	NaN	NaN	NaN	NaN	NaN	NaN	NaN	NaN	NaN	NaN	NaN
NaN	NaN	NaN	NaN	NaN	NaN	NaN	NaN	NaN	NaN	NaN	NaN	NaN	NaN	NaN	NaN	NaN	NaN
NaN	NaN	NaN	NaN	NaN	NaN	NaN	NaN	NaN	NaN	NaN	NaN	NaN	NaN	NaN	NaN	NaN	NaN
NaN	NaN	NaN	NaN	NaN	NaN	NaN	NaN	NaN	NaN	NaN	NaN	NaN	NaN	NaN	NaN	NaN	NaN
NaN	NaN	NaN	NaN	NaN	NaN	NaN	NaN	NaN	NaN	NaN	NaN	NaN	NaN	NaN	NaN	NaN	NaN
NaN	NaN	NaN	NaN	NaN	NaN	NaN	NaN	NaN	NaN	NaN	NaN	NaN	NaN	NaN	NaN	NaN	NaN
NaN	NaN	NaN	NaN	NaN	NaN	NaN	NaN	NaN	NaN	NaN	NaN	NaN	NaN	NaN	NaN	NaN	NaN
NaN	NaN	NaN	NaN	NaN	NaN	NaN	NaN	NaN	NaN	NaN	NaN	NaN	NaN	NaN	NaN	NaN	NaN
NaN	NaN	NaN	NaN	NaN	NaN	NaN	NaN	NaN	NaN	NaN	NaN	NaN	NaN	NaN	NaN	NaN	NaN
NaN	NaN	NaN	NaN	NaN	NaN	NaN	NaN	NaN	NaN	NaN	NaN	NaN	NaN	NaN	NaN	NaN	NaN
NaN	NaN	NaN	NaN	NaN	NaN	NaN	NaN	NaN	NaN	NaN	NaN	NaN	NaN	NaN	NaN	NaN	NaN
NaN	NaN	NaN	NaN	NaN	NaN	NaN	NaN	NaN	NaN	NaN	NaN	NaN	NaN	NaN	NaN	NaN	NaN
NaN	NaN	NaN	NaN	NaN	NaN	NaN	NaN	NaN	NaN	NaN	NaN	NaN	NaN	NaN	NaN	NaN	NaN
NaN	NaN	NaN	NaN	NaN	NaN	NaN	NaN	NaN	NaN	NaN	NaN	NaN	NaN	NaN	NaN	NaN	NaN
NaN	NaN	NaN	NaN	NaN	NaN	NaN	NaN	NaN	NaN	NaN	NaN	NaN	NaN	NaN	NaN	NaN	NaN
NaN	NaN	NaN	NaN	NaN	NaN	NaN	NaN	NaN	NaN	NaN	NaN	NaN	NaN	NaN	NaN	NaN	NaN
NaN	NaN	NaN	NaN	NaN	NaN	NaN	NaN	NaN	NaN	NaN	NaN	NaN	NaN	NaN	NaN	NaN	NaN
NaN	NaN	NaN	NaN	NaN	NaN	NaN	NaN	NaN	NaN	NaN	NaN	NaN	NaN	NaN	NaN	NaN	NaN
NaN	NaN	NaN	NaN	NaN	NaN	NaN	NaN	NaN	NaN	NaN	NaN	NaN	NaN	NaN	NaN	NaN	NaN
NaN	NaN	NaN	NaN	NaN	NaN	NaN	NaN	NaN	NaN	NaN	NaN	NaN	NaN	NaN	NaN	NaN	NaN
NaN	NaN	NaN	NaN	NaN	NaN	NaN	NaN	NaN	NaN	NaN	NaN	NaN	NaN	NaN	NaN	NaN	NaN
NaN	NaN	NaN	NaN	NaN	NaN	NaN	NaN	NaN	NaN	NaN	NaN	NaN	NaN	NaN	NaN	NaN	NaN
NaN	NaN	NaN	NaN	NaN	NaN	NaN	NaN	NaN	NaN	NaN	NaN	NaN	NaN	NaN	NaN	NaN	NaN
NaN	NaN	NaN	NaN	NaN	NaN	NaN	NaN	NaN	NaN	NaN	NaN	NaN	NaN	NaN	NaN	NaN	NaN
NaN	NaN	NaN	NaN	NaN	NaN	NaN	NaN	NaN	NaN	NaN	NaN	NaN	NaN	NaN	NaN	NaN	NaN
NaN	NaN	NaN	NaN	NaN	NaN	NaN	NaN	NaN	NaN	NaN	NaN	NaN	NaN	NaN	NaN	NaN	NaN
NaN	NaN	NaN	NaN	NaN	NaN	NaN	NaN	NaN	NaN	NaN	NaN	NaN	NaN	NaN	NaN	NaN	NaN
NaN	NaN	NaN	NaN	NaN	NaN	NaN	NaN	NaN	NaN	NaN	NaN	NaN	NaN	NaN	NaN	NaN	NaN
NaN	NaN	NaN	NaN	NaN	NaN	NaN	NaN	NaN	NaN	NaN	NaN	NaN	NaN	NaN	NaN	NaN	NaN
NaN	NaN	NaN	NaN	NaN	NaN	NaN	NaN	NaN	NaN	NaN	NaN	NaN	NaN	NaN	NaN	NaN	NaN
NaN	NaN	NaN	NaN	NaN	NaN	NaN	NaN	NaN	NaN	NaN	NaN	NaN	NaN	NaN	NaN	NaN	NaN
NaN	NaN	NaN	NaN	NaN	NaN	NaN	NaN	NaN	NaN	NaN	NaN	NaN	NaN	NaN	NaN	NaN	NaN
NaN	NaN	NaN	NaN	NaN	NaN	NaN	NaN	NaN	NaN	NaN	NaN	NaN	NaN	NaN	NaN	NaN	NaN
NaN	NaN	NaN	NaN	NaN	NaN	NaN	NaN	NaN	NaN	NaN	NaN	NaN	NaN	NaN	NaN	NaN	NaN
NaN	NaN	NaN	NaN	NaN	NaN	NaN	NaN	NaN	NaN	NaN	NaN	NaN	NaN	NaN	NaN	NaN	NaN
NaN	NaN	NaN	NaN	NaN	NaN	NaN	NaN	NaN	NaN	NaN	NaN	NaN	NaN	NaN	NaN	NaN	NaN
NaN	NaN	NaN	NaN	NaN	NaN	NaN	NaN	NaN	NaN	NaN	NaN	NaN	NaN	NaN	NaN	NaN	NaN
NaN	NaN	NaN	NaN	NaN	NaN	NaN	NaN	NaN	NaN	NaN	NaN	NaN	NaN	NaN	NaN	NaN	NaN
NaN	NaN	NaN	NaN	NaN	NaN	NaN	NaN	NaN	NaN	NaN	NaN	NaN	NaN	NaN	NaN	NaN	NaN
NaN	NaN	NaN	NaN	NaN	NaN	NaN	NaN	NaN	NaN	NaN	NaN	NaN	NaN	NaN	NaN	NaN	NaN
NaN	NaN	NaN	NaN	NaN	NaN	NaN	NaN	NaN	NaN	NaN	NaN	NaN	NaN	NaN	NaN	NaN	NaN
NaN	NaN	NaN	NaN	NaN	NaN	NaN	NaN	NaN	NaN	NaN	NaN	NaN	NaN	NaN	NaN	NaN	NaN
NaN	NaN	NaN	NaN	NaN	NaN	NaN	NaN	NaN	NaN	NaN	NaN	NaN	NaN	NaN	NaN	NaN	NaN
NaN	NaN	NaN	NaN	NaN	NaN	NaN	NaN	NaN	NaN	NaN	NaN	NaN	NaN	NaN	NaN	NaN	NaN
NaN	NaN	NaN	NaN	NaN	NaN	NaN	NaN	NaN	NaN	NaN	NaN	NaN	NaN	NaN	NaN	NaN	NaN
NaN	NaN	NaN	NaN	NaN	NaN	NaN	NaN	NaN	NaN	NaN	NaN	NaN	NaN	NaN	NaN	NaN	NaN
NaN	NaN	NaN	NaN	NaN	NaN	NaN	NaN	NaN	NaN	NaN	NaN	NaN	NaN	NaN	NaN	NaN	NaN
NaN	NaN	NaN	NaN	NaN	NaN	NaN	NaN	NaN	NaN	NaN	NaN	NaN	NaN	NaN	NaN	NaN	NaN
NaN	NaN	NaN	NaN	NaN	NaN	NaN	NaN	NaN	NaN	NaN	NaN	NaN	NaN	NaN	NaN	NaN	NaN
NaN	NaN	NaN	NaN	NaN	NaN	NaN	NaN	NaN	NaN	NaN	NaN	NaN	NaN	NaN	NaN	NaN	NaN
NaN	NaN	NaN	NaN	NaN	NaN	NaN	NaN	NaN	NaN	NaN	NaN	NaN	NaN	NaN	NaN	NaN	NaN
NaN	NaN	NaN	NaN	NaN	NaN	NaN	NaN	NaN	NaN	NaN	NaN	NaN	NaN	NaN	NaN	NaN	NaN
NaN	NaN	NaN	NaN	NaN	NaN	NaN	NaN	NaN	NaN	NaN	NaN	NaN	NaN	NaN	NaN	NaN	NaN
NaN	NaN	NaN	NaN	NaN	NaN	NaN	NaN	NaN	NaN	NaN	NaN	NaN	NaN	NaN	NaN	NaN	NaN
NaN	NaN	NaN	NaN	NaN	NaN	NaN	NaN	NaN	NaN	NaN	NaN	NaN	NaN	NaN	NaN	NaN	NaN
NaN	NaN	NaN	NaN	NaN	NaN	NaN	NaN	NaN	NaN	NaN	NaN	NaN	NaN	NaN	NaN	NaN	NaN
NaN	NaN	NaN	NaN	NaN	NaN	NaN	NaN	NaN	NaN	NaN	NaN	NaN	NaN	NaN	NaN	NaN	NaN
NaN	NaN	NaN	NaN	NaN	NaN	NaN	NaN	NaN	NaN	NaN	NaN	NaN	NaN	NaN	NaN	NaN	NaN
NaN	NaN	NaN	NaN	NaN	NaN	NaN	NaN	NaN	NaN	NaN	NaN	NaN	NaN	NaN	NaN	NaN	NaN
NaN	NaN	NaN	NaN	NaN	NaN	NaN	NaN	NaN	NaN	NaN	NaN	NaN	NaN	NaN	NaN	NaN	NaN
NaN	NaN	NaN	NaN	NaN	NaN	NaN	NaN	NaN	NaN	NaN	NaN	NaN	NaN	NaN	NaN	NaN	NaN
NaN	NaN	NaN	NaN	NaN	NaN	NaN	NaN	NaN	NaN	NaN	NaN	NaN	NaN	NaN	NaN	NaN	NaN
NaN	NaN	NaN	NaN	NaN	NaN	NaN	NaN	NaN	NaN	NaN	NaN	NaN	NaN	NaN	NaN	NaN	NaN
NaN	NaN	NaN	NaN	NaN	NaN	NaN	NaN	NaN	NaN	NaN	NaN	NaN	NaN	NaN	NaN	NaN	NaN
NaN	NaN	NaN	NaN	NaN	NaN	NaN	NaN	NaN	NaN	NaN	NaN	NaN	NaN	NaN	NaN	NaN	NaN
NaN	NaN	NaN	NaN	NaN	NaN	NaN	NaN	NaN	NaN	NaN	NaN	NaN	NaN	NaN	NaN	NaN	NaN
NaN	NaN	NaN	NaN	NaN	NaN	NaN	NaN	NaN	NaN	NaN	NaN	NaN	NaN	NaN	NaN	NaN	NaN
NaN	NaN	NaN	NaN	NaN	NaN	NaN	NaN	NaN	NaN	NaN	NaN	NaN	NaN	NaN	NaN	NaN	NaN
NaN	NaN	NaN	NaN	NaN	NaN	NaN	NaN	NaN	NaN	NaN	NaN	NaN	NaN	NaN	NaN	NaN	NaN
NaN	NaN	NaN	NaN	NaN	NaN	NaN	NaN	NaN	NaN	NaN	NaN	NaN	NaN	NaN	NaN	NaN	NaN
NaN	NaN	NaN	NaN	NaN	NaN	NaN	NaN	NaN	NaN	NaN	NaN	NaN	NaN	NaN	NaN	NaN	NaN
NaN	NaN	NaN	NaN	NaN	NaN	NaN	NaN	NaN	NaN	NaN	NaN	NaN	NaN	NaN	NaN	NaN	NaN
NaN	NaN	NaN	NaN	NaN	NaN	NaN	NaN	NaN	NaN	NaN	NaN	NaN	NaN	NaN	NaN	NaN	NaN
NaN	NaN	NaN	NaN	NaN	NaN	NaN	NaN	NaN	NaN	NaN	NaN	NaN	NaN	NaN	NaN	NaN	NaN
NaN	NaN	NaN	NaN	NaN	NaN	NaN	NaN	NaN	NaN	NaN	NaN	NaN	NaN	NaN	NaN	NaN	NaN
NaN	NaN	NaN	NaN	NaN	NaN	NaN	NaN	NaN	NaN	NaN	NaN	NaN	NaN	NaN	NaN	NaN	NaN
NaN	NaN	NaN	NaN	NaN	NaN	NaN	NaN	NaN	NaN	NaN	NaN	NaN	NaN	NaN	NaN	NaN	NaN
NaN	NaN	NaN	NaN	NaN	NaN	NaN	NaN	NaN	NaN	NaN	NaN	NaN	NaN	NaN	NaN	NaN	NaN
NaN	NaN	NaN	NaN	NaN	NaN	NaN	NaN	NaN	NaN	NaN	NaN	NaN	NaN	NaN	NaN	NaN	NaN
NaN	NaN	NaN	NaN	NaN	NaN	NaN	NaN	NaN	NaN	NaN	NaN	NaN	NaN	NaN	NaN	NaN	NaN
NaN	NaN	NaN	NaN	NaN	NaN	NaN	NaN	NaN	NaN	NaN	NaN	NaN	NaN	NaN	NaN	NaN	NaN
NaN	NaN	NaN	NaN	NaN	NaN	NaN	NaN	NaN	NaN	NaN	NaN	NaN	NaN	NaN	NaN	NaN	NaN
NaN	NaN	NaN	NaN	NaN	NaN	NaN	NaN	NaN	NaN	NaN	NaN	NaN	NaN	NaN	NaN	NaN	NaN
NaN	NaN	NaN	NaN	NaN	NaN	NaN	NaN	NaN	NaN	NaN	NaN	NaN	NaN	NaN	NaN	NaN	NaN
NaN	NaN	NaN	NaN	NaN	NaN	NaN	NaN	NaN	NaN	NaN	NaN	NaN	NaN	NaN	NaN	NaN	NaN
NaN	NaN	NaN	NaN	NaN	NaN	NaN	NaN	NaN	NaN	NaN	NaN	NaN	NaN	NaN	NaN	NaN	NaN
NaN	NaN	NaN	NaN	NaN	NaN	NaN	NaN	NaN	NaN	NaN	NaN	NaN	NaN	NaN	NaN	NaN	NaN
NaN	NaN	NaN	NaN	NaN	NaN	NaN	NaN	NaN	NaN	NaN	NaN	NaN	NaN	NaN	NaN	NaN	NaN
NaN	NaN	NaN	NaN	NaN	NaN	NaN	NaN	NaN	NaN	NaN	NaN	NaN	NaN	NaN	NaN	NaN	NaN
NaN	NaN	NaN	NaN	NaN	NaN	NaN	NaN	NaN	NaN	NaN	NaN	NaN	NaN	NaN	NaN	NaN	NaN
NaN	NaN	NaN	NaN	NaN	NaN	NaN	NaN	NaN	NaN	NaN	NaN	NaN	NaN	NaN	NaN	NaN	NaN
NaN	NaN	NaN	NaN	NaN	NaN	NaN	NaN	NaN	NaN	NaN	NaN	NaN	NaN	NaN	NaN	NaN	NaN
NaN	NaN	NaN	NaN	NaN	NaN	NaN	NaN	NaN	NaN	NaN	NaN	NaN	NaN	NaN	NaN	NaN	NaN
NaN	NaN	NaN	NaN	NaN	NaN	NaN	NaN	NaN	NaN	NaN	NaN	NaN	NaN	NaN	NaN	NaN	NaN
NaN	NaN	NaN	NaN	NaN	NaN	NaN	NaN	NaN	NaN	NaN	NaN	NaN	NaN	NaN	NaN	NaN	NaN
NaN	NaN	NaN	NaN	NaN	NaN	NaN	NaN	NaN	NaN	NaN	NaN	NaN	NaN	NaN	NaN	NaN	NaN
NaN	NaN	NaN	NaN	NaN	NaN	NaN	NaN	NaN	NaN	NaN	NaN	NaN	NaN	NaN	NaN	NaN	NaN
NaN	NaN	NaN	NaN	NaN	NaN	NaN	NaN	NaN	NaN	NaN	NaN	NaN	NaN	NaN	NaN	NaN	NaN
NaN	NaN	NaN	NaN	NaN	NaN	NaN	NaN	NaN	NaN	NaN	NaN	NaN	NaN	NaN	NaN	NaN	NaN
NaN	NaN	NaN	NaN	NaN	NaN	NaN	NaN	NaN	NaN	NaN	NaN	NaN	NaN	NaN	NaN	NaN	NaN
NaN	NaN	NaN	NaN	NaN	NaN	NaN	NaN	NaN	NaN	NaN	NaN	NaN	NaN	NaN	NaN	NaN	NaN
NaN	NaN	NaN	NaN	NaN	NaN	NaN	NaN	NaN	NaN	NaN	NaN	NaN	NaN	NaN	NaN	NaN	NaN
NaN	NaN	NaN	NaN	NaN	NaN	NaN	NaN	NaN	NaN	NaN	NaN	NaN	NaN	NaN	NaN	NaN	NaN
NaN	NaN	NaN	NaN	NaN	NaN	NaN	NaN	NaN	NaN	NaN	NaN	NaN	NaN	NaN	NaN	NaN	NaN
NaN	NaN	NaN	NaN	NaN	NaN	NaN	NaN	NaN	NaN	NaN	NaN	NaN	NaN	NaN	NaN	NaN	NaN
NaN	NaN	NaN	NaN	NaN	NaN	NaN	NaN	NaN	NaN	NaN	NaN	NaN	NaN	NaN	NaN	NaN	NaN
NaN	NaN	NaN	NaN	NaN	NaN	NaN	NaN	NaN	NaN	NaN	NaN	NaN	NaN	NaN	NaN	NaN	NaN
NaN	NaN	NaN	NaN	NaN	NaN	NaN	NaN	NaN	NaN	NaN	NaN	NaN	NaN	NaN	NaN	NaN	NaN
NaN	NaN	NaN	NaN	NaN	NaN	NaN	NaN	NaN	NaN	NaN	NaN	NaN	NaN	NaN	NaN	NaN	NaN
NaN	NaN	NaN	NaN	NaN	NaN	NaN	NaN	NaN	NaN	NaN	NaN	NaN	NaN	NaN	NaN	NaN	NaN
NaN	NaN	NaN	NaN	NaN	NaN	NaN	NaN	NaN	NaN	NaN	NaN	NaN	NaN	NaN	NaN	NaN	NaN
NaN	NaN	NaN	NaN	NaN	NaN	NaN	NaN	NaN	NaN	NaN	NaN	NaN	NaN	NaN	NaN	NaN	NaN
NaN	NaN	NaN	NaN	NaN	NaN	NaN	NaN	NaN	NaN	NaN	NaN	NaN	NaN	NaN	NaN	NaN	NaN
NaN	NaN	NaN	NaN	NaN	NaN	NaN	NaN	NaN	NaN	NaN	NaN	NaN	NaN	NaN	NaN	NaN	NaN
NaN	NaN	NaN	NaN	NaN	NaN	NaN	NaN	NaN	NaN	NaN	NaN	NaN	NaN	NaN	NaN	NaN	NaN
NaN	NaN	NaN	NaN	NaN	NaN	NaN	NaN	NaN	NaN	NaN	NaN	NaN	NaN	NaN	NaN	NaN	NaN
NaN	NaN	NaN	NaN	NaN	NaN	NaN	NaN	NaN	NaN	NaN	NaN	NaN	NaN	NaN	NaN	NaN	NaN
NaN	NaN	NaN	NaN	NaN	NaN	NaN	NaN	NaN	NaN	NaN	NaN	NaN	NaN	NaN	NaN	NaN	NaN
NaN	NaN	NaN	NaN	NaN	NaN	NaN	NaN	NaN	NaN	NaN	NaN	NaN	NaN	NaN	NaN	NaN	NaN
NaN	NaN	NaN	NaN	NaN	NaN	NaN	NaN	NaN	NaN	NaN	NaN	NaN	NaN	NaN	NaN	NaN	NaN
NaN	NaN	NaN	NaN	NaN	NaN	NaN	NaN	NaN	NaN	NaN	NaN	NaN	NaN	NaN	NaN	NaN	NaN
NaN	NaN	NaN	NaN	NaN	NaN	NaN	NaN	NaN	NaN	NaN	NaN	NaN	NaN	NaN	NaN	NaN	NaN
NaN	NaN	NaN	NaN	NaN	NaN	NaN	NaN	NaN	NaN	NaN	NaN	NaN	NaN	NaN	NaN	NaN	NaN
NaN	NaN	NaN	NaN	NaN	NaN	NaN	NaN	NaN	NaN	NaN	NaN	NaN	NaN	NaN	NaN	NaN	NaN
NaN	NaN	NaN	NaN	NaN	NaN	NaN	NaN	NaN	NaN	NaN	NaN	NaN	NaN	NaN	NaN	NaN	NaN
NaN	NaN	NaN	NaN	NaN	NaN	NaN	NaN	NaN	NaN	NaN	NaN	NaN	NaN	NaN	NaN	NaN	NaN
NaN	NaN	NaN	NaN	NaN	NaN	NaN	NaN	NaN	NaN	NaN	NaN	NaN	NaN	NaN	NaN	NaN	NaN
NaN	NaN	NaN	NaN	NaN	NaN	NaN	NaN	NaN	NaN	NaN	NaN	NaN	NaN	NaN	NaN	NaN	NaN
NaN	NaN	NaN	NaN	NaN	NaN	NaN	NaN	NaN	NaN	NaN	NaN	NaN	NaN	NaN	NaN	NaN	NaN
NaN	NaN	NaN	NaN	NaN	NaN	NaN	NaN	NaN	NaN	NaN	NaN	NaN	NaN	NaN	NaN	NaN	NaN
NaN	NaN	NaN	NaN	NaN	NaN	NaN	NaN	NaN	NaN	NaN	NaN	NaN	NaN	NaN	NaN	NaN	NaN
NaN	NaN	NaN	NaN	NaN	NaN	NaN	NaN	NaN	NaN	NaN	NaN	NaN	NaN	NaN	NaN	NaN	NaN
NaN	NaN	NaN	NaN	NaN	NaN	NaN	NaN	NaN	NaN	NaN	NaN	NaN	NaN	NaN	NaN	NaN	NaN
NaN	NaN	NaN	NaN	NaN	NaN	NaN	NaN	NaN	NaN	NaN	NaN	NaN	NaN	NaN	NaN	NaN	NaN
NaN	NaN	NaN	NaN	NaN	NaN	NaN	NaN	NaN	NaN	NaN	NaN	NaN	NaN	NaN	NaN	NaN	NaN
NaN	NaN	NaN	NaN	NaN	NaN	NaN	NaN	NaN	NaN	NaN	NaN	NaN	NaN	NaN	NaN	NaN	NaN
NaN	NaN	NaN	NaN	NaN	NaN	NaN	NaN	NaN	NaN	NaN	NaN	NaN	NaN	NaN	NaN	NaN	NaN
NaN	NaN	NaN	NaN	NaN	NaN	NaN	NaN	NaN	NaN	NaN	NaN	NaN	NaN	NaN	NaN	NaN	NaN
NaN	NaN	NaN	NaN	NaN	NaN	NaN	NaN	NaN	NaN	NaN	NaN	NaN	NaN	NaN	NaN	NaN	NaN
NaN	NaN	NaN	NaN	NaN	NaN	NaN	NaN	NaN	NaN	NaN	NaN	NaN	NaN	NaN	NaN	NaN	NaN
NaN	NaN	NaN	NaN	NaN	NaN	NaN	NaN	NaN	NaN	NaN	NaN	NaN	NaN	NaN	NaN	NaN	NaN
NaN	NaN	NaN	NaN	NaN	NaN	NaN	NaN	NaN	NaN	NaN	NaN	NaN	NaN	NaN	NaN	NaN	NaN
NaN	NaN	NaN	NaN	NaN	NaN	NaN	NaN	NaN	NaN	NaN	NaN	NaN	NaN	NaN	NaN	NaN	NaN
NaN	NaN	NaN	NaN	NaN	NaN	NaN	NaN	NaN	NaN	NaN	NaN	NaN	NaN	NaN	NaN	NaN	NaN
NaN	NaN	NaN	NaN	NaN	NaN	NaN	NaN	NaN	NaN	NaN	NaN	NaN	NaN	NaN	NaN	NaN	NaN
NaN	NaN	NaN	NaN	NaN	NaN	NaN	NaN	NaN	NaN	NaN	NaN	NaN	NaN	NaN	NaN	NaN	NaN
NaN	NaN	NaN	NaN	NaN	NaN	NaN	NaN	NaN	NaN	NaN	NaN	NaN	NaN	NaN	NaN	NaN	NaN
NaN	NaN	NaN	NaN	NaN	NaN	NaN	NaN	NaN	NaN	NaN	NaN	NaN	NaN	NaN	NaN	NaN	NaN
NaN	NaN	NaN	NaN	NaN	NaN	NaN	NaN	NaN	NaN	NaN	NaN	NaN	NaN	NaN	NaN	NaN	NaN
NaN	NaN	NaN	NaN	NaN	NaN	NaN	NaN	NaN	NaN	NaN	NaN	NaN	NaN	NaN	NaN	NaN	NaN
NaN	NaN	NaN	NaN	NaN	NaN	NaN	NaN	NaN	NaN	NaN	NaN	NaN	NaN	NaN	NaN	NaN	NaN
NaN	NaN	NaN	NaN	NaN	NaN	NaN	NaN	NaN	NaN	NaN	NaN	NaN	NaN	NaN	NaN	NaN	NaN
NaN	NaN	NaN	NaN	NaN	NaN	NaN	NaN	NaN	NaN	NaN	NaN	NaN	NaN	NaN	NaN	NaN	NaN
NaN	NaN	NaN	NaN	NaN	NaN	NaN	NaN	NaN	NaN	NaN	NaN	NaN	NaN	NaN	NaN	NaN	NaN
NaN	NaN	NaN	NaN	NaN	NaN	NaN	NaN	NaN	NaN	NaN	NaN	NaN	NaN	NaN	NaN	NaN	NaN
NaN	NaN	NaN	NaN	NaN	NaN	NaN	NaN	NaN	NaN	NaN	NaN	NaN	NaN	NaN	NaN	NaN	NaN
NaN	NaN	NaN	NaN	NaN	NaN	NaN	NaN	NaN	NaN	NaN	NaN	NaN	NaN	NaN	NaN	NaN	NaN
NaN	NaN	NaN	NaN	NaN	NaN	NaN	NaN	NaN	NaN	NaN	NaN	NaN	NaN	NaN	NaN	NaN	NaN
NaN	NaN	NaN	NaN	NaN	NaN	NaN	NaN	NaN	NaN	NaN	NaN	NaN	NaN	NaN	NaN	NaN	NaN
NaN	NaN	NaN	NaN	NaN	NaN	NaN	NaN	NaN	NaN	NaN	NaN	NaN	NaN	NaN	NaN	NaN	NaN
NaN	NaN	NaN	NaN	NaN	NaN	NaN	NaN	NaN	NaN	NaN	NaN	NaN	NaN	NaN	NaN	NaN	NaN
NaN	NaN	NaN	NaN	NaN	NaN	NaN	NaN	NaN	NaN	NaN	NaN	NaN	NaN	NaN	NaN	NaN	NaN
NaN	NaN	NaN	NaN	NaN	NaN	NaN	NaN	NaN	NaN	NaN	NaN	NaN	NaN	NaN	NaN	NaN	NaN
NaN	NaN	NaN	NaN	NaN	NaN	NaN	NaN	NaN	NaN	NaN	NaN	NaN	NaN	NaN	NaN	NaN	NaN
NaN	NaN	NaN	NaN	NaN	NaN	NaN	NaN	NaN	NaN	NaN	NaN	NaN	NaN	NaN	NaN	NaN	NaN
NaN	NaN	NaN	NaN	NaN	NaN	NaN	NaN	NaN	NaN	NaN	NaN	NaN	NaN	NaN	NaN	NaN	NaN
NaN	NaN	NaN	NaN	NaN	NaN	NaN	NaN	NaN	NaN	NaN	NaN	NaN	NaN	NaN	NaN	NaN	NaN
NaN	NaN	NaN	NaN	NaN	NaN	NaN	NaN	NaN	NaN	NaN	NaN	NaN	NaN	NaN	NaN	NaN	NaN
NaN	NaN	NaN	NaN	NaN	NaN	NaN	NaN	NaN	NaN	NaN	NaN	NaN	NaN	NaN	NaN	NaN	NaN
NaN	NaN	NaN	NaN	NaN	NaN	NaN	NaN	NaN	NaN	NaN	NaN	NaN	NaN	NaN	NaN	NaN	NaN
NaN	NaN	NaN	NaN	NaN	NaN	NaN	NaN	NaN	NaN	NaN	NaN	NaN	NaN	NaN	NaN	NaN	NaN
NaN	NaN	NaN	NaN	NaN	NaN	NaN	NaN	NaN	NaN	NaN	NaN	NaN	NaN	NaN	NaN	NaN	NaN
