# Supplementary material for: A multi-modal, asymmetric, weighted, and signed description of anatomical connectivity
Source: Nat Commun. 2024 Jul 12;15:5865. doi: 10.1038/s41467-024-50248-6 (PMC11245624; doi:10.1038/s41467-024-50248-6)
Supplement: Supplementary file 4 — Source Data [file 41467_2024_50248_MOESM4_ESM.zip › Figure_5_Movie_rest.xlsx]

## Sheet: Panel A - Movie weights
0	0.165736	0.267847	-0.0557653	-0.00530834	0.119167	-0.00595833	0.00767823	0.00498967	0.0946214	0.0744709	-0.0575209	0.031048	0.039166	-0.0339807	0.0126506	0	-0.040698	0.0182907	0	0.012976	0	-0.0257141	-0.0454786	0	0	0	0	0	0	0	0	0	0	0	0	0	0	0	0	0	0	0	0.00145135	0.00628459	0	0	0	0	0
0.0977896	0	0.0869353	0.20314	-0.085177	-0.037268	-0.0200418	-0.0494537	0.00275358	0.129343	0.0954498	0.167279	0.161821	0.0317782	0.262171	0.0159846	0.00888835	0.0661699	-0.0349316	-0.00557736	0.00141362	-0.0360003	-0.0101093	-0.0627755	0	0	0	0	0	0	0	0	0	0	0	0	0	0	0	0	0	0	0	0	0	0	0	0	0	0
0.184469	0.131863	0	0.211255	0.176829	0.15854	-0.0336834	-0.103322	0.0999954	-0.0287152	0.159715	-0.0908701	-0.032349	0.0150977	-0.0193094	0.00991229	0	-0.0802457	0.0369679	0	0.00451503	0	-0.0207143	-0.00881436	0	0	0	0	0	0	0	0	0	0	0	0	0	0	0	0	0	0	0	0	0	0	0	0	0	0
-0.0629945	0.230261	0.22998	0	-0.0158961	0.0583109	0.535885	-0.0231857	0.0142213	0.0148324	-0.0102293	0.0106906	-0.0430181	0.0166102	0.0108975	0.0074946	-0.00610731	-0.0251172	-0.0417538	-0.00681449	0.0268022	0	-0.020864	0	0	0	0	0	0	0	0	0	0	0	0	0	0	0	0	0	0	0	0	-0.00509616	0	0	0	0	0	0
-0.0402362	-0.0355143	0.0838549	-0.0462001	0	0.136488	0.131657	-0.0246823	0.112937	-0.0199721	-0.136793	-0.0578935	0.0248995	-0.00485408	-0.00557882	0	0	0.00824481	0.0218951	0.00104229	0.0102348	0	0.00726393	0.0123417	0	0	0	0	0	0	0	0	0	0	0	0	0	0	0	0	0	0	0	-0.0101284	0.00377958	0	0	0	0	0
0.0154103	-0.0469122	0.094524	0.0295369	0.240843	0	-0.165652	0.0951275	0.340419	0.1353	0.0589779	0.0136904	-0.0522779	0.0223172	0.0219544	0	0	-0.0197667	0	0	0.0190742	0	0.0041658	-0.0202712	0	0	0	0	0	0	0	0	0	0	0	0	0	0	0	0	0	0	0	-0.000334477	0	0	0	0	0	0
-0.0125505	-0.0742559	-0.0573571	0.271173	0.105929	-0.0573667	0	-0.0108715	0.283677	0.029419	0.118401	-0.0621979	0.0154144	0.0224858	-0.0280753	0.00290772	-0.00249202	0.08429	0.0163455	0.00127918	-0.0441737	-0.0132188	-0.0347504	-0.0040478	0	0	0	0	0	0	0	0	0	0	0	0	0	0	0	0	0	0	0	-0.00229619	-0.0128614	0	0	0	0	0
0.00440444	-0.0252536	-0.133634	0.0267625	-0.0644568	0.208678	-0.0053197	0	0.0492762	0.0467097	0.186827	0.0174172	0.00638444	0	0	0	0	0	0	0	-0.126078	0	0.0989915	0.0127653	0	0	0	0	0	0	0	0	0	0	0	0	0	0	0	0	0	0	0	0.00715521	-0.00162876	0	0	0	0	0
-0.0331595	0.0130801	0.0277059	-0.000940543	0.151411	0.231673	0.318226	-0.00511425	0	0.0795994	0.0862312	-0.0249455	-0.0127641	0	0	0	0	-0.0976149	0.0188712	-0.00372912	-0.0332705	0	-0.0196848	-0.026745	0	0	0	0	0	0	0	0	0	0	0	0	0	0	0	0	0	0	0	0.00606948	-0.0117709	0	0	0	0	0
0.0262621	0.0635514	-0.090247	0.00311513	-0.0104157	0.146026	-0.0484904	-0.00385697	0.145282	0	0.0796663	0.0661105	0.121738	0	0	0.0137325	0	-0.0389475	0	0	0.0157025	-0.0211935	0.00708735	-0.0220813	0	0	0	0	0	0	0	0	0	0	0	0	0	0	0	0	0	0	0	0.00618795	4.45433e-05	0	0	0	0	0
0.0157577	0.0139222	0.0596631	-0.074482	-0.137453	0.0284831	0.176825	0.0702928	0.0439896	0.0587573	0	0.0442037	-0.0300842	0.00347315	-0.0271449	0.00794252	0.00121081	0.245119	-0.0141217	-0.0131527	0.140154	-0.0143832	0.040963	-0.0258954	0	0	0	0	0	0	0	0	0	0	0	0	0	0	0	0	0	0	0	0.0108296	0.00327671	0	0	0	0	0
-0.0138811	0.178678	-0.0445105	0.078915	0.00136998	0.0750244	-0.0277607	-0.00919651	0.0461637	0.12103	0.0949899	0	-0.00869453	0.0267359	0	0	0	-0.0235774	0	-0.00933004	-0.0215551	-0.00671125	0.151191	-0.0300543	0	0	0	0	0	0	0	0	0	0	0	0	0	0	0	0	0	0	0	0.00780125	-0.00403928	0	0	0	0	0
0.0589231	0.300697	-0.0556056	-0.0241109	0.0534519	-0.0717791	0.0500778	-0.00381141	-0.0182974	0.237386	0.0233324	0.0358307	0	0.144989	0.0107217	0.0493974	0.020875	-0.0258597	-0.0634143	-0.0106662	0.044679	-0.0268132	-0.00622803	0.0317911	0	0	0	0	0	0	0	0	0	0	0	0	0	0	0	0	0	0	0	0	0	0	0	0	0	0
0.0388055	-0.0141437	-0.0226927	-0.0162407	-0.0022974	-0.0216248	-0.00382016	0	0	0	-0.0482721	-0.0832031	0.124935	0	0.251907	0.0494411	0.1511	-0.148465	0.130132	-0.0518089	0.202159	0.189133	0.111166	-0.0409657	0	0	0	0	0	0	0	0	0	0	0	0	0	0	0	0	0	0	0	0	0	0	0	0	0	0
-0.0615629	0.500756	-0.0562439	0.00181307	-0.07159	0.00749791	0.0829177	0	0	0	-0.117448	0	-0.0923637	0.222412	0	0.0198693	0.024499	0.267744	0.171671	-0.0703367	-0.122261	-0.0180403	0.121884	-0.0530836	0	0	0	0	0	0	0	0	0	0	0	0	0	0	0	0	0	0	0	0	0	0	0	0	0	0
0.0181786	-0.00800298	0.012329	0.00836155	0	0	-0.00327755	0	0	0.0244252	-0.0235455	0	0.0585167	0.0361952	0.00592661	0	0.165737	-0.0358943	0.00239423	-0.0196841	0.0579449	-0.0241559	0.0102872	0.0223137	0	0	0	0	0	0	0	0	0	0	0	0	0	0	0	0	0	0	0	0	0	0	0	0	0	0
0	0.00677628	0	0.0019095	0	0	0.00204338	0	0	0	-0.0283943	0	0.0164605	0.1483	0.0188128	0.151077	0	-0.0648634	0.0620596	0.256999	0.087535	-0.00044925	-0.0281127	-0.0380024	0	0	0	0	0	0	0	0	0	0	0	0	0	0	0	0	0	0	0	0	0	0	0	0	0	0
0.00852917	0.126974	-0.0644276	-0.0236981	0.00479412	0.0100412	0.225389	0	-0.173908	0.0310876	0.415522	-0.0311225	0.00762086	-0.0423125	0.186219	0.00852805	-0.00997287	0	0.198044	-0.0116321	0.0423176	-0.0590889	-0.0240052	0.0122286	0	0	0	0	0	0	0	0	0	0	0	0	0	0	0	0	0	0	0	0.0026165	0.0275559	0	0	0	0	0
0.0396816	-0.0116149	0.0575781	-0.0769488	0.0304732	0	0.0584033	0	-0.0483731	0	-0.0994233	0	-0.0687469	0.117978	0.208975	0.0287418	0.0430341	0.199141	0	0.226741	0.242828	-0.0642571	0.0575489	-0.00691972	0	0	0	0	0	0	0	0	0	0	0	0	0	0	0	0	0	0	0	0	0	0	0	0	0	0
0	0.0551071	0	0.0083976	0.00441994	0	0.0358643	0	-0.0413609	0	-0.0184059	-0.00123547	0.0257182	-0.00964123	-0.00861191	0.0396844	0.198053	-0.07501	0.23451	0	0.024392	0.117921	-0.0238674	-0.0025905	0	0	0	0	0	0	0	0	0	0	0	0	0	0	0	0	0	0	0	0	0	0	0	0	0	0
0.023135	-0.0161986	0.0111084	-0.0222931	0.0507158	0.00613574	-0.024974	-0.0805245	-0.063536	0.0123463	0.183502	-0.0464489	0.0221083	0.0529062	-0.0215487	0.0199538	0.0183614	-0.0201547	0.189187	-0.0349666	0	0.0600591	0.167998	0.0149331	0	0	0	0	0	0	0	0	0	0	0	0	0	0	0	0	0	0	0	-0.00560549	0.00422849	0	0	0	0	0
0	0.0118834	0	0	0	0	-0.00205055	0	0	-0.0347161	-0.0267758	0.0384918	-0.0084687	0.164223	0.0408671	0.0321603	0.0460077	-0.0970015	0.00195296	0.117954	0.143319	0	0.00645324	0.121485	0	0	0	0	0	0	0	0	0	0	0	0	0	0	0	0	0	0	0	0	0	0	0	0	0	0
-0.0294664	-0.0125642	-0.0315147	0.00427396	-0.0175535	0.0308392	0.00710921	0.146578	-0.035453	0.0488981	0.168205	0.217708	-0.0515913	0.0644754	0.143428	0.0247444	0.0185266	-0.0554305	0.0664895	-0.0161159	0.279288	-0.0146982	0	0.0813522	0	0	0	0	0	0	0	0	0	0	0	0	0	0	0	0	0	0	0	0.0133072	-0.00409956	-0.00111838	0	0	0	0
0.00275828	-0.0438306	0.0188846	0	0.0126981	0.00203534	0.034125	0.0457316	-0.054255	0.0281045	0.0021723	0.0454259	0.064639	0.00438149	0.0160556	0.0428736	0.0117654	0.000810686	0.0252567	0.0147643	0.103743	0.144116	0.171176	0	0	0	0	0	0	0	0	0	0	0	0	0	0	0	0	0	0	0	0	-0.00830864	0.0369099	0.0037543	0	0	0	0
0	0	0	0	0	0	0	0	0	0	0	0	0	0	0	0	0	0	0	0	0	0	0	0	0	0	0	0	0	0.0382338	0.086465	0.0515624	0.153786	0	0	0.0145122	-0.000733282	0.0374158	-0.0110182	0.0282563	0.0616742	0.0429691	-0.0205054	0	0	0	0	0	0	0
0	0	0	0	0	0	0	0	0	0	0	0	0	0	0	0	0	0	0	0	0	0	0	0	0	0	0.0182738	-0.0277375	0.0397221	0	0	0	0.0925866	-0.0118386	0.0805376	-0.0182111	0	0	0	0.00572828	0	0	0	0	0	0	0.0298563	0	0	0
0	0	0	0	0	0	0	0	0	0	0	0	0	0	0	0	0	0	0	0	0	0	0	0	0	0.0121451	0	0.28294	0.250491	0	0	0	-0.0351156	0.242771	0.021343	0	-0.0343612	0	0	0	0	0	0	0	0	0	0.00610204	0	0	0
0	0	0	0	0	0	0	0	0	0	0	0	0	0	0	0	0	0	0	0	0	0	0	0	0	-9.39672e-05	0.281794	0	-0.00277126	0	0	0	0.121684	0.0382488	0.156086	-0.0528963	0.00991659	0	0	0	-0.0740406	0.0571644	0	0	0	0.0101656	0.00990572	0.0038455	0	0
0	0	0	0	0	0	0	0	0	0	0	0	0	0	0	0	0	0	0	0	0	0	0	0	0	0.0378912	0.356635	0.0700191	0	0	0	0	0.176042	0.233583	-0.000635818	0	-0.0191535	0	0	-0.0277203	0	0	0	0	0	0	-0.00923099	0	0	0
0	0	0	0	0	0	0	0	0	0	0	0	0	0	0	0	0	0	0	0	0	0	0	0	0.0176333	0	0	0	0	0	0.0795	0.013227	0	0	0	0	0	0.202311	-0.041114	-0.0230755	0.0760252	0.0950107	-0.0138691	0	0	0	0	0	0	0
0	0	0	0	0	0	0	0	0	0	0	0	0	0	0	0	0	0	0	0	0	0	0	0	0.0875882	0	0	0	0	0.10421	0	0.104254	0.0689179	0	0	0	0.0478012	0.0249077	0.142097	0.0382234	0.0901357	0.0530589	0.00525927	0	0	0	0.00154112	0	0	0
0	0	0	0	0	0	0	0	0	0	0	0	0	0	0	0	0	0	0	0	0	0	0	0	0.0417383	0	0	0	0	0.0234288	0.0732872	0	0.0934447	0	0	0.0816041	0.0604088	-0.00683019	0.0423122	0.0429646	0	0.013938	-0.0605476	0	0	0	0.0085425	0	0	0
0	0	0	0	0	0	0	0	0	0	0	0	0	0	0	0	0	0	0	0	0	0	0	0	0.0153716	0.0485045	0.0502034	0.223344	0.165226	0	-0.00880177	0.0359962	0	0.186577	0.0758213	0.0674858	0.112084	0	-0.0159847	0.0383503	-0.0439783	0.0073122	0.0474584	0	0	0	-0.00106614	0	0	0
0	0	0	0	0	0	0	0	0	0	0	0	0	0	0	0	0	0	0	0	0	0	0	0	0	-0.042249	0.224722	0.0329711	0.171448	0	0	0	0.140474	0	0.0730561	-0.012177	0.0150763	0	0	0.0151701	0.284993	0.0574862	0	0	0	0.0210519	-0.00333114	0.0255694	0	0
0	0	0	0	0	0	0	0	0	0	0	0	0	0	0	0	0	0	0	0	0	0	0	0	0	0.037245	0.00694513	0.172183	-0.0298852	0	0	0	0.0391967	0.0654192	0	-0.0739399	0.101024	0	0	0.00684862	-0.0052382	0.121982	0.00520534	0	0	0.00202677	0.00314506	0.0100614	0	0
0	0	0	0	0	0	0	0	0	0	0	0	0	0	0	0	0	0	0	0	0	0	0	0	-0.00440331	-0.0159842	0	0.118974	0	0	0	0.0418977	0.0577854	-0.0170349	-0.00262523	0	-0.040327	0	-0.00109308	0.0855952	0.0497581	-0.0401865	0	0	0	0	0.0465687	0	0	0
0	0	0	0	0	0	0	0	0	0	0	0	0	0	0	0	0	0	0	0	0	0	0	0	0.0032777	0	-0.0523448	-0.0205553	-0.0209783	0	-0.00464065	0.0158054	0.143897	0.00965971	0.122724	-0.0580764	0	0.039566	-0.100132	0.0215466	0.125742	0.0451769	0.124115	0	0	0	0.0154062	0	0	0
0	0	0	0	0	0	0	0	0	0	0	0	0	0	0	0	0	0	0	0	0	0	0	0	0.000181166	0	0	0	0	0.0824181	-0.0461523	-0.0131069	0	0	0	0	0.0288789	0	0.349542	-0.0524565	0.0153996	0.0781823	-0.0220201	0	0	0.0272157	-0.00657484	0	0	0
0	0	0	0	0	0	0	0	0	0	0	0	0	0	0	0	0	0	0	0	0	0	0	0	0.012153	0	0	0	0	0.0053928	0.0558269	0.0293571	-0.0244353	0	0	-0.00171203	-0.0407651	0.410823	0	0.0188874	0.147281	-0.0258732	0.131738	0	0	0	-0.00623595	0	0	0
0	0	0	0	0	0	0	0	0	0	0	0	0	0	0	0	0	0	0	0	0	0	0	0	0.0172653	0.00122907	0	0	-0.0252963	0.0145355	0.0102236	0.0369495	0.0491441	0.0350085	0.0658508	0.112655	0.0422396	-0.0212264	0.0292997	0	0.0234836	0.0393787	0.018855	0	0	0	0.00633839	0	0	0
0	0	0	0	0	0	0	0	0	0	0	0	0	0	0	0	0	0	0	0	0	0	0	0	0.0140322	0	0	-0.0932889	0	0.0163861	-0.0128927	0	-0.0549461	0.208027	-0.0201277	0.0436798	0.0576595	0.0237607	0.115728	-0.0126561	0	0.0588609	0.0140675	0	0	0.0265405	0.0176904	0	0	0
0	0	0	0	0	0	0	0	0	0	0	0	0	0	0	0	0	0	0	0	0	0	0	0	-0.00682335	0	0	0.0433198	0	0.0300528	-0.0267757	-0.0240775	0.0175002	0.0351905	0.133162	-0.0566234	0.0119659	0.095378	-0.0930845	-0.00183166	0.110924	0	0.0762081	0	0	0.0244838	0.00824301	0.0262821	0	0
0	0	0	0	0	0	0	0	0	0	0	0	0	0	0	0	0	0	0	0	0	0	0	0	-0.00758399	0	0	0	0	-0.00033592	-0.0213724	-0.0472313	0.0264489	0	0.0243815	0	0.151935	0.0654573	0.251235	0.0209082	0.0623567	0.109012	0	0	0	0	0.00636547	0	0	0
0.00615631	0	0	0.0115118	-0.00994761	-0.00292709	0.00688411	0.00961277	-0.00275308	-0.00574085	-0.00696388	0.00872541	0	0	0	0	0	0.000477279	0	0	-0.0191512	0	0.00283075	-0.0170798	0	0	0	0	0	0	0	0	0	0	0	0	0	0	0	0	0	0	0	0	0.532219	0.0609852	0	-0.00760595	0.0382325	0.0406052
0.0127858	0	0	0	0.000241168	0	0.00448757	0.0129788	-0.00861314	-0.00735139	0.000585621	0.019607	0	0	0	0	0	0.0381999	0	0	-0.0101939	0	-0.0206322	-0.00189555	0	0	0	0	0	0	0	0	0	0	0	0	0	0	0	0	0	0	0	0.417261	0	0.0450246	-0.0124826	-0.0314487	0.0835216	0.128187
0	0	0	0	0	0	0	0	0	0	0	0	0	0	0	0	0	0	0	0	0	0	-0.01196	-0.00180557	0	0	0	0.0106206	0	0	0	0	0	0.00237486	-0.00699527	0	0	-0.00729688	0	0	0.0173339	0.0407136	0	0.168741	0.167976	0	0.027957	0.15851	-0.0329993	0.0846103
0	0	0	0	0	0	0	0	0	0	0	0	0	0	0	0	0	0	0	0	0	0	0	0	0	-0.000795124	0.018606	0.0126444	-0.00853235	0	0.000661673	-0.0408023	-0.0121774	-0.00830149	0.0203338	-0.0137525	0.00700384	-0.00500448	-0.0105468	0.00797322	0.029446	0.00847784	0.00355818	0	-0.0205685	0.0363285	0	0.0351257	-0.0152698	0.00263327
0	0	0	0	0	0	0	0	0	0	0	0	0	0	0	0	0	0	0	0	0	0	0	0	0	0	0	-0.0302974	0	0	0	0	0	0.0737757	0.0425868	0	0	0	0	0	0	0.150986	0	0.0483586	0.0100541	0.201121	0.0325104	0	-0.0148803	0.160635
0	0	0	0	0	0	0	0	0	0	0	0	0	0	0	0	0	0	0	0	0	0	0	0	0	0	0	0	0	0	0	0	0	0	0	0	0	0	0	0	0	0	0	0.0891441	0.222492	-0.0155573	-0.0139091	-0.0324102	0	0.103924
0	0	0	0	0	0	0	0	0	0	0	0	0	0	0	0	0	0	0	0	0	0	0	0	0	0	0	0	0	0	0	0	0	0	0	0	0	0	0	0	0	0	0	0.143965	0.363207	0.0694691	0.00121666	0.0819193	0.131189	0
0	0	0	0	0	0	0	0	0	0	0	0	0	0	0	0	0	0	0	0	0	0	0	0	0	0	0	0.130548	0	0	0	0	0	0	0	0	0	0	0	0	0	0	0	0	0	0.0610561	0.154202	0.0937905	0	0.0321417
0	0	0	0	0	0	0	0	0	0	0	0	0	0	0	0	0	0	0	0	0	0	0	0	0	0.0364802	0.0190727	-0.0314429	0	0	0	-0.0295051	0.00134616	0	0.0222242	-0.00561733	0.0313001	0	0.00770422	-0.011714	0	0	-0.00968094	0	0	0.0131712	0.0373384	-0.00845517	0.0216411	0.0122962
0	0	0	0	0	0	0	0	0	0	0	0	0	0	0	0	0	0	0	0	0	0	0	0	0	0	0	0	0	0	0	0	0	0	0.0888214	0	0	0.0330671	0	0	0	0.0371284	0	-0.0191569	-0.0140048	0.024664	0.0363106	0.103028	0.0141023	0.0150124
0	0	0	0	0	0	0	0	0	0	0	0	0	0	0	0	0	0	0	0	0	0	0	0	0	0	-0.0085258	0.0158986	0	0	0	0	-0.00405879	-0.0192111	0.0187453	0	-0.00999236	0.0132977	-0.00547825	-0.0628419	0.0164834	-0.00446425	-0.00804576	0	0	-0.000746818	0.0415185	-0.020435	0	0.0291958
0	0	0	0	0	0	0	0	0	0	0	0	0	0	0	0	0	0	0	0	0	0	0	0	0	0.00369771	0.00287753	-0.00539711	0	0	0	-0.0139166	0.0148508	-0.00944497	0.0162757	0.00577833	0.0237865	0	-0.00250871	0.000722356	0	0	0.00261184	0	0	0	0.0884128	0	0.0272261	0
0	0	0	0	0	0	0	0	0	0	0	0	0	0	0	0	0	0	0	0	0	0	0	0	0	-0.0101537	0.00793793	0.00348647	0	0	0	0	-0.017494	-0.0126746	0.0567709	0	-0.0140949	0	0.0106022	-0.0318667	-0.0312779	0.0300485	0.00676974	0	0	0	0.074218	-0.00250385	0	0
0	0	0	0	0	0	0	0	0	0	0	0	0	0	0	0	0	0	0	0	0	0	0	0	0	-0.00996852	0.00107063	-0.00717571	0	0	0	0	-0.0204357	0	0	0	0.00740764	0	0	-0.0174472	0	0	0	0	0	0	0	0	0	0
0	0	0	0	0	0	0	0	0	0	0	0	0	0	0	0	0	0	0	0	0	0	0	0	0	0.0725214	-0.0140524	-0.00606998	-0.0102714	0	0	-0.0281454	0.045364	-0.0375633	0.0378105	-0.00881922	0	0	0	0.00740466	0	0	0	0	0	0	0	0	0	0
0	0	0	0	0	0	0	0	0	0	0	0	0	0	0	0	0	0	0	0	0	0	0	0	0	0.0764941	0.211323	-0.0861147	-0.0387258	0	0	0	-0.0761751	0.106131	0.0183528	0	0	0	0	0	0	0	0	0	0	0	0	0	0	0
0.035712	-0.0497938	0.0382995	-0.0294682	0.012573	0.0650726	-0.0223248	0.143275	-0.0354807	-0.0651011	0.0452177	-0.100136	-0.0301198	0	0.0270675	0	0	0.0078217	0.0122093	0	0	0	-0.00430164	-0.0344407	0	0.000982557	0	0	0	0	0	0	0	0	0	0	0	0	0	0	0	0	0	0	0	0	0	0	0	0
0.221204	0.00528797	0.0349844	-0.021749	0.0211903	0.021884	0.0247332	-0.126623	-0.0166603	0.101588	0.0133808	-0.0635845	0.060179	0.0170501	-0.0219069	0	0	-0.0349616	0.0133984	0	0.00544353	0	0.0286535	-0.0114408	0	0	0	0	0	0	0	0	0	0	0	0	0	0	0	0	0	0	0	0	0	0	0	0	0	0
0.0600864	-0.019314	-0.0542499	-0.00202932	0.0743903	0.0305129	-0.0147904	-0.00520226	-0.0140209	0.0583506	-0.011971	-0.0643096	-0.0268662	0	0.0230036	0	0	-0.0127318	0	0	0	0	0.0327886	-0.0210272	0	0.00794553	-0.0158968	0.0191986	0	0	0	0	0.0101585	0	0	0	0	0	0	0	0	0	0	0	-0.023871	0	0.00307351	0	0	0
0.0372645	-0.00679685	0.207407	-0.0752555	-0.0551525	0.320862	-0.0497319	0.0975329	0.0212643	0.0983969	0.0109318	-0.00151414	-0.0627753	0.0453818	-0.00212493	-0.00389742	0	-0.0342219	0	0	0.00711045	0	0.00582952	-0.05233	0	0	0	0	0	0	0	0	0	0	0	0	0	0	0	0	0	0	0	0.0264196	-0.0109162	0	0	0	0	0
0.0535813	0	-0.0368583	0	0	-0.0453944	0	0.489934	0	0.106404	-0.0232895	-0.0794745	-0.012988	0	0	0	0	0	0	0	0	0	0.0823372	-0.0168381	0	0.00208943	0	-0.00478021	0	0	0	0	0	0	0	0	0	0	0	0	0	0	0	-0.0037365	4.71208e-05	0	0	0	0	0
-0.0197718	-0.0823746	-0.000499992	0	0	0.0400463	0	-0.106443	0	0.149033	0	0.24458	0.149871	0	0	0	0	0	0	0	0	0	-0.0550345	0.021598	0	0	0	0	0	0	0	0	0	0	0	0	0	0	0	0	0	0	0	-0.00826108	-0.00154467	0	0	0	0	0
-0.0156114	0	0	0	0	0	0	-0.0865359	0	0.0878232	0	0.0490956	0	0	0	0	0	0	0	0	0	0	-0.0197195	-0.0689946	0	0	0	0	0	0	0	0	0	0	0	0	0	0	0	0	0	0	0	0.00563315	-0.00131425	0	0	0	0	0
-0.0290554	-0.0714422	-0.0200083	0	0	-0.0239496	0	0.00325852	0	0.195249	0.0404752	0.0968157	0.0576375	0	0	0.00361447	0	0	0	-0.0184158	-0.0100733	-0.0207999	0.0611441	-0.013533	0	0	0	0	0	0	0	0	0	0	0	0	0	0	0	0	0	0	0	0.0172887	-0.0138844	0.00380031	0	0	0	0
0	0	0	0	0	0	0	-0.0827595	0	0.021609	0	0.0133386	0	0	0	0	0	0	0	0	0	0	0.0318353	-0.0360874	0	0	0	0	0	0	0	0	0.00510184	0	0	0	0	0	0	0	0	0	0	0.0126803	-0.0153169	0.0142846	0	0	0	0
0	0	0	0	0	0	0	0	0	0.0880755	0	0	0	0	0	0	0	0	0	0	0	0	0	0	0	0	0	0.0135245	0	0	0	0	0.00239465	0	0	0	0	0	0	0	0	0	0	0.0155409	-0.0230162	0.0098401	0	0	0	0
0	0	0	0	0	0	0	0	0	0.0125493	0	0	0	0	0	0	0	0	0	0	0	0	0	0	0	-0.00619537	-0.0343535	0.00570608	0	0	0	0	-0.0311253	0	0.000963563	0	0.00970104	0	0	0	0	0	0	0.0184348	-0.0131243	-0.00369251	0	0.0146423	0	0
-0.00799127	0	0	0	0	0	0	-0.00308598	0	0.0342936	0	-0.00205853	0	0	0	0	0	0	0	0	0	0	-0.0135876	-0.0118764	-0.00266482	0	0	0	0	0	0	0.0050811	-0.00483147	0	0	-0.0115999	0	0	0	-0.020366	0	0	0	-0.000296791	-0.00369028	0.000498023	0	0	0.0049144	0.00291098
0	0	0	0	0	0	0	0.0656479	0	0.0910364	0	0	0	0	0	0	0	0	0	0	0	0	0	0	0.00167977	0	0	0.0119641	0	0	0	0.00207346	-0.0175249	0	0.0339665	-0.0282374	0.00520215	0	-0.0325933	-0.0191494	0	-0.00246943	0.0120257	0.00553154	-0.00515863	-0.000138225	-0.000973666	0.00935794	-0.00072509	0.0108668
0	0	0	0	0	0	0	0	0	0	0	0	0	0	0	0	0	0	0	0	0	0	0	0	0	0	-0.0173236	0.00130526	0	0	0	0	0	-0.00993437	-0.00547428	0	0	-0.00622708	0	0	0.0118872	0.00539543	-0.0041308	0	-0.00534001	-0.000607053	0.0266395	-0.000381402	0	-0.00575504
0	0	0	0	0	0	0	0	0	0	0	0	0	0	0	0	0	0	0	0	0	0	0	0	0	0.00928042	0.0506377	0.122905	-0.0205982	0	0	0	-0.0205017	-0.0351773	0.0493616	0	0.00631188	0	0	0	0.000483133	0.000658923	0.00525511	0	0	0	0.0234897	0	0	0
0	0	0	0	0	0	0	0	0	0	0	0	0	0	0	0	0	0	0	0	0	0	0	0	0	0	0.000841008	-0.052315	0	0	0	0	0	0.00387318	-0.00211489	0	0	0	0	0	0	0.000277694	0	0	0	0	0.0310313	0	0	0
0	0	0	0	0	0	0	0	0	0	0	0	0	0	0	0	0	0	0	0	0	0	0	0	0	0	-0.0145422	0.205036	0	0	0	0	-0.0904959	0.00155946	-0.00647539	0	0	0	0	0	0	0	0	0	0	0	0	0	0	0
0	0	0	0	0	0	0	0	0	0	0	0	0	0	0	0	0	0	0	0	0	0	0	0	0	-0.00760647	-0.0224729	0.087155	0	0	0	0	-0.0474936	0.0104268	0.0260084	0	0	0	0	0	0	0	0	0	0	0.00646516	0.00485164	0.00971321	0	0
0	0	0	0	0	0	0	0	0	-0.0219054	0	0	0	0	0	0	0	0	0	0	0	0	0	0	-0.00790132	-0.00685074	0.0151173	0.0698567	0	0	0	-0.0149895	-0.0391167	0.0272834	0.167493	0.00715127	-0.0215897	-0.018265	-0.0137612	0.00878606	0.0669972	0.0469372	-0.0283679	0.0122688	0.00237444	0.00670494	-0.00616622	0.00133863	0	0
0	0	0	0	0	0	0	0	0	0	0	0	0	0	0	0	0	0	0	0	0	0	0	0	-0.00801283	0	0	0	0	0.0161368	0.000411593	-0.00327141	0.00276101	0	0	-0.0391702	0	0.0223738	-0.0387356	-0.0193851	0	-0.0242349	0.0248992	0.0023719	-0.00123414	-0.000480454	0	0.000493578	0.00281797	0
0	0	0	0	0	0	0	0	0	0	0	0	0	0	0	0	0	0	0	0	0	0	0	0	-0.00785358	0	0	0.0239848	0	-0.00624705	-0.00696507	0.00243474	-0.0220616	0	0.0378201	-0.0281784	0.00946275	-0.0106344	0.000188426	-0.0260761	0	0.0118353	-0.00653705	0.0131466	-0.00389291	0.00450824	-0.000365745	-0.0069802	-0.005042	0.0118969
0	0	0	0	0	0	0	0	0	0	0	0	0	0	0	0	0	0	0	0	0	0	0	0	-0.00753251	0	0	0	0	-0.00674539	-0.027657	-0.00841215	0	0	0	0	0.00243168	0.186789	-0.0156345	0.0019991	0	0.125468	-0.0230767	0	-0.0118327	0.0206593	0	0	0	0
0	0	0	0	0	0	0	0.0468083	0	-0.00374196	0	0	0	0	0	0	0	0	0	0	0	0	0	0	0	0.0437763	0.0142294	-0.0234861	-0.00730538	0	0	-0.00454047	0.00795523	-0.000830673	0.0251522	-0.0322745	0	0	0	0.00158306	0	0	0	0	0	0	0	0	0	0
0	0	0	0	0	0	0	0	0	-0.0707698	0	0	0	0	0	0	0	0	0	0	0	0	0	0	0	0.0176535	-0.00752168	0.0177995	0	0	0	0	-0.00804915	0.00217885	-0.000328901	0.0455616	0.0215298	0	0	-0.0103344	-0.0152546	0	0	0	0	0	0.00694438	0	0	0
0	0	0	0	0	0	0	0	0	0	0	0	0	0	0	0	0	0	0	0	0	0	0	0	0	0.00947624	0	-0.0188403	0	0	0	0	-0.0452248	0	0.0593114	0.152357	0	0	0	-0.013533	0	0	0	0	0	0	0	0	0	0
0	0	0	0	0	0	0	0	0	0	0	0	0	0	0	0	0	0	0	0	0	0	0	0	0	0.00537215	0.0243038	-0.0326723	0	0	0	0.00538882	-0.0166208	0	-0.0147934	0.0199672	0	0	0	0.0198424	0	0	0	0	0	0	0	0	0	0
0	0	0	0	0	0	0	0	0	0	0	0	0	0	0	0	0	0	0	0	0	0	0	0	0	0	0	-0.0253191	0	0	0	0	0	-0.0360472	0.027347	0	0	-0.0134781	0	0	-0.0184095	0.036868	0	-0.0089728	-0.0387561	0.0303661	-0.0340536	0.00207205	0.0834066	0.091883
0	0	0	0	0	0	0	0	0	0	0	0	0	0	0	0	0	0	0	0	0	0	0	0	0	0	0	0	0	0	0	0	0	0	0	0	0	0	0	0	0	0	0	-0.0286458	-0.0926294	-0.000338715	-0.0279791	-0.0131618	0.189236	-0.0248007
0	0	0	0	0	0	0	0	0	0	0	0	0	0	0	0	0	0	0	0	0	0	0	0	0	0	-0.0139175	0.0324127	0	0	0	0	0	-0.0262037	-0.000575161	0	0	0	0	0	0	0.00276524	0	0.0117694	0.0104995	-0.00924495	-0.00404766	-0.00398953	-0.0119931	-0.000978684
0.00264136	-0.00904505	0.00483972	-0.00615239	-0.0148959	0.0135217	-0.00773639	-0.0133204	0.00444588	-0.0255088	-0.0271348	0.00778751	-0.00499842	-0.00188769	0.00301651	0	0	0.0190113	-0.0183604	-0.00345369	0.0171724	0	0.0081081	-0.00426263	0	0	0	-0.0176901	0	0	0	-0.0177144	0.0199185	-0.0117938	0.00815627	-0.0152974	-0.00300897	0	-0.00714912	-0.00991751	-0.00557096	-0.000707405	0.000908995	0	-0.0384875	0.0102937	0.0861295	0.0126339	0.00076444	-0.0147036
-0.00192048	0.00613895	-0.0072109	-0.00192539	-0.0113681	-0.00156864	-0.0102605	-0.0329611	-0.00236314	-2.78339e-05	-0.0142579	0.0308674	0.0102992	-0.00422707	-0.00912164	0	0	-0.00343718	0.0023158	0	0.014523	-0.00338767	-0.0192455	0.00112964	0	0	-0.00704763	0.00180397	-0.00161023	0	0	0	-0.00153884	-0.000620079	0.0137499	0	0.00592069	-0.0041608	-0.0156267	-0.0324705	0.00287144	0.00840402	-0.0180495	0.160249	-0.0538126	0.0763557	0.0662013	-0.000634218	0.0582054	0.00247336
0	0	0	0	0	0	0	0	0	0	0	0	0	0	0	0	0	0	0	0	0	0	0	0	0	0	0	0	0	0	0	0	0	0	0	0	0	0	0	0	0	0	0	0	0.0233078	0	-0.0128809	-0.0121196	0.0178522	0.00932771
0	0	0	0	0	0	0	0	0	0	0	0	0	0	0	0	0	0	0	0	0	0	0	0	0	0	0	0	0	0	0	-0.0372128	0.00293381	0	0	-0.0177773	0	0	0	-0.00673791	0	0	0	0	0.0128241	0	0.0552626	0.00123799	-0.0191225	-0.0417819
0	0	0	0	0	0	0	0	0	0	0	0	0	0	0	0	0	0	0	0	0	0	0	0	0	0	0.00143821	0.00585328	0	0	0	-0.000966687	0.0137941	0	0	-0.00370316	0.0238245	0	0.00653292	0.00832249	0	0	-0.0232168	0	0.0171983	0	0.0455121	0.00261162	-0.0147255	-0.0407112
0	0	0	0	0	0	0	0	0	0	0	0	0	0	0	0	0	0	0	0	0	0	0	0	0	0	-0.0184814	0.0239571	0	0	0	-0.020182	0.0152587	0	-0.00765348	0.0206023	0.00689849	0	0.00110286	0.0172379	0	0	0	0	-0.0311097	0	-0.0172635	-0.00874531	-0.00198996	0.0136753
0	0	0	0	0	0	0	0	0	0	0	0	0	0	0	0	0	0	0	0	0	0	0	0	0.117341	0	0	0	0	0.0428067	-0.0133435	-0.0296668	0	0	0	0	0	-0.0033978	-0.0608253	0	0	-0.0401961	0.0131976	0	0	0	0	0	0	0
0	0	0	0	0	0	0	0	0	0	0	0	0	0	0	0	0	0	0	0	0	0	0	0	-0.00558759	0	0	0	0	0.105419	-0.0209543	-0.00954227	0	0	0	0	0	-0.00899413	-0.0101699	0	0	-0.00243716	0	0	0	0	0	0	0	0
0	0	0	0	0	0	0	0	0	0	0	0	0	0	0	0	0	0	0	0	0	0	0	0	0.00951986	0	0	0	0	0.0184986	0.0185292	0.0054485	0	0	0	0	0	0.0536244	0.00444758	-0.00784588	0	0.0119354	0	0.00443178	0.039807	0.000643801	0	0	0.0229968	0
0	0	0	0	0	0	0	0	0	0	0	0	0	0	0	0.00546319	0	0	0	0	0	0	0	0	0.101931	0	0	0	0	0.0447576	-0.0384969	0.00398575	0	0	0	0	0	0.0545362	-0.00361989	0.00954424	0	0.0915388	0	0	0	0	0	0	0	0
0	0	0	0	0	0	0	0	0	0	0	0	0	0	0	0	0	0	0	0	0	0	0	0	0.00252135	0	0	0	0	-0.0198026	-0.0334776	0.0671901	0.0167286	0	0	0	0	0.0033525	-0.0221902	0.0136371	0	-0.0383485	0	0	0	0	0	0	0	0
0	0	0	0	0	0	0	0	0	0	0	0	0	0	0	0	0	0	0	0	0	0	0	0	-0.0326958	-0.00778991	0	0	0	0.000462253	-0.0391662	0.0902821	-0.0287143	0	0.0102123	0.0186983	0.0340883	0.0273472	0.024712	0.0623669	-0.00425033	0.00415582	-0.0193701	0	0	0	-0.0334737	0	0	0
0.0107314	0	0	0	0	0	0	0.0354832	0	-0.0287061	0	0	0	0	0	0	0	0	0	0	0	0	0	0	0	0	0	-0.00194449	0	0	0	0	0.0126868	-0.0113938	-0.00557604	0.0199238	-0.0057334	0	0	0.0188907	0	0	0	0	-0.00646733	0	0	0	0.00268649	0.0193288
0	0	0	0	0	0	0	-0.0410057	0	-0.00593794	0	0	0	0	0	0	0	0	0	0	0	0	0	0	0	0	0	0	0	0	0	0	0.000116576	0	0	0.0171215	0.0148038	0	0	0.0135255	0	0	0	0	0	0	0	0	0	0
0.0221465	0	0	0	0	0	0	0.0206678	0	-0.0137799	0	0	0	0	0	0	0	0	0	0	0	0	0	0	0	0	-0.00371281	0.0202726	0	0	0	0	-0.0156837	0	0	0.014314	0	0	0	0.000310814	0	0	0	0	0	0	0	0	0	0
0	0.0232357	0.0226452	-0.00855168	-0.00527439	-0.00998427	-0.016271	-0.0131804	0	-0.0104861	0	0	0.0161264	0	-0.0214484	0	0	0.00156899	0.0164772	0	0	0	0	0	0	0	0	0	0	0	0	0	0	0	0	0	0	0	0	0	0	0	0	0	0	0	0	0	0	0
0	0	0	0	0	0	0	0	0	0	0	0	0	0	0	0	0	0	0	0	0	0	0	0	0	0	0	0	0	0	0	0	0	0	0	0	0	0	0	0	0	0	0	0	0.0284782	0	-0.0194112	0	0	0
0	0	0	0	0	0	0	0	0	0	0	0	0	0	0	0	0	0	0	0	0	0	0	0	0	0	0	-0.013448	0	0	0	0	0	0	0	0	0	0	0	0.0119875	0	0	0	0	-0.0137272	0	-0.0244183	-0.0202446	-0.0114974	0.00514171
0	0.0119213	0.0123818	0.0108089	-0.00637327	0	-0.0206646	-0.00835428	0	-0.00724293	0	0	0.0202119	0	-0.0117766	0	0	0.0139661	-0.015093	0	0	0	0	0	0	0	0	0	0	0	0	0	0.00669568	0	0	0	0	0	0	0	0	0	0	0	0	0	0	0	0	0
0	0	0	0	0	0	0	0	0	0	0	0	0	0	0	0.00127026	0	0	0	0	0	0	0	0	-0.0184702	0	0	0	0	-0.0112954	0	-0.0120032	0	0	0	0	0	0	0	0	0	0	0	0	0	0	0	0	0	0
0	0	0	0	0	0	0	0	0	0	0	0	0	0	0	0	0	0	0	0	0	0	0	0	0	0	0	0	0	0	0	0	0	0	0	0	0	0	0	0	0	0	0	0	0	0	0	0	0	0
0	0	0	0	0	0	0	0	0	0	0	0	0	0	0	0	0	0.00691632	0	0	0	0	0	0	0	0	0	0	0	0	0	0	0	0	0	0	0	0	0	0	0	0	0	0	0	0	0	0	0	0
0	-0.00449305	-0.000636778	0.0118233	-0.00372026	0	-0.0174697	0.00649235	0	0	0	0	0.013839	0	-0.00303124	0	0	0.0126721	-0.00845177	0	0	0	0	0	0	0	0	0	0	0	0	0	0	0	0	0	0	0	0	0	0	0	0	0	0	0	0	0	0	0
0	0	0	0	0	0	0	0	0	0	0	0	0	0	0	0	0	0	0	0	0	0	0	0	0	0	0	0	0	0	0	0	0	0	0	0	0	0	0	0	0	0	0	0	0	0	0	0	0	0
0.00101182	0.00732698	-0.00275929	0.00858427	-0.011118	-0.014891	-0.00441275	-0.0209635	0	0.014809	0	0	0.0181302	0	-0.00360093	0	0	-0.0159762	-0.00311317	0	0	0	0	0	0.00628338	0	0	0	0	0	0	0	-0.00588629	0	0	0.0138337	0	0	0	0	0	0	0	0	0	0	0	0	0	0
-0.00326393	-0.00701383	-0.0206828	-0.0193976	-0.00180346	0.00609271	0.0141192	0.0168482	0.0138306	0.00494461	-0.00629928	-0.00359841	0.0166401	-0.00305467	0.000705693	-0.00336339	-0.00975171	-0.0171647	-0.00458681	0.00813472	0.0134567	0	-0.000932336	0.00253914	0	0	0	0	0	0	0	0	0	0	0	0	0	0	0	0	0	0	0	0	0	0	0	0	-0.0244065	0
-0.00631666	-0.0020856	0.000221649	-0.0110432	-0.00116861	-0.0161107	-0.00431706	0.00353429	0.0111179	0.00371451	-0.00613137	0.00680138	-0.00901244	-0.0100981	0.00317767	0.000904943	-0.00605559	-0.00384543	0.0229088	-0.00268957	-0.00932834	0	-0.00733965	0.0037676	0	0	0	0	0	0	0	0	0	0	0	0	0	0	0	0	0	0	0	0	0	0	0	0	0	0
0.0185013	-0.017691	-0.00487589	0.0128238	-0.0170742	0.00698509	-0.000132763	-0.0306823	0	-0.0054956	0	0	-0.0151415	-0.00238486	0.00779807	0.0292202	-0.00519203	-0.000808136	0.00417495	-0.0149813	-0.00295898	0.0242257	0.0042119	-0.0140152	0	0	0	0	0	0	0	0	0	0	0	0	0	0	0	0	0	0	0	0	0	0	0	0	0	0
-0.00479533	-0.00680128	-0.00263098	0.00292818	-0.00510323	-0.00156	-0.00665827	-0.0147813	0.0078782	0.0215374	-0.0126256	0.0116328	0.00394927	-0.00345847	0.00237661	0	0	0.00897093	-0.00505356	0	-0.00424423	0	0.00421291	0.00594842	0	0	0	0	0	0	0	0	0	0	0	0	0	0	0	0	0	0	0	0	0	0	0	0	0.00710703	0
-0.025823	-0.00559648	0.0169636	-0.0139824	0.0218508	0.00540529	0.0223709	0.00729776	-0.011347	-0.0178338	0.00709062	-0.00360392	-0.00827953	0.0106258	-0.00908214	0.00897673	0.00144403	-0.00998925	0.00921588	0.00426514	0.000449085	0	0.00836902	-0.0123219	0	0	0	0	0	0	0	0	0	0	0	0	0	0	0	0	0	0	0	0	0	0	0	0	0	0
0.00766829	-0.0378125	-0.00649755	-0.0100664	-0.00601479	0.00766361	-0.00297633	0.00639317	0.00024403	-0.0172886	-0.00248761	0	0.0132974	0.00383933	0.00355828	0	0	-0.0113748	0.00228255	0	0	0	-0.00044016	0	0	0	0	0	0	0	0	0	0	0	0	0	0	0	0	0	0	0	0	0	0	0	0	0	0	0
-0.000349829	0.00707998	0.00176036	-0.00016079	0.0226235	-0.0059944	-0.0194017	-0.0201129	-0.00129738	0.0284002	-0.0163175	0.0207934	0.006115	0.00474157	-0.0284419	0	0	-0.000578272	0.0158141	0	-0.00402832	0	-0.00535789	-0.0147144	0	0	0	0	0	0	0	0	0	0	0	0	0	0	0	0	0	0	0	0.164514	0.0387801	-0.0337497	0	0	0.0679467	-0.0510576
-0.0989413	0	0	0	0	-0.0607674	0	0.0873232	0	0.0843685	0	-0.0362991	0	0	0	0	0	0	0	0	0	0	-0.0300201	0	0	0.0170905	-0.00550784	0.00195823	0	0	0	0	-0.0299481	0	0.0224909	0	0	0	0	0	0	0	0	0.00102329	0.00332591	0	0.000551247	0	0	0
0	0	0	0	0	0	0	0.0278614	0	-0.0600782	0	0	0	0	0	0	0	0	0	0	0	0	0	0.0270238	0	0	0	0	0	0	0	0	0.00289283	0	0	0	0	0	0	0	0	0	0	-0.000338943	-0.000520339	0.00685903	0	0	0	0
0	0	0	0	0	0	0	0	0	0	0	0	0	0	0	0	0	0	0	0	0	0	0	0	0	-0.00535964	-0.0152358	0.0423785	0	0	0	0	0	0	0.00681303	0	0	0	0	0	0	0	0	-0.00874633	0.0117992	-0.000225886	-0.0123626	-0.000239411	0.00241675	0.00893743
0	0	0	0	0	0	0	0	0	-0.0721691	0	0	0	0	0	0	0	0	0	0	0	0	0	0	0	-0.000375419	0.0136458	-0.0271243	0	0	0	0	0.00727388	0	-0.0165129	0	0	0	0	0	0	0	0	-0.0078946	0.0051607	0.00870272	0	0	0	0
0	0	0	0	0	0	0	0	0	0	0	0	0	0	0	0	0	0	0	0	0	0	0	0	0	-0.00534888	-0.00313963	0.0272263	0	0	0	0	0	0	0.0111287	0	0	0	0	0	0	0	0	0	0	0	0.0115358	0	0	0
0	0	0	0	0	0	0	0	0	0	0	0	0	0	0	0	0	0	0	0	0	0	0	0	0	0.00792641	-0.027569	0.0465133	0	0	0	0	-0.00216823	0	0.015864	0	0	0	0	0	0	0	0	0	0	0	0	0	0	0
0	0	0	0	0	0	0	0	0	-0.029304	0	0	0	0	0	0	0	0	0	0	0	0	0	0	0	0.0173853	0	0	0	0	0	0	5.82445e-06	-0.0121077	-0.0158349	0.0412608	0.000887407	-0.0136009	-0.0246753	0.0478524	-0.0218889	0.00286789	0.0229718	0	0	0	0.0145887	0	0	0
0	0	0	0	0	0	0	0	0	0	0	0	0	0	0	0	0	0	0	0	0	0	0	0	0	0	0	0	0	0	0	0	0.00514902	0	-0.00376838	0	0.0152313	0	0	0	0	0	0	0	-0.00355844	0	0	0	0.012506	0.0113261
0.0290161	0	0	0	0	0	0	0.0120569	0	-0.0326728	0	0	0	0	0	0	0	0	0	0	0	0	0	0	0	0	0	0.0152498	0	0	0	0	-0.000574885	0.00115969	0.000100383	0.0174722	-0.0119709	0	0	-0.0147032	0	0	0	0	0.0127391	0	0	0	-0.0154959	0
0	0	0	0	0	0	0	0	0	0	0	0	0	0	0	0	0	0	0	0	0	0	0	0	0	-0.0224018	-0.00191703	-0.00854047	0	0	0	0.0038022	0.00443005	0	0	0.0367634	0	0	0.00406252	0.0105415	0	0	0	0	0	0	0.0275959	0	0.0207846	0
0.0143116	0	0	0	0	0	0	-0.0265225	0	-0.00349436	0	0	0	0	0	0	0	0	0	0	0	0	0	0	0	0	-0.0101779	0.00929412	0	0	0	0	0.01016	-0.00561422	0.00202256	-0.00921853	0.00547726	0	0	-0.00240941	0	0	0	0	0.0150124	0	0	0	0.00133198	0.00167561
0	0	0	0	0	0	0	0	0	0	0	0	0	0	0	0	0	0	0	0	0	0	0	0	0	0	0	-0.0230721	0	0	0	0	0	0	0	0	0	0	0	0	0	0	0	0	0	0	0	0	0	0
0	0	0	0	0	0	0	0	0	0	0	0	0	0	0	0.0115583	0	0	0	0	0	0	0	0	-0.0166562	0	0	0	0	0	0.0267671	0.00514511	0	0	0	0	0	0	-0.00744032	-0.0292439	0	0	0	0	0	0	0	0	0	0
-0.0013816	-0.0186572	0.000286288	-0.000155237	-0.00691236	-0.0103799	-0.0056176	-0.0219914	0.0137942	-0.0123618	0.0011693	0.02416	0	0	-0.00968126	0	0	0.0220559	0	0	-0.0232582	0	-0.00303586	0.0300008	0	0.00575305	0	0	0	0	0	0	0	0	0	0	0	0	0	0	0	0	0	0	0	0	0.00607774	0	0.0153729	0
-0.0139435	0	0	0.00952437	0.0360513	-0.022566	-0.0206409	-0.0593446	0.027093	-0.0557509	0.0129419	0.0149389	0	0	0	0	0	0	0	0	0	0	0.0245727	0.017608	0	0.000720295	-0.000964529	0.00751161	0	0	0	0	0	0	0	0	0	0	0	0	0	0	0	0	0	0	-0.0120307	0	-0.00109077	0
0	0	0	0	0	0	0	-0.00638655	0	0	0	0	0	0	0	0	0	0	0	0	0	0	0	0	0	0.00146537	0.00417189	-0.00963111	0	0	0	0	-0.00664525	0.0112279	-0.0117263	0	0	0	0	0	0	0	0	-0.0108413	-0.00845712	0	0	0	0.0173783	0
0	0	0	0	0	0	0	0	0	0	0	0	0	0	0	0	0	0	0	0	0	0	0	0	0	0.00272682	-0.00706634	-0.00173885	0	0	0	0	0.000968123	0	-0.00871041	0	0	0	0	0	0	0	0	0.00230849	-0.00358032	0	0.00989997	0	0.0123314	0
0	0	0	0	0	0	0	0	0	0	0	0	0	0	0	0	0	0	0	0	0	0	0	0	0	-0.00160205	0.0127236	-0.018265	0	0	0	0	-0.00289564	0	0.00157354	0	0	0	0	0	0	0	0	0	0	0	0	0	0	0
0.0273212	0	0	0	0	0	0	0.0244659	0	0.00923032	0	0	0	0	0	0	0	0	0	0	0	0	0	0	0	0.00294132	0.0102824	-0.0207092	0	0	0	0	-0.0142312	0.0156447	-0.0060944	0.0115097	-0.0038728	0	0	0.00964454	0.0181531	0	0	0	0	0	0	0	0	0
0.00928493	-0.000473363	0	0.0117837	-0.00255126	0	-0.0138943	0.00613121	0	0.00439531	0	0	0	0	0.00221205	0	0	0.00270289	-0.0204713	0	0	0	0	0	0	0	0	-0.00648332	0	0	0	0	-0.00194735	0.00652317	0.00195331	0.00185246	-0.00491022	0	0	0.00141883	0.00767668	-0.00664995	0.00774059	0	-0.0202182	0	0	0.0089455	0.00387244	0.00867891
0	0	0	0.0199289	0	0	-0.0208065	0.00234615	0	0.00241008	0	0	0	0	0	0	0	-0.00264417	0	0	0	0	0	0	0	0	0	0	0	0	0	0	-0.00289019	0	0	0.01362	-0.006711	0	0	0.0112897	0	0	0	0	0	0	0	0	0.00492318	0
0	0	0	0	0	0	0	0.0140524	0	0.00780158	0	0	0	0	0	0	0	0	0	0	0	0	0	0	0	0	0	0	0	0	0	0	0.0106894	0	0	0.0242053	0	0	0	0.024809	0	0	0	0	0	0	0	0	0	0
0	0	0	0	0	0	0	0	0	0	0	0	0	0	0	0.00401104	0	0	0	0	0	0	0	0	0.00470935	0	0	0	0	-0.0100465	0.0165289	-0.00637972	0	0	0	0	0	-0.00505251	0	0	0	0	0	0	0	0	0	0	0	0
0	0	0	0	0	0	0	-0.0178872	0	-0.011879	0	0	-0.0077576	0	0	0.00108386	-0.0127194	0	0	-0.0207039	0	0.00466752	-0.0245406	0.0635294	-0.00706274	0	0	0	0	0	0	0	0	0	0	0	0	0	0	0	0	0	0	0.00177381	0.00249252	-0.00265845	0	0	0	0
0.0198534	0	0	0	0	0	0	-0.0137234	0	-0.0563235	0	-0.0058572	-0.0249926	0	0	-0.00365798	-0.00785429	0	0	-0.00573484	0	-0.0124577	0.0125096	0.0351104	-0.00423376	0	0	0	0	0	0	0.00886325	0	0	0	0	0	0	0	0	0	0	0	-0.00281046	-0.00109062	-0.00212599	0	0	-0.00535514	0
0	0	0	0	0	0	0	0	0	-0.0371224	0	0	0	0	0	0	0	0	0	0	0	0	0	0	-0.0029835	0	0	0	0	0	0	0.0138785	0	0	0	0	0	0	0	-0.0258196	0	0	0	0.00439569	0.00194724	0.00750477	0	0	0.0122699	0
0	0	0	0	0	0	0	0	0	0	0	0	0	0	0	-0.0057981	0	0	0	0	0	0	0	0	0	0	0	0	0	0	0	0	0	0	0	0	0	0	0	0	0	0	0	0.0106934	0.00993854	0	0	0	0.00954296	0
0	0	0	0	0	0	0	0	0	0	0	0	0	0	0	-0.00514227	0	0	0	0	0	0	0	0	0.00202454	0	0.00187745	-0.0111945	0	0.000139705	0.0177498	-0.00103392	0.0107394	0	-0.0167043	0	-0.0228761	0.00970327	0.00985612	0.0137713	0.0135736	-0.0208796	-0.0173463	0	0	0	0	0	0	0
0	0	0	0	0	0	0	0.000303839	0	0	0	0	0	0	0	0	0	0	0	0	0	0	0	0	0	0.0156976	0.00160257	-0.00760462	0	0	0	0	0.0106848	0	0.00299836	0	0	0	0	0	0	0	0	-0.0147441	-0.00473895	0	0	0	0	0
-0.0147277	0	0	0	0	0	0	0.00950563	0	-0.0511055	0	0	0	0	0	0	0	0	0	0	0	0	0	0.0088006	0	0.0041354	0.000784172	-0.00045359	0	0	0	0	-0.00778199	0.00218856	-0.00520331	0.0130118	0	0	0	0	0	0	0	-0.0156328	-0.00991436	0.0081176	0	0	0.00757022	0
0	0	0	0	0	0	0	0	0	0	0	0	0	0	0	0	0	0	0	0	0	0	0	0	0	0	0	0	0	0	0	0	-0.00738065	0	0	-0.00725716	0	0	0	-0.0103952	0	0	0	0	0	0	0	0	0	0
0	0	0	0	0	0	0	0	0	0	0	0	0	0	0	0	0	0	0	0	0	0	0	0	0	0	0	0	0	0	0	0	0.00122339	0	0	0.026701	0	0	0	0.0148342	0	0	0	0	0	0	0	0	0	0
0	0	0	0	0	0	0	0	0	0	0	0	0	0	0	0	0	0	0	0	0	0	0	0	0	0	0	0	0	0	0	0	0.00381973	0	0	-0.00585064	0	0	0	-0.000346206	0	0	0	0	0	0	0	0	0	0
0	0	0	0	0	0	0	0	0	0	0	0	0	0	0	-0.0159668	0	0	0	0	0	0	-0.0180119	0.0173227	0	0	0	0	0	0	0	0	0	0	0	0	0	0	0	0	0	0	0	0.00517448	0.0010966	-0.0010615	0	0	0	0
0	0	0	0	0	0	0	0	0	0	0	0	-0.0351404	0	0	-0.00840307	-0.0114424	0	0	0	0	0	0	0.0220392	0.0119021	0	0	0	0	0	0	0	0	0	0	0	0	0	0	0	0	0	0	-0.00260789	-0.0104321	0	0	0	0	0
0	0	0	0	0	0	0	0	0	0	0	0	0	0	0	-0.00428061	0	0	0	0	0	0	0	0	0	0	0	0	0	0	0	0	0	0	0	0	0	0	0	0	0	0	0	0	-0.0383218	0	0	0	0	0
0	0	0	0	0	0	0	0	0	0	0	0	0	0	0	-0.00251836	0	0	0	0	0	0	0	0	0	0	0	0	0	0.00172441	0	0	0	0	0	0	0	0.00860912	0	0	0	-0.00739435	0	0	0	0	0	0	0	0
0	0	0	0	0	0	0	0	0	0	0	0	0	0	0	-0.00347911	0	0	0	0	0	0	0	0	0	0	0	0	0	-0.0305428	0.0124951	0	0	0	0	0	0	0	-0.00140957	0	0	0	0	0	0	0	0	0	0	0
0	0	0	0	0	0	0	0	0	0	0	0	0	0	0	-0.00531558	0	0	0	0	0	0	0	0	0.0189266	0	0	0	0	0	0	0	0	0	0	0	0	0	0	0	0	0	0	0.00624964	-0.00617711	0.0069605	0	0	0	0
0	0	0	0	0	0	0	0	0	0	0	0	0	0	0	0	0	0	0	0	0	0	0	0	-0.00626505	0	0	0	0	0	0	0.00853597	0	0	0	0	0	0	0	0	0	0	0	0	-0.000853108	0	0	0	0	0
0	0	0	0	0	0	0.0137235	0	0	0	0	0	0	0	0	0	0	0	0	0	0	0	0	0	0	0	0	0	0	0	0	0	0	0	0	0	0	0	0	0	0	0	0	0	0	0	0	0	0	0
0	0	0	0	0	0	0	0	0	0	0	0	0	0	0	0	0	0	0	0	0	0	0	0	0	0	0	0	0	0	0	0	0	0	0	0	0	0	0	0	0	0	0	0	0	0	0	0	0	0
0	0	0	0	0	0	0	0	0	0	0	0	0	0	0	-0.0106671	0	0	0	0	0	0	0	0	0.0320266	0	0	0	0	0	0	0	0	0	0	0	0	0	0	0	0	0	0	0	0	0	0	0	0	0
0	0	0	0	0	0	0	0	0	0	0	0	0	0	0	-0.00755665	0	0	0	0	0	0	0	0	0.00543006	0	0	0	0	0	0	0	0	0	0	0	0	0	0	0	0	0	0	0	0	0	0	0	0	0
0	0.00089058	0	0.0188128	-0.00689265	0	-0.0144501	0	0	0.001322	0	0	0	0	-0.00126504	0	0	0.0167319	0	0	0	0	0	0	0.0128337	0	0	0	0	0	0	0	0.00455088	0	0	0.0129446	0	0	0	0	0	0	0	0	0	0	0	0	0	0
0	0	0	0	0	0	0	0	0	0	0	0	0	0	0	-0.00648877	0	0	0	0	0	0	0	0	0.00569363	0	0	0	0	0	0	0	0	0	0	0	0	0	0	0	0	0	0	0	0	0	0	0	0	0
-0.0091906	-0.00961609	-0.000159593	-0.00603634	-0.0158485	0.0146019	0.00189215	-0.000563502	0.00513793	0.0045943	-0.0338761	0.00982895	0.00727314	0.00539074	-0.00322161	-0.00677531	0.00349107	0.0142887	0.00492928	-0.00169536	-0.00887404	-0.00786905	-0.000532883	0.0143993	0	0	0	0	0	0	0	0	0	0	0	0	0	0	0	0	0	0	0	-0.0431871	-0.0282341	0	0	0	-0.0266276	0
-0.000505731	0.00789035	-0.00319611	-0.000515698	-0.0180049	-0.00958575	-0.015218	0.00736647	0.0130041	0.00725735	-0.0162209	0.00769005	0.000592678	-0.00646832	-0.00988407	0	0	0.0138387	-0.00107691	0.00379	-0.0131596	0	-0.00882069	0.0163832	0	0	0	0	0	0	0	0	0	0	0	0	0	0	0	0	0	0	0	0	-0.0165064	0	0	0	0.000269009	0
0.00887661	0.0088363	-0.00277353	-0.00288485	-0.00298298	-0.00796089	-0.00824263	-0.00573523	0.00843345	-0.00805983	-0.00564119	-0.00358175	-0.0180608	0	-0.0015203	0	0	0.00452633	0.00538541	0	-0.019953	0	-0.00114011	0.010731	0	0	0	0	0	0	0	0	0	0	0	0	0	0	0	0	0	0	0	0	0.00104686	0	0.000685382	0	0.00454284	0
0.0044436	0.0221847	0.00374582	-0.00542616	0.00490294	-0.0156619	0.0096602	0.000313969	0.00100055	-0.0219641	-0.0246338	0.01793	-0.00120298	-0.0125771	-0.0284879	0	0	-0.000878103	0.0271275	0	-0.0149595	0	0.000891798	0.0179125	0	0	0	0	0	0	0	0	0	0	0	0	0	0	0	0	0	0	0	-0.0230922	-0.0240924	0.001838	0	0	-0.00701346	-0.00614823
0	0	0	0	0.00744016	-0.0390959	-0.00310408	-0.0141951	0.00701826	-0.000127748	0.000689833	0.0240129	0	0	0	0	0	0.00495862	0	0	-0.00819972	0	-0.0234703	0.0480598	0	0	0	0	0	0	0	0	0	0	0	0	0	0	0	0	0	0	0	0	-0.0300267	0	-0.00824849	0	0.005377	0
0	0	0	-0.00547979	0.0122011	0	-0.0137859	-0.0266559	0.00404136	-0.00582411	-0.0208694	0.00654821	0	0	0	0	0	0.0119737	0	0	0.00172535	0	-0.0126512	0.00462882	0	0	0	0	0	0	0	0	0	0	0	0	0	0	0	0	0	0	0	-0.0604196	-0.0522729	0	0	0	-0.0303397	-0.00113724
0	0	0	0	0	0	0	-0.0484792	0	0	0	0	0	0	0	0	0	0	0	0	0	0	0	0	0	0.0201888	0	-0.00547273	0	0	0	0	0	0	0	0	0	0	0	0	0	0	0	0	-0.0549259	0	0	0	0	0
0	0	0	0	0	0	0	0	0	0	0	0	0	0	0	0	0	0	0	0	0	0	0	0	0	0	0	0	0	0	0	0	0	0	0	0	0	0	0	0	0	0	0	-0.0325534	0.00515943	0	0.0104106	0	-0.00958879	-0.00984064
0	0	0	0	0	0	0	0	0	0	0	0	0	0	0	-0.0121193	0	0	0	0	0	0	0	0	0.00907314	0	0	0	0	0	0	0	0	0	0	0	0	0	0	0	0	0	0	0	0	0	0	0	0	0
0	0	0	0	0	0	0	0	0	0.0185062	0	0	0	0	0	0	0	-0.00698878	0	0	0	0	0	0	0.00725903	0	0	0	0	0	0	0	0.00383219	0	0	0	0	0	0	0.0184538	0	0	0	0	0	0	0	0	0	0
0	0	0	0	0	0	0	0	0	0.0272521	0	0	0	0	0	0	0	0	0	0	0	0	0	0	0	0	0	0	0	0	0	0	0.0108826	0	0	0.0195849	-0.00594034	0	0	0.0182438	0	0	0	0	0	0	0	0	0	0
0	0	0	0	0	0	0	0	0	0	0	0	0	0	0	0	0	0	0	0	0	0	0	0	0.00722751	0	0	0	0	0	0	0	-0.0108608	0	0	0	0	0	0	0	0	0	0	0	0	0	0	0	0	0
0	0	0	0	0	0	0	0	0	0	0	0	0	0	0	0	0	0	0	0	0	0	0	0	0.00605642	0	0	0	0	0	0	0	-0.00818384	0	-0.00446658	0.00625866	0.00992287	0.000520057	0	0.0141994	0	-0.00484695	0	0	0	0	0	0	0	0
0	0	0	0	0	0	0	0	0	0	0	0	0	0	0	0	0	0	0	0	0	0	0	0	0.0199711	0	0	0	0	-0.000996387	0.0135553	-0.0101994	0.0264698	0	0	0.00591762	0	-0.00186099	0.0322133	-0.00872302	0	-0.00919344	0	0	0	0	-0.0349985	0	0	0
0.00863819	0	0	0	0	0	0	0.0199499	0	-0.0116834	0	0.0325084	0	0	0	0	0	0	0	0	0	0	-0.020428	0	0	0.00885778	0.000582174	-0.0157128	0.00365206	0	0	0	0.00290334	0.00469905	-0.0127527	0.0101273	-0.00979445	0	0	0.00687898	0.0188167	0.00155837	0	0	0	0	0	0	0	0
-0.00290423	0	0	0	0	0	0	0.00887587	0	-0.000456853	0	0	0	0	0	0	0	0	0	0	0	0	0	0	0	0.000658174	-0.00300296	-0.0140121	-0.00954362	0	0	-0.0117669	0.0226907	-0.000292234	0.00265401	0.00972341	0	0	0	0.0208774	0	0	0	0	0	0	0	0	0	0
0	0	0	-0.00899767	0	0	-0.00846181	0	0	0	0	0	0	0	-0.0176927	0	0	0.0134132	0	0	0	0	0	0	0	0	0	0	0	0	0	0	0	0	0	0	0	0	0	0	0	0	0	0	0.00110749	0	0	0	0	0
0	0	0	0	0	0	0	0	0	0	0	0	0	0	0	0	0	0	0	0	0	0	0	0	0	0	0	0	0	0	0	0	0	0	0	0	0	0	0	0	0	0	0	0	0	0	0	0	0	0
0	0	0	0.0299232	0	0	0.00412606	0	0	0	0	0	0	0	0	0	0	0	0	0	0	0	0	0	0	0	0	0	0	0	0	0	0.0141337	0	0	0	0	0	0	0	0	0	0	0	-0.0320625	0	0	0	0.0120377	0.00775562
0	0	0	0	0	0	0	0	0	0	0	0	0	0	0	0	0	0	0	0	0	0	0	0	0	0	0	0	0	0	0	0	0	0	0	0	0	0	0	0	0	0	0	0	-0.0397155	0	0	0	0.00144174	0.006469
0	0	0	0	0	0	0	0	0	0	0	0	0	0	0	0	0	0	0	0	0	0	0	0	0	0	0	-0.00553706	0	0	0	0	0.00411288	0	-0.019366	0	-0.000512876	0	0	0.0207247	0	0	0	0	-0.015085	0	0	0.00151921	-0.0132491	0.00569617
0.00071086	-0.0408924	0.0040026	0	0	-0.00529043	0	-0.0479148	0	0.12396	0	-0.0552004	-0.0756933	0	0	0	0	0	0	0	0	0	0.0295234	-0.0195497	0	0.0117315	-0.00242782	-0.0142459	0	0	0	0	0.0079861	0	-0.00246838	0	0	0	0	0	0	0	0	-0.0124529	0.00953621	-0.00348204	0	0	-0.00801076	0
0	0	0	0	0	0	0.021513	0	0.0130259	-0.00613547	-0.00977428	0.00203909	0.00383308	-0.0144249	0	0.0762752	0.126986	0.008478	-0.0185297	0.00116535	0.0128376	-0.0315815	0.00183566	0.00154048	0	0	0	0	0	0	0	0	0	0	0	0	0	0	0	0	0	0	0	0.011415	0.0129038	0	0	0	0	0
0	0	0	0	0	0	0.0244448	0	-0.0020473	-0.0277486	-0.0127047	0.00258124	-0.0346999	0	0	-0.00855958	0.00360567	0.00638879	0	-0.0121094	-0.0156076	-0.0176365	0.00812862	0.0126806	0	0	0	0	0	0	0	0	0	0	0	0	0	0	0	0	0	0	0	0.00378411	0.0215921	0	0	0	0	0
0	0	0	0	0	0	0	0	0	0	0	0	0.0815232	0	0	0.000526543	0.0176778	0	0	0.00368222	-0.0496844	0.0764575	-0.0417399	0.0194351	0	0	0	0	0	0	0	0	0	0	0	0	0	0	0	0	0	0	0	-0.00589122	0.0125818	0	0	0	0	0
-0.0288823	0	0	0	0	0	0.00918338	0	0	-0.0168588	-0.00431778	0.00868059	-0.00721431	0.012236	-0.0103581	0.021845	0.0153645	0.00557592	-0.0169231	-0.00570612	-0.0120488	-0.000605746	-0.00983995	0.0117933	0	0	0	0	0	0	0	0	0	0	0.00463359	0	0	0	0	0	0	0.027752	0	0	0	0	0	0	0	0
-0.00145989	-0.00895914	-0.039633	0.0456961	0.0204115	-0.0477627	-0.0111911	-0.0277462	0.03835	0.056427	0.0237771	-0.0656365	0.150164	-0.00982523	-0.0161883	0.00955105	0.00578552	-0.00944683	-0.00221564	-0.017025	-0.0312181	-0.0135879	0.0297589	-0.0298283	0	0	0	0	0	0	0	0	0	0	0	0	0	0	0	0	0	0	0	0	0	0	0	0	0	0
0.0134851	-0.0506386	-0.0243759	0	0	0	0.0337241	0	0	0	0.00342223	0	0.22519	-0.03185	-0.015255	0.167264	0.0274868	0.00900794	0.0151618	-0.000166017	-0.00887242	-0.0189758	-0.0275622	0.0374133	0	0	0	0	0	0	0	0	0	0	0	0	0	0	0	0	0	0	0	0	0	0	0	0	0	0
0.0115377	0.0053045	-0.00120059	-0.000873539	0.00462807	-0.00496219	-0.00197749	-0.00716892	0.00232494	0.00429806	-0.00679484	0.00010003	-0.00061669	-0.0010639	0.0031656	0	0	-0.0148444	0.0062938	0	0.00825351	0	-0.00839194	0.0146314	0	0	0	0	0	0	0	0	0	0	0	0	0	0	0	0	0	0	0	0.060663	-0.0178897	-0.00424795	0	-0.00970006	-0.0119421	-0.0416744
0.00974563	0	0	0.010471	0.00215675	-0.0118686	-0.010913	0.00788588	0.00695413	0.00232167	0.0016297	0.000117215	0	0	0	0	0	-0.00817215	0	0	-0.0020966	0	-0.00126129	-0.00128782	0	0	0	0	0	0	0	0	0	0	0	0	0	0	0	0	0	0	0	0.0308888	0.147378	-0.0156031	0	-0.00991389	-0.0243784	-0.0516112
0	0	0	0	0	0	0	0	0	-0.0103097	0.00648136	0.00889053	0	0	0	0	0	0	0	0	0.0124392	0	-0.0146382	0.000598665	0	0	0	0	0	0	0	0	0	0	0	0	0	0	0	0	0	0	0	-0.0148333	0.144203	-0.00606702	0.0022825	-0.0154285	0.0929763	-0.03948
0	0	0	0	0	0	0	0	0	0	0	0	0	0	0	0	0	0	0	0	0	0	0	0	0	0	0	0	0	0	0	0	0	0	0	0	0	0	0	0	0	0	0	0	-0.082371	0	0	0	-0.057739	0
0	0	0	0	0	0	0	0.0551141	0	-0.0415178	0	0	0	0	0	0	0	0	0	0	0	0	0	0	0	0.0104435	0	-0.0187668	0	0	0	0	0	0	0	0	0	0	0	0	0	0	0	0	0	0	0	0	-0.014008	0
0	0	0	0	0	0	0	0	0	0	0	0	0	0	0	0	0	0	0	0	0	0	0	0	0	0	0	0	0	0	0	0	0	0	0	0	0	0	0	0	0	0	0	-0.0634054	0.0156128	0	0	0	0.0464517	0.0122388
0	0	0	0	0	0	0	0	0	0	0	0	0	0	0	0	0	0	0	0	0	0	0	0	0	0	0	0	0	0	0	0	0	0	0	0	0	0	0	0	0	0	0	0	0	0	0	0	0	0
0	0	0	0	0	0	0	0	0	0	0	0	0	0	0	0	0	0	0	0	0	0	0	0	0	0	0	0	0	0	0	0	0	0	0	0	0	0	0	0	0	0	0	0	0	0	0	0	0	0
0	0	0	0	0	0	0	0	0	0	0	0	0	0	0	0	0	0	0	0	0	0	0	0	0	0	0	0	0	0	0	0	0	0	0	0	0	0	0	0	0	0	0	0	0	0	0	0	0	0
0	0	0	0	0	0	0	0	0	0	0	0	0	0	0	0	0	0	0	0	0	0	0.0155409	0	0	0	0	0	0	0	0	0	0	0	0	0	0	0	0	0	0	0	0	0	0	0	0	0	0	0
0	0	0	0	0	0	0	0	0	0	0	0	0	0	0	0	0	0	0	0	0	0	0	0	0	0	0	0	0	0	0	0	0	0	0	0	0	0	0	0	0	0	0	0	0	0	0	0	0	0
0	0	0	0	0.639145	0	0.00498112	0	-0.158631	0	-0.0050021	0	0	0	0	0	0	0.0231632	0	0	-0.0226523	0	0.00773199	0.00563551	0	0	0	0	0	0	0	0	0	0	0	0	0	0	0	0	0	0	0	0	0	0	0	0	0	0
0	0	0	0	-0.0130225	0	0.307797	0	-0.107087	0.030107	-0.0297617	-0.0417437	0	0	0	0	0	0.142507	0.0240267	-0.0138575	-0.00722994	-0.0104622	-0.0212084	0.0121141	0	0	0	0	0	0	0	0	0	0	0	0	0	0	0	0	0	0	0	0	0	0	0	0	0	0
0	0	0	0	0	0	-0.00736794	0	0	0	0.000495549	0	0	0	0	0	0	0	0	0	-0.0191938	0	-0.0136985	0	0	0	0	0	0	0	0	0	0	0	0	0	0	0	0	0	0	0	0	0	0	0	0	0	0	0
0	0	0	0	-0.090978	0	0.110732	0	0.228728	0	0.0684555	0	0	0	0	0	0	-0.0742381	0	0	0.0365399	0.0451909	-0.00538503	-0.0168626	0	0	0	0	0	0	0	0	0	0	0	0	0	0	0	0	0	0	0	0	0	0	0	0	0	0
0	0	0	0	0	0	0	0	0	0	0.0131711	0	0	0	0	0	0	0	0	0	0.00838412	0	0.00801961	-0.0119128	0	0	0	0	0	0	0	0	0	0	0	0	0	0	0	0	0	0	0	0	0	0	0	0	0	0
0	0	0	0	0.0314789	-0.00530859	-0.0708377	0	-0.0825922	-0.02824	0.563214	-0.132708	0	0	0	0	-0.00767059	-0.101227	-0.0387987	-0.00981351	0.0391738	-0.00885295	-0.0727999	-0.0159273	0	0	0	0	0	0	0	0	0	0	0	0	0	0	0	0	0	0	0	0	0	0	0	0	0	0
0	0	0	0	-0.0174017	0	-0.0216052	0	0.00374489	0	0.0814028	0.150362	0	0	0	0	0	-0.0563423	0	-0.02065	-0.0031759	-0.00538798	0.0114401	-0.0236088	0	0	0	0	0	0	0	0	0	0	0	0	0	0	0	0	0	0	0	0	0	0	0	0	0	0
0	0	0	0	0	0	0	0	0	0	0	0	0	0	0	0	0	0	0	0	0	0	0	0	0	0	0	0	0	0	0	0	0	0	0	0	0	0	0	0	0	0	0	0	0	0	0	0	0	0
0	0	0	0	0	0	0	0	0	0	0	0	0	0	0	0	0	0	0	0	0	0	0	0	0	0	0	0	0	0	0	0	0	0	0	0	0	0	0	0	0	0	0	0	0	0	0	0	0	0
0	0	0	0	0	0	0	0	0	0	0	0	0	0	0	0	0	0	0	0	0	0	0	0	0	0	0	0	0	0	0	0	0	0	0	0	0	0	0	0	0	0	0	0	0	0	0	0	0	0
0	0	0	0	0	0	0	0	0	0	0	0	0	0	0	0	0	0	0	0	0	0	0	0	0	0	0	0	0	0	0	0	0	0	0	0	0	0	0	0	0	0	0	0	0	0	0	0	0	0
0	0	0	0	0	0	0	0	0	0	0	0	0	0	0	0	0	0	0	0	0.0598661	0	0.0251991	0	0	0	0	0	0	0	0	0	0	0	0	0	0	0	0	0	0	0	0	0	0	0	0	0	0	0
0	0	0	0	0	0	0.0954854	0	0	0	-0.0854098	0	0	0	0	0	0	0.01565	0	0	-0.0637284	0	-0.0820607	-0.0509721	0	0	0	0	0	0	0	0	0	0	0	0	0	0	0	0	0	0	0	0	0	0	0	0	0	0
0	0	0	0	0.0234657	0	-0.00299679	0	-0.0236472	0	0.00165684	0	0	0	0	0	0	-2.21003e-05	0.202413	0.224238	0.0341049	-0.062311	0.00478998	-0.00995733	0	0	0	0	0	0	0	0	0	0	0	0	0	0	0	0	0	0	0	0	0	0	0	0	0	0
0	0	0	0	0	0	0.0204118	0	-0.0428666	0	0.000914857	0	0	0	0	0	0	-0.0182687	0	0	0.105065	0.266739	0.00772958	-0.0367118	0	0	0	0	0	0	0	0	0	0	0	0	0	0	0	0	0	0	0	0	0	0	0	0	0	0
0	0	0	0	-0.0119913	0	0.0246211	0	-0.029478	0	-0.0503095	0.0232649	0	0	0	0	0	-0.0211371	0.0132734	-0.0357603	0.54272	-0.0308736	-0.0547838	-0.0616967	0	0	0	0	0	0	0	0	0	0	0	0	0	0	0	0	0	0	0	0	0	0	0	0	0	0
0	0	0	0	-0.0163885	0	0.0436222	0	-0.0269041	-0.0353889	-0.0382629	0.00825885	0	0	0	0	0	-0.0212412	-0.0530517	-0.0311634	0.0495184	0.0118861	-0.00670142	0.28913	0	0	0	0	0	0	0	0	0	0	0	0	0	0	0	0	0	0	0	0	0	0	0	0	0	0
0	0	-0.0150835	-0.00100573	0.00334948	0.00572499	0.056769	-0.0666297	-0.00503364	-0.036543	-0.0931669	-0.0726592	0	0	0	0	0.013355	-0.106133	-0.0706192	-0.0145869	0.0625865	-0.0486184	0.309429	-0.0221673	0	0	0	0	0	0	0	0	0	0	0	0	0	0	0	0	0	0	0	0	0	0	0	0	0	0
0	0	0	0	0	0	0	0	0	0	0	0	0	0	0	0	0	0	0	0	0	0	0	0	0	0	0	0.0230177	0	-0.0378815	0	0	0	0	-0.0228989	0	0	0.0229148	-0.0217826	0	0.0228473	0.00271614	-0.000329699	0	0	0	0	0	0	0
0	0	0	0	0	0	0	0	0	0	0	0	0	0	0	0	0	0	0	0	0	0	0	0	0	0	0.113935	-0.0649723	0	-0.0031616	-0.0580954	0	0	0	0.0271983	0	-0.0314566	0.0332089	-0.024767	0	0.0253428	-0.0117239	-0.0212273	0	0	0	0	0	0	0
0	0	0	0	0	0	0	0	0	0	0	0	0	0	0	0	0	0	0	0	0	0	0	0	0.0444276	0.315374	0	0	0	0	-0.0357744	-0.0048048	-0.0456005	0	0	-0.0274922	0.0862129	0	-0.0125298	-0.033223	0	0	-0.00988913	0	0	0	0	0	0	0
0	0	0	0	0	0	0	0	0	0	0	0	0	0	0	0	0	0	0	0	0	0	0	0	0	0	-0.012191	0.211257	0	-0.00320125	0	0	0	0	-0.00336831	0	-0.0250197	0.03567	-0.0161853	0	0.0237479	-0.0188569	-0.0360067	0	0	0	0	0	0	0
0	0	0	0	0	0	0	0	0	0	0	0	0	0	0	0	0	0	0	0	0	0	0	0	0.0757164	-0.0262981	0	0	0	0	0.00582546	0.0477457	0.00738198	0	0	-0.0096788	0.0155326	0	-0.00396437	0.0157655	0	0	-0.0257333	0	0	0	0	0	0	0
0	0	0	0	0	0	0	0	0	0	0	0	0	0	0	0	0	0	0	0	0	0	0	0	0	0	0	0	0	-0.0219355	0	0	0	0	-0.00333075	0	0	0.0324436	-0.041511	0	-0.0196478	-0.00139845	0.0319671	0	0	0	0	0	0	0
0	0	0	0	0	0	0	0	0	0	0	0	0	0	0	0	0	0	0	0	0	0	0	0	-0.021822	-0.0344165	0	0	0	-0.00889059	-0.0129102	0.0111847	0.156448	0	0	-0.0285359	0.0153002	0.0177406	0.021341	-0.0214409	-0.0210299	-0.0418239	-0.00227525	0	0	0	0	0	0	0
0	0	0	0	0	0	0	0	0	0	0	0	0	0	0	0	0	0	0	0	0	0	0	0	0	0	0	-0.0205958	0	0.00589068	0	0	0	0	0.23024	0	0	0.0528903	-0.0543507	0	-0.0398001	-0.0113709	0	0	0	0	0	0	0	0
0	0	0	0	0	0	0	0	0	0	0	0	0	0	0	0	0	0	0	0	0	0	0	0	0	0	0	0	0	0	0	0	0	0	0.000220273	0	0	-0.0422818	0	0	0	-0.0208514	0	0	2.00534e-06	0	0	0	0	0
0	0	0	0	0	0	0	0	0	0	0	0	0	0	0	0	0	0	0	0	0	0	0	0	0	0	0	0.0193625	0	-0.0136093	0	0	0	0	0.0313759	0	0	0.0115923	-0.0360077	0	0.0947654	0.019411	0	0	0	0	0	0	0	0
0	0	0	0	0	0	0	0	0	0	0	0	0	0	0	0	0	0	0	0	0	0	0	0	0.00805406	-0.0192975	-0.00820328	0.00592038	0	0.0429124	0.125303	-0.00486641	0.0247293	0	0.0119129	0.0239987	0.0226422	-0.0108362	0.0197723	0.0102895	0.0365272	0.0507662	0.0714526	0	0	0	0	0	0	0
0	0	0	0	0	0	0	0	0	0	0	0	0	0	0	0	0	0	0	0	0	0	0	0	-0.0276684	-0.0120475	0	0	0	0	-0.0170234	-0.00353178	-0.0198178	0	0	0.204695	-0.00991123	0	0.00293894	0.0161667	0	0	-0.00742951	0	0	0	0	0	0	0
0	0	0	0	0	0	0	0	0	0	0	0	0	0	0	0	0	0	0	0	0	0	0	0	0	0	-0.00130714	0.0126097	0	0.0725684	-0.0462633	0	0	-0.012066	0.0487892	0	0.0021017	0.278273	-0.103773	0	-0.00691243	0.0751595	0.0241126	0	-0.0235242	0	0	0	0	0
0	0	0	0	0	0	0	0	0	0	0	0	0	0	0	0	0	0	0	0	0	0	0	0	0.0044035	0.0508499	0.00764679	-0.0249234	0	0.0307925	-0.0176912	0	-0.0211913	0	0	0	0.299963	0.0343302	-0.0499443	-0.036183	0.0564799	-0.00590148	0.0528868	0	0	0	0	0	0	0
0	0	0	0	0	0	0	0	0	0	0	0	0	0	0	0	0	0	0	0	0	0	0	0	0	0	-0.018179	0.00750307	0	0.00370489	-0.0502895	0	0	0	0.00376024	0	0.067492	-0.0358389	-0.0422821	0	0.385888	0.0316167	-0.0346908	0	0	0	0	0	0	0
0	0	0	0	0	0	0	0	0	0	0	0	0	0	0	0	0	0	0	0	0	0	0	0	0	0	0.00505991	-0.0172081	0	0.0319678	0	0	0	0	0.0754948	0	0	0.0581264	-0.0364681	0	0.0433959	0.23995	-0.0318085	0	0.0111956	0	0	0	0	0
0	0	0	0	0	0	0	0	0	0	0	0	0	0	0	0	0	0	0	0	0	0	0	0	-0.00974788	-0.0172219	0	0	0	0	-0.010027	0.00964118	-0.0286289	0	0	-0.0231283	0.020584	0	0.00609962	0.142671	0	0	-0.0499637	0	0	0	0	0	0	0
0	0	0	0	0	0	0	0	0	0	0	0	0	0	0	0	0	0	0	0	0	0	0	0	0.00139416	-0.00213863	0.00226369	0.00176256	0	-0.0361078	-0.0455561	-0.0173977	0.0156856	0.00341633	-0.0101998	0.0087019	0.010441	0.0800658	0.177885	-0.0158171	-0.0301902	0.0087209	0.0214626	0	0	0	0	0	0	0
0	0	0	0	0	0	0	0	0	0	0	0	0	0	0	0	0	0	0	0	0	0	0	0	0.0116799	-0.0153128	0.00235458	-0.0237401	0	0.00464504	0.030822	0.01422	0.00460089	0	0.0215631	-0.0227084	-0.0072557	0.0070713	0.0546482	0.0392213	0.0438271	-0.0167728	0.118235	0	0	0	0	0	0	0
0	0	0	0	0	0	0	0	0	0	0	0	0	0	0	0	0	0	0	0	0	0	0	0	0	0	0.0425403	-0.00691142	0	-0.0328176	-0.0525404	0	0	0.0190637	0.00397177	0	-0.0517378	0.202332	-0.00958022	0	0.160017	0.0492845	-0.0380401	0	0.0265689	0	0	0	0	0
0	0	0	0	0	0	0	0	0	0	0	0	0	0	0	0	0	0	0	0	0	0	0	0	0	0	0	0	0	0	0	0	0	0	0	0	0	0	0	0	0	0	0	0	0	0	0	0	0	0
0	0	0	0	0	0	0	0	0	0	0	0	0	0	0	0	0	0	0	0	0	0	0	0	0	0	0	0	0	0	0	0	0	0	0	0	0	0	0	0	0	-0.0137708	0	0	0	0	0	0	0	0
0	0	0	0	0	0	0	0	0	0	0	0	0	0	0	0	0	0	0	0	0	0	0	0	0	0	0	0	0	0	0	0	0	0	0	0	0	0	0	0	0	0	0	0	0	0	0	0	0	0
0	0	0	0	0	0	0	0	0	0	0	0	0	0	0	0	0	0	0	0	0	0	0	0	0	0	0	0	0	0	0	0	0	0	0	0	0	0	0	0	0	0	0	0	0	0	0	0	0	0
0	0	0	0	0	0	0	0	0	0	0	0	0	0	0	0	0	0	0	0	0	0	0	0	0	0	0	0	0	0	0	0	0	0	0	0	0	0	0	0	0	0	0	0	0	0	0	0	0	0
0	0	0	0	0	0	0	0	0	0	0	0	0	0	0	0	0	0	0	0	0	0	0	0	0	0	0	0	0	0	0	0	0	0	0	0	0	-0.0136995	0	0	0	-0.0031279	0	0	0	0	0	0	0	0
0	0	0	0	0	0	0	0	0	0	0	0	0	0	0	0	0	0	0	0	0	0	0	0	0	0	0	0	0	0	0	0	0	0	0	0	0	0	0	0	0	0	0	0	0	0	0	0	0	0
0	0	0	0	0	0	0	0	0	0	0	0	0	0	0	0	0	0	0	0	0	0	0	0	0	0	0	0	0	0	0	0	0	0	0	0	0	0	0	0	0	0	0	0	0	0	0	0	0	0
0	0	0	0	0	0	0	0	0	0	0	0	0	0	0	0	0	0	0	0	0	0	0	0	0	0	0	0	0	0	0	0	0	0	0	0	0	0	0	0	0	0	0	0	0	0	0	0	0	0
0	0	0	0	0	0	0	0	0	0	0	0	0	0	0	0	0	0	0	0	0	0	0	0	0	0.0282886	0	0	0	0	0	-0.00808917	0.0101677	0	0	-0.00697635	0	0	0.015925	-0.00629496	0	0	-0.0316034	0	0	0	0	0	0	0
0	0	0	0	0	0	0	0	0	0	0	0	0	0	0	0	0	0	0	0	0	0	0	0	0	0	0	0	0	0	0	0	0	0	0	0	0	0.0187918	0	0	0	0.0505531	0	0	0	0	0	0	0	0
0	0	0	0	0	0	0	0	0	0	0	0	0	0	0	0	0	0	0	0	0	0	0	0	0	0	0	0	0	0	0	0	0	0	0	0	0	0.0214217	-0.0112652	0	0	0	-0.00728366	0	0	0	0	0	0	0
0	0	0	0	0	0	0	0	0	0	0	0	0	0	0	0	0	0	0	0	0	0	0	0	-0.0275999	0.00285028	0	0	0	0	-0.0178613	0.0219612	0.0144237	0	0	0.0271386	-0.0199547	0	0.000609512	-0.0171741	0	0	-0.00376588	0	0	0	0	0	0	0
0	0	0	0	0	0	0	0	0	0	0	0	0	0	0	0	0	0	0	0	0	0	0	0	0	0.00886667	0	0	0	0.00717473	-0.0253874	-0.0206914	0.0251549	0	0	-0.0142019	0.0132782	0.0430584	-0.0264719	0.00639001	0.0270007	0.0146817	-0.000216102	0	0	0	0	0	0	0
0	0	0	0	0	0	0	0	0	0	0	0	0	0	0	0	0	0	0	0	0	0	0	0	-0.0066644	-0.0224043	0	0	0	0	-0.0139169	-0.0232551	0.0037443	0	0	0.00494548	0.0277805	0	-0.000694313	-0.00506782	0	0	-0.0123208	0	0	0	0	0	0	0
0	0	0	0	0	0	0	0	0	0	0	0	0	0	0	0	0	0	0	0	0	0	0	0	0	0	0	0	0	0	0	0	0	0	0	0	0	0	0	0	0	0	0	0	0	0	0	0	0	0
0	0	0	0	0	0	0	0	0	0	0	0	0	0	0	0	0	0	0	0	0	0	0	0	0	0	0	0	0	0	0	0	0	0	0	0	0	0	0	0	0	0	0	0	0	0	0	0	0	0
0	0	0	0	0	0	0	0	0	0	0	0	0	0	0	0	0	0	0	0	0	0	0	0	0	0	0	0	0	0	0	0	0	0	0	0	0	0	0	0	0	0	0	0	0	0	0	0	0	0
0	0	0	0	0	0	0	0	0	0	0	0	0	0	0	0	0	0	0	0	0	0	0	0	0	0	0	0	0	0	0	0	0	0	0	0	0	0	0	0	0	0	0	0	0	0	0	0	0	0
0	0	0	0	0	0	0	0	0	0	0	0	0	0	0	0	0	0	0	0	0	0	0	0	0	0	0	0	0	0	0	0	0	0	0	0	0	0	0	0	0	0	0	0	0	0	0	0	0	0
0	0	0	0	0	0	0	0	0	0	0	0	0	0	0	0	0	0	0	0	-0.00479258	0	-0.00200156	-0.00110777	0	0	0	0	0	0	0	0	0	0	0	0	0	0	0	0	0	0	0	0	0	0	0	0	0	0
0	0	0	0	0	0	-0.0315282	0	0.00791318	0	-0.0435491	0	0	0	0	0	0	0.00551416	0	0	-0.0248726	0	-0.0063025	-0.0143626	0	0	0	0	0	0	0	0	0	0	0	0	0	0	0	0	0	0	0	0	0	0	0	0	0	0
0	0	0	0	0	0	0	0	0	0	0	0	0	0	0	0	0	0	0	0	0	0	0	0	0	0	0	0	0	0	0	0	0	0	0	0	0	0	0	0	0	0	0	0	0	0	0	0	0	0
0	0	0	0	0.0112045	0	0.0103411	0	-0.0258821	-0.0129376	0.0148276	-0.0190457	0	0	0	0	0	0.015191	0	-0.0188957	-0.00250092	-0.0191749	-0.023572	0.0345025	0	0	0	0	0	0	0	0	0	0	0	0	0	0	0	0	0	0	0	0	0	0	0	0	0	0
0	0	0	0	0	0	0	0	0	0	0	0	0	0	0	0	0	0	0	0	0	0	0	0	0	0	0	0	0	0	0	0	0	0	0	0	0	0	0	0	0	0	0	0	0	0	0	0	0	0
0	0	0	0	0	0	-0.0172946	0	0	0	-0.00681915	0	0	0	0	0	0	0	0	0	0.0253983	0	-0.00203648	-0.0417803	0	0	0	0	0	0	0	0	0	0	0	0	0	0	0	0	0	0	0	0	0	0	0	0	0	0
0	0	0	0	0	0	0	0	0	0	0	0	0	0	0	0	0	0	0	0	0	0	0	0	0	0	0	0	0	0	0	0	0	0	0	0	0	0	0	0	0	0	0	0	0	0	0	0	0	0
0	0	0	0	0	0	0	0	0	0	0	0	0	0	0	0	0	0	0	0	0	0	0	0	0	0	0	0	0	0	0	0	0	0	0	0	0	0.00839775	0	0	0	-0.0301111	0	0	-0.000773876	0	0	0	0	0
0	0	0	0	0	0	0	0	0	0	0	0	0	0	0	0	0	0	0	0	0	0	0	0	0	0	0	0	0	0	0	0	0	0	-0.00964522	0	0	-0.0244304	0	0	0	-0.0136907	0	0.0122786	-0.0165032	0	0	0	0	0
0	0	0	0	0	0	0	0	0	0	0	0	0	0	0	0	0	0	0	0	0	0	0	0	0	0	0	0	0	0	0	0	0	0	0	0	0	0	0	0	0	0	0	0	0	0	0	0	0	0
0	0	0	0	0	0	0	0	0	0	0	0	0	0	0	0	0	0	0	0	0	0	0	0	0	0	0	0.0125689	0	-0.0140358	0	0	0	0	0.0186813	0	0	0.0202419	-0.0164552	0	0.00282584	-0.00231607	-0.00234011	0	0	0	0	0	0	0
0	0	0	0	0	0	0	0	0	0	0	0	0	0	0	0	0	0	0	0	0	0	0	0	0	0	0	0.00253977	0	-0.0142294	0	0	0	0	-0.00904542	0	0	0.00727096	-0.0203144	0	0.0210409	0.0292354	0	0	0	0	0	0	0	0
0	0	0	0	0	0	0	0	0	0	0	0	0	0	0	0	0	0	0	0	0	0	0	0	0	0	0	0	0	0	0	0	0	0	0	0	0	0	0	0	0	0	0	0	0	0	0	0	0	0
0	0	0	0	0	0	0	0	0	0	0	0	0	0	0	0	0	0	0	0	0	0	0	0	0	0	0	0	0	0	0	0	0	0	0	0	0	-0.0216258	0	0	0	0.0176596	0	0	0	0	0	0	0	0
0	0	0	0	0	0	0	0	0	0	0	0	0	0	0	0	0	0	0	0	0	0	0	0	0	0	0	0	0	0	0	0	0	0	0	0	0	0	0	0	0	-0.0386034	0	0	0	0	0	0	0	0
0	0	0	0	0	0	0	0	0	0	0	0	0	0	0	0	0	0	0	0	0	0	0	0	0	0	0	0.0118097	0	-0.0134597	0	0	0	0	-0.00366233	0	0	-0.00771669	-0.023811	0	-0.0231352	-0.00376591	0	0.0114465	-0.00675034	0	0	0	-0.0134298	0
0	0	0	0	0	0	0	0	0	0	0	0	0	0	0	0	0	0	0	0	0	0	0	0	0	0	0	0	0	-0.0187989	0	0	0	0	-0.0275519	0	0	-0.0584386	0	0	-0.0153356	0.0198866	0	0.00354744	-0.0103364	0	0	0	-0.00307545	0
0	0	0	0	0	0	0	0	0	0	0	0	0	0	0	0	0	0	0	0	0	0	0	0	0	0	0	-0.00141653	0	-0.00840429	0	0	0	0	0.00558901	0	0	0.080319	-0.0574446	0	-0.0161578	-0.015727	0	0.00447377	-0.00800074	0	0	0	0.0075289	0
0	0	0	0	0	0	0	0	0	0	0	0	0	0	0	0	0	0	0	0	0	0	0	0	0.00942556	-0.0014688	0	0	0	0	-0.0170536	-0.0215632	0.00281625	0	0	-0.0127559	-0.016154	0	-0.0202717	0.00294226	0	0	0.0233786	0	0	0	0	0	0	0
0	0	0	0	0	0	0	0	0	0	0	0	0	0	0	0	0	0	0	0	0	0	0	0	0.00169842	-0.00959968	0	0	0	0	0	-0.00444223	-0.00992893	0	0	0.0509087	0	0	0	-0.0182926	0	0	0	0	0	0	0	0	0	0
0	0	0	0	0	0	0	0	0	0	0	0	0	0	0	0	0	0	0	0	0	0	0	0	0.00688256	-0.00694134	0	0	0	0	-0.00512301	-0.00981736	-0.0399842	0	0	0.0443077	0	0	-0.0188864	0.0456986	0	0	0	0	0	0	0	0	0	0
0	0	0	0	0	0	0	0	0	0	0	0	0	0	0	0	0	0	0	0	0	0	0	0	0	0	0	0	0	0	0	0	0	0	0	0	0	-0.0293803	0	0	0	-0.00255183	0	0	0	0	0	0	0	0
0	0	0	0	0	0	0	0	0	0	0	0	0	0	0	0	0	0	0	0	0	0	0	0	0	0	0	-0.0059972	0	-0.0184884	0	0	0	0	0.00213912	0	0	0.018331	-0.0192109	0	0.00067111	-0.00848847	-0.0258806	0	0	0	0	0	0	0
0	0	0	0	0	0	0	0	0	0	0	0	0	0	0	0	0	0	0	0	0	0	0	0	0	0	0	0.00464105	0	0.006949	0	0	0	0	-0.00191929	0	0	0.0115753	-0.0118164	0	-0.0188871	-0.0152442	0	0	0	0	0	0	0	0
0	0	0	0	0	0	0	0	0	0	0	0	0	0	0	0	0	0	0	0	0	0	0	0	0.00974339	-0.0266792	0	0	0	0	0.00960868	-0.0382931	0.0122738	0	0	-0.0231647	-0.0376275	0	-0.00327681	0.00294256	0	0	-0.0107668	0	0	0	0	0	0	0
0	0	0	0	0	0	0	0	0	0	0	0	0	0	0	0	0	0	0	0	0	0	0	0	0	0	0	0	0	0	0	0	0	0	0	0	0	0	0	0	0	0	0	0	0	0	0	0	0	0
0	0	0	0	0	0	0	0	0	0	0	0	0	0	0	0	0	0	0	0	0	0	0	0	0	0	0	0	0	0	0	0	0	0	0	0	0	0	0	0	0	0	0	0	0	0	0	0	0	0
0	0	0	0	0	0	0	0	0	0	0	0	0	0	0	0	0	0	0	0	0	0	0.00299758	0	0	0	0	0	0	0	0	0	0	0	0	0	0	0	0	0	0	0	0	0	0	0	0	0	0	0
0	0	0	0	0	0	0	0	0	0	0	0	0	0	0	0	0	0	0	0	0	0	0	0	0	0	0	0	0	0	0	0	0	0	0	0	0	0	0	0	0	0	0	0	0	0	0	0	0	0
0	0	0	0	0	0	0	0	0	0	0	0	0	0	0	0	0	0	0	0	0	0	0	0	0	0	0	0	0	0	0	0	0	0	0	0	0	0	0	0	0	0	0	0	0	0	0	0	0	0
0	0	0	0	0	0	0	0	0	0	0	0	0	0	0	0	0	0	0	0	0	0	0	0	0	0	0	0	0	0	0	-0.00782745	0	0	0	0	0	0	0	0.003613	0	0	0	0	0	0	0	0	0	0
0	0	0	0	0	0	0	0	0	0	0	0	0	0	0	0	0	0	0	0	0	0	0	0	0	0	0	0	0	0	0	-0.00785678	0	0	0	0	0	0	0	0.00190158	0	0	0	0	0	0	0	0	0	0
0	0	0	0	0	0	0	0	0	0	0	0	0	0	0	0	0	0	0	0	0	0	0	0	0	0	0	0	0	0	0	-0.0149494	0	0	0	0	0	0	0	0.0401572	0	0	0	0	0	0	0	0	0	0
0	0	0	0	0	0	0	0	0	0	0	0	0	0	0	0	0	0	0	0	0	0	0	0	0	0	0	0	0	0	-0.011195	0	0	0	0	0	0	0	-0.00478135	0	0	0	0.0228771	0	0	0	0	0	0	0
0	0	0	0	0	0	0	0	0	0	0	0	0	0	0	0	0	0	0	0	0	0	0	0	0	0	0	0	0	-0.00340107	0	0	0	0	0	0	0	-0.0226679	-0.00179605	0	0	-0.0136942	0	0	0	0	0	0	0	0
0	0	0	0	0	0	0	0	0	0	0	0	0	0	0	0	0	0	0	0	0	0	0	0	-0.0209096	0	0	0	0	0	0	-0.0394865	0.0153458	0	0	-0.00416636	0	0	0	-0.0188316	0	0	0	0	0	0	0	0	0	0
0	0	0	0	0	0	0	0	0	0	0	0	0	0	0	0	0	0	0	0	0	0	0	0	0	0	0	-0.00746517	0	-0.0146743	0	0	0	0	-0.00300599	0	0	-0.0372168	-0.0324851	0	0.0196596	-0.0261125	0	0	-0.0237363	0	0	0	0	0
0	0	0	0	0	0	0	0	0	0	0	0	0	0	0	0	0	0	0	0	0	0	0	0	0	0	0	0.0122807	0	0.0979009	-0.00742155	0	-0.00961813	0	0.069246	0	0.0386049	-0.00175233	-0.065518	-0.0434838	0.033347	0.000680224	-0.0267709	0	0	0	0	0	0	0
0	0	0	0	0	0	0	0	0	0	0	0	0	0	0	0	0	0	0	0	0	0	0	0	-0.0200759	-4.58386e-05	0	0	0	0	-0.0408608	0.102785	-0.00308937	0	0	-0.0148594	0.0288374	0	-0.0475378	0.00453824	0	0	0.0048054	0	0	0	-0.0226871	0	0	0
0	0	0	0	0	0	0	0	0	0	0	0	0	0	0	0	0	0	0	0	0	0	0	0	-0.00702103	-0.0130365	0	0	0	0	-0.00915531	-0.0374028	0.00475051	0	0	0.0199665	0	0	0.00275471	-0.0249492	0	0	0	0	0	0	0	0	0	0
0	0	0	0	0	0	0	0	0	0	0	0	0	0	0	0	0	0	0	0	0	0	0	0	0	0	0	0	0	0	0	0	0	0	0	0	0	0.00938355	0	0	0	-0.00788375	0	0	0	0	0	0	0	0
0	0	0	0	0	0	0	0	0	0	0	0	0	0	0	0	0	0	0	0	0	0	0	0	0	0	0	0	0	0	0	0	0	0	0	0	0	0	0	0	0	0	0	0	0	0	0	0	0	0
0	0	0	0	0	0	0	0	0	0	0	0	0	0	0	0	0	0	0	0	0	0	0	0	0	0	0	0	0	0	0	0	0	0	0	0	0	0	0	0	0	0	0	0	0	0	0	0	0	0
0	0	0	0	0	0	0	0	0	0	0	0	0	0	0	0	0	0	0	0	0	0	0	0	0	0	0	0	0	0	0	0	0	0	0	0	0	0	0	0	0	0	0	0	0	0	0	0	0	0
0	0	0	0	0	0	0	0	0	0	0	0	0	0	0	0	0	0	0	0	0	0	0	0	0	0	0	0	0	0	0	0	0	0	0	0	0	0	0	0	0	0	0	0	0	0	0	0	0	0
0	0	0	0	0	0	0	0	0	0	0	0	0	0	0	0	0	0	0	0	0	0	0	0	0	0	0	0	0	0	0	0	0	0	0	0	0	0	0	0	0	0	0	0	0	0	0	0	0	0
0	0	0	0	0	0	0	0	0	0	0	0	0	0	0	0	0	0	0	0	0	0	0	0	0	0	0	0	0	0	0	0	0	0	0	0	0	0	0	0	0	0	0	0	0	0	0	0	0	0
0	0	0	0	0	0	0	0	0	0	0	0	0	0	0	0	0	0	0	0	0	0	0	0	0	0	0	0	0	0	0	0	0	0	0	0	0	0	0	0	0	0	0	0	0	0	0	0	0	0
0	0	0	0	0	0	0	0	0	0	0	0	0	0	0	0	0	0	0	0	0	0	0	0	0	0	0	0	0	0	0	0	0	0	0	0	0	0	0	0	0	0	0	0	0	0	0	0	0	0
0	0	0	0	0	0	0	0	0	0	0	0	0	0	0	0	0	0	0	0	0	0	0	0	0	0	0	0	0	0	0	0	0	0	0	0	0	0	0	0	0	0	0	0	0	0	0	0	0	0
0	0	0	0	0	0	0	0	0	0	0	0	0	0	0	0	0	0	0	0	0	0	0	0	0	0	0	0	0	0	0	0	0	0	0	0	0	0	0	0	0	0	0	0	0	0	0	0	0	0
0	0	0	0	0	0	0	0	0	0	0	0	0	0	0	0	0	0	0	0	0	0	0	0	0	0	0	0	0	0	0	0	0	0	0	0	0	0	0	0	0	0	0	0	0	0	0	0	0	0
0	0	0	0	0	0	0	0	0	0	0	0	0	0	0	0	0	0	0	0	0	0	0	0	0	0	0	0	0	0	0	0	0	0	0	0	0	0	0	0	0	0	0	0	0	0	0	0	0	0
0	0	0	0	0	0	0	0	0	0	0	0	0	0	0	0	0	0	0	0	0	0	0	0	0	0	0	0	0	0	0	0	0	0	0	0	0	0	0	0	0	0	0	0	0	0	0	0	0	0
0	0	0	0	0	0	0	0	0	0	0	0	0	0	0	0	0	0	0	0	0	0	0	0	0	0	0	0	0	0	0	0	0	0	0	0	0	0	0	0	0	0	0	0	0	0	0	0	0	0
0	0	0	0	0	0	0	0	0	0	0	0	0	0	0	0	0	0	0	0	0	0	0	0	0	0	0	0	0	0	0	0	0	0	0	0	0	0	0	0	0	0	0	0	0	0	0	0	0	0
0	0	0	0	0	0	0	0	0	0	0	0	0	0	0	0	0	0	0	0	0	0	0	0	0	0	0	0	0	0	0	0	0	0	0	0	0	0	0	0	0	0	0	0	0	0	0	0	0	0
0	0	0	0	0	0	0	0	0	0	0	0	0	0	0	0	0	0	0	0	0	0	0	0	0	0	0	0	0	0	0	0	0	0	0	0	0	0	0	0	0	0	0	0	0	0	0	0	0	0
0	0	0	0	0	0	0	0	0	0	0	0	0	0	0	0	0	0	0	0	0	0	0	0	0	0	0	0	0	0	0	0	0	0	0	0	0	0	0	0	0	0	0	0	0	0	0	0	0	0
0	0	0	0	0	0	0	0	0	0	0	0	0	0	0	0	0	0	0	0	0	0	0	0	0	0	0	0	0	0	0	0	0	0	0	0	0	0	0	0	0	0	0	0	0	0	0	0	0	0
0	0	0	0	0	0	0	0	0	0	0	0	0	0	0	0	0	0	0	0	0	0	0	0	0	0	0	0	0	0	0	0	0	0	0	0	0	0	0	0	0	0	0	0	0	0	0	0	0	0
0	0	0	0	0	0	0	0	0	0	0.00195094	0	0	0	0	0	0	0	0	0	0	0	0.00850757	0.00251501	0	0	0	0	0	0	0	0	0	0	0	0	0	0	0	0	0	0	0	0	0	0	0	0	0	0
0	0	0	0	0	0	0	0	0	0	0	0	0	0	0	0	0	0	0	0	0	0	0	0	0	0	0	0	0	0	0	0	0	0	0.00659425	0	0	-0.00593914	0	0	0	0.0134619	0	0	0	0	0	0	0	0
0	0	0	0	0	0	0	0	0	0	0	0	0	0	0	0	0	0	0	0	0	0	0	0	0	0	0	0	0	0	0	0	0	0	0	0	0	0	0	0	0	0	0	0	0	0	0	0	0	0
0	0	0	0	0	0	0	0	0	0	0	0	0	0	0	0	0	0	0	0	0	0	0	0	0	0	0	0	0	0	0	0	0	0	0	0	0	0	0	0	0	0	0	0	0	0	0	0	0	0
0	0	0	0	0	0	0	0	0	0	0	0	0	0	0	0	0	0	0	0	0	0	0	0	0	0	0	0	0	0	0	0.0109673	0	0	0	0	0	0	0	-0.0302834	0	0	0	0	0	0	0	0	0	0
0	0	0	0	0	0	0	0	0	0	0	0	0	0	0	0	0	0	0	0	0	0	0	0	0	0	0	0	0	0	0	0	0	0	0	0	0	0	0	0	0	0	0	0	0	0	0	0	0	0
0	0	0	0	0	0	0	0	0	0	0	0	0	0	0	0	0	0	0	0	0	0	0	0	0	0	0	0	0	0	0	0	0	0	0	0	0	0	0	0	0	0	0	0	0	0	0	0	0	0
0	0	0	0	0	0	0	0	0	0	0	0	0	0	0	0	0	0	0	0	0	0	0	0	0	0	0	0	0	0	0	0	0	0	0	0	0	0	0	0	0	0	0	0	0	0	0	0	0	0
0	0	0	0	0	0	0	0	0	0	0	0	0	0	0	0	0	0	0	0	0	0	0	0	0	0.00231457	0	0	0	0	0	0.00546403	7.4912e-05	0	0	-0.0272771	0	0	0.00240247	-0.00102527	0	0	0	0	0	0	0	0	0	0
0	0	0	0	0	0	0	0	0	0	0	0	0	0	0	0	0	0	0	0	0	0	0	0	0	0	0	0	0	0	0	0	0	0	0	0	0	0	0	0	0	0	0	0	0	0	0	0	0	0
0	0	0	0	0	0	0	0	0	0	0	0	0	0	0	0	0	0	0	0	0	0	0	0	-0.00899172	0	0	0	0	0	0.0200266	0.00909328	0.00451398	0	0	0	0	0	-0.00560487	-0.00962704	0	0	0	0	0	0	0	0	0	0
0	0	0	0	0	0	0	0	0	0	0	0	0	0	0	0	0	0	0	0	0	0	0	0	0	0	0	0	0	0	0	0	0	0	0	0	0	0	0	0	0	0	0	0	0	0	0	0	0	0
0	0	0	0	0	0	0	0	0	0	0	0	0	0	0	0	0	0	0	0	0	0	0	0	0	0	0	0	0	0	0	0	0	0	0	0	0	0	0	0	0	0	0	0	0	0	0	0	0	0
0	0	0	0	0	0	0	0	0	0	0	0	0	0	0	0	0	0	0	0	0	0	0	0	0	0	0	0	0	0	0	0	0	0	0	0	0	0	0	0	0	0	0	0	0	0	0	0	0	0
0	0	0	0	0	0	0	0	0	0	0	0	0	0	0	0	0	0	0	0	0	0	0	0	0	0	0	0	0	0	0	0	0	0	0	0	0	0	0	0	0	0	0	0	0	0	0	0	0	0
0	0	0	0	0	0	0	0	0	0	0	0	0	0	0	0	0	0	0	0	0	0	0	0	0	0	0	0	0	0	0	0	0	0	0	0	0	0	0	0	0	0	0	0	0	0	0	0	0	0
0	0	0	0	0	0	0	0	0	0	0	0	0	0	0	0	0	0	0	0	0	0	0	0	0	0	0	0	0	0	0	0	0	0	0	0	0	0	0	0	0	0	0	0	0	0	0	0	0	0
0	0	0	0	0	0	0	0	0	0	0	0	0	0	0	0	0	0	0	0	0	0	0	0	0	0	0	0	0	0	0	0	0	0	0	0	0	0	0	0	0	0	0	0	0	0	0	0	0	0
0	0	0	0	0	0	0	0	0	0	0	0	0	0	0	0	0	0	0	0	0	0	0	0	0	0	0	0	0	0	0	0	0	0	0	0	0	0	0	0	0	0	0	0	0	0	0	0	0	0
0	0	0	0	0	0	0	0	0	0	0	0	0	0	0	0	0	0	0	0	0	0	0	0	-0.0147785	0	0	0	0	0	0	0.0154821	-0.0119966	0	0	0.0125121	0	0	0	-0.0119395	0	0	0	0	0	0	0	0	0	0
0	0	0	0	0	0	0	0	0	0	0	0	0	0	0	0	0	0	0	0	0	0	0	0	0.00355477	0	0	0	0	0	0	0.000497752	-0.00189297	0	0	-0.00673308	0	0	0	0.00415518	0	0	0	0	0	0	0	0	0	0
0	0	0	0	0	0	0	0	0	0	0	0	0	0	0	0	0	0	0	0	0	0	0	0	0	0	0	0	0	0	0	0	0	0	0	0	0	0	0	0	0	0	0	0	0	0	0	0	0	0
0	0	0	0	0	0	0	0	0	0	0	0	0	0	0	0	0	0	0	0	0	0	0	0	0	0	0	0	0	0	0	0	0	0	0	0	0	0	0	0	0	0	0	0	0	0	0	0	0	0
0	0	0	0	0	0	0	0	0	0	0	0	0	0	0	0	0	0	0	0	0	0	0	0	0	0	0	0	0	0	0	0	0	0	0	0	0	0	0	0	0	0	0	0	0	0	0	0	0	0
0	0	0	0	0	0	0	0	0	0	0	0	0	0	0	0	0	0	0	0	0	0	0	0	0	0	0	0	0	0	0	0	0	0	0	0	0	0	0	0	0	0	0	0	0	0	0	0	0	0
0	0	0	0	0	0	0	0	0	0	0	0	0	0	0	0	0	0	0	0	0	0	0	0	0	0	0	0	0	0	0	0	0	0	0	0	0	0	0	0	0	0	0	0	0	0	0	0	0	0
0	0	0	0	0	0	0	0	0	0	0.0476039	0	0	0	0	0	0	0	0	0	-0.0440144	0	-0.0497405	0.0523647	0	0	0	0	0	0	0	0	0	0	0	0	0	0	0	0	0	0	0	0	0	0	0	0	0	0
0	0	0	0	-0.00527425	0	-0.0077524	0	-0.00532165	-0.00917114	0.00149694	0.00310405	0	0	0	0	0	0.00942787	0	0	-0.0104358	0	-0.0116681	0.00426963	0	0	0	0	0	0	0	0	0	0	0	0	0	0	0	0	0	0	0	0	0	0	0	0	0	0
0	0	0	0	0	0	0	0	0	0	0.00487528	0	0	0	0	0	0	0	0	0	0	0	0.00865005	0.00403564	0	0	0	0	0	0	0	0	0	0	0	0	0	0	0	0	0	-0.00191944	0	0	-0.00501702	0	0	0	0	0
0	0	0	0	0	0	0	0	0	0	0	0	0	0	0	0	0	0	0	0	0	0	0	0	0	0	0	0	0	0.00773226	0	0	0	0	-0.0123362	0	0	-0.00557846	0	0	0	-0.0285658	0	0	0	0	0	0	0	0
0	0	0	0	0	0	-0.019329	0	0	-0.00916057	0.00605702	0	0	0	0	0	0	0	0	0	0	0	0.0276937	-0.0288403	0	0	0	0	0	0	0	0	0	0	0	0	0	0	0	0	0	-0.00429583	0	0.00904041	-0.00865477	0	0	0	0	0
0	0	0	0	0	0	0	0	0	0	0	0	0	0	0	0	0	0	0	0	0	0	0	0	0	0	0	0	0	0	0	0	0	0	0	0	0	0	0	0	0	0	0	0	0	0	0	0	0	0
0	0	0	0	0	0	0	0	0	0	0	0	0	0	0	0	0	0	0	0	0	0	0	0	1.28068e-05	0	-0.000895637	0.00212776	0	-0.00612735	0.00794968	0	0.0111912	0	-0.0114957	0	-0.011479	0.000844398	-0.0011496	0.0153983	0.00531261	-0.00834568	-0.00618662	0	0	0	0	0	0	0
0	0	0	0	0	0	0	0	0	0	0	0	0	0	0	0	0	0	0	0	0	0	0	0	0	0	0	0	0	0	0	0	0	0	0	0	0	0	0	0	0	0	0	0	0	0	0	0	0	0
0	0	0	0	0	0	0	0	0	0	0	0	0	0	0	0	0	0	0	0	0	0	0	0	0	0	0	0	0	0	0	0	0	0	0	0	0	0	0	0	0	0	0	0	0	0	0	0	0	0
0	0	0	0	0	0	0	0	0	0	0	0	0	0	0	0	0	0	0	0	0	0	-0.0129183	0	0	0	0	0	0	0	0	0	0	0	0	0	0	0	0	0	0	0	0	0	0	0	0	0	0	0
0	0	0	0	0	0	0	0	0	0	0	0	0	0	0	0	0	0	0	0	0	0	0	0	0	0	0	0	0	0	0	0	0	0	0	0	0	0	0	0	0	0	0	0	0	0	0	0	0	0
0	0	0	0	0	0	0	0	0	0	0	0	0	0	0	0	0	0	0	0	0	0	0	0	0	0	0	0	0	0	0	0	0	0	0	0	0	0	0	0	0	0	0	0	0	0	0	0	0	0
0	0	0	0	0	0	0	0	0	0	0	0	0	0	0	0	0	0	0	0	0	0	0	0	0	0	0	0	0	0	0	0	0	0	0	0	0	0	0	0	0	0	0	0	0	0	0	0	0	0
0	0	0	0	0	0	0	0	0	0	0	0	0	0	0	0	0	0	0	0	0	0	-0.0167887	0.0193217	0	0	0	0	0	0	0	0	0	0	0	0	0	0	0	0	0	0	0	0	0	0	0	0	0	0
0	0	0	0	0	0	0	0	0	0	0	0	0	0	0	0	0	0	0	0	0	0	0	0	0	0	0	0	0	0	0	0	0	0	0	0	0	-0.00217612	0	0	0	-0.0148802	0	0	0	0	0	0	0	0
0	0	0	0	0	0	0	0	0	0	0	0	0	0	0	0	0	0	0	0	0	0	0	0	0	0	0	0	0	0	0	0	0	0	0	0	0	0	0	0	0	0	0	0	0	0	0	0	0	0
0	0	0	0	0	0	0	0	0	0	0	0	0	0	0	0	0	0	0	0	0	0	0	0	0	0	0	0	0	0	0	0	0	0	0	0	0	0	0	0	0	0	0	0	0	0	0	0	0	0
0	0	0	0	0	0	0	0	0	0	0	0	0	0	0	0	0	0	0	0	0	0	0	0	0	0	0	0	0	0	0	0	0	0	0	0	0	0	0	0	0	0	0	0	0	0	0	0	0	0
0	0	0	0	0	0	0	0	0	0	0	0	0	0	0	0	0	0	0	0	0	0	0	0	0	0	0	0	0	0	0	0	0	0	0	0	0	0	0	0	0	0	0	0	0	0	0	0	0	0
0	0	0	0	0	0	0	0	0	0	0	0	0	0	0	0	0	0	0	0	0	0	0	0	0	0	0	0	0	0	0	0	0	0	0	0	0	0	0	0	0	0	0	0	0	0	0	0	0	0
0	0	0	0	0	0	0	0	0	0	0	0	0	0	0	0	0	0	0	0	0	0	0	0	0	0	0	0	0	0	0	0	0	0	0	0	0	0	0	0	0	0	0	0	0	0	0	0	0	0
0	0	0	0	0	0	0	0	0	0	0	0	0	0	0	0	0	0	0	0	0	0	0	0	0	0	0	0	0	0	0	0	0	0	0	0	0	0	0	0	0	0	0	0	0	0	0	0	0	0
0	0	0	0	0	0	0	0	0	0	0	0	0	0	0	0	0	0	0	0	0	0	0	0	0	0	0	0	0	0	0	0	0	0	0	0	0	0	0	0	0	0	0	0	0	0	0	0	0	0
0	0	0	0	0	0	0	0	0	0	0	0	0	0	0	0	0	0	0	0	0	0	0	0	0	0	0	0	0	0	0	0	0	0	0	0	0	0	0	0	0	0	0	0	0	0	0	0	0	0
0	0	0	0	0	0	0	0	0	0	0	0	0	0	0	0	0	0	0	0	0	0	0	0	0	0	0	0	0	0	0	0	0	0	0	0	0	0	0	0	0	0	0	0	0	0	0	0	0	0
0	0	0	0	0	0	0	0	0	0	0	0	0	0	0	0	0	0	0	0	0	0	0	0	0	0	0	0	0	0	0	0	0	0	0	0	0	0	0	0	0	0	0	0	0	0	0	0	0	0
0	0	0	0	0	0	0	0	0	0	0	0	0	0	0	0	0	0	0	0	0	0	0	0	0	0	0	0	0	0	0	0	0	0	0	0	0	0	0	0	0	0	0	0	0	0	0	0	0	0
0	0	0	0	0	0	0	0	0	0	0	0	0	0	0	0	0	0	0	0	0	0	0	0	0	0	0	0	0	0	0	0	0	0	0	0	0	0	0	0	0	0	0	0	0	0	0	0	0	0
0	0	0	0	0	0	0	0	0	0	0	0	0	0	0	0	0	0	0	0	0	0	0	0	0	0	0	0	0	0	0	0	0	0	0	0	0	0	0	0	0	0	0	0	0	0	0	0	0	0
0	0	0	0	0	0	0	0	0	0	0	0	0	0	0	0	0	0	0	0	0	0	0	0	0	0	0	0	0	0	0	0	0	0	0	0	0	0	0	0	0	0	0	0	0	0	0	0	0	0
0	0	0	0	0	0	0	0	0	0	0	0	0	0	0	0	0	0	0	0	0	0	0	0	0	0	0	0	0	0	0	-0.0042548	0	0	0	0	0	0	0	0	0	0	0	0	0	0	0	0	0	0
0	0	0	0	0	0	0	0	0	0	0	0	0	0	0	0	0	0	0	0	0	0	0	0	0	0	0	0	0	0	0	0	0	0	0	0	0	0	0	0	0	0	0	0	0	0	0	0	0	0
0	0	0	0	0	0	0	0	0	0	0	0	0	0	0	0	0	0	0	0	0	0	0	0	0	0	0	0	0	0	0	0	0	0	0	0	0	0	0	0	0	0	0	0	0	0	0	0	0	0
0	0	0	0	0	0	0	0	0	0	0	0	0	0	0	0	0	0	0	0	0	0	0	0	0	0	0	0	0	0	0	0	0	0	0	0	0	0	0	0	0	0	0	0	0	0	0	0	0	0
0	0	0	0	0	0	0	0	0	0	0	0	0	0	0	0	0	0	0	0	0	0	0	0	0	0	0	0	0	0	0	0	0	0	0	0	0	0	0	0	0	0	0	0	0	0	0	0	0	0
0	0	0	0	0	0	0.00902583	0	0	0	2.1756e-05	0	0	0	0	0	0	0	0	0	-0.0220948	0	0.00822901	-0.00522456	0	0	0	0	0	0	0	0	0	0	0	0	0	0	0	0	0	0	0	0	0	0	0	0	0	0
0	0	0	0	0	0	0	0	0	0	0	0	0	0	0	0	0	0	0	0	0	0	0	0	0	0	0	0	0	0	0	0	0	0	0	0	0	0	0	0	0	0	0	0	0	0	0	0	0	0
0	0	0	0	0	0	0.0224164	0	-0.0108129	0	-0.00152913	0	0	0	0	0	0	0.00100277	0	0	-0.0146082	0.00281655	-0.00900497	0.0086424	0	0	0	0	0	0	0	0	0	0	0	0	0	0	0	0	0	0	0	0	0	0	0	0	0	0
0	0	0	0	0	0	0	0	0	0	0	0	0	0	0	0	0	0	0	0	0	0	0	0	0	0	0	0	0	0	0	0	0	0	0	0	0	0	0	0	0	0	0	0	0	0	0	0	0	0
0	0	0	0	0	0	0	0	0	0	0	0	0	0	0	0	0	0	0	0	0	0	0	0	0	0	0	0	0	0	0	0	0	0	0	0	0	0	0	0	0	0	0	0	0	0	0	0	0	0
0	0	0	0	0	0	0	0	0	0	0	0	0	0	0	0	0	0	0	0	0	0	0	0	0	0	0	0	0	0	0	0	0	0	0	0	0	0	0	0	0	0	0	0	0	0	0	0	0	0
0	0	0	0	0	0	0	0	0	0	0	0	0	0	0	0	0	0	0	0	0	0	0	0	0	0	0	0	0	0	0	0	0	0	0	0	0	0	0	0	0	0	0	0	0	0	0	0	0	0
0	0	0	0	0	0	0	0	0	0	0	0	0	0	0	0	0	0	0	0	0	0	0	0	0	0	0	0	0	0	0	0	0	0	0	0	0	0	0	0	0	0	0	0	0	0	0	0	0	0
0	0	0	0	0	0	0	0	0	0	0	0	0	0	0	0	0	0	0	0	0	0	0	0	0	0	0	0	0	0	0	0	0	0	0	0	0	0	0	0	0	-0.00272347	0	0	0	0	0	0	0	0
0	0	0	0	0	0	0	0	0	0	0	0	0	0	0	0	0	0	0	0	0	0	0	0	0	0	0	0	0	0	0	0	0	0	0	0	0	0	0	0	0	0	0	0	0	0	0	0	0	0
0	0	0	0	0	0	0	0	0	0	0	0	0	0	0	0	0	0	0	0	0	0	0	0	0	0	0	0	0	0	0	0	0	0	0	0	0	0	0	0	0	0	0	0	0	0	0	0	0	0
0	0	0	0	0	0	0	0	0	0	0	0	0	0	0	0	0	0	0	0	0	0	0	0	0	0	0	0	0	0	0	0	0	0	0	0	0	0	0	0	0	0	0	0	0	0	0	0	0	0
0	0	0	0	0	0	0	0	0	0	0	0	0	0	0	0	0	0	0	0	0	0	0	0	0	0	0	0	0	0	0	0	0	0	0	0	0	0	0	0	0	0	0	0	0	0	0	0	0	0
0	0	0	0	0	0	0	0	0	0	0	0	0	0	0	0	0	0	0	0	0	0	0	0	0	0	0	0	0	0	0	0	0	0	0	0	0	0	0	0	0	0	0	0	0	0	0	0	0	0
0	0	0	0	0	0	0	0	0	0	0	0	0	0	0	0	0	0	0	0	0	0	0	0	0	0	0	0	0	0	0	0	0	0	0	0	0	0	0	0	0	0	0	0	0	0	0	0	0	0
[truncated: 350 more columns]

## Sheet: Panel B - Rest weights
0	0.126624	0.201183	-0.0628394	-0.0437149	0.122743	0.0518651	0.000654008	-0.0122245	0.112112	0.00541805	-0.00736164	0.0578111	0.0285662	-0.0363005	0.0167107	0	-0.00778423	0.0138326	0	0.0151143	0	0.00345512	-0.0342843	0	0	0	0	0	0	0	0	0	0	0	0	0	0	0	0	0	0	0	0.00132935	-0.000983132	0	0	0	0	0
0.100251	0	0.135497	0.166795	-0.121492	-0.013527	0.0245888	-0.00494958	0.00423425	0.0703964	0.14612	0.183236	0.125999	0.0487543	0.247852	0.0141339	-0.00667593	-0.0012684	-0.0577316	-0.00560908	0.0247509	-0.0718556	-0.0100424	-0.0373173	0	0	0	0	0	0	0	0	0	0	0	0	0	0	0	0	0	0	0	0	0	0	0	0	0	0
0.156838	0.144635	0	0.238934	0.108079	0.197904	-0.0219466	-0.015439	0.118304	-0.00736183	0.0927793	-0.0594937	-0.0193161	0.0236644	-0.05614	0.00554231	0	-0.0878828	0.0877074	0	-0.0044888	0	-0.0498015	-0.0100546	0	0	0	0	0	0	0	0	0	0	0	0	0	0	0	0	0	0	0	0	0	0	0	0	0	0
-0.0440784	0.181332	0.241482	0	-0.0050232	-0.0646459	0.353925	0.031565	0.197316	-0.0061632	0.0903668	-0.0255745	-0.0392662	0.03127	0.112677	0.00313373	-0.0118033	-0.0545509	-0.0927927	0.0054407	-0.000396343	0	-0.0424261	0	0	0	0	0	0	0	0	0	0	0	0	0	0	0	0	0	0	0	0	0.00983936	0	0	0	0	0	0
-0.0469117	-0.0582147	0.115606	-0.024958	0	0.201735	0.171919	-0.0346867	0.0983932	-0.0391737	-0.107848	-0.051778	0.0222999	-0.0214094	0.0258146	0	0	-0.0225083	0.0302949	-0.0194728	0.00265775	0	0.0280544	-0.00291704	0	0	0	0	0	0	0	0	0	0	0	0	0	0	0	0	0	0	0	-0.00179725	0.00174902	0	0	0	0	0
0.00918752	-0.0333361	0.137912	-0.0649022	0.338648	0	-0.15807	0.100404	0.256908	0.162664	0.0114925	0.0652731	-0.0321247	0.00289519	-0.00418654	0	0	0.00157462	0	0	0.03623	0	0.0185586	-0.0435465	0	0	0	0	0	0	0	0	0	0	0	0	0	0	0	0	0	0	0	-0.00458306	0	0	0	0	0	0
0.0162352	-0.008988	-0.0189117	0.12068	0.132572	-0.0747937	0	-0.0324377	0.174414	0.0441312	0.102276	-0.0445357	0.0254316	-0.00924564	-0.0619621	-0.00127063	0.00852464	0.13458	0.0441148	-0.0085974	-0.00981309	-0.0227973	-0.0449089	-0.0133869	0	0	0	0	0	0	0	0	0	0	0	0	0	0	0	0	0	0	0	-0.00130578	-0.000863864	0	0	0	0	0
-0.017489	-0.00125355	-0.00945344	0.0589382	-0.0902186	0.189569	-0.122235	0	0.0659268	0.059797	0.0723777	0.0365664	-0.0493757	0	0	0	0	0	0	0	0.0155045	0	0.143723	-0.0114399	0	0	0	0	0	0	0	0	0	0	0	0	0	0	0	0	0	0	0	0.0110029	0.0072774	0	0	0	0	0
-0.0117364	-0.013597	0.0619001	0.0657839	0.121491	0.209358	0.2599	0.00670461	0	0.0605264	0.20369	-0.0157067	-0.0214542	0	0	0	0	-0.0787305	0.0304777	0.00313374	-0.0411458	0	-0.0113506	-0.0208696	0	0	0	0	0	0	0	0	0	0	0	0	0	0	0	0	0	0	0	0.00671224	-0.00808109	0	0	0	0	0
0.031164	0.00772779	-0.0212748	-0.0491507	-0.0649062	0.171154	0.0180843	0.0260065	0.0491514	0	0.0580017	0.129911	0.0528901	0	0	0.0143682	0	-0.0173145	0	0	0.0281759	-0.0644713	0.0515946	-0.0185553	0	0	0	0	0	0	0	0	0	0	0	0	0	0	0	0	0	0	0	-0.00619028	-0.00407856	0	0	0	0	0
-0.0103649	0.0171507	0.0305441	-0.0334578	-0.1184	-0.00431838	0.133825	0.00461841	0.134055	0.0284454	0	0.0495418	-0.0270811	-0.0256651	0.0242218	0.00723783	0.00121814	0.17626	-0.0907965	0.00683053	0.161077	-0.0358855	0.0756276	-0.0545304	0	0	0	0	0	0	0	0	0	0	0	0	0	0	0	0	0	0	0	0.00428634	-0.0005292	0	0	0	0	0
-0.00570362	0.103817	-0.00653403	0.00309819	-0.00861359	0.0901769	0.0126258	-0.00371895	0.0168826	0.104077	0.119641	0	-0.0141376	0.00177379	0	0	0	-0.0032305	0	0.00208667	-0.0144816	-0.0243269	0.213257	-0.0394192	0	0	0	0	0	0	0	0	0	0	0	0	0	0	0	0	0	0	0	-0.00128252	-0.00174144	0	0	0	0	0
0.100688	0.227059	-0.00748916	-0.0587903	0.000313323	-0.0191953	0.0506028	-0.0521097	-0.0592048	0.172718	0.0225022	0.0647544	0	0.177664	0.00981875	0.0527836	0.0384848	-0.0558323	-0.032239	0.013982	0.0542537	-0.0388238	0.0313869	0.0425643	0	0	0	0	0	0	0	0	0	0	0	0	0	0	0	0	0	0	0	0	0	0	0	0	0	0
0.00238598	0.0192105	0.000541618	0.0232815	-0.0594886	0.0143103	0.0355752	0	0	0	0.00854093	-0.0781268	0.106281	0	0.199758	0.0455437	0.153284	-0.135383	0.0877094	0.0227305	0.198308	0.136037	0.0841414	-0.0362123	0	0	0	0	0	0	0	0	0	0	0	0	0	0	0	0	0	0	0	0	0	0	0	0	0	0
-0.0362623	0.228406	-0.0513856	0.0625277	0.0251432	-0.0166953	-0.00806459	0	0	0	0.110279	0	-0.0383229	0.171938	0	0.0161355	0.0318452	0.237939	0.146063	-0.0387116	0.105098	-0.0163297	0.0467797	-0.0333171	0	0	0	0	0	0	0	0	0	0	0	0	0	0	0	0	0	0	0	0	0	0	0	0	0	0
0.00884075	-0.00484506	-0.0120588	-0.0242084	0	0	0.0267162	0	0	0.0386489	-0.00269684	0	0.0340914	0.0328604	-0.00385084	0	0.168476	0.0198963	0.013772	-0.0231359	0.036429	-0.0110791	-0.00221819	0.0360885	0	0	0	0	0	0	0	0	0	0	0	0	0	0	0	0	0	0	0	0	0	0	0	0	0	0
0	-0.0399077	0	-0.0510173	0	0	0.0922552	0	0	0	-0.0162244	0	0.0219526	0.184134	0.0248846	0.148439	0	0.0192055	0.0365895	0.233234	0.0423273	-0.000914123	-0.023198	-0.015422	0	0	0	0	0	0	0	0	0	0	0	0	0	0	0	0	0	0	0	0	0	0	0	0	0	0
0.0156501	0.0306762	-0.0248571	-0.0343526	-0.0201825	0.0141293	0.268715	0	-0.0713175	0.00755462	0.223111	-0.0171841	-0.0196816	-0.0364299	0.143036	0.00964529	0.0115072	0	0.145174	-0.0223584	0.049735	-0.0309118	-0.0264299	-0.0235736	0	0	0	0	0	0	0	0	0	0	0	0	0	0	0	0	0	0	0	0.00994505	-0.00822002	0	0	0	0	0
0.0089799	-0.0547279	0.0241639	-0.128995	-0.0432344	0	0.0923721	0	-0.0689939	0	-0.107221	0	-0.00946939	0.0701834	0.0937789	0.02587	0.0336208	0.324729	0	0.167422	0.188061	-0.0509286	0.0186017	0.0126407	0	0	0	0	0	0	0	0	0	0	0	0	0	0	0	0	0	0	0	0	0	0	0	0	0	0
0	-0.00444943	0	-0.0345853	-0.0252947	0	0.0615264	0	-0.0302449	0	0.00338449	0.00105127	0.0133791	0.0463599	-0.00466417	0.0392724	0.185203	-0.00914857	0.247175	0	0.0336014	0.0999325	-0.0310538	0.0399301	0	0	0	0	0	0	0	0	0	0	0	0	0	0	0	0	0	0	0	0	0	0	0	0	0	0
0.00192809	-0.025395	-0.0180807	-0.0145802	-0.0246491	0.035285	0.0226952	-0.0164264	-0.0577334	0.0180388	0.168774	-0.0503469	-0.00516998	0.0464974	0.0228314	0.0180533	0.00916339	-0.0232553	0.142576	-0.030055	0	0.0315384	0.225373	0.013995	0	0	0	0	0	0	0	0	0	0	0	0	0	0	0	0	0	0	0	-0.002816	-0.00116968	0	0	0	0	0
0	-0.0256284	0	0	0	0	-0.00377082	0	0	-0.00157113	0.0174665	0.0249685	-0.0224479	0.163085	0.0158733	0.0348052	0.0543682	-0.0466469	0.000209833	0.114563	0.146567	0	0.0222418	0.158759	0	0	0	0	0	0	0	0	0	0	0	0	0	0	0	0	0	0	0	0	0	0	0	0	0	0
-0.0175514	-0.0368983	-0.0276713	-0.0250868	-0.011043	0.0279419	-0.00496099	0.0398934	-0.0180979	0.0388486	0.11485	0.154221	-0.0279675	0.0451145	0.0463269	0.0133845	0.0221072	-0.0314078	0.0527121	-0.00263538	0.251866	-0.0152345	0	0.0393149	0	0	0	0	0	0	0	0	0	0	0	0	0	0	0	0	0	0	0	0.00474026	-0.0115338	0.00523041	0	0	0	0
-0.0106262	-0.0306456	0.00242059	0	-0.00768505	0.00508093	0.0215013	-0.00729993	-0.028296	0.0375159	-0.00528507	0.0241306	0.0167336	0.0119173	0.0075365	0.0347527	0.0278107	-0.0238111	0.0172729	0.0387266	0.125816	0.132737	0.154256	0	0	0	0	0	0	0	0	0	0	0	0	0	0	0	0	0	0	0	0	-0.00299296	0.0119312	0.0194941	0	0	0	0
0	0	0	0	0	0	0	0	0	0	0	0	0	0	0	0	0	0	0	0	0	0	0	0	0	0	0	0	0	0.0384563	0.0912287	0.0427037	0.141864	0	0	0.0145994	0.00698887	0.0424371	0.00209829	0.0202775	0.0642703	0.0365947	-0.0198981	0	0	0	0	0	0	0
0	0	0	0	0	0	0	0	0	0	0	0	0	0	0	0	0	0	0	0	0	0	0	0	0	0	0.0389545	-0.0503721	0.0293959	0	0	0	0.0949299	-0.02295	0.0875314	-0.0221444	0	0	0	-0.00420622	0	0	0	0	0	0	0.0213877	0	0	0
0	0	0	0	0	0	0	0	0	0	0	0	0	0	0	0	0	0	0	0	0	0	0	0	0	0.022769	0	0.325309	0.23932	0	0	0	-0.0386132	0.216421	0.0218704	0	-0.0357806	0	0	0	0	0	0	0	0	0	0.0131944	0	0	0
0	0	0	0	0	0	0	0	0	0	0	0	0	0	0	0	0	0	0	0	0	0	0	0	0	-0.00878979	0.301132	0	-0.0152938	0	0	0	0.110022	0.029163	0.143763	-0.0392025	0.00122592	0	0	0	-0.0599155	0.0445657	0	0	0	0.0101859	0.00423287	0.0131441	0	0
0	0	0	0	0	0	0	0	0	0	0	0	0	0	0	0	0	0	0	0	0	0	0	0	0	0.0299711	0.355958	0.0653563	0	0	0	0	0.196584	0.214641	-0.0105168	0	-0.0203439	0	0	-0.0262275	0	0	0	0	0	0	4.70705e-05	0	0	0
0	0	0	0	0	0	0	0	0	0	0	0	0	0	0	0	0	0	0	0	0	0	0	0	0.0195841	0	0	0	0	0	0.0873085	0.00729789	0	0	0	0	0	0.179268	-0.0423434	-0.0176914	0.0606995	0.0982382	0.00193763	0	0	0	0	0	0	0
0	0	0	0	0	0	0	0	0	0	0	0	0	0	0	0	0	0	0	0	0	0	0	0	0.092422	0	0	0	0	0.0929846	0	0.104606	0.0744656	0	0	0	0.0489409	0.0138439	0.146488	0.0488086	0.0885535	0.0483643	0.00780773	0	0	0	0.00142058	0	0	0
0	0	0	0	0	0	0	0	0	0	0	0	0	0	0	0	0	0	0	0	0	0	0	0	0.0477088	0	0	0	0	0.0206867	0.0836901	0	0.0964811	0	0	0.0781031	0.0590856	-0.00878429	0.0220264	0.0475836	0	0.0110988	-0.0386173	0	0	0	0.0141882	0	0	0
0	0	0	0	0	0	0	0	0	0	0	0	0	0	0	0	0	0	0	0	0	0	0	0	0.00816603	0.0522178	0.0359016	0.206708	0.179219	0	-0.00570534	0.039499	0	0.195123	0.0748923	0.0703008	0.107601	0	-0.0296042	0.0413421	-0.0454516	-0.00848303	0.0417569	0	0	0	0.00593052	0	0	0
0	0	0	0	0	0	0	0	0	0	0	0	0	0	0	0	0	0	0	0	0	0	0	0	0	-0.0552424	0.218135	0.0102097	0.158726	0	0	0	0.157857	0	0.0815388	-0.00615509	0.0190311	0	0	0.0160371	0.272355	0.0634392	0	0	0	0.0202369	-0.00630437	0.0297312	0	0
0	0	0	0	0	0	0	0	0	0	0	0	0	0	0	0	0	0	0	0	0	0	0	0	0	0.0353335	0.0131095	0.164379	-0.0375956	0	0	0	0.0587005	0.0738536	0	-0.0768799	0.0900363	0	0	0.00395689	-0.00283958	0.127059	-0.00595305	0	0	-0.00379857	0.00464849	0.00648162	0	0
0	0	0	0	0	0	0	0	0	0	0	0	0	0	0	0	0	0	0	0	0	0	0	0	-0.000664463	-0.025039	0	0.130412	0	0	0	0.0510805	0.0913812	-0.00018073	-0.0426775	0	-0.0249731	0	0.000491458	0.10018	0.0629188	-0.0555637	0	0	0	0	0.0509489	0	0	0
0	0	0	0	0	0	0	0	0	0	0	0	0	0	0	0	0	0	0	0	0	0	0	0	0.00661675	0	-0.0492739	-0.0365426	-0.0365191	0	0.0085055	0.00728412	0.141292	0.00636312	0.11602	-0.0337577	0	0.0217452	-0.0979316	0.0257381	0.143214	0.0546863	0.12611	0	0	0	0.0103117	0	0	0
0	0	0	0	0	0	0	0	0	0	0	0	0	0	0	0	0	0	0	0	0	0	0	0	0.00485012	0	0	0	0	0.0701412	-0.0371157	-0.00734525	0	0	0	0	0.0180756	0	0.315329	-0.0430805	0.020862	0.0632805	-0.0215673	0	0	0.0223009	-0.00782451	0	0	0
0	0	0	0	0	0	0	0	0	0	0	0	0	0	0	0	0	0	0	0	0	0	0	0	0.0143826	0	0	0	0	-0.00169242	0.0640041	0.0210197	-0.0211095	0	0	-0.00225755	-0.0448642	0.37153	0	0.0229866	0.136324	-0.0350188	0.152395	0	0	0	0.00229084	0	0	0
0	0	0	0	0	0	0	0	0	0	0	0	0	0	0	0	0	0	0	0	0	0	0	0	0.0103839	-0.0103054	0	0	-0.0270042	0.0164133	0.022329	0.0397628	0.049935	0.0266168	0.0552542	0.109571	0.0542925	-0.0204364	0.0297307	0	0.0210203	0.0282349	0.0283608	0	0	0	0.0115458	0	0	0
0	0	0	0	0	0	0	0	0	0	0	0	0	0	0	0	0	0	0	0	0	0	0	0	0.0124367	0	0	-0.100077	0	0.0142336	-0.00457541	0	-0.0560006	0.200539	-0.0227645	0.0380373	0.0727033	0.0173683	0.107096	-0.0158736	0	0.0627239	0.0301787	0	0	0.0281239	0.0207277	0	0	0
0	0	0	0	0	0	0	0	0	0	0	0	0	0	0	0	0	0	0	0	0	0	0	0	-0.00666329	0	0	0.0222509	0	0.0237927	-0.0169929	-0.0246177	0.00870023	0.0345862	0.129068	-0.0485797	0.0121233	0.0680371	-0.0824931	-0.00962077	0.0835279	0	0.0688818	0	0	0.0175569	0.00843605	0.028163	0	0
0	0	0	0	0	0	0	0	0	0	0	0	0	0	0	0	0	0	0	0	0	0	0	0	-0.00694489	0	0	0	0	0.00444288	-0.0208192	-0.0392516	0.0254013	0	0.0163756	0	0.144634	0.0341338	0.276102	0.0195687	0.0810234	0.0940166	0	0	0	0	0.00846386	0	0	0
0.00878421	0	0	0.0111175	-0.0114986	0.00490154	-0.0219331	0.0168976	-0.00753682	-0.00486906	-0.0032817	0.0082469	0	0	0	0	0	0.00536345	0	0	0.0104613	0	0.000857794	-0.014112	0	0	0	0	0	0	0	0	0	0	0	0	0	0	0	0	0	0	0	0	0.372306	0.0816155	0	0.0238589	0.036615	0.0627726
-0.00111675	0	0	0	0.00659736	0	0.000575853	-0.001534	-0.00903401	0.00363442	-0.00515008	0.0161084	0	0	0	0	0	0.000838333	0	0	0.0236632	0	-0.0338054	0.0156409	0	0	0	0	0	0	0	0	0	0	0	0	0	0	0	0	0	0	0	0.310277	0	0.068363	0.0188401	0.0060749	0.12404	0.156273
0	0	0	0	0	0	0	0	0	0	0	0	0	0	0	0	0	0	0	0	0	0	-0.021668	-0.0193644	0	0	0	0.00324513	0	0	0	0	0	-0.00411166	0.002015	0	0	-0.00783375	0	0	0.0309339	0.0563444	0	0.095828	0.100668	0	0.0395803	0.165075	-0.0309598	0.053641
0	0	0	0	0	0	0	0	0	0	0	0	0	0	0	0	0	0	0	0	0	0	0	0	0	-0.0148377	0.00889249	0.00395738	-0.00971615	0	-0.000916009	-0.0357279	0.00920557	-0.0154349	0.00769536	0.00352275	0.0108351	-0.0110262	-0.018973	0.00692889	0.0273536	0.0228838	0.00301631	0	0.0161449	0.0443681	0	0.0394195	-0.0239172	-0.000725954
0	0	0	0	0	0	0	0	0	0	0	0	0	0	0	0	0	0	0	0	0	0	0	0	0	0	0	-0.0222197	0	0	0	0	0	0.080412	0.0371854	0	0	0	0	0	0	0.164734	0	0.0143559	0.0132538	0.184437	0.0370347	0	-0.0297127	0.114491
0	0	0	0	0	0	0	0	0	0	0	0	0	0	0	0	0	0	0	0	0	0	0	0	0	0	0	0	0	0	0	0	0	0	0	0	0	0	0	0	0	0	0	0.0458555	0.190499	-0.00693414	-0.0246	-0.0152025	0	0.115185
0	0	0	0	0	0	0	0	0	0	0	0	0	0	0	0	0	0	0	0	0	0	0	0	0	0	0	0	0	0	0	0	0	0	0	0	0	0	0	0	0	0	0	0.0983778	0.254419	0.0791322	0.0203762	0.122189	0.126235	0
0	0	0	0	0	0	0	0	0	0	0	0	0	0	0	0	0	0	0	0	0	0	0	0	0	0	0	0.105924	0	0	0	0	0	0	0	0	0	0	0	0	0	0	0	0	0	0.059637	0.17079	0.0923755	0	0.011774
0	0	0	0	0	0	0	0	0	0	0	0	0	0	0	0	0	0	0	0	0	0	0	0	0	0.0230342	0.0159412	-0.0339436	0	0	0	-0.0349267	-0.0103262	0	0.0423995	-0.0135546	0.0203142	0	0.00381571	-0.0228362	0	0	-0.0142008	0	0	-0.00210709	0.0479534	0.00101662	0.00541089	0.00534544
0	0	0	0	0	0	0	0	0	0	0	0	0	0	0	0	0	0	0	0	0	0	0	0	0	0	0	0	0	0	0	0	0	0	0.0838727	0	0	0.0323022	0	0	0	0.0526482	0	-0.00621866	-0.0124852	0.043028	0.0504038	0.100514	0.00172839	0.00702852
0	0	0	0	0	0	0	0	0	0	0	0	0	0	0	0	0	0	0	0	0	0	0	0	0	0	-0.0160539	0.0238959	0	0	0	0	-0.0024134	-0.0183405	0.0218733	0	-0.0178694	0.0129105	-0.00945937	-0.0599143	0.0189107	-0.0147163	0.000109469	0	0	-0.00269556	0.0314357	-0.0279948	0	0.00512939
0	0	0	0	0	0	0	0	0	0	0	0	0	0	0	0	0	0	0	0	0	0	0	0	0	-0.00475812	0.00793432	-0.0142558	0	0	0	-0.0151876	0.00450792	0.000755785	0.0118123	0.013153	0.027023	0	-0.0100121	-0.00148436	0	0	0.00225002	0	0	0	0.073469	0	0.0135571	0
0	0	0	0	0	0	0	0	0	0	0	0	0	0	0	0	0	0	0	0	0	0	0	0	0	-0.0132921	0.0242674	-0.0161473	0	0	0	0	-0.0235602	-0.0112345	0.067596	0	-0.0167522	0	0.00139846	-0.0373541	-0.0213616	0.0209438	0.0019006	0	0	0	0.075073	0.00337656	0	0
0	0	0	0	0	0	0	0	0	0	0	0	0	0	0	0	0	0	0	0	0	0	0	0	0	-0.0273232	0.0137472	-0.00629951	0	0	0	0	-0.0158366	0	0	0	0.012387	0	0	-0.0160612	0	0	0	0	0	0	0	0	0	0
0	0	0	0	0	0	0	0	0	0	0	0	0	0	0	0	0	0	0	0	0	0	0	0	0	0.0829281	0.00156732	-0.0190481	-0.0215213	0	0	-0.0243233	0.0393052	-0.0205771	0.0349972	-0.00153714	0	0	0	0.00627821	0	0	0	0	0	0	0	0	0	0
0	0	0	0	0	0	0	0	0	0	0	0	0	0	0	0	0	0	0	0	0	0	0	0	0	0.0585829	0.196496	-0.0839319	-0.0478121	0	0	0	-0.0712824	0.127663	0.0197662	0	0	0	0	0	0	0	0	0	0	0	0	0	0	0
0.0375529	-0.015332	0.00574235	0.00499142	-0.028325	-0.00386497	-0.00245848	0.0709553	0.00672481	-0.0402198	0.00427768	-0.042435	-0.0137071	0	0.000217535	0	0	-0.00766137	-0.0138504	0	0	0	-0.0020129	0.00621049	0	-0.00489174	0	0	0	0	0	0	0	0	0	0	0	0	0	0	0	0	0	0	0	0	0	0	0	0
0.197591	-0.00774463	-0.0115176	-0.0037511	-0.00641733	-0.000702829	0.0257016	-0.0413176	0.00323631	0.0355395	0.000504393	-0.0363137	0.054013	0.0115716	-0.00459065	0	0	0.00952821	-0.0153414	0	-0.0136401	0	0.00777009	-0.00758836	0	0	0	0	0	0	0	0	0	0	0	0	0	0	0	0	0	0	0	0	0	0	0	0	0	0
0.075904	-0.0129121	-0.0329241	0.00684506	0.0163206	-0.00116272	-0.00398582	0.0193116	0.0176678	-0.00481978	0.00210577	-0.0511068	-0.0278993	0	-0.00777434	0	0	0.0112384	0	0	0	0	0.0208933	-0.0214385	0	0.00760261	-0.00889329	0.0241326	0	0	0	0	-0.000252123	0	0	0	0	0	0	0	0	0	0	0	-0.0138213	0	0.0102115	0	0	0
0.093208	-0.0306552	0.143338	-0.10143	-0.0342931	0.25457	0.0282592	0.108864	-0.0659422	0.158719	0.00335781	0.0564524	-0.0407252	0.0173231	0.00359824	0.00504807	0	-0.0380781	0	0	0.0290998	0	-0.0181368	-0.0640012	0	0	0	0	0	0	0	0	0	0	0	0	0	0	0	0	0	0	0	0.00840701	-0.00636209	0	0	0	0	0
0.0329858	0	-0.0143991	0	0	-0.0812216	0	0.328543	0	0.104731	-0.0229892	-0.0650181	-0.00633439	0	0	0	0	0	0	0	0	0	0.0682979	0.0540669	0	-0.0158705	0	0.0175082	0	0	0	0	0	0	0	0	0	0	0	0	0	0	0	0.00272121	0.0181866	0	0	0	0	0
0.0122612	-0.0344642	-0.013849	0	0	0.00350851	0	-0.067129	0	0.130322	0	0.202484	0.0754355	0	0	0	0	0	0	0	0	0	-0.0378762	0.0112515	0	0	0	0	0	0	0	0	0	0	0	0	0	0	0	0	0	0	0	-0.00346757	0.00498556	0	0	0	0	0
-0.016808	0	0	0	0	0	0	-0.0346302	0	0.0665101	0	0.100701	0	0	0	0	0	0	0	0	0	0	-0.035446	-0.0841227	0	0	0	0	0	0	0	0	0	0	0	0	0	0	0	0	0	0	0	-0.00523427	0.00122849	0	0	0	0	0
-0.0186693	-0.0546635	-0.0164517	0	0	-0.01783	0	-0.0177761	0	0.144652	0.0330964	0.0922683	0.0252262	0	0	0.00243883	0	0	0	-0.00895679	-0.00371457	-0.0328658	0.133544	0.000146998	0	0	0	0	0	0	0	0	0	0	0	0	0	0	0	0	0	0	0	0.00742002	-0.00327155	0.00617693	0	0	0	0
0	0	0	0	0	0	0	-0.0311383	0	-0.00713834	0	0.0196584	0	0	0	0	0	0	0	0	0	0	0.022713	-0.029589	0	0	0	0	0	0	0	0	0.000524797	0	0	0	0	0	0	0	0	0	0	0.00971468	-0.00740107	0.00846988	0	0	0	0
0	0	0	0	0	0	0	0	0	0.0954862	0	0	0	0	0	0	0	0	0	0	0	0	0	0	0	0	0	0.0257063	0	0	0	0	-0.0204341	0	0	0	0	0	0	0	0	0	0	0.00330207	-0.0113516	0.0114072	0	0	0	0
0	0	0	0	0	0	0	0	0	0.0287062	0	0	0	0	0	0	0	0	0	0	0	0	0	0	0	-0.00707616	-0.0260255	-0.00156084	0	0	0	0	-0.0216986	0	-0.00500488	0	0.0147909	0	0	0	0	0	0	0.00339933	-0.00796656	0.00411822	0	0.0119424	0	0
-0.000378806	0	0	0	0	0	0	-0.0100067	0	0.00164232	0	0.0189187	0	0	0	0	0	0	0	0	0	0	-0.00204711	-0.028217	-0.000440703	0	0	0	0	0	0	0.00649974	-0.0137806	0	0	-0.00714065	0	0	0	-0.0133679	0	0	0	0.00458387	-0.00117465	-0.000899841	0	0	0.00176738	0.0157015
0	0	0	0	0	0	0	0.0468495	0	0.109247	0	0	0	0	0	0	0	0	0	0	0	0	0	0	-0.00140276	0	0	0.0110013	0	0	0	-0.00430818	0.0139646	0	0.0239785	-0.00725338	0.00925561	0	-0.0285542	-0.00876808	0	0.00178723	0.0126767	-0.00130828	0.00210148	-0.00774097	0.00530096	0.0152616	-0.00837031	0.000569266
0	0	0	0	0	0	0	0	0	0	0	0	0	0	0	0	0	0	0	0	0	0	0	0	0	0	-0.0300236	0.00336948	0	0	0	0	0	-0.0068122	-0.00190413	0	0	-0.00621476	0	0	0.0052831	-0.00196922	0.00235526	0	-0.00117213	-0.000409951	0.0356267	0.00314733	0	-0.00669307
0	0	0	0	0	0	0	0	0	0	0	0	0	0	0	0	0	0	0	0	0	0	0	0	0	-0.00343702	0.0645687	0.120375	-0.0266319	0	0	0	-0.00417814	-0.0191377	0.0531659	0	0.00566413	0	0	0	-0.00014249	-0.0017725	0.00559518	0	0	0	0.0347253	0	0	0
0	0	0	0	0	0	0	0	0	0	0	0	0	0	0	0	0	0	0	0	0	0	0	0	0	0	-0.00277159	-0.0553308	0	0	0	0	0	0.00304503	0.00198381	0	0	0	0	0	0	0.00552177	0	0	0	0	0.0353819	0	0	0
0	0	0	0	0	0	0	0	0	0	0	0	0	0	0	0	0	0	0	0	0	0	0	0	0	0	-0.0362372	0.241495	0	0	0	0	-0.0901149	-0.0139161	-0.0249821	0	0	0	0	0	0	0	0	0	0	0	0	0	0	0
0	0	0	0	0	0	0	0	0	0	0	0	0	0	0	0	0	0	0	0	0	0	0	0	0	-0.0173387	-0.029632	0.119832	0	0	0	0	-0.036226	0.0135801	0.0035817	0	0	0	0	0	0	0	0	0	0	0.00553578	0.007351	0.0131829	0	0
0	0	0	0	0	0	0	0	0	-0.00193889	0	0	0	0	0	0	0	0	0	0	0	0	0	0	0.00331063	-0.0125072	-0.0132392	0.0876938	0	0	0	-0.018631	-0.0209035	0.0433232	0.156431	0.0227423	-0.0240854	-0.0260595	-0.0115715	0.0130251	0.0622748	0.0669779	-0.0179809	0.00956338	0.00233721	0.00534824	0.00284255	-0.000354728	0	0
0	0	0	0	0	0	0	0	0	0	0	0	0	0	0	0	0	0	0	0	0	0	0	0	-0.00734114	0	0	0	0	0.020362	0.00892701	-0.0059862	0.00988649	0	0	-0.0256645	0	0.0109674	-0.0253571	-0.0248216	0	-0.0340589	0.0266067	0.00786722	0.00555296	-0.00362544	0	-0.00113729	0.00167074	0
0	0	0	0	0	0	0	0	0	0	0	0	0	0	0	0	0	0	0	0	0	0	0	0	-0.00748669	0	0	0.0210889	0	-0.0154976	-0.00690633	-0.00120784	-0.00619659	0	0.0345834	-0.00339589	0.00661643	0.00240453	-0.00195061	-0.0157843	0	0.018595	-0.00451737	0.0129565	0.00307685	-0.000760905	0.00779979	-0.0064277	-0.00523211	-0.000674767
0	0	0	0	0	0	0	0	0	0	0	0	0	0	0	0	0	0	0	0	0	0	0	0	0.00632521	0	0	0	0	-0.0111911	-0.0232148	-0.0137602	0	0	0	0	0.00194561	0.17744	-0.0289173	-0.00672904	0	0.138231	-0.00582927	0	-0.00877616	0.0152152	0	0	0	0
0	0	0	0	0	0	0	0.0250064	0	0.0372031	0	0	0	0	0	0	0	0	0	0	0	0	0	0	0	0.0485189	0.0114809	-0.0350074	0.00135672	0	0	-0.00497843	0.0109129	-0.00273975	0.0175019	-0.0238153	0	0	0	-1.92418e-05	0	0	0	0	0	0	0	0	0	0
0	0	0	0	0	0	0	0	0	-0.0546598	0	0	0	0	0	0	0	0	0	0	0	0	0	0	0	0.00600662	-0.016158	0.0155371	0	0	0	0	-0.0118181	0.00348752	0.00800546	0.0470115	0.0242313	0	0	0.00134953	-0.00883237	0	0	0	0	0	0.00739109	0	0	0
0	0	0	0	0	0	0	0	0	0	0	0	0	0	0	0	0	0	0	0	0	0	0	0	0	0.00663863	0	-0.0271491	0	0	0	0	-0.0275458	0	0.0477609	0.146707	0	0	0	-0.0160901	0	0	0	0	0	0	0	0	0	0
0	0	0	0	0	0	0	0	0	0	0	0	0	0	0	0	0	0	0	0	0	0	0	0	0	-0.012718	0.0200356	-0.0336401	0	0	0	0.00729213	-0.00578255	0	-0.0198415	0.0289257	0	0	0	0.00970891	0	0	0	0	0	0	0	0	0	0
0	0	0	0	0	0	0	0	0	0	0	0	0	0	0	0	0	0	0	0	0	0	0	0	0	0	0	-0.024513	0	0	0	0	0	-0.0349948	0.0347202	0	0	-0.0211298	0	0	-0.0149063	0.0586386	0	0.000558636	-0.00949914	0.0280138	-0.0378388	0.0152412	0.0758837	0.0569457
0	0	0	0	0	0	0	0	0	0	0	0	0	0	0	0	0	0	0	0	0	0	0	0	0	0	0	0	0	0	0	0	0	0	0	0	0	0	0	0	0	0	0	-0.0230123	-0.0576734	0.000414897	-0.041292	-0.00797824	0.157823	-0.0315623
0	0	0	0	0	0	0	0	0	0	0	0	0	0	0	0	0	0	0	0	0	0	0	0	0	0	-0.011013	0.0310962	0	0	0	0	0	-0.0242232	0.000735651	0	0	0	0	0	0	-0.000520262	0	0.000919432	0.00123324	-0.0146348	0.00526383	-0.00349267	-0.0194013	-0.00108556
0.0119235	0.00456781	-0.00856443	-0.0103238	0.0161218	0.000186247	0.0124773	0.00833364	-0.00290498	-0.00458955	-0.0130802	-0.000924067	0.00134088	0.000752254	-0.00136949	0	0	0.00485049	-0.00970081	-0.0120548	0.0202966	0	0.0126478	-0.0212579	0	0	0	-0.0234021	0	0	0	-0.0165352	0.00953037	-0.00953043	0.0118333	0.00284107	0.00111682	0	-0.00504473	-0.0126674	-0.00943839	-0.00180606	-0.00553568	0	-0.0118488	0.0155013	0.0699446	-0.000911592	-0.00303847	-0.0058925
-0.00343605	0.00284488	-0.0104147	-0.0147095	0.0157967	0.00602161	0.000667244	-0.0190133	-0.00969985	0.0132341	-0.00613173	0.022873	0.0151242	-0.00574753	0.000398811	0	0	0.014306	-0.00767497	0	0.0324207	-0.0234471	-0.0121899	-0.0245472	0	0	-0.0124232	0.0140566	-0.00923589	0	0	0	0.00578952	-0.00342381	0.00279644	0	-0.007791	-0.00033797	-0.021193	-0.0388503	-0.00292262	0.0145341	-0.0118151	0.138479	0.0020883	0.0639011	0.0470865	0.0162604	0.0467484	0.00998072
0	0	0	0	0	0	0	0	0	0	0	0	0	0	0	0	0	0	0	0	0	0	0	0	0	0	0	0	0	0	0	0	0	0	0	0	0	0	0	0	0	0	0	0	0.00630035	0	-0.0137315	-0.0194002	0.0154879	0.00628048
0	0	0	0	0	0	0	0	0	0	0	0	0	0	0	0	0	0	0	0	0	0	0	0	0	0	0	0	0	0	0	-0.0391721	-0.0185377	0	0	-0.0120652	0	0	0	-0.0223228	0	0	0	0	-0.00245637	0	0.0576123	0.00224128	-0.0224451	-0.025151
0	0	0	0	0	0	0	0	0	0	0	0	0	0	0	0	0	0	0	0	0	0	0	0	0	0	0.00136659	-0.00309281	0	0	0	-0.00675502	0.0187033	0	0	-0.00482581	0.0174738	0	-0.000609553	-0.011533	0	0	-0.0176018	0	0.0112455	0	0.0487343	0.00146556	-0.0133627	-0.029171
0	0	0	0	0	0	0	0	0	0	0	0	0	0	0	0	0	0	0	0	0	0	0	0	0	0	-0.0177774	0.01608	0	0	0	-0.0244136	0.0118454	0	-0.000541666	0.0205404	0.00782462	0	0.00758528	0.0146343	0	0	0	0	-0.0318206	0	-0.00363409	-0.011033	0.000425574	0.00868234
0	0	0	0	0	0	0	0	0	0	0	0	0	0	0	0	0	0	0	0	0	0	0	0	0.0986273	0	0	0	0	0.0437601	-0.00541899	-0.0248843	0	0	0	0	0	-0.00406317	-0.0477757	0	0	0.000676986	-0.00323102	0	0	0	0	0	0	0
0	0	0	0	0	0	0	0	0	0	0	0	0	0	0	0	0	0	0	0	0	0	0	0	-0.00311661	0	0	0	0	0.0988132	-0.0113053	-0.0179264	0	0	0	0	0	-0.000954148	-0.0161317	0	0	-0.000163271	0	0	0	0	0	0	0	0
0	0	0	0	0	0	0	0	0	0	0	0	0	0	0	0	0	0	0	0	0	0	0	0	0.00907456	0	0	0	0	0.0248551	0.0187176	-0.0103397	0	0	0	0	0	0.0543967	0.00372856	0.000814146	0	0.0142228	0	0.014152	0.0259486	-0.00569512	0	0	0.0133935	0
0	0	0	0	0	0	0	0	0	0	0	0	0	0	0	0.0019287	0	0	0	0	0	0	0	0	0.089206	0	0	0	0	0.0448919	-0.0283622	0.00977833	0	0	0	0	0	0.0301275	-0.0131343	0.00498958	0	0.0918579	0	0	0	0	0	0	0	0
0	0	0	0	0	0	0	0	0	0	0	0	0	0	0	0	0	0	0	0	0	0	0	0	0.00406677	0	0	0	0	-0.0173397	-0.0270261	0.052876	0.0238836	0	0	0	0	0.0190691	-0.0280753	0.011742	0	-0.0540804	0	0	0	0	0	0	0	0
0	0	0	0	0	0	0	0	0	0	0	0	0	0	0	0	0	0	0	0	0	0	0	0	-0.0317393	-0.0176377	0	0	0	0.00169784	-0.0326617	0.0942763	-0.0243101	0	-0.00969308	0.00664499	0.0346462	0.0277314	0.0311368	0.0550737	0.00460272	0.0116653	-0.00891425	0	0	0	-0.0377164	0	0	0
0.0104252	0	0	0	0	0	0	0.0134255	0	-0.0142316	0	0	0	0	0	0	0	0	0	0	0	0	0	0	0	0	0	-0.00136522	0	0	0	0	0.00978561	-0.00809362	-0.0127842	0.0168331	7.71883e-05	0	0	0.0121999	0	0	0	0	-0.000997309	0	0	0	-0.00194979	-4.71632e-05
0	0	0	0	0	0	0	-0.00796922	0	0.0123438	0	0	0	0	0	0	0	0	0	0	0	0	0	0	0	0	0	0	0	0	0	0	-0.00632209	0	0	0.0144973	-0.0015031	0	0	-0.00232964	0	0	0	0	0	0	0	0	0	0
0.0129909	0	0	0	0	0	0	0.00624612	0	-0.0114361	0	0	0	0	0	0	0	0	0	0	0	0	0	0	0	0	-0.00378594	0.0209115	0	0	0	0	-0.0167479	0	0	0.0103551	0	0	0	-0.00394207	0	0	0	0	0	0	0	0	0	0
0	0.0216503	0.00342511	-0.0266155	0.00920818	0.0126371	0.00201783	-0.0512701	0	0.00883063	0	0	0.0111444	0	-0.0288399	0	0	0.0040962	0.00403713	0	0	0	0	0	0	0	0	0	0	0	0	0	0	0	0	0	0	0	0	0	0	0	0	0	0	0	0	0	0	0
0	0	0	0	0	0	0	0	0	0	0	0	0	0	0	0	0	0	0	0	0	0	0	0	0	0	0	0	0	0	0	0	0	0	0	0	0	0	0	0	0	0	0	0	0.0159716	0	0.00253815	0	0	0
0	0	0	0	0	0	0	0	0	0	0	0	0	0	0	0	0	0	0	0	0	0	0	0	0	0	0	-0.0165929	0	0	0	0	0	0	0	0	0	0	0	7.42612e-05	0	0	0	0	-0.0191299	0	-0.0247552	-0.0234816	0.00577711	0.00184392
0	0.0087477	-0.00410215	-0.0179571	0.00851016	0	0.00211471	0.00153995	0	-0.00833652	0	0	0.0125002	0	0.00108293	0	0	-0.00297911	-0.018939	0	0	0	0	0	0	0	0	0	0	0	0	0	0.000517539	0	0	0	0	0	0	0	0	0	0	0	0	0	0	0	0	0
0	0	0	0	0	0	0	0	0	0	0	0	0	0	0	0.00491705	0	0	0	0	0	0	0	0	-0.0346192	0	0	0	0	-0.0116479	0	-0.030964	0	0	0	0	0	0	0	0	0	0	0	0	0	0	0	0	0	0
0	0	0	0	0	0	0	0	0	0	0	0	0	0	0	0	0	0	0	0	0	0	0	0	0	0	0	0	0	0	0	0	0	0	0	0	0	0	0	0	0	0	0	0	0	0	0	0	0	0
0	0	0	0	0	0	0	0	0	0	0	0	0	0	0	0	0	0.000470403	0	0	0	0	0	0	0	0	0	0	0	0	0	0	0	0	0	0	0	0	0	0	0	0	0	0	0	0	0	0	0	0
0	-0.00135235	-0.00372163	0.00523792	-0.0101529	0	0.00249615	-0.0064509	0	0	0	0	0.00488718	0	-0.00566871	0	0	-0.00953355	0.00430192	0	0	0	0	0	0	0	0	0	0	0	0	0	0	0	0	0	0	0	0	0	0	0	0	0	0	0	0	0	0	0
0	0	0	0	0	0	0	0	0	0	0	0	0	0	0	0	0	0	0	0	0	0	0	0	0	0	0	0	0	0	0	0	0	0	0	0	0	0	0	0	0	0	0	0	0	0	0	0	0	0
0.00666535	-0.000489853	0.00375918	-0.00129979	-0.00320403	-0.0157957	-0.0110004	0.00151116	0	-0.00249202	0	0	0.00995931	0	-0.00727718	0	0	0.00291028	-0.00323015	0	0	0	0	0	0.00428129	0	0	0	0	0	0	0	-0.00754418	0	0	-0.00422635	0	0	0	0	0	0	0	0	0	0	0	0	0	0
-0.00459041	-0.000288881	-0.00666854	-0.00895475	0.0036803	-0.00104956	-0.00496949	0.0259932	0.0205867	0.000469606	-0.00664955	0.00314374	-0.00458096	0.00931738	0.000754767	-0.0006795	-0.00243431	0.00472108	0.0106572	0.00696652	-0.00316441	0	0.00163386	-0.012072	0	0	0	0	0	0	0	0	0	0	0	0	0	0	0	0	0	0	0	0	0	0	0	0	-0.0120872	0
-0.00606021	-0.00920711	-0.00903079	0.00414403	0.00537543	-0.00183699	0.00221124	-0.00520421	0.00874173	-0.000151733	0.00247067	0.00804726	-0.011038	-0.00795751	-0.00145736	0.00171062	-0.00676543	-0.00904047	0.0191347	-0.0107109	-0.000776297	0	-0.0172869	0.0351028	0	0	0	0	0	0	0	0	0	0	0	0	0	0	0	0	0	0	0	0	0	0	0	0	0	0
-0.00652599	-0.0120522	-0.00194179	0.0065232	0.0029093	-0.00854474	0.00756452	-0.00918127	0	-0.00437355	0	0	-0.002069	-0.0144116	0.015168	0.0252561	-0.00298961	-0.0100072	0.00241093	-0.0100229	-0.0187422	0.0240588	-0.00632491	-0.00187047	0	0	0	0	0	0	0	0	0	0	0	0	0	0	0	0	0	0	0	0	0	0	0	0	0	0
-0.00322228	-0.00545765	0.00408916	0.00709717	0.0145664	0.000104365	-0.0124593	0.00802419	-0.00556928	0.0059229	-0.0123915	0.0180994	0.00439006	0.00642346	0.00693183	0	0	0.00623192	-0.00443362	0	-0.0180054	0	0.00591958	0.00273998	0	0	0	0	0	0	0	0	0	0	0	0	0	0	0	0	0	0	0	0	0	0	0	0	0.0168503	0
-0.0143165	-0.00453661	0.00863607	0.00242184	0.0116652	-0.0159364	0.0119607	0.00718369	-0.00222824	-0.0347794	0.00192366	0.00455371	-0.00358142	-0.00307703	0.00268375	0.00180009	0.0111165	-0.0102004	-0.00366647	0.00402377	-0.014692	0	-0.0140917	0.0198296	0	0	0	0	0	0	0	0	0	0	0	0	0	0	0	0	0	0	0	0	0	0	0	0	0	0
0.000350741	-0.00543074	0.000854374	0.00591667	-0.000468047	-0.0149352	-0.0246946	0.0241793	0.019527	-0.00979405	-0.0126118	0	0.00296378	-0.00856194	-0.0203413	0	0	0.00963375	0.0175217	0	0	0	-0.00201026	0	0	0	0	0	0	0	0	0	0	0	0	0	0	0	0	0	0	0	0	0	0	0	0	0	0	0
0.00396385	-0.00101223	-0.00892823	-0.00322113	0.0146656	-0.00405004	-0.00303674	-0.000541061	-0.00130329	0.0062851	0.00238759	0.0225606	0.0120876	0.00178117	-0.00451234	0	0	0.00130897	-0.00567437	0	0.00609321	0	0.000883128	-0.00553734	0	0	0	0	0	0	0	0	0	0	0	0	0	0	0	0	0	0	0	0.0933815	0.0414706	-0.0075768	0	0	0.0756201	-0.0294863
-0.0549749	0	0	0	0	-0.0344123	0	0.0577665	0	0.0250578	0	-0.0115244	0	0	0	0	0	0	0	0	0	0	-0.0368238	0	0	-0.00131517	-0.0200485	-0.00122618	0	0	0	0	-0.0271651	0	0.011868	0	0	0	0	0	0	0	0	0.00341399	0.0031698	0	0.00619845	0	0	0
0	0	0	0	0	0	0	0.00732653	0	-0.0563234	0	0	0	0	0	0	0	0	0	0	0	0	0	0.0315396	0	0	0	0	0	0	0	0	0.00339627	0	0	0	0	0	0	0	0	0	0	-0.00625358	-0.00455143	0.0123409	0	0	0	0
0	0	0	0	0	0	0	0	0	0	0	0	0	0	0	0	0	0	0	0	0	0	0	0	0	0.0035219	-0.0184708	0.0465719	0	0	0	0	0	0	0.00443663	0	0	0	0	0	0	0	0	-0.0033274	-0.00574605	-0.00408205	-0.0203723	-0.0100964	-0.00110067	0.00749567
0	0	0	0	0	0	0	0	0	-0.0605901	0	0	0	0	0	0	0	0	0	0	0	0	0	0	0	0.00178532	0.000517351	-0.0105517	0	0	0	0	-0.00210704	0	-0.0206244	0	0	0	0	0	0	0	0	-0.00157361	-0.0066851	0.00245385	0	0	0	0
0	0	0	0	0	0	0	0	0	0	0	0	0	0	0	0	0	0	0	0	0	0	0	0	0	0.00417047	0.00386143	0.0186063	0	0	0	0	0	0	0.00635991	0	0	0	0	0	0	0	0	0	0	0	0.00890941	0	0	0
0	0	0	0	0	0	0	0	0	0	0	0	0	0	0	0	0	0	0	0	0	0	0	0	0	-0.00573644	-0.0289778	0.0318676	0	0	0	0	-0.010103	0	0.0131398	0	0	0	0	0	0	0	0	0	0	0	0	0	0	0
0	0	0	0	0	0	0	0	0	-0.0378451	0	0	0	0	0	0	0	0	0	0	0	0	0	0	0	0.00945622	0	0	0	0	0	0	0.00364811	-0.0101905	-0.0114189	0.042139	0.00836772	-0.00979622	-0.0143399	0.0544506	-0.028148	-0.00793049	0.0286363	0	0	0	0.0223733	0	0	0
0	0	0	0	0	0	0	0	0	0	0	0	0	0	0	0	0	0	0	0	0	0	0	0	0	0	0	0	0	0	0	0	0.00118225	0	0.0060371	0	0.006927	0	0	0	0	0	0	0	-0.00921773	0	0	0	0.00841891	0.0113836
0.0194921	0	0	0	0	0	0	0.00146807	0	-0.0221513	0	0	0	0	0	0	0	0	0	0	0	0	0	0	0	0	0	0.00942436	0	0	0	0	0.0132439	-0.00989362	0.00142424	0.0175173	-0.0075938	0	0	-0.0174156	0	0	0	0	0.0213729	0	0	0	-0.00332515	0
0	0	0	0	0	0	0	0	0	0	0	0	0	0	0	0	0	0	0	0	0	0	0	0	0	-0.0175253	-0.00197849	-0.0127624	0	0	0	0.00696222	0.00484635	0	0	0.034065	0	0	0.00373069	0.00296207	0	0	0	0	0	0	0.0272408	0	0.0223673	0
0.00727016	0	0	0	0	0	0	-0.00861656	0	-0.007666	0	0	0	0	0	0	0	0	0	0	0	0	0	0	0	0	-0.00188106	-0.000330631	0	0	0	0	0.00415698	-0.00422057	0.00305161	-0.0126765	0.00540102	0	0	-0.000572006	0	0	0	0	-0.00903775	0	0	0	0.0034694	0.00538888
0	0	0	0	0	0	0	0	0	0	0	0	0	0	0	0	0	0	0	0	0	0	0	0	0	0	0	0.00495596	0	0	0	0	0	0	0	0	0	0	0	0	0	0	0	0	0	0	0	0	0	0
0	0	0	0	0	0	0	0	0	0	0	0	0	0	0	0.0100091	0	0	0	0	0	0	0	0	-0.0156807	0	0	0	0	0	0.0210937	0.00775977	0	0	0	0	0	0	0.0013443	-0.0210447	0	0	0	0	0	0	0	0	0	0
-0.00044068	-0.00590262	0.00823925	0.00602377	-0.000385403	-0.0153743	-0.0236654	0.00105297	0.00735717	-0.0146621	-0.00612742	0.0165866	0	0	-0.00568684	0	0	0.00908214	0	0	-0.0286363	0	0.00220789	0.0201195	0	0.00679669	0	0	0	0	0	0	0	0	0	0	0	0	0	0	0	0	0	0	0	0	0.00988079	0	0.00134603	0
0.0152708	0	0	0.010595	0.00587773	-0.0330795	-0.0160534	-0.0145094	0.0194059	-0.0378855	-0.0116301	0.0380725	0	0	0	0	0	0	0	0	0	0	0.0062319	0.0248725	0	0.0175717	-0.0124173	0.0157701	0	0	0	0	0	0	0	0	0	0	0	0	0	0	0	0	0	0	-0.0111852	0	0.00781914	0
0	0	0	0	0	0	0	-0.00876104	0	0	0	0	0	0	0	0	0	0	0	0	0	0	0	0	0	0.00920527	0.000721929	-0.0105739	0	0	0	0	-0.0132227	0.00640048	-0.0130578	0	0	0	0	0	0	0	0	-0.010537	-0.0125901	0	0	0	0.0280173	0
0	0	0	0	0	0	0	0	0	0	0	0	0	0	0	0	0	0	0	0	0	0	0	0	0	0.0243307	-0.0137606	0.00966573	0	0	0	0	-0.0110344	0	-0.0104208	0	0	0	0	0	0	0	0	0.00521437	-0.0030433	0	0.00321947	0	0.0129439	0
0	0	0	0	0	0	0	0	0	0	0	0	0	0	0	0	0	0	0	0	0	0	0	0	0	0.00781022	0.00303376	-0.0129082	0	0	0	0	-0.00705507	0	-0.00765262	0	0	0	0	0	0	0	0	0	0	0	0	0	0	0
0.00693613	0	0	0	0	0	0	0.0142639	0	0.00433136	0	0	0	0	0	0	0	0	0	0	0	0	0	0	0	0.00685495	0.0190261	-0.0122659	0	0	0	0	-0.0168085	0.0103687	-0.0050897	0.00725135	-0.00907176	0	0	0.0109979	0.0242491	0	0	0	0	0	0	0	0	0
0.0169598	-0.00472811	0	0.0146757	0.00409096	0	-0.0177368	0.00563601	0	0.016815	0	0	0	0	-0.00356156	0	0	-0.00312022	-0.000396683	0	0	0	0	0	0	0	0	-0.000907656	0	0	0	0	-0.0100918	0.00678563	-0.00430804	0.00326861	-0.00166597	0	0	0.00148955	0.0114809	-0.00113603	0.000243413	0	-0.00732187	0	0	0.00273297	0.00558193	0.0032211
0	0	0	0.0174524	0	0	-0.00975992	0.000891284	0	-0.000329225	0	0	0	0	0	0	0	-0.00780434	0	0	0	0	0	0	0	0	0	0	0	0	0	0	-0.00836707	0	0	0.00715668	-0.00163506	0	0	0.0141289	0	0	0	0	0	0	0	0	-0.00126866	0
0	0	0	0	0	0	0	0.0279611	0	-0.00300312	0	0	0	0	0	0	0	0	0	0	0	0	0	0	0	0	0	0	0	0	0	0	0.00347707	0	0	0.0226548	0	0	0	0.0253322	0	0	0	0	0	0	0	0	0	0
0	0	0	0	0	0	0	0	0	0	0	0	0	0	0	0.00276382	0	0	0	0	0	0	0	0	-0.00787677	0	0	0	0	-0.0089629	0.014067	-0.00278296	0	0	0	0	0	-0.00424595	0	0	0	0	0	0	0	0	0	0	0	0
0	0	0	0	0	0	0	-0.0248234	0	-0.00771012	0	0	-0.00220318	0	0	0.0050705	-0.0154933	0	0	-0.0402586	0	0.0378835	-0.0304052	0.0843155	-0.00470592	0	0	0	0	0	0	0	0	0	0	0	0	0	0	0	0	0	0	-0.0103666	-0.0148179	-0.00498406	0	0	0	0
0.0076777	0	0	0	0	0	0	-0.0286258	0	-0.0328201	0	-0.0288371	-0.00730511	0	0	-0.00300894	-0.00130298	0	0	-0.0156003	0	-0.00417633	0.0220122	0.0454194	-0.00494691	0	0	0	0	0	0	0.0160009	0	0	0	0	0	0	0	0	0	0	0	0.00133669	-0.00179989	-0.005936	0	0	-0.00994322	0
0	0	0	0	0	0	0	0	0	-0.0295272	0	0	0	0	0	0	0	0	0	0	0	0	0	0	-0.00121655	0	0	0	0	0	0	0.0166508	0	0	0	0	0	0	0	-0.0298624	0	0	0	0.0126316	-0.00150393	0.00188438	0	0	0.0199041	0
0	0	0	0	0	0	0	0	0	0	0	0	0	0	0	-0.00617704	0	0	0	0	0	0	0	0	0	0	0	0	0	0	0	0	0	0	0	0	0	0	0	0	0	0	0	0.00498678	-0.0127744	0	0	0	0.00104857	0
0	0	0	0	0	0	0	0	0	0	0	0	0	0	0	-0.00521149	0	0	0	0	0	0	0	0	0.00181119	0	-0.00124858	-0.0120443	0	-0.00310391	0.0146301	0.0097192	0.00785074	0	-0.0141664	0	-0.0171578	-0.00455602	0.0137954	0.0034169	-0.00284111	-0.00928677	-0.0101729	0	0	0	0	0	0	0
0	0	0	0	0	0	0	0.00254775	0	0	0	0	0	0	0	0	0	0	0	0	0	0	0	0	0	0.0102717	0.00375661	-0.00939733	0	0	0	0	0.00299761	0	-0.0064241	0	0	0	0	0	0	0	0	-0.0184352	0.00140273	0	0	0	0	0
0.000961352	0	0	0	0	0	0	0.00409131	0	-0.0240076	0	0	0	0	0	0	0	0	0	0	0	0	0	0.0217089	0	0.0079904	-0.00102294	-0.000913349	0	0	0	0	-0.0105218	0.00882741	-0.00146176	0.0136821	0	0	0	0	0	0	0	-0.00745427	-0.00837941	0.00128203	0	0	0.00419804	0
0	0	0	0	0	0	0	0	0	0	0	0	0	0	0	0	0	0	0	0	0	0	0	0	0	0	0	0	0	0	0	0	0.0031887	0	0	0.000361304	0	0	0	-0.0073473	0	0	0	0	0	0	0	0	0	0
0	0	0	0	0	0	0	0	0	0	0	0	0	0	0	0	0	0	0	0	0	0	0	0	0	0	0	0	0	0	0	0	0.0065615	0	0	0.0216529	0	0	0	0.0237271	0	0	0	0	0	0	0	0	0	0
0	0	0	0	0	0	0	0	0	0	0	0	0	0	0	0	0	0	0	0	0	0	0	0	0	0	0	0	0	0	0	0	0.0189155	0	0	-0.0194458	0	0	0	-0.001838	0	0	0	0	0	0	0	0	0	0
0	0	0	0	0	0	0	0	0	0	0	0	0	0	0	-0.00286277	0	0	0	0	0	0	-0.0291618	0.0277157	0	0	0	0	0	0	0	0	0	0	0	0	0	0	0	0	0	0	0	0.000439301	0.00857808	2.03036e-05	0	0	0	0
0	0	0	0	0	0	0	0	0	0	0	0	-0.0178648	0	0	-0.00383405	0.000144102	0	0	0	0	0	0	0.0298236	0.00925882	0	0	0	0	0	0	0	0	0	0	0	0	0	0	0	0	0	0	0.00174503	-0.00773988	0	0	0	0	0
0	0	0	0	0	0	0	0	0	0	0	0	0	0	0	-0.00393107	0	0	0	0	0	0	0	0	0	0	0	0	0	0	0	0	0	0	0	0	0	0	0	0	0	0	0	0	-0.0143878	0	0	0	0	0
0	0	0	0	0	0	0	0	0	0	0	0	0	0	0	-0.00569224	0	0	0	0	0	0	0	0	0	0	0	0	0	0.00907848	0	0	0	0	0	0	0	0.0116679	0	0	0	-0.0127809	0	0	0	0	0	0	0	0
0	0	0	0	0	0	0	0	0	0	0	0	0	0	0	-0.00247924	0	0	0	0	0	0	0	0	0	0	0	0	0	-0.032763	0.0146289	0	0	0	0	0	0	0	-0.00430615	0	0	0	0	0	0	0	0	0	0	0
0	0	0	0	0	0	0	0	0	0	0	0	0	0	0	-0.00687618	0	0	0	0	0	0	0	0	0.0161067	0	0	0	0	0	0	0	0	0	0	0	0	0	0	0	0	0	0	0.00682777	-0.000379406	0.00807175	0	0	0	0
0	0	0	0	0	0	0	0	0	0	0	0	0	0	0	0	0	0	0	0	0	0	0	0	0.00540635	0	0	0	0	0	0	0.00332692	0	0	0	0	0	0	0	0	0	0	0	0	0.0144568	0	0	0	0	0
0	0	0	0	0	0	-0.00275215	0	0	0	0	0	0	0	0	0	0	0	0	0	0	0	0	0	0	0	0	0	0	0	0	0	0	0	0	0	0	0	0	0	0	0	0	0	0	0	0	0	0	0
0	0	0	0	0	0	0	0	0	0	0	0	0	0	0	0	0	0	0	0	0	0	0	0	0	0	0	0	0	0	0	0	0	0	0	0	0	0	0	0	0	0	0	0	0	0	0	0	0	0
0	0	0	0	0	0	0	0	0	0	0	0	0	0	0	-0.004672	0	0	0	0	0	0	0	0	0.0216541	0	0	0	0	0	0	0	0	0	0	0	0	0	0	0	0	0	0	0	0	0	0	0	0	0
0	0	0	0	0	0	0	0	0	0	0	0	0	0	0	-0.00435449	0	0	0	0	0	0	0	0	0.00341217	0	0	0	0	0	0	0	0	0	0	0	0	0	0	0	0	0	0	0	0	0	0	0	0	0
0	0.00250146	0	0.0243002	-0.0106618	0	-0.0235636	0	0	0.00962116	0	0	0	0	-0.00435828	0	0	2.23744e-05	0	0	0	0	0	0	0.014581	0	0	0	0	0	0	0	0.00706521	0	0	0.0140017	0	0	0	0	0	0	0	0	0	0	0	0	0	0
0	0	0	0	0	0	0	0	0	0	0	0	0	0	0	-0.00174965	0	0	0	0	0	0	0	0	-0.000211254	0	0	0	0	0	0	0	0	0	0	0	0	0	0	0	0	0	0	0	0	0	0	0	0	0
-0.00151307	-0.00884694	-0.00107845	0.0133477	-0.00850316	0.00112896	-0.0103125	0.0184474	0.000914465	0.0157581	-0.0147029	0.0103461	0.00376743	-0.00217954	-0.00847462	0.00215774	-0.00861187	0.00340118	0.0113277	0.0154916	-0.0284719	-0.0187189	-0.00587176	0.0151829	0	0	0	0	0	0	0	0	0	0	0	0	0	0	0	0	0	0	0	-0.0299333	-0.011394	0	0	0	-0.0207757	0
-0.00340764	-0.00425683	0.00272769	0.00498932	0.00631027	-0.0138584	-0.0227299	0.0223601	0.011456	0.0171916	-0.0181121	0.000668463	-0.000358438	0.00417462	0.00446838	0	0	0.00456303	0.00600407	0.01366	-0.0258189	0	-0.0147389	0.00656196	0	0	0	0	0	0	0	0	0	0	0	0	0	0	0	0	0	0	0	0	-0.00478736	0	0	0	-0.0092644	0
0.000128557	0.00223588	0.00893383	0.01149	-0.00069303	-0.00977849	-0.0267815	0.0139638	0.00908238	-0.00691148	-0.00851167	-0.00223297	-0.00616882	0	-0.0029426	0	0	0.00949362	0.0153591	0	-0.0352468	0	0.00350152	0.0136222	0	0	0	0	0	0	0	0	0	0	0	0	0	0	0	0	0	0	0	0	0.0134145	0	-0.0029128	0	0.0040919	0
-0.0074254	-0.00659441	0.00436009	0.0129927	0.00283537	-0.00945068	-0.022937	0.0119086	0.00820609	-0.011203	-0.0131498	0.0198473	-0.0113838	-0.00206816	-0.00166946	0	0	0.0134902	0.0197174	0	-0.0470125	0	-0.0186217	0.0333314	0	0	0	0	0	0	0	0	0	0	0	0	0	0	0	0	0	0	0	-0.0162819	-0.0174783	0.0111642	0	0	-0.00804301	-0.00647625
0	0	0	0	0.0132461	-0.0231994	-0.0151098	0.00605874	0.0124419	-0.0120796	-0.00489557	0.0100294	0	0	0	0	0	0.00136487	0	0	-0.0273981	0	-0.00629945	0.049484	0	0	0	0	0	0	0	0	0	0	0	0	0	0	0	0	0	0	0	0	-0.00525603	0	-0.014955	0	-0.00750742	0
0	0	0	-0.000376108	-0.00656242	0	0.00751097	0.00239192	0.00502359	-0.00681541	-0.0135722	-0.00234049	0	0	0	0	0	0.00667004	0	0	0.000989203	0	-0.0107828	0.0212573	0	0	0	0	0	0	0	0	0	0	0	0	0	0	0	0	0	0	0	-0.0247086	-0.0287642	0	0	0	-0.0318731	0.00215418
0	0	0	0	0	0	0	-0.0354186	0	0	0	0	0	0	0	0	0	0	0	0	0	0	0	0	0	0.00648209	0	-0.00203635	0	0	0	0	0	0	0	0	0	0	0	0	0	0	0	0	-0.030194	0	0	0	0	0
0	0	0	0	0	0	0	0	0	0	0	0	0	0	0	0	0	0	0	0	0	0	0	0	0	0	0	0	0	0	0	0	0	0	0	0	0	0	0	0	0	0	0	-0.0102974	-0.000399245	0	-0.000705526	0	-0.023228	-0.00403868
0	0	0	0	0	0	0	0	0	0	0	0	0	0	0	-0.0117224	0	0	0	0	0	0	0	0	0.00158058	0	0	0	0	0	0	0	0	0	0	0	0	0	0	0	0	0	0	0	0	0	0	0	0	0
0	0	0	0	0	0	0	0	0	0.0315632	0	0	0	0	0	0	0	-0.0151544	0	0	0	0	0	0	0.00499632	0	0	0	0	0	0	0	9.58155e-05	0	0	0	0	0	0	0.0185617	0	0	0	0	0	0	0	0	0	0
0	0	0	0	0	0	0	0	0	0.00589981	0	0	0	0	0	0	0	0	0	0	0	0	0	0	0	0	0	0	0	0	0	0	-0.00124904	0	0	0.0126533	-0.0018933	0	0	0.016986	0	0	0	0	0	0	0	0	0	0
0	0	0	0	0	0	0	0	0	0	0	0	0	0	0	0	0	0	0	0	0	0	0	0	0.000603339	0	0	0	0	0	0	0	-0.00453528	0	0	0	0	0	0	0	0	0	0	0	0	0	0	0	0	0
0	0	0	0	0	0	0	0	0	0	0	0	0	0	0	0	0	0	0	0	0	0	0	0	0.00353874	0	0	0	0	0	0	0	-0.0094263	0	-0.00310791	0.000269881	0.0105339	-0.00509981	0	0.015569	0	-0.0032521	0	0	0	0	0	0	0	0
0	0	0	0	0	0	0	0	0	0	0	0	0	0	0	0	0	0	0	0	0	0	0	0	0.00796894	0	0	0	0	0.00122974	0.00630701	-0.0105902	0.0183948	0	0	0.00119959	0	-0.00306343	0.0264221	0.00230372	0	-0.00912775	0	0	0	0	-0.0201478	0	0	0
-0.00922317	0	0	0	0	0	0	0.00953805	0	-0.00218942	0	0.00359476	0	0	0	0	0	0	0	0	0	0	-0.0126507	0	0	0.0126343	-0.000157065	-0.00679808	0.00451023	0	0	0	-0.00452845	0.00611552	-0.0144015	0.00287393	-0.00361405	0	0	0.0112761	0.0173098	-0.00322077	0	0	0	0	0	0	0	0
0.00653463	0	0	0	0	0	0	0.00657817	0	0.00803501	0	0	0	0	0	0	0	0	0	0	0	0	0	0	0	0.00827458	-0.00759697	-0.0157131	-0.010176	0	0	-0.0109917	0.0227525	0.00667613	-0.00577922	0.00214307	0	0	0	0.0222381	0	0	0	0	0	0	0	0	0	0
0	0	0	0.00208177	0	0	0.00569532	0	0	0	0	0	0	0	-0.0088093	0	0	-0.0110715	0	0	0	0	0	0	0	0	0	0	0	0	0	0	0	0	0	0	0	0	0	0	0	0	0	0	0.00412026	0	0	0	0	0
0	0	0	0	0	0	0	0	0	0	0	0	0	0	0	0	0	0	0	0	0	0	0	0	0	0	0	0	0	0	0	0	0	0	0	0	0	0	0	0	0	0	0	0	0	0	0	0	0	0
0	0	0	0.0045433	0	0	0.0205168	0	0	0	0	0	0	0	0	0	0	0	0	0	0	0	0	0	0	0	0	0	0	0	0	0	0.0120231	0	0	0	0	0	0	0	0	0	0	0	-0.0232932	0	0	0	0.0104157	0.00471076
0	0	0	0	0	0	0	0	0	0	0	0	0	0	0	0	0	0	0	0	0	0	0	0	0	0	0	0	0	0	0	0	0	0	0	0	0	0	0	0	0	0	0	0	-0.0411072	0	0	0	-0.00632804	0.0108281
0	0	0	0	0	0	0	0	0	0	0	0	0	0	0	0	0	0	0	0	0	0	0	0	0	0	0	-0.00672787	0	0	0	0	0.00156521	0	-0.0145598	0	0.0101545	0	0	0.0144018	0	0	0	0	-0.00920242	0	0	0.00580923	-0.00598948	0.00547455
-0.000128071	-0.0335916	-0.00882178	0	0	-0.01789	0	-0.0290864	0	0.0645437	0	-0.0334114	-0.0277626	0	0	0	0	0	0	0	0	0	0.00943234	0.00550823	0	0.0103418	-0.0105484	0.00496908	0	0	0	0	0.00311993	0	-0.00751513	0	0	0	0	0	0	0	0	-0.0081171	0.00091485	0.000884125	0	0	0.000380631	0
0	0	0	0	0	0	0.00415034	0	0.0139547	-0.0100632	0.0119592	-0.00302123	-0.00906811	-0.0192492	0	0.0650255	0.121061	0.0202842	-0.0498214	0.0149431	-0.00103463	-0.0138287	0.00353007	0.00783566	0	0	0	0	0	0	0	0	0	0	0	0	0	0	0	0	0	0	0	0.00281491	0.00728223	0	0	0	0	0
0	0	0	0	0	0	0.00268031	0	-0.00284191	-0.0202034	-0.00315251	-0.0151669	-0.006342	0	0	0.00340949	0.00549638	0.0280552	0	-0.0199652	-0.0346247	0.00849385	0.00205185	0.0225154	0	0	0	0	0	0	0	0	0	0	0	0	0	0	0	0	0	0	0	-0.00241464	0.00415013	0	0	0	0	0
0	0	0	0	0	0	0	0	0	0	0	0	0.0433148	0	0	-0.00378208	0.0257381	0	0	0.0132509	-0.028832	0.116549	-0.0566758	0.00284312	0	0	0	0	0	0	0	0	0	0	0	0	0	0	0	0	0	0	0	0.00138987	0.00514303	0	0	0	0	0
-0.00509714	0	0	0	0	0	-0.0131202	0	0	-0.0386931	0.00770223	0.0182731	-0.0199562	-0.000144929	-0.00972076	0.0268316	0.0377248	0.0110862	-0.0216184	-0.00474763	-0.0206329	0.0119156	-0.024694	0.00937319	0	0	0	0	0	0	0	0	0	0	0.00688649	0	0	0	0	0	0	0.0249119	0	0	0	0	0	0	0	0
0.000521974	-0.0165613	-0.012727	0.0263306	0.000702619	-0.0226601	-0.0218502	-0.0308661	0.0201826	0.0196569	-0.00489184	-0.0397491	0.119821	-0.0276835	-0.00175258	0.00944204	0.00660787	0.0223309	-0.017956	-0.006665	-0.0268089	0.00686701	-0.00112073	-0.00552094	0	0	0	0	0	0	0	0	0	0	0	0	0	0	0	0	0	0	0	0	0	0	0	0	0	0
0.0190294	-0.0244085	-0.019905	0	0	0	0.00873667	0	0	0	-0.00379854	0	0.124262	-0.046959	-0.00496652	0.158924	0.0276211	0.0290236	0.016771	0.00761676	-0.0266753	-0.0182781	-0.0191028	0.0356818	0	0	0	0	0	0	0	0	0	0	0	0	0	0	0	0	0	0	0	0	0	0	0	0	0	0
0.0096724	-0.00502062	-0.00492404	0.00200179	-0.0058216	0.003128	-0.0091209	0.0151168	0.0169296	-0.0120291	-0.00187298	0.0159466	0.0112611	0.0139153	-0.00472732	0	0	0.00390918	0.00999647	0	-0.00111707	0	-0.00404264	0.011976	0	0	0	0	0	0	0	0	0	0	0	0	0	0	0	0	0	0	0	0.0665074	0.00799385	-0.00193075	0	0.0144906	-0.00428205	-0.0148765
0.0113741	0	0	0.0202527	-0.0126654	-0.00218245	-0.0292474	0.0406838	0.0136437	-0.0241309	0.0121309	-0.0060959	0	0	0	0	0	-0.00767918	0	0	0.01359	0	0.00553144	-0.00136606	0	0	0	0	0	0	0	0	0	0	0	0	0	0	0	0	0	0	0	0.0634278	0.115624	-0.0117617	0	0.032548	-0.0137524	-0.0276922
0	0	0	0	0	0	0	0	0	-5.39708e-05	0.00123338	0.00505413	0	0	0	0	0	0	0	0	0.0346462	0	0.000696141	0.00480969	0	0	0	0	0	0	0	0	0	0	0	0	0	0	0	0	0	0	0	-0.00234238	0.103949	0.00353285	-0.00299199	0.0159539	0.154378	-0.0158525
0	0	0	0	0	0	0	0	0	0	0	0	0	0	0	0	0	0	0	0	0	0	0	0	0	0	0	0	0	0	0	0	0	0	0	0	0	0	0	0	0	0	0	0	-0.0563353	0	0	0	-0.0443237	0
0	0	0	0	0	0	0	0.0462018	0	-0.00393768	0	0	0	0	0	0	0	0	0	0	0	0	0	0	0	0.00923799	0	-0.00650659	0	0	0	0	0	0	0	0	0	0	0	0	0	0	0	0	0	0	0	0	-0.00319495	0
0	0	0	0	0	0	0	0	0	0	0	0	0	0	0	0	0	0	0	0	0	0	0	0	0	0	0	0	0	0	0	0	0	0	0	0	0	0	0	0	0	0	0	-0.0207743	0.0546567	0	0	0	0.0859998	0.0268594
0	0	0	0	0	0	0	0	0	0	0	0	0	0	0	0	0	0	0	0	0	0	0	0	0	0	0	0	0	0	0	0	0	0	0	0	0	0	0	0	0	0	0	0	0	0	0	0	0	0
0	0	0	0	0	0	0	0	0	0	0	0	0	0	0	0	0	0	0	0	0	0	0	0	0	0	0	0	0	0	0	0	0	0	0	0	0	0	0	0	0	0	0	0	0	0	0	0	0	0
0	0	0	0	0	0	0	0	0	0	0	0	0	0	0	0	0	0	0	0	0	0	0	0	0	0	0	0	0	0	0	0	0	0	0	0	0	0	0	0	0	0	0	0	0	0	0	0	0	0
0	0	0	0	0	0	0	0	0	0	0	0	0	0	0	0	0	0	0	0	0	0	-0.0103078	0	0	0	0	0	0	0	0	0	0	0	0	0	0	0	0	0	0	0	0	0	0	0	0	0	0	0
0	0	0	0	0	0	0	0	0	0	0	0	0	0	0	0	0	0	0	0	0	0	0	0	0	0	0	0	0	0	0	0	0	0	0	0	0	0	0	0	0	0	0	0	0	0	0	0	0	0
0	0	0	0	0.566362	0	0.0609111	0	-0.199557	0	0.0172366	0	0	0	0	0	0	0.00908881	0	0	-0.00895907	0	0.0109364	-0.00135583	0	0	0	0	0	0	0	0	0	0	0	0	0	0	0	0	0	0	0	0	0	0	0	0	0	0
0	0	0	0	0.0332957	0	0.439557	0	-0.124117	0.0360968	-0.0319397	-0.0407708	0	0	0	0	0	0.123365	0.0291532	-0.0191162	-0.0174738	-0.0296469	0.000154583	-0.00989591	0	0	0	0	0	0	0	0	0	0	0	0	0	0	0	0	0	0	0	0	0	0	0	0	0	0
0	0	0	0	0	0	-0.085991	0	0	0	0.0280815	0	0	0	0	0	0	0	0	0	-0.0089843	0	0.00353704	0	0	0	0	0	0	0	0	0	0	0	0	0	0	0	0	0	0	0	0	0	0	0	0	0	0	0
0	0	0	0	-0.0662354	0	0.102505	0	0.266757	0	0.0843285	0	0	0	0	0	0	-0.14914	0	0	0.0282487	0.0365888	-0.0584887	-0.00824263	0	0	0	0	0	0	0	0	0	0	0	0	0	0	0	0	0	0	0	0	0	0	0	0	0	0
0	0	0	0	0	0	0	0	0	0	-0.00495481	0	0	0	0	0	0	0	0	0	0.0167678	0	0.0135189	-0.0160148	0	0	0	0	0	0	0	0	0	0	0	0	0	0	0	0	0	0	0	0	0	0	0	0	0	0
0	0	0	0	0.0191678	0.0160272	-0.0825693	0	-0.0568523	-0.00950281	0.468954	-0.124789	0	0	0	0	0.00694829	-0.0882783	-0.015419	-0.00167556	0.0737514	-0.0162594	-0.0227828	-0.0238183	0	0	0	0	0	0	0	0	0	0	0	0	0	0	0	0	0	0	0	0	0	0	0	0	0	0
0	0	0	0	-0.0304941	0	-0.0176885	0	-0.0223465	0	0.14032	0.156808	0	0	0	0	0	-0.0835377	0	0.00782945	-0.0086467	-0.0272811	0.0536104	-0.0447226	0	0	0	0	0	0	0	0	0	0	0	0	0	0	0	0	0	0	0	0	0	0	0	0	0	0
0	0	0	0	0	0	0	0	0	0	0	0	0	0	0	0	0	0	0	0	0	0	0	0	0	0	0	0	0	0	0	0	0	0	0	0	0	0	0	0	0	0	0	0	0	0	0	0	0	0
0	0	0	0	0	0	0	0	0	0	0	0	0	0	0	0	0	0	0	0	0	0	0	0	0	0	0	0	0	0	0	0	0	0	0	0	0	0	0	0	0	0	0	0	0	0	0	0	0	0
0	0	0	0	0	0	0	0	0	0	0	0	0	0	0	0	0	0	0	0	0	0	0	0	0	0	0	0	0	0	0	0	0	0	0	0	0	0	0	0	0	0	0	0	0	0	0	0	0	0
0	0	0	0	0	0	0	0	0	0	0	0	0	0	0	0	0	0	0	0	0	0	0	0	0	0	0	0	0	0	0	0	0	0	0	0	0	0	0	0	0	0	0	0	0	0	0	0	0	0
0	0	0	0	0	0	0	0	0	0	0	0	0	0	0	0	0	0	0	0	0.0326495	0	-0.00343186	0	0	0	0	0	0	0	0	0	0	0	0	0	0	0	0	0	0	0	0	0	0	0	0	0	0	0
0	0	0	0	0	0	-0.0166756	0	0	0	-0.0632347	0	0	0	0	0	0	0.328592	0	0	0.0692534	0	-0.0499086	-0.0196467	0	0	0	0	0	0	0	0	0	0	0	0	0	0	0	0	0	0	0	0	0	0	0	0	0	0
0	0	0	0	-0.0264483	0	0.0620881	0	-0.0316718	0	0.00939673	0	0	0	0	0	0	-0.0601079	0.103046	0.226501	0.0249222	-0.0530475	-0.0353291	-0.00167287	0	0	0	0	0	0	0	0	0	0	0	0	0	0	0	0	0	0	0	0	0	0	0	0	0	0
0	0	0	0	0	0	0.00601398	0	-0.0288367	0	0.0189436	0	0	0	0	0	0	-0.041342	0	0	0.079974	0.203218	-0.0446581	-0.023038	0	0	0	0	0	0	0	0	0	0	0	0	0	0	0	0	0	0	0	0	0	0	0	0	0	0
0	0	0	0	-0.0302289	0	0.04961	0	-0.0180505	0	-0.0162816	-0.0147214	0	0	0	0	0	-0.0685129	0.0268672	-0.0201968	0.50395	-0.0173932	-0.0813836	-0.0816523	0	0	0	0	0	0	0	0	0	0	0	0	0	0	0	0	0	0	0	0	0	0	0	0	0	0
0	0	0	0	-0.00590492	0	0.00857841	0	-0.0231534	-0.012763	0.0121434	0.00933762	0	0	0	0	0	-0.0221013	-0.0501154	0.0039702	0.0580795	-0.00364016	0.0076187	0.213495	0	0	0	0	0	0	0	0	0	0	0	0	0	0	0	0	0	0	0	0	0	0	0	0	0	0
0	0	-0.0089706	-0.0169217	-0.0222197	0.0124887	0.0538391	-0.0409321	-0.0159371	-0.0164951	0.00330382	-0.0666356	0	0	0	0	0.0208629	-0.0630153	-0.059403	0.00218498	0.0787199	-0.0627916	0.355038	-0.0159416	0	0	0	0	0	0	0	0	0	0	0	0	0	0	0	0	0	0	0	0	0	0	0	0	0	0
0	0	0	0	0	0	0	0	0	0	0	0	0	0	0	0	0	0	0	0	0	0	0	0	0	0	0	0.0302534	0	-0.0238424	0	0	0	0	-0.00887686	0	0	0.0174393	-0.0173089	0	0.021557	-0.00810529	-0.00556585	0	0	0	0	0	0	0
0	0	0	0	0	0	0	0	0	0	0	0	0	0	0	0	0	0	0	0	0	0	0	0	0	0	0.118063	-0.0775091	0	-0.00593534	-0.0554812	0	0	0	0.0227374	0	-0.0337647	0.0447681	-0.0245674	0	0.0218115	-0.00153803	-0.0211693	0	0	0	0	0	0	0
0	0	0	0	0	0	0	0	0	0	0	0	0	0	0	0	0	0	0	0	0	0	0	0	0.0346192	0.298715	0	0	0	0	-0.0291606	0.00056181	-0.0392804	0	0	-0.0264396	0.0834305	0	-0.00888585	-0.0267202	0	0	-0.0162674	0	0	0	0	0	0	0
0	0	0	0	0	0	0	0	0	0	0	0	0	0	0	0	0	0	0	0	0	0	0	0	0	0	-0.0147595	0.204052	0	-0.00635242	0	0	0	0	-0.0112939	0	-0.0269421	0.0481138	-0.0166508	0	0.0296163	-0.0136734	-0.0340621	0	0	0	0	0	0	0
0	0	0	0	0	0	0	0	0	0	0	0	0	0	0	0	0	0	0	0	0	0	0	0	0.0828879	-0.0345802	0	0	0	0	0.00966427	0.0405259	-0.000160733	0	0	0.00276096	0.0211254	0	-0.0232627	0.0150902	0	0	-0.0151845	0	0	0	0	0	0	0
0	0	0	0	0	0	0	0	0	0	0	0	0	0	0	0	0	0	0	0	0	0	0	0	0	0	0	0	0	-0.0251812	0	0	0	0	-0.0121323	0	0	0.0381575	-0.0473034	0	-0.00414568	0.00727903	0.033219	0	0	0	0	0	0	0
0	0	0	0	0	0	0	0	0	0	0	0	0	0	0	0	0	0	0	0	0	0	0	0	-0.019441	-0.0452831	0	0	0	-0.00617524	-0.0159845	-0.00634896	0.137629	0	0	-0.0257837	0.0119032	0.0117697	0.0195919	-0.0138228	-0.016077	-0.0497141	0.0028618	0	0	0	0	0	0	0
0	0	0	0	0	0	0	0	0	0	0	0	0	0	0	0	0	0	0	0	0	0	0	0	0	0	0	-0.0204476	0	0.0136693	0	0	0	0	0.21103	0	0	0.0673241	-0.058332	0	-0.0327945	-4.42001e-05	0	0	0	0	0	0	0	0
0	0	0	0	0	0	0	0	0	0	0	0	0	0	0	0	0	0	0	0	0	0	0	0	0	0	0	0	0	0	0	0	0	0	0.0153081	0	0	-0.0403059	0	0	0	-0.0262688	0	0	-0.0165123	0	0	0	0	0
0	0	0	0	0	0	0	0	0	0	0	0	0	0	0	0	0	0	0	0	0	0	0	0	0	0	0	0.00732999	0	-0.0109497	0	0	0	0	0.028225	0	0	0.0201264	-0.0295979	0	0.0977832	0.0238901	0	0	0	0	0	0	0	0
0	0	0	0	0	0	0	0	0	0	0	0	0	0	0	0	0	0	0	0	0	0	0	0	0.00775925	-0.0203524	-0.00555479	-0.00256141	0	0.0457321	0.128931	-0.00698595	0.020431	0	0.017746	0.0141162	0.0297027	-0.0107761	0.0188123	0.00865488	0.0159493	0.0467998	0.0688438	0	0	0	0	0	0	0
0	0	0	0	0	0	0	0	0	0	0	0	0	0	0	0	0	0	0	0	0	0	0	0	-0.017446	-0.0171212	0	0	0	0	-0.0181298	-0.00730224	-0.0173771	0	0	0.194406	-0.017455	0	-0.0112907	0.027401	0	0	-0.00265928	0	0	0	0	0	0	0
0	0	0	0	0	0	0	0	0	0	0	0	0	0	0	0	0	0	0	0	0	0	0	0	0	0	0.00161234	0.0111074	0	0.0572351	-0.038772	0	0	-0.0043273	0.0470992	0	0.00282912	0.271255	-0.0845954	0	-0.0100463	0.0778182	0.0293961	0	-0.013492	0	0	0	0	0
0	0	0	0	0	0	0	0	0	0	0	0	0	0	0	0	0	0	0	0	0	0	0	0	0.00845903	0.0461586	0.00558672	-0.0350347	0	0.0277952	-0.00773578	0	-0.0157243	0	0	0	0.298834	0.0108295	-0.040059	-0.0389271	0.0482482	0.00294025	0.0535585	0	0	0	0	0	0	0
0	0	0	0	0	0	0	0	0	0	0	0	0	0	0	0	0	0	0	0	0	0	0	0	0	0	-0.0192926	0.00543047	0	0.00307965	-0.0458395	0	0	0	-0.00822522	0	0.0601362	-0.0479373	-0.0603136	0	0.373721	0.0439231	-0.0257586	0	0	0	0	0	0	0
0	0	0	0	0	0	0	0	0	0	0	0	0	0	0	0	0	0	0	0	0	0	0	0	0	0	0.00964669	-0.0204614	0	0.0241971	0	0	0	0	0.0822353	0	0	0.0463282	-0.0221637	0	0.0337164	0.250531	-0.0370104	0	0.00419935	0	0	0	0	0
0	0	0	0	0	0	0	0	0	0	0	0	0	0	0	0	0	0	0	0	0	0	0	0	-0.0146624	-0.0168594	0	0	0	0	-0.0135581	-0.00175048	-0.0328548	0	0	-0.0170187	0.00945727	0	0.0150601	0.142173	0	0	-0.0450348	0	0	0	0	0	0	0
0	0	0	0	0	0	0	0	0	0	0	0	0	0	0	0	0	0	0	0	0	0	0	0	-0.00327985	-0.000490571	0.00136473	0.0106457	0	-0.0322604	-0.0342127	-0.0216281	0.0146242	0.0101793	-0.00634171	0.00106298	-0.00110532	0.0774991	0.184128	0.000111641	-0.0307727	0.00949753	0.0304229	0	0	0	0	0	0	0
0	0	0	0	0	0	0	0	0	0	0	0	0	0	0	0	0	0	0	0	0	0	0	0	0.00768091	-0.0119025	0.00714782	-0.0314875	0	0.00277185	0.0259997	0.0169714	0.00741957	0	0.0193985	-0.0200289	0.00030679	0.000657363	0.0545118	0.0383702	0.0411907	-0.0279926	0.120003	0	0	0	0	0	0	0
0	0	0	0	0	0	0	0	0	0	0	0	0	0	0	0	0	0	0	0	0	0	0	0	0	0	0.0700361	-0.00734326	0	-0.0264558	-0.0533734	0	0	0.0333688	0.00711909	0	-0.0555363	0.196161	-0.00506034	0	0.142283	0.0377347	-0.0198122	0	-0.00998805	0	0	0	0	0
0	0	0	0	0	0	0	0	0	0	0	0	0	0	0	0	0	0	0	0	0	0	0	0	0	0	0	0	0	0	0	0	0	0	0	0	0	0	0	0	0	0	0	0	0	0	0	0	0	0
0	0	0	0	0	0	0	0	0	0	0	0	0	0	0	0	0	0	0	0	0	0	0	0	0	0	0	0	0	0	0	0	0	0	0	0	0	0	0	0	0	0.0186433	0	0	0	0	0	0	0	0
0	0	0	0	0	0	0	0	0	0	0	0	0	0	0	0	0	0	0	0	0	0	0	0	0	0	0	0	0	0	0	0	0	0	0	0	0	0	0	0	0	0	0	0	0	0	0	0	0	0
0	0	0	0	0	0	0	0	0	0	0	0	0	0	0	0	0	0	0	0	0	0	0	0	0	0	0	0	0	0	0	0	0	0	0	0	0	0	0	0	0	0	0	0	0	0	0	0	0	0
0	0	0	0	0	0	0	0	0	0	0	0	0	0	0	0	0	0	0	0	0	0	0	0	0	0	0	0	0	0	0	0	0	0	0	0	0	0	0	0	0	0	0	0	0	0	0	0	0	0
0	0	0	0	0	0	0	0	0	0	0	0	0	0	0	0	0	0	0	0	0	0	0	0	0	0	0	0	0	0	0	0	0	0	0	0	0	-0.00901175	0	0	0	0.0257649	0	0	0	0	0	0	0	0
0	0	0	0	0	0	0	0	0	0	0	0	0	0	0	0	0	0	0	0	0	0	0	0	0	0	0	0	0	0	0	0	0	0	0	0	0	0	0	0	0	0	0	0	0	0	0	0	0	0
0	0	0	0	0	0	0	0	0	0	0	0	0	0	0	0	0	0	0	0	0	0	0	0	0	0	0	0	0	0	0	0	0	0	0	0	0	0	0	0	0	0	0	0	0	0	0	0	0	0
0	0	0	0	0	0	0	0	0	0	0	0	0	0	0	0	0	0	0	0	0	0	0	0	0	0	0	0	0	0	0	0	0	0	0	0	0	0	0	0	0	0	0	0	0	0	0	0	0	0
0	0	0	0	0	0	0	0	0	0	0	0	0	0	0	0	0	0	0	0	0	0	0	0	0	0.0284156	0	0	0	0	0	-0.0124386	-0.00437799	0	0	-0.011071	0	0	0.00779486	-0.018702	0	0	-0.01734	0	0	0	0	0	0	0
0	0	0	0	0	0	0	0	0	0	0	0	0	0	0	0	0	0	0	0	0	0	0	0	0	0	0	0	0	0	0	0	0	0	0	0	0	0.0173273	0	0	0	0.0723738	0	0	0	0	0	0	0	0
0	0	0	0	0	0	0	0	0	0	0	0	0	0	0	0	0	0	0	0	0	0	0	0	0	0	0	0	0	0	0	0	0	0	0	0	0	0.0267054	-0.0220974	0	0	0	-0.0010937	0	0	0	0	0	0	0
0	0	0	0	0	0	0	0	0	0	0	0	0	0	0	0	0	0	0	0	0	0	0	0	-0.0211769	-0.00699727	0	0	0	0	-0.0130107	0.0149502	0.00559754	0	0	0.0198301	-0.0186458	0	-0.00249763	-0.0156782	0	0	-0.00063803	0	0	0	0	0	0	0
0	0	0	0	0	0	0	0	0	0	0	0	0	0	0	0	0	0	0	0	0	0	0	0	0	0.00672731	0	0	0	0.0058405	-0.0200408	-0.0239869	0.0284026	0	0	-0.00533337	0.00673395	0.0473944	-0.0317856	0.00858488	0.0386469	0.0166289	-0.00393633	0	0	0	0	0	0	0
0	0	0	0	0	0	0	0	0	0	0	0	0	0	0	0	0	0	0	0	0	0	0	0	-0.00607031	-0.0288841	0	0	0	0	-0.0195585	-0.0284873	0.00351801	0	0	0.00911899	0.0399998	0	-0.00882448	-0.00605061	0	0	-0.00457718	0	0	0	0	0	0	0
0	0	0	0	0	0	0	0	0	0	0	0	0	0	0	0	0	0	0	0	0	0	0	0	0	0	0	0	0	0	0	0	0	0	0	0	0	0	0	0	0	0	0	0	0	0	0	0	0	0
0	0	0	0	0	0	0	0	0	0	0	0	0	0	0	0	0	0	0	0	0	0	0	0	0	0	0	0	0	0	0	0	0	0	0	0	0	0	0	0	0	0	0	0	0	0	0	0	0	0
0	0	0	0	0	0	0	0	0	0	0	0	0	0	0	0	0	0	0	0	0	0	0	0	0	0	0	0	0	0	0	0	0	0	0	0	0	0	0	0	0	0	0	0	0	0	0	0	0	0
0	0	0	0	0	0	0	0	0	0	0	0	0	0	0	0	0	0	0	0	0	0	0	0	0	0	0	0	0	0	0	0	0	0	0	0	0	0	0	0	0	0	0	0	0	0	0	0	0	0
0	0	0	0	0	0	0	0	0	0	0	0	0	0	0	0	0	0	0	0	0	0	0	0	0	0	0	0	0	0	0	0	0	0	0	0	0	0	0	0	0	0	0	0	0	0	0	0	0	0
0	0	0	0	0	0	0	0	0	0	0	0	0	0	0	0	0	0	0	0	-0.0165082	0	-0.00374053	-0.0277857	0	0	0	0	0	0	0	0	0	0	0	0	0	0	0	0	0	0	0	0	0	0	0	0	0	0
0	0	0	0	0	0	0.0118113	0	-0.0412043	0	-0.0179529	0	0	0	0	0	0	-0.0146774	0	0	-0.0139979	0	-0.0139331	-0.0381846	0	0	0	0	0	0	0	0	0	0	0	0	0	0	0	0	0	0	0	0	0	0	0	0	0	0
0	0	0	0	0	0	0	0	0	0	0	0	0	0	0	0	0	0	0	0	0	0	0	0	0	0	0	0	0	0	0	0	0	0	0	0	0	0	0	0	0	0	0	0	0	0	0	0	0	0
0	0	0	0	0.0128541	0	0.00534412	0	-0.0169371	-0.00875715	0.0184378	-0.0161406	0	0	0	0	0	0.00232482	0	-0.0204326	0.0102064	-0.0113576	-0.0452625	0.0381836	0	0	0	0	0	0	0	0	0	0	0	0	0	0	0	0	0	0	0	0	0	0	0	0	0	0
0	0	0	0	0	0	0	0	0	0	0	0	0	0	0	0	0	0	0	0	0	0	0	0	0	0	0	0	0	0	0	0	0	0	0	0	0	0	0	0	0	0	0	0	0	0	0	0	0	0
0	0	0	0	0	0	0.000642328	0	0	0	-0.0227431	0	0	0	0	0	0	0	0	0	0.0286096	0	-0.0194649	-0.051037	0	0	0	0	0	0	0	0	0	0	0	0	0	0	0	0	0	0	0	0	0	0	0	0	0	0
0	0	0	0	0	0	0	0	0	0	0	0	0	0	0	0	0	0	0	0	0	0	0	0	0	0	0	0	0	0	0	0	0	0	0	0	0	0	0	0	0	0	0	0	0	0	0	0	0	0
0	0	0	0	0	0	0	0	0	0	0	0	0	0	0	0	0	0	0	0	0	0	0	0	0	0	0	0	0	0	0	0	0	0	0	0	0	0.00699108	0	0	0	-0.0185537	0	0	0.00150384	0	0	0	0	0
0	0	0	0	0	0	0	0	0	0	0	0	0	0	0	0	0	0	0	0	0	0	0	0	0	0	0	0	0	0	0	0	0	0	-0.0123458	0	0	-0.0153297	0	0	0	-0.0116398	0	0.00499408	-0.00861447	0	0	0	0	0
0	0	0	0	0	0	0	0	0	0	0	0	0	0	0	0	0	0	0	0	0	0	0	0	0	0	0	0	0	0	0	0	0	0	0	0	0	0	0	0	0	0	0	0	0	0	0	0	0	0
0	0	0	0	0	0	0	0	0	0	0	0	0	0	0	0	0	0	0	0	0	0	0	0	0	0	0	8.68546e-05	0	-0.00984784	0	0	0	0	0.022985	0	0	0.0158867	-0.0185458	0	0.00694326	-0.00954247	-0.00646751	0	0	0	0	0	0	0
0	0	0	0	0	0	0	0	0	0	0	0	0	0	0	0	0	0	0	0	0	0	0	0	0	0	0	-0.00375937	0	-0.0068198	0	0	0	0	-0.00260995	0	0	-0.00364016	-0.00650935	0	0.00451676	0.0217638	0	0	0	0	0	0	0	0
0	0	0	0	0	0	0	0	0	0	0	0	0	0	0	0	0	0	0	0	0	0	0	0	0	0	0	0	0	0	0	0	0	0	0	0	0	0	0	0	0	0	0	0	0	0	0	0	0	0
0	0	0	0	0	0	0	0	0	0	0	0	0	0	0	0	0	0	0	0	0	0	0	0	0	0	0	0	0	0	0	0	0	0	0	0	0	-0.024273	0	0	0	0.00801295	0	0	0	0	0	0	0	0
0	0	0	0	0	0	0	0	0	0	0	0	0	0	0	0	0	0	0	0	0	0	0	0	0	0	0	0	0	0	0	0	0	0	0	0	0	0	0	0	0	-0.0389805	0	0	0	0	0	0	0	0
0	0	0	0	0	0	0	0	0	0	0	0	0	0	0	0	0	0	0	0	0	0	0	0	0	0	0	0.0112736	0	-0.00835964	0	0	0	0	-0.00493786	0	0	-0.0128437	-0.0179411	0	-0.0263046	-0.00183974	0	0.00536821	-0.00657629	0	0	0	-0.0126258	0
0	0	0	0	0	0	0	0	0	0	0	0	0	0	0	0	0	0	0	0	0	0	0	0	0	0	0	0	0	-0.0246687	0	0	0	0	-0.021277	0	0	-0.0473358	0	0	-0.0175811	0.0121359	0	-0.000791279	-0.0154259	0	0	0	-0.002388	0
0	0	0	0	0	0	0	0	0	0	0	0	0	0	0	0	0	0	0	0	0	0	0	0	0	0	0	-0.0171546	0	-0.012781	0	0	0	0	-0.0126783	0	0	0.0813886	-0.0492818	0	-0.0169672	0.00807051	0	0.00553781	0.000290248	0	0	0	0.0083414	0
0	0	0	0	0	0	0	0	0	0	0	0	0	0	0	0	0	0	0	0	0	0	0	0	0.00645131	-0.0180237	0	0	0	0	-0.0081559	-0.0195174	0.00581565	0	0	-0.00494788	-0.0116436	0	-0.0179247	-0.0024396	0	0	0.0115559	0	0	0	0	0	0	0
0	0	0	0	0	0	0	0	0	0	0	0	0	0	0	0	0	0	0	0	0	0	0	0	9.59401e-05	-0.0268962	0	0	0	0	0	-0.00912655	-0.00877973	0	0	0.050937	0	0	0	-0.00502314	0	0	0	0	0	0	0	0	0	0
0	0	0	0	0	0	0	0	0	0	0	0	0	0	0	0	0	0	0	0	0	0	0	0	-0.00847733	-0.016024	0	0	0	0	0.00801278	-0.0152459	-0.0346258	0	0	0.0517127	0	0	-0.00731938	0.0496095	0	0	0	0	0	0	0	0	0	0
0	0	0	0	0	0	0	0	0	0	0	0	0	0	0	0	0	0	0	0	0	0	0	0	0	0	0	0	0	0	0	0	0	0	0	0	0	-0.0311513	0	0	0	0.0291507	0	0	0	0	0	0	0	0
0	0	0	0	0	0	0	0	0	0	0	0	0	0	0	0	0	0	0	0	0	0	0	0	0	0	0	-0.000119139	0	-0.0198817	0	0	0	0	0.00670089	0	0	0.00237251	-0.0138412	0	-0.0155615	-0.00552764	-0.0183075	0	0	0	0	0	0	0
0	0	0	0	0	0	0	0	0	0	0	0	0	0	0	0	0	0	0	0	0	0	0	0	0	0	0	-0.0020565	0	0.0100229	0	0	0	0	-0.00177191	0	0	0.00179962	0.00335922	0	-0.0315031	-0.00921281	0	0	0	0	0	0	0	0
0	0	0	0	0	0	0	0	0	0	0	0	0	0	0	0	0	0	0	0	0	0	0	0	0.00568444	-0.0256877	0	0	0	0	0.000922323	-0.0413818	0.0148107	0	0	-0.00728662	-0.0133982	0	-0.00129826	-0.00818715	0	0	-0.00346665	0	0	0	0	0	0	0
0	0	0	0	0	0	0	0	0	0	0	0	0	0	0	0	0	0	0	0	0	0	0	0	0	0	0	0	0	0	0	0	0	0	0	0	0	0	0	0	0	0	0	0	0	0	0	0	0	0
0	0	0	0	0	0	0	0	0	0	0	0	0	0	0	0	0	0	0	0	0	0	0	0	0	0	0	0	0	0	0	0	0	0	0	0	0	0	0	0	0	0	0	0	0	0	0	0	0	0
0	0	0	0	0	0	0	0	0	0	0	0	0	0	0	0	0	0	0	0	0	0	0.00422582	0	0	0	0	0	0	0	0	0	0	0	0	0	0	0	0	0	0	0	0	0	0	0	0	0	0	0
0	0	0	0	0	0	0	0	0	0	0	0	0	0	0	0	0	0	0	0	0	0	0	0	0	0	0	0	0	0	0	0	0	0	0	0	0	0	0	0	0	0	0	0	0	0	0	0	0	0
0	0	0	0	0	0	0	0	0	0	0	0	0	0	0	0	0	0	0	0	0	0	0	0	0	0	0	0	0	0	0	0	0	0	0	0	0	0	0	0	0	0	0	0	0	0	0	0	0	0
0	0	0	0	0	0	0	0	0	0	0	0	0	0	0	0	0	0	0	0	0	0	0	0	0	0	0	0	0	0	0	-0.0134701	0	0	0	0	0	0	0	-0.0145591	0	0	0	0	0	0	0	0	0	0
0	0	0	0	0	0	0	0	0	0	0	0	0	0	0	0	0	0	0	0	0	0	0	0	0	0	0	0	0	0	0	-0.00871666	0	0	0	0	0	0	0	-0.0014994	0	0	0	0	0	0	0	0	0	0
0	0	0	0	0	0	0	0	0	0	0	0	0	0	0	0	0	0	0	0	0	0	0	0	0	0	0	0	0	0	0	-0.00840546	0	0	0	0	0	0	0	0.0380503	0	0	0	0	0	0	0	0	0	0
0	0	0	0	0	0	0	0	0	0	0	0	0	0	0	0	0	0	0	0	0	0	0	0	0	0	0	0	0	0	-0.00549647	0	0	0	0	0	0	0	-0.0100052	0	0	0	0.0159656	0	0	0	0	0	0	0
0	0	0	0	0	0	0	0	0	0	0	0	0	0	0	0	0	0	0	0	0	0	0	0	0	0	0	0	0	-0.0074861	0	0	0	0	0	0	0	-0.0282712	-0.0052519	0	0	-0.0144866	0	0	0	0	0	0	0	0
0	0	0	0	0	0	0	0	0	0	0	0	0	0	0	0	0	0	0	0	0	0	0	0	-0.0181426	0	0	0	0	0	0	-0.044412	0.0112254	0	0	-0.0035238	0	0	0	-0.015939	0	0	0	0	0	0	0	0	0	0
0	0	0	0	0	0	0	0	0	0	0	0	0	0	0	0	0	0	0	0	0	0	0	0	0	0	0	-0.0268566	0	-0.00938944	0	0	0	0	-0.000229275	0	0	-0.0304815	-0.0315755	0	0.0228524	-0.011812	0	0	-0.0223978	0	0	0	0	0
0	0	0	0	0	0	0	0	0	0	0	0	0	0	0	0	0	0	0	0	0	0	0	0	0	0	0	-0.00707471	0	0.089121	-1.76349e-05	0	0.00441101	0	0.0625245	0	0.0383324	-0.00193927	-0.055863	-0.0436019	0.0266033	0.00865026	-0.0239216	0	0	0	0	0	0	0
0	0	0	0	0	0	0	0	0	0	0	0	0	0	0	0	0	0	0	0	0	0	0	0	-0.0197668	-0.00136017	0	0	0	0	-0.032028	0.0901651	-0.00121471	0	0	-0.0237228	0.0289203	0	-0.0504111	-0.00173461	0	0	0.00348196	0	0	0	-0.0330697	0	0	0
0	0	0	0	0	0	0	0	0	0	0	0	0	0	0	0	0	0	0	0	0	0	0	0	-0.00423106	-0.0169131	0	0	0	0	-0.00836295	-0.037128	0.0150914	0	0	0.0146502	0	0	0.00814788	-0.0214911	0	0	0	0	0	0	0	0	0	0
0	0	0	0	0	0	0	0	0	0	0	0	0	0	0	0	0	0	0	0	0	0	0	0	0	0	0	0	0	0	0	0	0	0	0	0	0	0.00667364	0	0	0	-0.0153782	0	0	0	0	0	0	0	0
0	0	0	0	0	0	0	0	0	0	0	0	0	0	0	0	0	0	0	0	0	0	0	0	0	0	0	0	0	0	0	0	0	0	0	0	0	0	0	0	0	0	0	0	0	0	0	0	0	0
0	0	0	0	0	0	0	0	0	0	0	0	0	0	0	0	0	0	0	0	0	0	0	0	0	0	0	0	0	0	0	0	0	0	0	0	0	0	0	0	0	0	0	0	0	0	0	0	0	0
0	0	0	0	0	0	0	0	0	0	0	0	0	0	0	0	0	0	0	0	0	0	0	0	0	0	0	0	0	0	0	0	0	0	0	0	0	0	0	0	0	0	0	0	0	0	0	0	0	0
0	0	0	0	0	0	0	0	0	0	0	0	0	0	0	0	0	0	0	0	0	0	0	0	0	0	0	0	0	0	0	0	0	0	0	0	0	0	0	0	0	0	0	0	0	0	0	0	0	0
0	0	0	0	0	0	0	0	0	0	0	0	0	0	0	0	0	0	0	0	0	0	0	0	0	0	0	0	0	0	0	0	0	0	0	0	0	0	0	0	0	0	0	0	0	0	0	0	0	0
0	0	0	0	0	0	0	0	0	0	0	0	0	0	0	0	0	0	0	0	0	0	0	0	0	0	0	0	0	0	0	0	0	0	0	0	0	0	0	0	0	0	0	0	0	0	0	0	0	0
0	0	0	0	0	0	0	0	0	0	0	0	0	0	0	0	0	0	0	0	0	0	0	0	0	0	0	0	0	0	0	0	0	0	0	0	0	0	0	0	0	0	0	0	0	0	0	0	0	0
0	0	0	0	0	0	0	0	0	0	0	0	0	0	0	0	0	0	0	0	0	0	0	0	0	0	0	0	0	0	0	0	0	0	0	0	0	0	0	0	0	0	0	0	0	0	0	0	0	0
0	0	0	0	0	0	0	0	0	0	0	0	0	0	0	0	0	0	0	0	0	0	0	0	0	0	0	0	0	0	0	0	0	0	0	0	0	0	0	0	0	0	0	0	0	0	0	0	0	0
0	0	0	0	0	0	0	0	0	0	0	0	0	0	0	0	0	0	0	0	0	0	0	0	0	0	0	0	0	0	0	0	0	0	0	0	0	0	0	0	0	0	0	0	0	0	0	0	0	0
0	0	0	0	0	0	0	0	0	0	0	0	0	0	0	0	0	0	0	0	0	0	0	0	0	0	0	0	0	0	0	0	0	0	0	0	0	0	0	0	0	0	0	0	0	0	0	0	0	0
0	0	0	0	0	0	0	0	0	0	0	0	0	0	0	0	0	0	0	0	0	0	0	0	0	0	0	0	0	0	0	0	0	0	0	0	0	0	0	0	0	0	0	0	0	0	0	0	0	0
0	0	0	0	0	0	0	0	0	0	0	0	0	0	0	0	0	0	0	0	0	0	0	0	0	0	0	0	0	0	0	0	0	0	0	0	0	0	0	0	0	0	0	0	0	0	0	0	0	0
0	0	0	0	0	0	0	0	0	0	0	0	0	0	0	0	0	0	0	0	0	0	0	0	0	0	0	0	0	0	0	0	0	0	0	0	0	0	0	0	0	0	0	0	0	0	0	0	0	0
0	0	0	0	0	0	0	0	0	0	0	0	0	0	0	0	0	0	0	0	0	0	0	0	0	0	0	0	0	0	0	0	0	0	0	0	0	0	0	0	0	0	0	0	0	0	0	0	0	0
0	0	0	0	0	0	0	0	0	0	0	0	0	0	0	0	0	0	0	0	0	0	0	0	0	0	0	0	0	0	0	0	0	0	0	0	0	0	0	0	0	0	0	0	0	0	0	0	0	0
0	0	0	0	0	0	0	0	0	0	0	0	0	0	0	0	0	0	0	0	0	0	0	0	0	0	0	0	0	0	0	0	0	0	0	0	0	0	0	0	0	0	0	0	0	0	0	0	0	0
0	0	0	0	0	0	0	0	0	0	0	0	0	0	0	0	0	0	0	0	0	0	0	0	0	0	0	0	0	0	0	0	0	0	0	0	0	0	0	0	0	0	0	0	0	0	0	0	0	0
0	0	0	0	0	0	0	0	0	0	0	0	0	0	0	0	0	0	0	0	0	0	0	0	0	0	0	0	0	0	0	0	0	0	0	0	0	0	0	0	0	0	0	0	0	0	0	0	0	0
0	0	0	0	0	0	0	0	0	0	0	0	0	0	0	0	0	0	0	0	0	0	0	0	0	0	0	0	0	0	0	0	0	0	0	0	0	0	0	0	0	0	0	0	0	0	0	0	0	0
0	0	0	0	0	0	0	0	0	0	-0.00455188	0	0	0	0	0	0	0	0	0	0	0	-0.00199772	0.00530324	0	0	0	0	0	0	0	0	0	0	0	0	0	0	0	0	0	0	0	0	0	0	0	0	0	0
0	0	0	0	0	0	0	0	0	0	0	0	0	0	0	0	0	0	0	0	0	0	0	0	0	0	0	0	0	0	0	0	0	0	0.00282209	0	0	-0.0103172	0	0	0	0.00747346	0	0	0	0	0	0	0	0
0	0	0	0	0	0	0	0	0	0	0	0	0	0	0	0	0	0	0	0	0	0	0	0	0	0	0	0	0	0	0	0	0	0	0	0	0	0	0	0	0	0	0	0	0	0	0	0	0	0
0	0	0	0	0	0	0	0	0	0	0	0	0	0	0	0	0	0	0	0	0	0	0	0	0	0	0	0	0	0	0	0	0	0	0	0	0	0	0	0	0	0	0	0	0	0	0	0	0	0
0	0	0	0	0	0	0	0	0	0	0	0	0	0	0	0	0	0	0	0	0	0	0	0	0	0	0	0	0	0	0	0.0098422	0	0	0	0	0	0	0	-0.0210383	0	0	0	0	0	0	0	0	0	0
0	0	0	0	0	0	0	0	0	0	0	0	0	0	0	0	0	0	0	0	0	0	0	0	0	0	0	0	0	0	0	0	0	0	0	0	0	0	0	0	0	0	0	0	0	0	0	0	0	0
0	0	0	0	0	0	0	0	0	0	0	0	0	0	0	0	0	0	0	0	0	0	0	0	0	0	0	0	0	0	0	0	0	0	0	0	0	0	0	0	0	0	0	0	0	0	0	0	0	0
0	0	0	0	0	0	0	0	0	0	0	0	0	0	0	0	0	0	0	0	0	0	0	0	0	0	0	0	0	0	0	0	0	0	0	0	0	0	0	0	0	0	0	0	0	0	0	0	0	0
0	0	0	0	0	0	0	0	0	0	0	0	0	0	0	0	0	0	0	0	0	0	0	0	0	-0.00357415	0	0	0	0	0	0.00685203	-0.00419495	0	0	-0.0150399	0	0	0.00585535	0.00194662	0	0	0	0	0	0	0	0	0	0
0	0	0	0	0	0	0	0	0	0	0	0	0	0	0	0	0	0	0	0	0	0	0	0	0	0	0	0	0	0	0	0	0	0	0	0	0	0	0	0	0	0	0	0	0	0	0	0	0	0
0	0	0	0	0	0	0	0	0	0	0	0	0	0	0	0	0	0	0	0	0	0	0	0	-0.00905023	0	0	0	0	0	0.0094293	0.0129525	-0.000384031	0	0	0	0	0	-0.00408383	-0.0124395	0	0	0	0	0	0	0	0	0	0
0	0	0	0	0	0	0	0	0	0	0	0	0	0	0	0	0	0	0	0	0	0	0	0	0	0	0	0	0	0	0	0	0	0	0	0	0	0	0	0	0	0	0	0	0	0	0	0	0	0
0	0	0	0	0	0	0	0	0	0	0	0	0	0	0	0	0	0	0	0	0	0	0	0	0	0	0	0	0	0	0	0	0	0	0	0	0	0	0	0	0	0	0	0	0	0	0	0	0	0
0	0	0	0	0	0	0	0	0	0	0	0	0	0	0	0	0	0	0	0	0	0	0	0	0	0	0	0	0	0	0	0	0	0	0	0	0	0	0	0	0	0	0	0	0	0	0	0	0	0
0	0	0	0	0	0	0	0	0	0	0	0	0	0	0	0	0	0	0	0	0	0	0	0	0	0	0	0	0	0	0	0	0	0	0	0	0	0	0	0	0	0	0	0	0	0	0	0	0	0
0	0	0	0	0	0	0	0	0	0	0	0	0	0	0	0	0	0	0	0	0	0	0	0	0	0	0	0	0	0	0	0	0	0	0	0	0	0	0	0	0	0	0	0	0	0	0	0	0	0
0	0	0	0	0	0	0	0	0	0	0	0	0	0	0	0	0	0	0	0	0	0	0	0	0	0	0	0	0	0	0	0	0	0	0	0	0	0	0	0	0	0	0	0	0	0	0	0	0	0
0	0	0	0	0	0	0	0	0	0	0	0	0	0	0	0	0	0	0	0	0	0	0	0	0	0	0	0	0	0	0	0	0	0	0	0	0	0	0	0	0	0	0	0	0	0	0	0	0	0
0	0	0	0	0	0	0	0	0	0	0	0	0	0	0	0	0	0	0	0	0	0	0	0	0	0	0	0	0	0	0	0	0	0	0	0	0	0	0	0	0	0	0	0	0	0	0	0	0	0
0	0	0	0	0	0	0	0	0	0	0	0	0	0	0	0	0	0	0	0	0	0	0	0	-0.0110371	0	0	0	0	0	0	0.00678919	-0.00122255	0	0	0.00425817	0	0	0	-0.0140045	0	0	0	0	0	0	0	0	0	0
0	0	0	0	0	0	0	0	0	0	0	0	0	0	0	0	0	0	0	0	0	0	0	0	0.00527486	0	0	0	0	0	0	-0.00352307	-0.00182832	0	0	0.00588675	0	0	0	0.000386482	0	0	0	0	0	0	0	0	0	0
0	0	0	0	0	0	0	0	0	0	0	0	0	0	0	0	0	0	0	0	0	0	0	0	0	0	0	0	0	0	0	0	0	0	0	0	0	0	0	0	0	0	0	0	0	0	0	0	0	0
0	0	0	0	0	0	0	0	0	0	0	0	0	0	0	0	0	0	0	0	0	0	0	0	0	0	0	0	0	0	0	0	0	0	0	0	0	0	0	0	0	0	0	0	0	0	0	0	0	0
0	0	0	0	0	0	0	0	0	0	0	0	0	0	0	0	0	0	0	0	0	0	0	0	0	0	0	0	0	0	0	0	0	0	0	0	0	0	0	0	0	0	0	0	0	0	0	0	0	0
0	0	0	0	0	0	0	0	0	0	0	0	0	0	0	0	0	0	0	0	0	0	0	0	0	0	0	0	0	0	0	0	0	0	0	0	0	0	0	0	0	0	0	0	0	0	0	0	0	0
0	0	0	0	0	0	0	0	0	0	0	0	0	0	0	0	0	0	0	0	0	0	0	0	0	0	0	0	0	0	0	0	0	0	0	0	0	0	0	0	0	0	0	0	0	0	0	0	0	0
0	0	0	0	0	0	0	0	0	0	0.00119086	0	0	0	0	0	0	0	0	0	-0.0249467	0	-0.0504774	0.0708965	0	0	0	0	0	0	0	0	0	0	0	0	0	0	0	0	0	0	0	0	0	0	0	0	0	0
0	0	0	0	0.00726267	0	-0.00535846	0	-0.00302593	0.000838652	0.0103669	-0.00652253	0	0	0	0	0	-0.00146155	0	0	0.00191574	0	-0.0171041	0.00787122	0	0	0	0	0	0	0	0	0	0	0	0	0	0	0	0	0	0	0	0	0	0	0	0	0	0
0	0	0	0	0	0	0	0	0	0	-0.00604826	0	0	0	0	0	0	0	0	0	0	0	-0.0133472	0.0196623	0	0	0	0	0	0	0	0	0	0	0	0	0	0	0	0	0	-0.0124217	0	0	0.00708383	0	0	0	0	0
0	0	0	0	0	0	0	0	0	0	0	0	0	0	0	0	0	0	0	0	0	0	0	0	0	0	0	0	0	-0.00133651	0	0	0	0	0.00463934	0	0	0.00252153	0	0	0	-0.0151879	0	0	0	0	0	0	0	0
0	0	0	0	0	0	-0.0109749	0	0	-0.013846	0.00511466	0	0	0	0	0	0	0	0	0	0	0	0.0215484	-0.0152162	0	0	0	0	0	0	0	0	0	0	0	0	0	0	0	0	0	0.00216403	0	0.0120624	-0.00967709	0	0	0	0	0
0	0	0	0	0	0	0	0	0	0	0	0	0	0	0	0	0	0	0	0	0	0	0	0	0	0	0	0	0	0	0	0	0	0	0	0	0	0	0	0	0	0	0	0	0	0	0	0	0	0
0	0	0	0	0	0	0	0	0	0	0	0	0	0	0	0	0	0	0	0	0	0	0	0	-0.000325131	0	-0.0119972	0.00703189	0	-0.00349617	0.00418333	0	0.0142915	0	-0.013542	0	-0.0147439	-0.0125158	0.00616752	0.000949004	-0.00706339	-0.00460979	-0.00821981	0	0	0	0	0	0	0
0	0	0	0	0	0	0	0	0	0	0	0	0	0	0	0	0	0	0	0	0	0	0	0	0	0	0	0	0	0	0	0	0	0	0	0	0	0	0	0	0	0	0	0	0	0	0	0	0	0
0	0	0	0	0	0	0	0	0	0	0	0	0	0	0	0	0	0	0	0	0	0	0	0	0	0	0	0	0	0	0	0	0	0	0	0	0	0	0	0	0	0	0	0	0	0	0	0	0	0
0	0	0	0	0	0	0	0	0	0	0	0	0	0	0	0	0	0	0	0	0	0	-0.0161891	0	0	0	0	0	0	0	0	0	0	0	0	0	0	0	0	0	0	0	0	0	0	0	0	0	0	0
0	0	0	0	0	0	0	0	0	0	0	0	0	0	0	0	0	0	0	0	0	0	0	0	0	0	0	0	0	0	0	0	0	0	0	0	0	0	0	0	0	0	0	0	0	0	0	0	0	0
0	0	0	0	0	0	0	0	0	0	0	0	0	0	0	0	0	0	0	0	0	0	0	0	0	0	0	0	0	0	0	0	0	0	0	0	0	0	0	0	0	0	0	0	0	0	0	0	0	0
0	0	0	0	0	0	0	0	0	0	0	0	0	0	0	0	0	0	0	0	0	0	0	0	0	0	0	0	0	0	0	0	0	0	0	0	0	0	0	0	0	0	0	0	0	0	0	0	0	0
0	0	0	0	0	0	0	0	0	0	0	0	0	0	0	0	0	0	0	0	0	0	-0.0380165	0.038488	0	0	0	0	0	0	0	0	0	0	0	0	0	0	0	0	0	0	0	0	0	0	0	0	0	0
0	0	0	0	0	0	0	0	0	0	0	0	0	0	0	0	0	0	0	0	0	0	0	0	0	0	0	0	0	0	0	0	0	0	0	0	0	-0.0129873	0	0	0	-0.0285718	0	0	0	0	0	0	0	0
0	0	0	0	0	0	0	0	0	0	0	0	0	0	0	0	0	0	0	0	0	0	0	0	0	0	0	0	0	0	0	0	0	0	0	0	0	0	0	0	0	0	0	0	0	0	0	0	0	0
0	0	0	0	0	0	0	0	0	0	0	0	0	0	0	0	0	0	0	0	0	0	0	0	0	0	0	0	0	0	0	0	0	0	0	0	0	0	0	0	0	0	0	0	0	0	0	0	0	0
0	0	0	0	0	0	0	0	0	0	0	0	0	0	0	0	0	0	0	0	0	0	0	0	0	0	0	0	0	0	0	0	0	0	0	0	0	0	0	0	0	0	0	0	0	0	0	0	0	0
0	0	0	0	0	0	0	0	0	0	0	0	0	0	0	0	0	0	0	0	0	0	0	0	0	0	0	0	0	0	0	0	0	0	0	0	0	0	0	0	0	0	0	0	0	0	0	0	0	0
0	0	0	0	0	0	0	0	0	0	0	0	0	0	0	0	0	0	0	0	0	0	0	0	0	0	0	0	0	0	0	0	0	0	0	0	0	0	0	0	0	0	0	0	0	0	0	0	0	0
0	0	0	0	0	0	0	0	0	0	0	0	0	0	0	0	0	0	0	0	0	0	0	0	0	0	0	0	0	0	0	0	0	0	0	0	0	0	0	0	0	0	0	0	0	0	0	0	0	0
0	0	0	0	0	0	0	0	0	0	0	0	0	0	0	0	0	0	0	0	0	0	0	0	0	0	0	0	0	0	0	0	0	0	0	0	0	0	0	0	0	0	0	0	0	0	0	0	0	0
0	0	0	0	0	0	0	0	0	0	0	0	0	0	0	0	0	0	0	0	0	0	0	0	0	0	0	0	0	0	0	0	0	0	0	0	0	0	0	0	0	0	0	0	0	0	0	0	0	0
0	0	0	0	0	0	0	0	0	0	0	0	0	0	0	0	0	0	0	0	0	0	0	0	0	0	0	0	0	0	0	0	0	0	0	0	0	0	0	0	0	0	0	0	0	0	0	0	0	0
0	0	0	0	0	0	0	0	0	0	0	0	0	0	0	0	0	0	0	0	0	0	0	0	0	0	0	0	0	0	0	0	0	0	0	0	0	0	0	0	0	0	0	0	0	0	0	0	0	0
0	0	0	0	0	0	0	0	0	0	0	0	0	0	0	0	0	0	0	0	0	0	0	0	0	0	0	0	0	0	0	0	0	0	0	0	0	0	0	0	0	0	0	0	0	0	0	0	0	0
0	0	0	0	0	0	0	0	0	0	0	0	0	0	0	0	0	0	0	0	0	0	0	0	0	0	0	0	0	0	0	0	0	0	0	0	0	0	0	0	0	0	0	0	0	0	0	0	0	0
0	0	0	0	0	0	0	0	0	0	0	0	0	0	0	0	0	0	0	0	0	0	0	0	0	0	0	0	0	0	0	0	0	0	0	0	0	0	0	0	0	0	0	0	0	0	0	0	0	0
0	0	0	0	0	0	0	0	0	0	0	0	0	0	0	0	0	0	0	0	0	0	0	0	0	0	0	0	0	0	0	0	0	0	0	0	0	0	0	0	0	0	0	0	0	0	0	0	0	0
0	0	0	0	0	0	0	0	0	0	0	0	0	0	0	0	0	0	0	0	0	0	0	0	0	0	0	0	0	0	0	0	0	0	0	0	0	0	0	0	0	0	0	0	0	0	0	0	0	0
0	0	0	0	0	0	0	0	0	0	0	0	0	0	0	0	0	0	0	0	0	0	0	0	0	0	0	0	0	0	0	-0.0022678	0	0	0	0	0	0	0	0	0	0	0	0	0	0	0	0	0	0
0	0	0	0	0	0	0	0	0	0	0	0	0	0	0	0	0	0	0	0	0	0	0	0	0	0	0	0	0	0	0	0	0	0	0	0	0	0	0	0	0	0	0	0	0	0	0	0	0	0
0	0	0	0	0	0	0	0	0	0	0	0	0	0	0	0	0	0	0	0	0	0	0	0	0	0	0	0	0	0	0	0	0	0	0	0	0	0	0	0	0	0	0	0	0	0	0	0	0	0
0	0	0	0	0	0	0	0	0	0	0	0	0	0	0	0	0	0	0	0	0	0	0	0	0	0	0	0	0	0	0	0	0	0	0	0	0	0	0	0	0	0	0	0	0	0	0	0	0	0
0	0	0	0	0	0	0	0	0	0	0	0	0	0	0	0	0	0	0	0	0	0	0	0	0	0	0	0	0	0	0	0	0	0	0	0	0	0	0	0	0	0	0	0	0	0	0	0	0	0
0	0	0	0	0	0	-0.00279134	0	0	0	-0.0244126	0	0	0	0	0	0	0	0	0	-0.0350263	0	-0.00179735	0.0132772	0	0	0	0	0	0	0	0	0	0	0	0	0	0	0	0	0	0	0	0	0	0	0	0	0	0
0	0	0	0	0	0	0	0	0	0	0	0	0	0	0	0	0	0	0	0	0	0	0	0	0	0	0	0	0	0	0	0	0	0	0	0	0	0	0	0	0	0	0	0	0	0	0	0	0	0
0	0	0	0	0	0	0.0060133	0	-7.04199e-05	0	-0.00114234	0	0	0	0	0	0	-0.00765125	0	0	-0.0269266	0.034079	-0.0339251	0.0118394	0	0	0	0	0	0	0	0	0	0	0	0	0	0	0	0	0	0	0	0	0	0	0	0	0	0
0	0	0	0	0	0	0	0	0	0	0	0	0	0	0	0	0	0	0	0	0	0	0	0	0	0	0	0	0	0	0	0	0	0	0	0	0	0	0	0	0	0	0	0	0	0	0	0	0	0
0	0	0	0	0	0	0	0	0	0	0	0	0	0	0	0	0	0	0	0	0	0	0	0	0	0	0	0	0	0	0	0	0	0	0	0	0	0	0	0	0	0	0	0	0	0	0	0	0	0
0	0	0	0	0	0	0	0	0	0	0	0	0	0	0	0	0	0	0	0	0	0	0	0	0	0	0	0	0	0	0	0	0	0	0	0	0	0	0	0	0	0	0	0	0	0	0	0	0	0
0	0	0	0	0	0	0	0	0	0	0	0	0	0	0	0	0	0	0	0	0	0	0	0	0	0	0	0	0	0	0	0	0	0	0	0	0	0	0	0	0	0	0	0	0	0	0	0	0	0
0	0	0	0	0	0	0	0	0	0	0	0	0	0	0	0	0	0	0	0	0	0	0	0	0	0	0	0	0	0	0	0	0	0	0	0	0	0	0	0	0	0	0	0	0	0	0	0	0	0
0	0	0	0	0	0	0	0	0	0	0	0	0	0	0	0	0	0	0	0	0	0	0	0	0	0	0	0	0	0	0	0	0	0	0	0	0	0	0	0	0	0.036076	0	0	0	0	0	0	0	0
0	0	0	0	0	0	0	0	0	0	0	0	0	0	0	0	0	0	0	0	0	0	0	0	0	0	0	0	0	0	0	0	0	0	0	0	0	0	0	0	0	0	0	0	0	0	0	0	0	0
0	0	0	0	0	0	0	0	0	0	0	0	0	0	0	0	0	0	0	0	0	0	0	0	0	0	0	0	0	0	0	0	0	0	0	0	0	0	0	0	0	0	0	0	0	0	0	0	0	0
0	0	0	0	0	0	0	0	0	0	0	0	0	0	0	0	0	0	0	0	0	0	0	0	0	0	0	0	0	0	0	0	0	0	0	0	0	0	0	0	0	0	0	0	0	0	0	0	0	0
0	0	0	0	0	0	0	0	0	0	0	0	0	0	0	0	0	0	0	0	0	0	0	0	0	0	0	0	0	0	0	0	0	0	0	0	0	0	0	0	0	0	0	0	0	0	0	0	0	0
0	0	0	0	0	0	0	0	0	0	0	0	0	0	0	0	0	0	0	0	0	0	0	0	0	0	0	0	0	0	0	0	0	0	0	0	0	0	0	0	0	0	0	0	0	0	0	0	0	0
0	0	0	0	0	0	0	0	0	0	0	0	0	0	0	0	0	0	0	0	0	0	0	0	0	0	0	0	0	0	0	0	0	0	0	0	0	0	0	0	0	0	0	0	0	0	0	0	0	0
[truncated: 350 more columns]

## Sheet: Panel C - Movie - Rest
0	0.0391117	0.0666641	0.00707401	0.0384066	-0.00357681	-0.0578234	0.00702423	0.0172142	-0.0174904	0.0690529	-0.0501593	-0.0267631	0.0105998	0.00231974	-0.00406011	0	-0.0329138	0.0044581	0	-0.00213829	0	-0.0291692	-0.0111944	0	0	0	0	0	0	0	0	0	0	0	0	0	0	0	0	0	0	0	0.000122001	0.00726772	0	0	0	0	0
-0.00246184	0	-0.0485619	0.0363452	0.0363147	-0.0237409	-0.0446305	-0.0445042	-0.00148068	0.0589461	-0.0506699	-0.0159571	0.035822	-0.0169761	0.0143192	0.00185067	0.0155643	0.0674383	0.0228	3.17245e-05	-0.0233373	0.0358553	-6.6905e-05	-0.0254582	0	0	0	0	0	0	0	0	0	0	0	0	0	0	0	0	0	0	0	0	0	0	0	0	0	0
0.027631	-0.0127729	0	-0.0276787	0.0687501	-0.039364	-0.0117368	-0.0878826	-0.0183083	-0.0213534	0.0669354	-0.0313764	-0.013033	-0.00856675	0.0368306	0.00436998	0	0.0076371	-0.0507395	0	0.00900383	0	0.0290872	0.00124027	0	0	0	0	0	0	0	0	0	0	0	0	0	0	0	0	0	0	0	0	0	0	0	0	0	0
-0.0189161	0.0489285	-0.011502	0	-0.0108729	0.122957	0.18196	-0.0547507	-0.183095	0.0209956	-0.100596	0.0362651	-0.00375183	-0.0146598	-0.101779	0.00436087	0.00569602	0.0294337	0.0510389	-0.0122552	0.0271985	0	0.0215621	0	0	0	0	0	0	0	0	0	0	0	0	0	0	0	0	0	0	0	0	-0.0149355	0	0	0	0	0	0
0.00667552	0.0227005	-0.0317513	-0.0212421	0	-0.0652465	-0.0402623	0.0100044	0.0145437	0.0192016	-0.0289453	-0.00611553	0.00259956	0.0165553	-0.0313934	0	0	0.0307531	-0.00839981	0.0205151	0.00757702	0	-0.0207904	0.0152588	0	0	0	0	0	0	0	0	0	0	0	0	0	0	0	0	0	0	0	-0.00833117	0.00203056	0	0	0	0	0
0.0062228	-0.013576	-0.0433876	0.0944391	-0.0978049	0	-0.00758176	-0.00527612	0.0835108	-0.0273636	0.0474854	-0.0515827	-0.0201532	0.019422	0.0261409	0	0	-0.0213413	0	0	-0.0171557	0	-0.0143928	0.0232753	0	0	0	0	0	0	0	0	0	0	0	0	0	0	0	0	0	0	0	0.00424858	0	0	0	0	0	0
-0.0287858	-0.0652679	-0.0384454	0.150493	-0.0266427	0.017427	0	0.0215662	0.109264	-0.0147123	0.0161249	-0.0176621	-0.0100172	0.0317315	0.0338868	0.00417836	-0.0110167	-0.0502897	-0.0277693	0.00987658	-0.0343606	0.00957853	0.0101585	0.00933915	0	0	0	0	0	0	0	0	0	0	0	0	0	0	0	0	0	0	0	-0.000990412	-0.0119976	0	0	0	0	0
0.0218935	-0.024	-0.124181	-0.0321757	0.0257619	0.0191086	0.116915	0	-0.0166506	-0.0130873	0.114449	-0.0191493	0.0557602	0	0	0	0	0	0	0	-0.141582	0	-0.0447316	0.0242052	0	0	0	0	0	0	0	0	0	0	0	0	0	0	0	0	0	0	0	-0.00384772	-0.00890616	0	0	0	0	0
-0.0214232	0.0266771	-0.0341942	-0.0667244	0.02992	0.0223155	0.0583261	-0.0118189	0	0.019073	-0.117459	-0.00923877	0.00869001	0	0	0	0	-0.0188845	-0.0116065	-0.00686285	0.00787525	0	-0.0083342	-0.0058753	0	0	0	0	0	0	0	0	0	0	0	0	0	0	0	0	0	0	0	-0.000642763	-0.00368979	0	0	0	0	0
-0.0049019	0.0558236	-0.0689722	0.0522658	0.0544905	-0.0251279	-0.0665746	-0.0298635	0.0961305	0	0.0216646	-0.0638007	0.0688483	0	0	-0.000635681	0	-0.021633	0	0	-0.0124735	0.0432778	-0.0445072	-0.00352609	0	0	0	0	0	0	0	0	0	0	0	0	0	0	0	0	0	0	0	0.0123782	0.00412311	0	0	0	0	0
0.0261226	-0.00322848	0.029119	-0.0410242	-0.0190527	0.0328015	0.0429995	0.0656744	-0.0900651	0.0303119	0	-0.00533811	-0.00300312	0.0291383	-0.0513667	0.000704686	-7.3327e-06	0.0688585	0.0766748	-0.0199832	-0.0209224	0.0215023	-0.0346646	0.0286351	0	0	0	0	0	0	0	0	0	0	0	0	0	0	0	0	0	0	0	0.00654331	0.00380591	0	0	0	0	0
-0.00817751	0.0748613	-0.0379765	0.0758169	0.00998357	-0.0151524	-0.0403866	-0.00547755	0.0292811	0.0169522	-0.0246513	0	0.0054431	0.0249621	0	0	0	-0.0203469	0	-0.0114167	-0.00707345	0.0176157	-0.0620664	0.00936483	0	0	0	0	0	0	0	0	0	0	0	0	0	0	0	0	0	0	0	0.00908377	-0.00229784	0	0	0	0	0
-0.0417647	0.0736378	-0.0481164	0.0346794	0.0531385	-0.0525838	-0.000524977	0.0482983	0.0409074	0.0646679	0.000830229	-0.0289237	0	-0.032675	0.000902996	-0.00338625	-0.0176098	0.0299726	-0.0311753	-0.0246482	-0.00957475	0.0120106	-0.0376149	-0.0107731	0	0	0	0	0	0	0	0	0	0	0	0	0	0	0	0	0	0	0	0	0	0	0	0	0	0
0.0364195	-0.0333542	-0.0232343	-0.0395223	0.0571912	-0.0359352	-0.0393954	0	0	0	-0.056813	-0.00507629	0.0186544	0	0.0521497	0.00389734	-0.00218469	-0.0130813	0.0424222	-0.0745395	0.0038508	0.0530966	0.0270244	-0.00475343	0	0	0	0	0	0	0	0	0	0	0	0	0	0	0	0	0	0	0	0	0	0	0	0	0	0
-0.0253006	0.27235	-0.00485838	-0.0607146	-0.0967332	0.0241932	0.0909823	0	0	0	-0.227727	0	-0.0540408	0.0504735	0	0.00373385	-0.00734616	0.0298057	0.0256079	-0.0316251	-0.227359	-0.0017106	0.075104	-0.0197665	0	0	0	0	0	0	0	0	0	0	0	0	0	0	0	0	0	0	0	0	0	0	0	0	0	0
0.00933785	-0.00315791	0.0243878	0.0325699	0	0	-0.0299938	0	0	-0.0142237	-0.0208486	0	0.0244253	0.00333478	0.00977745	0	-0.00273932	-0.0557906	-0.0113777	0.00345177	0.0215159	-0.0130768	0.0125054	-0.0137748	0	0	0	0	0	0	0	0	0	0	0	0	0	0	0	0	0	0	0	0	0	0	0	0	0	0
0	0.046684	0	0.0529268	0	0	-0.0902119	0	0	0	-0.0121699	0	-0.00549213	-0.0358337	-0.00607172	0.00263851	0	-0.0840689	0.0254701	0.0237652	0.0452077	0.000464874	-0.00491465	-0.0225804	0	0	0	0	0	0	0	0	0	0	0	0	0	0	0	0	0	0	0	0	0	0	0	0	0	0
-0.00712098	0.0962974	-0.0395706	0.0106545	0.0249766	-0.00408812	-0.0433261	0	-0.102591	0.023533	0.192411	-0.0139384	0.0273025	-0.00588258	0.0431826	-0.00111724	-0.02148	0	0.0528699	0.0107262	-0.00741743	-0.0281771	0.00242474	0.0358022	0	0	0	0	0	0	0	0	0	0	0	0	0	0	0	0	0	0	0	-0.00732855	0.0357759	0	0	0	0	0
0.0307017	0.043113	0.0334142	0.0520458	0.0737076	0	-0.0339687	0	0.0206208	0	0.00779763	0	-0.0592775	0.047795	0.115196	0.00287178	0.00941329	-0.125588	0	0.0593194	0.0547671	-0.0133284	0.0389472	-0.0195605	0	0	0	0	0	0	0	0	0	0	0	0	0	0	0	0	0	0	0	0	0	0	0	0	0	0
0	0.0595565	0	0.0429829	0.0297146	0	-0.0256621	0	-0.011116	0	-0.0217904	-0.00228674	0.0123391	-0.0560011	-0.00394775	0.000411997	0.0128502	-0.0658614	-0.0126643	0	-0.00920939	0.0179886	0.00718641	-0.0425206	0	0	0	0	0	0	0	0	0	0	0	0	0	0	0	0	0	0	0	0	0	0	0	0	0	0
0.0212069	0.00919642	0.0291891	-0.00771287	0.0753649	-0.0291493	-0.0476692	-0.0640981	-0.00580263	-0.00569257	0.0147282	0.003898	0.0272783	0.00640887	-0.0443801	0.00190051	0.009198	0.00310059	0.0466113	-0.00491158	0	0.0285207	-0.0573748	0.000938136	0	0	0	0	0	0	0	0	0	0	0	0	0	0	0	0	0	0	0	-0.00278949	0.00539817	0	0	0	0	0
0	0.0375118	0	0	0	0	0.00172027	0	0	-0.033145	-0.0442423	0.0135232	0.0139792	0.00113785	0.0249938	-0.00264487	-0.00836056	-0.0503546	0.00174313	0.00339133	-0.00324793	0	-0.0157885	-0.0372742	0	0	0	0	0	0	0	0	0	0	0	0	0	0	0	0	0	0	0	0	0	0	0	0	0	0
-0.011915	0.0243341	-0.00384342	0.0293608	-0.00651056	0.00289724	0.0120702	0.106685	-0.017355	0.0100495	0.0533544	0.0634866	-0.0236238	0.0193609	0.0971008	0.0113599	-0.0035806	-0.0240227	0.0137773	-0.0134805	0.0274216	0.000536348	0	0.0420373	0	0	0	0	0	0	0	0	0	0	0	0	0	0	0	0	0	0	0	0.00856699	0.00743426	-0.00634879	0	0	0	0
0.0133845	-0.013185	0.016464	0	0.0203832	-0.00304559	0.0126237	0.0530315	-0.025959	-0.00941141	0.00745737	0.0212954	0.0479054	-0.00753582	0.00851913	0.00812085	-0.0160452	0.0246217	0.00798376	-0.0239623	-0.0220732	0.0113793	0.0169199	0	0	0	0	0	0	0	0	0	0	0	0	0	0	0	0	0	0	0	0	-0.00531567	0.0249786	-0.0157398	0	0	0	0
0	0	0	0	0	0	0	0	0	0	0	0	0	0	0	0	0	0	0	0	0	0	0	0	0	0	0	0	0	-0.000222519	-0.0047637	0.00885868	0.0119224	0	0	-8.72299e-05	-0.00772215	-0.00502128	-0.0131165	0.00797884	-0.00259612	0.00637434	-0.000607277	0	0	0	0	0	0	0
0	0	0	0	0	0	0	0	0	0	0	0	0	0	0	0	0	0	0	0	0	0	0	0	0	0	-0.0206807	0.0226346	0.0103262	0	0	0	-0.0023433	0.0111114	-0.00699388	0.00393323	0	0	0	0.0099345	0	0	0	0	0	0	0.00846858	0	0	0
0	0	0	0	0	0	0	0	0	0	0	0	0	0	0	0	0	0	0	0	0	0	0	0	0	-0.0106238	0	-0.0423692	0.0111709	0	0	0	0.00349758	0.0263499	-0.000527468	0	0.00141947	0	0	0	0	0	0	0	0	0	-0.00709238	0	0	0
0	0	0	0	0	0	0	0	0	0	0	0	0	0	0	0	0	0	0	0	0	0	0	0	0	0.00869583	-0.0193376	0	0.0125226	0	0	0	0.0116625	0.00908575	0.0123237	-0.0136938	0.00869068	0	0	0	-0.0141251	0.0125988	0	0	0	-2.03297e-05	0.00567285	-0.00929859	0	0
0	0	0	0	0	0	0	0	0	0	0	0	0	0	0	0	0	0	0	0	0	0	0	0	0	0.00792015	0.000676952	0.00466274	0	0	0	0	-0.0205421	0.0189419	0.00988099	0	0.00119034	0	0	-0.00149272	0	0	0	0	0	0	-0.00927806	0	0	0
0	0	0	0	0	0	0	0	0	0	0	0	0	0	0	0	0	0	0	0	0	0	0	0	-0.00195083	0	0	0	0	0	-0.00780846	0.00592909	0	0	0	0	0	0.0230433	0.00122933	-0.0053841	0.0153257	-0.00322752	-0.0158067	0	0	0	0	0	0	0
0	0	0	0	0	0	0	0	0	0	0	0	0	0	0	0	0	0	0	0	0	0	0	0	-0.00483382	0	0	0	0	0.0112258	0	-0.000352099	-0.00554765	0	0	0	-0.0011397	0.0110638	-0.00439161	-0.0105852	0.00158226	0.00469457	-0.00254846	0	0	0	0.000120543	0	0	0
0	0	0	0	0	0	0	0	0	0	0	0	0	0	0	0	0	0	0	0	0	0	0	0	-0.00597056	0	0	0	0	0.00274211	-0.0104029	0	-0.00303639	0	0	0.00350109	0.00132317	0.0019541	0.0202857	-0.00461896	0	0.00283917	-0.0219303	0	0	0	-0.00564569	0	0	0
0	0	0	0	0	0	0	0	0	0	0	0	0	0	0	0	0	0	0	0	0	0	0	0	0.00720561	-0.00371326	0.0143018	0.0166354	-0.0139935	0	-0.00309643	-0.00350283	0	-0.00854593	0.000929061	-0.00281501	0.00448281	0	0.0136195	-0.00299176	0.00147324	0.0157952	0.00570155	0	0	0	-0.00699666	0	0	0
0	0	0	0	0	0	0	0	0	0	0	0	0	0	0	0	0	0	0	0	0	0	0	0	0	0.0129935	0.00658661	0.0227615	0.0127225	0	0	0	-0.0173824	0	-0.00848268	-0.00602189	-0.00395481	0	0	-0.000867014	0.0126373	-0.00595298	0	0	0	0.000814984	0.00297323	-0.00416175	0	0
0	0	0	0	0	0	0	0	0	0	0	0	0	0	0	0	0	0	0	0	0	0	0	0	0	0.00191155	-0.00616435	0.00780433	0.00771036	0	0	0	-0.0195038	-0.00843444	0	0.00294004	0.0109877	0	0	0.00289174	-0.00239863	-0.00507722	0.0111584	0	0	0.00582534	-0.00150343	0.00357976	0	0
0	0	0	0	0	0	0	0	0	0	0	0	0	0	0	0	0	0	0	0	0	0	0	0	-0.00373885	0.00905475	0	-0.0114378	0	0	0	-0.00918283	-0.0335958	-0.0168542	0.0400523	0	-0.0153538	0	-0.00158454	-0.0145845	-0.0131608	0.0153772	0	0	0	0	-0.00438017	0	0	0
0	0	0	0	0	0	0	0	0	0	0	0	0	0	0	0	0	0	0	0	0	0	0	0	-0.00333905	0	-0.00307092	0.0159873	0.0155408	0	-0.0131462	0.00852127	0.00260477	0.00329659	0.00670457	-0.0243187	0	0.0178207	-0.00220082	-0.00419159	-0.0174715	-0.0095094	-0.00199578	0	0	0	0.00509453	0	0	0
0	0	0	0	0	0	0	0	0	0	0	0	0	0	0	0	0	0	0	0	0	0	0	0	-0.00466895	0	0	0	0	0.0122769	-0.00903655	-0.00576168	0	0	0	0	0.0108033	0	0.0342133	-0.00937599	-0.00546239	0.0149018	-0.000452769	0	0	0.00491473	0.00124968	0	0	0
0	0	0	0	0	0	0	0	0	0	0	0	0	0	0	0	0	0	0	0	0	0	0	0	-0.00222963	0	0	0	0	0.00708522	-0.00817719	0.00833748	-0.00332582	0	0	0.000545529	0.00409905	0.0392924	0	-0.00409925	0.0109562	0.00914556	-0.0206569	0	0	0	-0.0085268	0	0	0
0	0	0	0	0	0	0	0	0	0	0	0	0	0	0	0	0	0	0	0	0	0	0	0	0.0068814	0.0115345	0	0	0.00170791	-0.00187789	-0.0121054	-0.00281327	-0.000790841	0.00839171	0.0105967	0.00308353	-0.012053	-0.000789966	-0.00043101	0	0.00246328	0.0111437	-0.00950583	0	0	0	-0.00520744	0	0	0
0	0	0	0	0	0	0	0	0	0	0	0	0	0	0	0	0	0	0	0	0	0	0	0	0.00159548	0	0	0.00678781	0	0.00215248	-0.00831729	0	0.00105455	0.0074885	0.00263681	0.00564248	-0.0150438	0.0063924	0.00863212	0.00321747	0	-0.00386305	-0.0161112	0	0	-0.00158338	-0.00303733	0	0	0
0	0	0	0	0	0	0	0	0	0	0	0	0	0	0	0	0	0	0	0	0	0	0	0	-0.000160062	0	0	0.0210689	0	0.00626013	-0.00978285	0.000540202	0.00879999	0.000604341	0.00409398	-0.00804369	-0.000157429	0.0273408	-0.0105914	0.00778911	0.0273962	0	0.00732635	0	0	0.00692687	-0.000193045	-0.00188089	0	0
0	0	0	0	0	0	0	0	0	0	0	0	0	0	0	0	0	0	0	0	0	0	0	0	-0.000639099	0	0	0	0	-0.0047788	-0.000553164	-0.00797971	0.00104758	0	0.0080059	0	0.00730114	0.0313235	-0.0248662	0.00133947	-0.0186667	0.0149956	0	0	0	0	-0.00209839	0	0	0
-0.00262791	0	0	0.000394335	0.00155095	-0.00782863	0.0288172	-0.00728478	0.00478374	-0.000871791	-0.00368219	0.000478519	0	0	0	0	0	-0.00488617	0	0	-0.0296125	0	0.00197296	-0.00296785	0	0	0	0	0	0	0	0	0	0	0	0	0	0	0	0	0	0	0	0	0.159912	-0.0206303	0	-0.0314649	0.00161748	-0.0221674
0.0139026	0	0	0	-0.00635619	0	0.00391172	0.0145128	0.000420867	-0.0109858	0.0057357	0.0034986	0	0	0	0	0	0.0373615	0	0	-0.0338571	0	0.0131732	-0.0175365	0	0	0	0	0	0	0	0	0	0	0	0	0	0	0	0	0	0	0	0.106985	0	-0.0233384	-0.0313227	-0.0375236	-0.0405182	-0.0280866
0	0	0	0	0	0	0	0	0	0	0	0	0	0	0	0	0	0	0	0	0	0	0.0097079	0.0175588	0	0	0	0.00737551	0	0	0	0	0	0.00648652	-0.00901027	0	0	0.000536862	0	0	-0.0136	-0.0156309	0	0.0729128	0.0673085	0	-0.0116233	-0.00656462	-0.00203945	0.0309693
0	0	0	0	0	0	0	0	0	0	0	0	0	0	0	0	0	0	0	0	0	0	0	0	0	0.0140426	0.0097135	0.00868705	0.00118379	0	0.00157768	-0.00507434	-0.0213829	0.00713345	0.0126384	-0.0172752	-0.00383125	0.00602167	0.00842623	0.00104434	0.0020924	-0.0144059	0.000541873	0	-0.0367134	-0.00803953	0	-0.00429383	0.00864737	0.00335923
0	0	0	0	0	0	0	0	0	0	0	0	0	0	0	0	0	0	0	0	0	0	0	0	0	0	0	-0.00807774	0	0	0	0	0	-0.0066363	0.00540138	0	0	0	0	0	0	-0.0137483	0	0.0340026	-0.00319966	0.0166843	-0.00452436	0	0.0148323	0.0461439
0	0	0	0	0	0	0	0	0	0	0	0	0	0	0	0	0	0	0	0	0	0	0	0	0	0	0	0	0	0	0	0	0	0	0	0	0	0	0	0	0	0	0	0.0432886	0.0319938	-0.0086232	0.010691	-0.0172077	0	-0.0112608
0	0	0	0	0	0	0	0	0	0	0	0	0	0	0	0	0	0	0	0	0	0	0	0	0	0	0	0	0	0	0	0	0	0	0	0	0	0	0	0	0	0	0	0.0455875	0.108788	-0.00966305	-0.0191596	-0.0402693	0.00495414	0
0	0	0	0	0	0	0	0	0	0	0	0	0	0	0	0	0	0	0	0	0	0	0	0	0	0	0	0.0246239	0	0	0	0	0	0	0	0	0	0	0	0	0	0	0	0	0	0.00141907	-0.0165877	0.00141502	0	0.0203677
0	0	0	0	0	0	0	0	0	0	0	0	0	0	0	0	0	0	0	0	0	0	0	0	0	0.013446	0.00313158	0.00250078	0	0	0	0.00542163	0.0116724	0	-0.0201753	0.00793731	0.0109859	0	0.00388851	0.0111222	0	0	0.00451984	0	0	0.0152783	-0.010615	-0.00947179	0.0162302	0.00695077
0	0	0	0	0	0	0	0	0	0	0	0	0	0	0	0	0	0	0	0	0	0	0	0	0	0	0	0	0	0	0	0	0	0	0.00494874	0	0	0.00076493	0	0	0	-0.0155198	0	-0.0129383	-0.0015196	-0.018364	-0.0140932	0.00251397	0.0123739	0.00798384
0	0	0	0	0	0	0	0	0	0	0	0	0	0	0	0	0	0	0	0	0	0	0	0	0	0	0.00752814	-0.00799733	0	0	0	0	-0.00164539	-0.000870649	-0.00312801	0	0.00787703	0.000387168	0.00398112	-0.00292768	-0.00242727	0.0102521	-0.00815523	0	0	0.00194874	0.0100828	0.00755985	0	0.0240664
0	0	0	0	0	0	0	0	0	0	0	0	0	0	0	0	0	0	0	0	0	0	0	0	0	0.00845583	-0.00505679	0.00885872	0	0	0	0.001271	0.0103429	-0.0102008	0.00446344	-0.00737471	-0.00323652	0	0.00750335	0.00220671	0	0	0.000361823	0	0	0	0.0149438	0	0.013669	0
0	0	0	0	0	0	0	0	0	0	0	0	0	0	0	0	0	0	0	0	0	0	0	0	0	0.0031384	-0.0163295	0.0196338	0	0	0	0	0.00606614	-0.00144006	-0.010825	0	0.00265732	0	0.00920376	0.00548738	-0.0099163	0.00910466	0.00486914	0	0	0	-0.000854987	-0.00588042	0	0
0	0	0	0	0	0	0	0	0	0	0	0	0	0	0	0	0	0	0	0	0	0	0	0	0	0.0173547	-0.0126766	-0.000876198	0	0	0	0	-0.00459912	0	0	0	-0.00497935	0	0	-0.001386	0	0	0	0	0	0	0	0	0	0
0	0	0	0	0	0	0	0	0	0	0	0	0	0	0	0	0	0	0	0	0	0	0	0	0	-0.0104067	-0.0156197	0.0129781	0.0112498	0	0	-0.00382211	0.00605883	-0.0169862	0.00281326	-0.00728208	0	0	0	0.00112645	0	0	0	0	0	0	0	0	0	0
0	0	0	0	0	0	0	0	0	0	0	0	0	0	0	0	0	0	0	0	0	0	0	0	0	0.0179112	0.0148268	-0.0021828	0.00908629	0	0	0	-0.00489274	-0.0215324	-0.00141346	0	0	0	0	0	0	0	0	0	0	0	0	0	0	0
-0.00184089	-0.0344618	0.0325571	-0.0344596	0.0408979	0.0689375	-0.0198663	0.0723199	-0.0422056	-0.0248814	0.04094	-0.0577007	-0.0164127	0	0.02685	0	0	0.0154831	0.0260597	0	0	0	-0.00228875	-0.0406511	0	0.0058743	0	0	0	0	0	0	0	0	0	0	0	0	0	0	0	0	0	0	0	0	0	0	0	0
0.023613	0.0130326	0.0465019	-0.0179979	0.0276076	0.0225868	-0.00096843	-0.0853056	-0.0198966	0.0660488	0.0128764	-0.0272709	0.00616595	0.00547849	-0.0173162	0	0	-0.0444898	0.0287397	0	0.0190837	0	0.0208834	-0.00385239	0	0	0	0	0	0	0	0	0	0	0	0	0	0	0	0	0	0	0	0	0	0	0	0	0	0
-0.0158176	-0.00640185	-0.0213258	-0.00887438	0.0580697	0.0316757	-0.0108046	-0.0245139	-0.0316887	0.0631704	-0.0140767	-0.0132028	0.00103313	0	0.030778	0	0	-0.0239703	0	0	0	0	0.0118953	0.000411339	0	0.000342922	-0.00700349	-0.004934	0	0	0	0	0.0104106	0	0	0	0	0	0	0	0	0	0	0	-0.0100497	0	-0.00713797	0	0	0
-0.0559435	0.0238584	0.0640691	0.0261742	-0.0208594	0.066292	-0.0779912	-0.0113313	0.0872064	-0.0603216	0.00757399	-0.0579665	-0.0220501	0.0280587	-0.00572317	-0.00894549	0	0.00385614	0	0	-0.0219893	0	0.0239663	0.0116712	0	0	0	0	0	0	0	0	0	0	0	0	0	0	0	0	0	0	0	0.0180126	-0.00455413	0	0	0	0	0
0.0205955	0	-0.0224593	0	0	0.0358272	0	0.161391	0	0.00167247	-0.000300274	-0.0144563	-0.0066536	0	0	0	0	0	0	0	0	0	0.0140393	-0.070905	0	0.0179599	0	-0.0222884	0	0	0	0	0	0	0	0	0	0	0	0	0	0	0	-0.00645771	-0.0181395	0	0	0	0	0
-0.032033	-0.0479103	0.013349	0	0	0.0365378	0	-0.0393136	0	0.0187108	0	0.0420967	0.0744355	0	0	0	0	0	0	0	0	0	-0.0171584	0.0103465	0	0	0	0	0	0	0	0	0	0	0	0	0	0	0	0	0	0	0	-0.00479351	-0.00653023	0	0	0	0	0
0.00119654	0	0	0	0	0	0	-0.0519057	0	0.0213131	0	-0.0516057	0	0	0	0	0	0	0	0	0	0	0.0157265	0.0151282	0	0	0	0	0	0	0	0	0	0	0	0	0	0	0	0	0	0	0	0.0108674	-0.00254274	0	0	0	0	0
-0.0103861	-0.0167786	-0.00355665	0	0	-0.00611957	0	0.0210346	0	0.0505973	0.00737875	0.00454747	0.0324113	0	0	0.00117565	0	0	0	-0.00945901	-0.00635874	0.0120659	-0.0724001	-0.01368	0	0	0	0	0	0	0	0	0	0	0	0	0	0	0	0	0	0	0	0.00986869	-0.0106129	-0.00237662	0	0	0	0
0	0	0	0	0	0	0	-0.0516211	0	0.0287474	0	-0.00631982	0	0	0	0	0	0	0	0	0	0	0.00912233	-0.00649841	0	0	0	0	0	0	0	0	0.00457705	0	0	0	0	0	0	0	0	0	0	0.00296558	-0.0079158	0.00581474	0	0	0	0
0	0	0	0	0	0	0	0	0	-0.00741067	0	0	0	0	0	0	0	0	0	0	0	0	0	0	0	0	0	-0.0121819	0	0	0	0	0.0228287	0	0	0	0	0	0	0	0	0	0	0.0122389	-0.0116646	-0.00156712	0	0	0	0
0	0	0	0	0	0	0	0	0	-0.016157	0	0	0	0	0	0	0	0	0	0	0	0	0	0	0	0.000880784	-0.00832796	0.00726692	0	0	0	0	-0.00942664	0	0.00596844	0	-0.00508984	0	0	0	0	0	0	0.0150355	-0.00515773	-0.00781073	0	0.00269988	0	0
-0.00761246	0	0	0	0	0	0	0.00692067	0	0.0326513	0	-0.0209773	0	0	0	0	0	0	0	0	0	0	-0.0115405	0.0163405	-0.00222412	0	0	0	0	0	0	-0.00141864	0.00894908	0	0	-0.00445924	0	0	0	-0.00699805	0	0	0	-0.00488066	-0.00251562	0.00139786	0	0	0.00314703	-0.0127906
0	0	0	0	0	0	0	0.0187984	0	-0.0182105	0	0	0	0	0	0	0	0	0	0	0	0	0	0	0.00308252	0	0	0.000962764	0	0	0	0.00638164	-0.0314895	0	0.00998796	-0.020984	-0.00405346	0	-0.00403912	-0.0103813	0	-0.00425666	-0.000650987	0.00683982	-0.00726011	0.00760274	-0.00627462	-0.00590364	0.00764522	0.0102975
0	0	0	0	0	0	0	0	0	0	0	0	0	0	0	0	0	0	0	0	0	0	0	0	0	0	0.0127	-0.00206422	0	0	0	0	0	-0.00312216	-0.00357015	0	0	-1.23252e-05	0	0	0.0066041	0.00736465	-0.00648605	0	-0.00416788	-0.000197102	-0.0089872	-0.00352873	0	0.000938031
0	0	0	0	0	0	0	0	0	0	0	0	0	0	0	0	0	0	0	0	0	0	0	0	0	0.0127174	-0.013931	0.00252993	0.00603365	0	0	0	-0.0163235	-0.0160396	-0.00380431	0	0.000647754	0	0	0	0.000625623	0.00243142	-0.000340066	0	0	0	-0.0112357	0	0	0
0	0	0	0	0	0	0	0	0	0	0	0	0	0	0	0	0	0	0	0	0	0	0	0	0	0	0.0036126	0.00301586	0	0	0	0	0	0.000828159	-0.0040987	0	0	0	0	0	0	-0.00524408	0	0	0	0	-0.00435062	0	0	0
0	0	0	0	0	0	0	0	0	0	0	0	0	0	0	0	0	0	0	0	0	0	0	0	0	0	0.0216949	-0.036459	0	0	0	0	-0.00038105	0.0154755	0.0185067	0	0	0	0	0	0	0	0	0	0	0	0	0	0	0
0	0	0	0	0	0	0	0	0	0	0	0	0	0	0	0	0	0	0	0	0	0	0	0	0	0.00973219	0.00715915	-0.0326771	0	0	0	0	-0.0112676	-0.00315333	0.0224267	0	0	0	0	0	0	0	0	0	0	0.000929379	-0.00249936	-0.00346967	0	0
0	0	0	0	0	0	0	0	0	-0.0199665	0	0	0	0	0	0	0	0	0	0	0	0	0	0	-0.0112119	0.00565644	0.0283565	-0.0178371	0	0	0	0.00364147	-0.0182132	-0.0160399	0.011062	-0.015591	0.00249573	0.0077945	-0.00218973	-0.004239	0.00472238	-0.0200406	-0.0103871	0.00270538	3.72375e-05	0.0013567	-0.00900877	0.00169336	0	0
0	0	0	0	0	0	0	0	0	0	0	0	0	0	0	0	0	0	0	0	0	0	0	0	-0.000671691	0	0	0	0	-0.00422525	-0.00851542	0.00271479	-0.00712547	0	0	-0.0135057	0	0.0114064	-0.0133785	0.00543653	0	0.00982405	-0.0017075	-0.00549532	-0.0067871	0.00314499	0	0.00163087	0.00114723	0
0	0	0	0	0	0	0	0	0	0	0	0	0	0	0	0	0	0	0	0	0	0	0	0	-0.000366889	0	0	0.0028959	0	0.00925059	-5.87369e-05	0.00364258	-0.015865	0	0.00323665	-0.0247825	0.00284631	-0.013039	0.00213904	-0.0102919	0	-0.00675967	-0.00201968	0.000190079	-0.00696976	0.00526914	-0.00816553	-0.0005525	0.000190117	0.0125717
0	0	0	0	0	0	0	0	0	0	0	0	0	0	0	0	0	0	0	0	0	0	0	0	-0.0138577	0	0	0	0	0.00444568	-0.00444223	0.00534803	0	0	0	0	0.000486067	0.00934902	0.0132829	0.00872814	0	-0.0127635	-0.0172474	0	-0.00305657	0.00544417	0	0	0	0
0	0	0	0	0	0	0	0.0218019	0	-0.040945	0	0	0	0	0	0	0	0	0	0	0	0	0	0	0	-0.00474265	0.00274851	0.0115213	-0.0086621	0	0	0.00043796	-0.00295765	0.00190908	0.0076503	-0.0084592	0	0	0	0.0016023	0	0	0	0	0	0	0	0	0	0
0	0	0	0	0	0	0	0	0	-0.01611	0	0	0	0	0	0	0	0	0	0	0	0	0	0	0	0.0116469	0.00863636	0.00226237	0	0	0	0	0.00376891	-0.00130868	-0.00833436	-0.00144988	-0.00270148	0	0	-0.0116839	-0.00642226	0	0	0	0	0	-0.000446712	0	0	0
0	0	0	0	0	0	0	0	0	0	0	0	0	0	0	0	0	0	0	0	0	0	0	0	0	0.00283761	0	0.00830884	0	0	0	0	-0.017679	0	0.0115505	0.00564959	0	0	0	0.00255714	0	0	0	0	0	0	0	0	0	0
0	0	0	0	0	0	0	0	0	0	0	0	0	0	0	0	0	0	0	0	0	0	0	0	0	0.0180902	0.00426817	0.000967754	0	0	0	-0.00190331	-0.0108382	0	0.00504817	-0.00895848	0	0	0	0.0101335	0	0	0	0	0	0	0	0	0	0
0	0	0	0	0	0	0	0	0	0	0	0	0	0	0	0	0	0	0	0	0	0	0	0	0	0	0	-0.000806027	0	0	0	0	0	-0.00105244	-0.00737316	0	0	0.0076517	0	0	-0.00350323	-0.0217707	0	-0.00953144	-0.0292569	0.00235232	0.00378515	-0.0131692	0.00752286	0.0349374
0	0	0	0	0	0	0	0	0	0	0	0	0	0	0	0	0	0	0	0	0	0	0	0	0	0	0	0	0	0	0	0	0	0	0	0	0	0	0	0	0	0	0	-0.00563354	-0.034956	-0.000753611	0.0133129	-0.00518353	0.0314127	0.00676163
0	0	0	0	0	0	0	0	0	0	0	0	0	0	0	0	0	0	0	0	0	0	0	0	0	0	-0.00290443	0.00131651	0	0	0	0	0	-0.00198058	-0.00131081	0	0	0	0	0	0	0.0032855	0	0.01085	0.00926623	0.00538989	-0.00931148	-0.000496863	0.00740812	0.000106874
-0.00928214	-0.0136129	0.0134042	0.00417143	-0.0310177	0.0133355	-0.0202137	-0.021654	0.00735086	-0.0209192	-0.0140545	0.00871157	-0.00633929	-0.00263995	0.004386	0	0	0.0141608	-0.00865962	0.00860107	-0.00312425	0	-0.00453973	0.0169953	0	0	0	0.00571196	0	0	0	-0.00117915	0.0103881	-0.00226339	-0.003677	-0.0181384	-0.00412579	0	-0.00210439	0.00274986	0.00386743	0.00109865	0.00644468	0	-0.0266387	-0.00520758	0.0161848	0.0135455	0.00380291	-0.00881108
0.00151557	0.00329407	0.00320379	0.0127842	-0.0271648	-0.00759025	-0.0109278	-0.0139478	0.00733671	-0.0132619	-0.00812618	0.00799442	-0.004825	0.00152046	-0.00952045	0	0	-0.0177431	0.00999077	0	-0.0178977	0.0200594	-0.00705552	0.0256769	0	0	0.00537556	-0.0122526	0.00762566	0	0	0	-0.00732836	0.00280373	0.0109534	0	0.0137117	-0.00382283	0.00556633	0.0063798	0.00579406	-0.0061301	-0.00623437	0.0217706	-0.0559009	0.0124546	0.0191148	-0.0168946	0.0114571	-0.00750737
0	0	0	0	0	0	0	0	0	0	0	0	0	0	0	0	0	0	0	0	0	0	0	0	0	0	0	0	0	0	0	0	0	0	0	0	0	0	0	0	0	0	0	0	0.0170075	0	0.000850629	0.00728061	0.00236422	0.00304723
0	0	0	0	0	0	0	0	0	0	0	0	0	0	0	0	0	0	0	0	0	0	0	0	0	0	0	0	0	0	0	0.00195936	0.0214715	0	0	-0.00571213	0	0	0	0.0155849	0	0	0	0	0.0152804	0	-0.00234968	-0.00100328	0.00332262	-0.016631
0	0	0	0	0	0	0	0	0	0	0	0	0	0	0	0	0	0	0	0	0	0	0	0	0	0	7.16195e-05	0.00894609	0	0	0	0.00578833	-0.00490924	0	0	0.00112265	0.00635079	0	0.00714248	0.0198555	0	0	-0.00561496	0	0.00595278	0	-0.00322224	0.00114606	-0.00136276	-0.0115402
0	0	0	0	0	0	0	0	0	0	0	0	0	0	0	0	0	0	0	0	0	0	0	0	0	0	-0.000704074	0.00787709	0	0	0	0.00423166	0.00341336	0	-0.00711181	6.1905e-05	-0.000926139	0	-0.00648242	0.00260356	0	0	0	0	0.000710883	0	-0.0136295	0.00228767	-0.00241553	0.00499292
0	0	0	0	0	0	0	0	0	0	0	0	0	0	0	0	0	0	0	0	0	0	0	0	0.0187139	0	0	0	0	-0.000953378	-0.00792448	-0.00478249	0	0	0	0	0	0.000665365	-0.0130496	0	0	-0.040873	0.0164287	0	0	0	0	0	0	0
0	0	0	0	0	0	0	0	0	0	0	0	0	0	0	0	0	0	0	0	0	0	0	0	-0.00247098	0	0	0	0	0.00660583	-0.00964899	0.00838411	0	0	0	0	0	-0.00803998	0.00596178	0	0	-0.00227389	0	0	0	0	0	0	0	0
0	0	0	0	0	0	0	0	0	0	0	0	0	0	0	0	0	0	0	0	0	0	0	0	0.000445302	0	0	0	0	-0.00635646	-0.000188399	0.0157882	0	0	0	0	0	-0.000772285	0.000719021	-0.00866003	0	-0.00228747	0	-0.00972018	0.0138584	0.00633892	0	0	0.00960337	0
0	0	0	0	0	0	0	0	0	0	0	0	0	0	0	0.00353449	0	0	0	0	0	0	0	0	0.0127249	0	0	0	0	-0.000134265	-0.0101347	-0.00579258	0	0	0	0	0	0.0244087	0.00951442	0.00455466	0	-0.000319053	0	0	0	0	0	0	0	0
0	0	0	0	0	0	0	0	0	0	0	0	0	0	0	0	0	0	0	0	0	0	0	0	-0.00154542	0	0	0	0	-0.00246291	-0.00645147	0.0143141	-0.00715502	0	0	0	0	-0.0157166	0.00588515	0.0018951	0	0.0157319	0	0	0	0	0	0	0	0
0	0	0	0	0	0	0	0	0	0	0	0	0	0	0	0	0	0	0	0	0	0	0	0	-0.000956439	0.00984783	0	0	0	-0.00123558	-0.00650454	-0.00399421	-0.00440425	0	0.0199054	0.0120533	-0.000557927	-0.000384127	-0.00642481	0.00729319	-0.00885304	-0.00750947	-0.0104558	0	0	0	0.00424262	0	0	0
0.000306263	0	0	0	0	0	0	0.0220577	0	-0.0144745	0	0	0	0	0	0	0	0	0	0	0	0	0	0	0	0	0	-0.000579266	0	0	0	0	0.00290117	-0.00330021	0.00720814	0.00309074	-0.00581058	0	0	0.0066908	0	0	0	0	-0.00547002	0	0	0	0.00463629	0.019376
0	0	0	0	0	0	0	-0.0330365	0	-0.0182817	0	0	0	0	0	0	0	0	0	0	0	0	0	0	0	0	0	0	0	0	0	0	0.00643867	0	0	0.0026242	0.0163069	0	0	0.0158551	0	0	0	0	0	0	0	0	0	0
0.00915554	0	0	0	0	0	0	0.0144216	0	-0.00234384	0	0	0	0	0	0	0	0	0	0	0	0	0	0	0	0	7.31324e-05	-0.000638885	0	0	0	0	0.00106423	0	0	0.00395891	0	0	0	0.00425289	0	0	0	0	0	0	0	0	0	0
0	0.00158545	0.0192201	0.0180638	-0.0144826	-0.0226214	-0.0182888	0.0380897	0	-0.0193167	0	0	0.00498198	0	0.00739148	0	0	-0.00252721	0.0124401	0	0	0	0	0	0	0	0	0	0	0	0	0	0	0	0	0	0	0	0	0	0	0	0	0	0	0	0	0	0	0
0	0	0	0	0	0	0	0	0	0	0	0	0	0	0	0	0	0	0	0	0	0	0	0	0	0	0	0	0	0	0	0	0	0	0	0	0	0	0	0	0	0	0	0	0.0125066	0	-0.0219493	0	0	0
0	0	0	0	0	0	0	0	0	0	0	0	0	0	0	0	0	0	0	0	0	0	0	0	0	0	0	0.00314494	0	0	0	0	0	0	0	0	0	0	0	0.0119132	0	0	0	0	0.00540269	0	0.000336858	0.003237	-0.0172745	0.00329779
0	0.00317356	0.016484	0.028766	-0.0148834	0	-0.0227793	-0.00989423	0	0.00109359	0	0	0.00771168	0	-0.0128595	0	0	0.0169452	0.00384603	0	0	0	0	0	0	0	0	0	0	0	0	0	0.00617814	0	0	0	0	0	0	0	0	0	0	0	0	0	0	0	0	0
0	0	0	0	0	0	0	0	0	0	0	0	0	0	0	-0.00364679	0	0	0	0	0	0	0	0	0.016149	0	0	0	0	0.000352515	0	0.0189608	0	0	0	0	0	0	0	0	0	0	0	0	0	0	0	0	0	0
0	0	0	0	0	0	0	0	0	0	0	0	0	0	0	0	0	0	0	0	0	0	0	0	0	0	0	0	0	0	0	0	0	0	0	0	0	0	0	0	0	0	0	0	0	0	0	0	0	0
0	0	0	0	0	0	0	0	0	0	0	0	0	0	0	0	0	0.00644592	0	0	0	0	0	0	0	0	0	0	0	0	0	0	0	0	0	0	0	0	0	0	0	0	0	0	0	0	0	0	0	0
0	-0.0031407	0.00308485	0.00658536	0.00643262	0	-0.0199659	0.0129433	0	0	0	0	0.00895178	0	0.00263748	0	0	0.0222056	-0.0127537	0	0	0	0	0	0	0	0	0	0	0	0	0	0	0	0	0	0	0	0	0	0	0	0	0	0	0	0	0	0	0
0	0	0	0	0	0	0	0	0	0	0	0	0	0	0	0	0	0	0	0	0	0	0	0	0	0	0	0	0	0	0	0	0	0	0	0	0	0	0	0	0	0	0	0	0	0	0	0	0	0
-0.00565354	0.00781684	-0.00651847	0.00988406	-0.00791401	0.000904731	0.0065877	-0.0224746	0	0.017301	0	0	0.00817086	0	0.00367625	0	0	-0.0188865	0.000116973	0	0	0	0	0	0.0020021	0	0	0	0	0	0	0	0.00165789	0	0	0.0180601	0	0	0	0	0	0	0	0	0	0	0	0	0	0
0.00132648	-0.00672495	-0.0140142	-0.0104429	-0.00548376	0.00714226	0.0190886	-0.00914495	-0.00675617	0.004475	0.000350271	-0.00674215	0.0212211	-0.0123721	-4.9074e-05	-0.00268389	-0.0073174	-0.0218857	-0.015244	0.0011682	0.0166211	0	-0.0025662	0.0146111	0	0	0	0	0	0	0	0	0	0	0	0	0	0	0	0	0	0	0	0	0	0	0	0	-0.0123193	0
-0.000256451	0.00712151	0.00925244	-0.0151872	-0.00654404	-0.0142737	-0.0065283	0.0087385	0.00237617	0.00386624	-0.00860205	-0.00124588	0.00202553	-0.00214062	0.00463503	-0.000805678	0.000709833	0.00519504	0.00377408	0.0080213	-0.00855204	0	0.00994729	-0.0313352	0	0	0	0	0	0	0	0	0	0	0	0	0	0	0	0	0	0	0	0	0	0	0	0	0	0
0.0250273	-0.00563886	-0.0029341	0.00630062	-0.0199835	0.0155298	-0.00769728	-0.021501	0	-0.00112204	0	0	-0.0130725	0.0120268	-0.0073699	0.00396417	-0.00220242	0.0091991	0.00176402	-0.0049584	0.0157832	0.000166873	0.0105368	-0.0121447	0	0	0	0	0	0	0	0	0	0	0	0	0	0	0	0	0	0	0	0	0	0	0	0	0	0
-0.00157304	-0.00134363	-0.00672013	-0.00416899	-0.0196697	-0.00166436	0.00580107	-0.0228055	0.0134475	0.0156145	-0.000234101	-0.00646662	-0.000440793	-0.00988193	-0.00455523	0	0	0.00273901	-0.000619945	0	0.0137612	0	-0.00170667	0.00320844	0	0	0	0	0	0	0	0	0	0	0	0	0	0	0	0	0	0	0	0	0	0	0	0	-0.00974331	0
-0.0115065	-0.00105987	0.00832749	-0.0164043	0.0101856	0.0213417	0.0104103	0.000114068	-0.00911876	0.0169456	0.00516696	-0.00815763	-0.00469811	0.0137028	-0.0117659	0.00717664	-0.00967252	0.000211097	0.0128823	0.000241372	0.0151411	0	0.0224607	-0.0321515	0	0	0	0	0	0	0	0	0	0	0	0	0	0	0	0	0	0	0	0	0	0	0	0	0	0
0.00731755	-0.0323818	-0.00735193	-0.015983	-0.00554674	0.0225988	0.0217182	-0.0177861	-0.0192829	-0.00749459	0.0101242	0	0.0103336	0.0124013	0.0238996	0	0	-0.0210086	-0.0152391	0	0	0	0.0015701	0	0	0	0	0	0	0	0	0	0	0	0	0	0	0	0	0	0	0	0	0	0	0	0	0	0	0
-0.00431368	0.00809221	0.0106886	0.00306034	0.00795794	-0.00194435	-0.0163649	-0.0195719	5.91216e-06	0.0221151	-0.0187051	-0.00176722	-0.0059726	0.0029604	-0.0239296	0	0	-0.00188724	0.0214885	0	-0.0101215	0	-0.00624102	-0.00917701	0	0	0	0	0	0	0	0	0	0	0	0	0	0	0	0	0	0	0	0.0711324	-0.00269049	-0.0261729	0	0	-0.00767334	-0.0215713
-0.0439664	0	0	0	0	-0.0263552	0	0.0295566	0	0.0593107	0	-0.0247747	0	0	0	0	0	0	0	0	0	0	0.00680366	0	0	0.0184056	0.0145407	0.0031844	0	0	0	0	-0.00278301	0	0.0106228	0	0	0	0	0	0	0	0	-0.0023907	0.000156105	0	-0.0056472	0	0	0
0	0	0	0	0	0	0	0.0205348	0	-0.00375481	0	0	0	0	0	0	0	0	0	0	0	0	0	-0.00451586	0	0	0	0	0	0	0	0	-0.000503433	0	0	0	0	0	0	0	0	0	0	0.00591464	0.00403109	-0.00548189	0	0	0	0
0	0	0	0	0	0	0	0	0	0	0	0	0	0	0	0	0	0	0	0	0	0	0	0	0	-0.00888154	0.00323496	-0.00419341	0	0	0	0	0	0	0.0023764	0	0	0	0	0	0	0	0	-0.00541893	0.0175452	0.00385617	0.00800968	0.00985699	0.00351742	0.00144176
0	0	0	0	0	0	0	0	0	-0.011579	0	0	0	0	0	0	0	0	0	0	0	0	0	0	0	-0.00216074	0.0131284	-0.0165726	0	0	0	0	0.00938092	0	0.00411146	0	0	0	0	0	0	0	0	-0.00632099	0.0118458	0.00624888	0	0	0	0
0	0	0	0	0	0	0	0	0	0	0	0	0	0	0	0	0	0	0	0	0	0	0	0	0	-0.00951935	-0.00700105	0.00861999	0	0	0	0	0	0	0.00476877	0	0	0	0	0	0	0	0	0	0	0	0.00262641	0	0	0
0	0	0	0	0	0	0	0	0	0	0	0	0	0	0	0	0	0	0	0	0	0	0	0	0	0.0136628	0.00140886	0.0146458	0	0	0	0	0.00793475	0	0.00272423	0	0	0	0	0	0	0	0	0	0	0	0	0	0	0
0	0	0	0	0	0	0	0	0	0.00854109	0	0	0	0	0	0	0	0	0	0	0	0	0	0	0	0.00792912	0	0	0	0	0	0	-0.00364228	-0.0019172	-0.00441604	-0.000878134	-0.00748032	-0.00380471	-0.0103354	-0.00659816	0.00625912	0.0107984	-0.00566445	0	0	0	-0.00778456	0	0	0
0	0	0	0	0	0	0	0	0	0	0	0	0	0	0	0	0	0	0	0	0	0	0	0	0	0	0	0	0	0	0	0	0.00396677	0	-0.00980548	0	0.00830431	0	0	0	0	0	0	0	0.00565929	0	0	0	0.00408705	-5.74956e-05
0.00952394	0	0	0	0	0	0	0.0105889	0	-0.0105215	0	0	0	0	0	0	0	0	0	0	0	0	0	0	0	0	0	0.00582539	0	0	0	0	-0.0138187	0.0110533	-0.00132386	-4.50931e-05	-0.00437708	0	0	0.00271241	0	0	0	0	-0.00863374	0	0	0	-0.0121708	0
0	0	0	0	0	0	0	0	0	0	0	0	0	0	0	0	0	0	0	0	0	0	0	0	0	-0.00487655	6.14558e-05	0.00422191	0	0	0	-0.00316001	-0.000416296	0	0	0.00269839	0	0	0.000331833	0.0075794	0	0	0	0	0	0	0.000355182	0	-0.00158275	0
0.00704143	0	0	0	0	0	0	-0.017906	0	0.00417164	0	0	0	0	0	0	0	0	0	0	0	0	0	0	0	0	-0.00829683	0.00962475	0	0	0	0	0.006003	-0.00139366	-0.00102905	0.00345794	7.6249e-05	0	0	-0.0018374	0	0	0	0	0.0240502	0	0	0	-0.00213742	-0.00371327
0	0	0	0	0	0	0	0	0	0	0	0	0	0	0	0	0	0	0	0	0	0	0	0	0	0	0	-0.028028	0	0	0	0	0	0	0	0	0	0	0	0	0	0	0	0	0	0	0	0	0	0
0	0	0	0	0	0	0	0	0	0	0	0	0	0	0	0.00154923	0	0	0	0	0	0	0	0	-0.000975557	0	0	0	0	0	0.00567343	-0.00261467	0	0	0	0	0	0	-0.00878462	-0.00819928	0	0	0	0	0	0	0	0	0	0
-0.000940916	-0.0127546	-0.00795296	-0.00617901	-0.00652696	0.0049944	0.0180478	-0.0230444	0.00643705	0.00230033	0.00729672	0.00757335	0	0	-0.00399442	0	0	0.0129738	0	0	0.0053781	0	-0.00524375	0.00988131	0	-0.00104364	0	0	0	0	0	0	0	0	0	0	0	0	0	0	0	0	0	0	0	0	-0.00380304	0	0.0140269	0
-0.0292143	0	0	-0.00107064	0.0301736	0.0105135	-0.00458753	-0.0448352	0.00768709	-0.0178654	0.024572	-0.0231335	0	0	0	0	0	0	0	0	0	0	0.0183408	-0.0072645	0	-0.0168514	0.0114528	-0.00825849	0	0	0	0	0	0	0	0	0	0	0	0	0	0	0	0	0	0	-0.000845439	0	-0.00890992	0
0	0	0	0	0	0	0	0.00237449	0	0	0	0	0	0	0	0	0	0	0	0	0	0	0	0	0	-0.0077399	0.00344996	0.000942739	0	0	0	0	0.00657748	0.00482746	0.00133148	0	0	0	0	0	0	0	0	-0.000304285	0.004133	0	0	0	-0.010639	0
0	0	0	0	0	0	0	0	0	0	0	0	0	0	0	0	0	0	0	0	0	0	0	0	0	-0.0216039	0.00669424	-0.0114046	0	0	0	0	0.0120025	0	0.00171037	0	0	0	0	0	0	0	0	-0.00290588	-0.000537017	0	0.0066805	0	-0.000612497	0
0	0	0	0	0	0	0	0	0	0	0	0	0	0	0	0	0	0	0	0	0	0	0	0	0	-0.00941227	0.00968988	-0.00535681	0	0	0	0	0.00415943	0	0.00922616	0	0	0	0	0	0	0	0	0	0	0	0	0	0	0
0.0203851	0	0	0	0	0	0	0.010202	0	0.00489896	0	0	0	0	0	0	0	0	0	0	0	0	0	0	0	-0.00391363	-0.0087437	-0.00844324	0	0	0	0	0.00257729	0.00527597	-0.0010047	0.00425831	0.00519896	0	0	-0.00135333	-0.00609598	0	0	0	0	0	0	0	0	0
-0.00767488	0.00425475	0	-0.00289194	-0.00664223	0	0.00384251	0.000495204	0	-0.0124197	0	0	0	0	0.00577361	0	0	0.00582311	-0.0200746	0	0	0	0	0	0	0	0	-0.00557566	0	0	0	0	0.00814441	-0.000262459	0.00626135	-0.00141615	-0.00324425	0	0	-7.07231e-05	-0.00380426	-0.00551392	0.00749718	0	-0.0128963	0	0	0.00621252	-0.00170949	0.00545781
0	0	0	0.00247656	0	0	-0.0110466	0.00145487	0	0.00273931	0	0	0	0	0	0	0	0.00516017	0	0	0	0	0	0	0	0	0	0	0	0	0	0	0.00547688	0	0	0.0064633	-0.00507594	0	0	-0.0028392	0	0	0	0	0	0	0	0	0.00619184	0
0	0	0	0	0	0	0	-0.0139086	0	0.0108047	0	0	0	0	0	0	0	0	0	0	0	0	0	0	0	0	0	0	0	0	0	0	0.00721236	0	0	0.00155047	0	0	0	-0.0005232	0	0	0	0	0	0	0	0	0	0
0	0	0	0	0	0	0	0	0	0	0	0	0	0	0	0.00124722	0	0	0	0	0	0	0	0	0.0125861	0	0	0	0	-0.0010836	0.00246189	-0.00359676	0	0	0	0	0	-0.000806564	0	0	0	0	0	0	0	0	0	0	0	0
0	0	0	0	0	0	0	0.0069363	0	-0.00416887	0	0	-0.00555442	0	0	-0.00398665	0.00277391	0	0	0.0195547	0	-0.0332159	0.00586461	-0.0207862	-0.00235683	0	0	0	0	0	0	0	0	0	0	0	0	0	0	0	0	0	0	0.0121404	0.0173105	0.0023256	0	0	0	0
0.0121757	0	0	0	0	0	0	0.0149024	0	-0.0235034	0	0.0229799	-0.0176875	0	0	-0.000649037	-0.0065513	0	0	0.00986549	0	-0.00828137	-0.00950256	-0.010309	0.000713152	0	0	0	0	0	0	-0.00713767	0	0	0	0	0	0	0	0	0	0	0	-0.00414716	0.000709263	0.00381001	0	0	0.00458808	0
0	0	0	0	0	0	0	0	0	-0.00759522	0	0	0	0	0	0	0	0	0	0	0	0	0	0	-0.00176696	0	0	0	0	0	0	-0.00277226	0	0	0	0	0	0	0	0.00404272	0	0	0	-0.00823592	0.00345118	0.00562038	0	0	-0.00763419	0
0	0	0	0	0	0	0	0	0	0	0	0	0	0	0	0.000378939	0	0	0	0	0	0	0	0	0	0	0	0	0	0	0	0	0	0	0	0	0	0	0	0	0	0	0	0.0057066	0.022713	0	0	0	0.00849439	0
0	0	0	0	0	0	0	0	0	0	0	0	0	0	0	6.92243e-05	0	0	0	0	0	0	0	0	0.000213351	0	0.00312603	0.00084977	0	0.00324361	0.0031196	-0.0107531	0.00288869	0	-0.00253791	0	-0.00571837	0.0142593	-0.00393929	0.0103544	0.0164147	-0.0115929	-0.00717337	0	0	0	0	0	0	0
0	0	0	0	0	0	0	-0.00224391	0	0	0	0	0	0	0	0	0	0	0	0	0	0	0	0	0	0.0054259	-0.00215404	0.0017927	0	0	0	0	0.00768719	0	0.00942246	0	0	0	0	0	0	0	0	0.0036911	-0.00614168	0	0	0	0	0
-0.0156891	0	0	0	0	0	0	0.00541431	0	-0.0270978	0	0	0	0	0	0	0	0	0	0	0	0	0	-0.0129083	0	-0.00385501	0.00180712	0.00045976	0	0	0	0	0.00273984	-0.00663885	-0.00374155	-0.000670233	0	0	0	0	0	0	0	-0.00817855	-0.00153495	0.00683558	0	0	0.00337218	0
0	0	0	0	0	0	0	0	0	0	0	0	0	0	0	0	0	0	0	0	0	0	0	0	0	0	0	0	0	0	0	0	-0.0105693	0	0	-0.00761846	0	0	0	-0.00304791	0	0	0	0	0	0	0	0	0	0
0	0	0	0	0	0	0	0	0	0	0	0	0	0	0	0	0	0	0	0	0	0	0	0	0	0	0	0	0	0	0	0	-0.00533811	0	0	0.00504807	0	0	0	-0.00889293	0	0	0	0	0	0	0	0	0	0
0	0	0	0	0	0	0	0	0	0	0	0	0	0	0	0	0	0	0	0	0	0	0	0	0	0	0	0	0	0	0	0	-0.0150958	0	0	0.0135952	0	0	0	0.00149179	0	0	0	0	0	0	0	0	0	0
0	0	0	0	0	0	0	0	0	0	0	0	0	0	0	-0.0131041	0	0	0	0	0	0	0.01115	-0.0103929	0	0	0	0	0	0	0	0	0	0	0	0	0	0	0	0	0	0	0	0.00473518	-0.00748148	-0.0010818	0	0	0	0
0	0	0	0	0	0	0	0	0	0	0	0	-0.0172756	0	0	-0.00456903	-0.0115865	0	0	0	0	0	0	-0.00778432	0.00264331	0	0	0	0	0	0	0	0	0	0	0	0	0	0	0	0	0	0	-0.00435292	-0.00269227	0	0	0	0	0
0	0	0	0	0	0	0	0	0	0	0	0	0	0	0	-0.000349537	0	0	0	0	0	0	0	0	0	0	0	0	0	0	0	0	0	0	0	0	0	0	0	0	0	0	0	0	-0.023934	0	0	0	0	0
0	0	0	0	0	0	0	0	0	0	0	0	0	0	0	0.00317388	0	0	0	0	0	0	0	0	0	0	0	0	0	-0.00735407	0	0	0	0	0	0	0	-0.00305877	0	0	0	0.00538651	0	0	0	0	0	0	0	0
0	0	0	0	0	0	0	0	0	0	0	0	0	0	0	-0.000999874	0	0	0	0	0	0	0	0	0	0	0	0	0	0.00222026	-0.00213378	0	0	0	0	0	0	0	0.00289657	0	0	0	0	0	0	0	0	0	0	0
0	0	0	0	0	0	0	0	0	0	0	0	0	0	0	0.00156061	0	0	0	0	0	0	0	0	0.00281991	0	0	0	0	0	0	0	0	0	0	0	0	0	0	0	0	0	0	-0.000578121	-0.00579771	-0.00111124	0	0	0	0
0	0	0	0	0	0	0	0	0	0	0	0	0	0	0	0	0	0	0	0	0	0	0	0	-0.0116714	0	0	0	0	0	0	0.00520905	0	0	0	0	0	0	0	0	0	0	0	0	-0.0153099	0	0	0	0	0
0	0	0	0	0	0	0.0164756	0	0	0	0	0	0	0	0	0	0	0	0	0	0	0	0	0	0	0	0	0	0	0	0	0	0	0	0	0	0	0	0	0	0	0	0	0	0	0	0	0	0	0
0	0	0	0	0	0	0	0	0	0	0	0	0	0	0	0	0	0	0	0	0	0	0	0	0	0	0	0	0	0	0	0	0	0	0	0	0	0	0	0	0	0	0	0	0	0	0	0	0	0
0	0	0	0	0	0	0	0	0	0	0	0	0	0	0	-0.00599507	0	0	0	0	0	0	0	0	0.0103725	0	0	0	0	0	0	0	0	0	0	0	0	0	0	0	0	0	0	0	0	0	0	0	0	0
0	0	0	0	0	0	0	0	0	0	0	0	0	0	0	-0.00320216	0	0	0	0	0	0	0	0	0.00201789	0	0	0	0	0	0	0	0	0	0	0	0	0	0	0	0	0	0	0	0	0	0	0	0	0
0	-0.00161088	0	-0.00548744	0.0037692	0	0.00911346	0	0	-0.00829916	0	0	0	0	0.00309325	0	0	0.0167095	0	0	0	0	0	0	-0.00174726	0	0	0	0	0	0	0	-0.00251432	0	0	-0.00105704	0	0	0	0	0	0	0	0	0	0	0	0	0	0
0	0	0	0	0	0	0	0	0	0	0	0	0	0	0	-0.00473912	0	0	0	0	0	0	0	0	0.00590488	0	0	0	0	0	0	0	0	0	0	0	0	0	0	0	0	0	0	0	0	0	0	0	0	0
-0.00767753	-0.000769154	0.000918857	-0.019384	-0.00734533	0.0134729	0.0122047	-0.0190109	0.00422346	-0.0111638	-0.0191731	-0.00051715	0.00350571	0.00757028	0.00525301	-0.00893305	0.0121029	0.0108875	-0.00639843	-0.017187	0.0195979	0.0108499	0.00533888	-0.000783638	0	0	0	0	0	0	0	0	0	0	0	0	0	0	0	0	0	0	0	-0.0132538	-0.01684	0	0	0	-0.00585188	0
0.00290191	0.0121472	-0.0059238	-0.00550502	-0.0243151	0.00427263	0.00751192	-0.0149937	0.00154805	-0.00993427	0.00189122	0.00702159	0.000951116	-0.0106429	-0.0143524	0	0	0.00927571	-0.00708098	-0.00986999	0.0126593	0	0.00591817	0.00982128	0	0	0	0	0	0	0	0	0	0	0	0	0	0	0	0	0	0	0	0	-0.0117191	0	0	0	0.0095334	0
0.00874805	0.00660042	-0.0117074	-0.0143748	-0.00228995	0.00181759	0.0185389	-0.0196991	-0.000648931	-0.00114835	0.00287048	-0.00134878	-0.011892	0	0.0014223	0	0	-0.00496728	-0.00997373	0	0.0152938	0	-0.00464163	-0.00289124	0	0	0	0	0	0	0	0	0	0	0	0	0	0	0	0	0	0	0	0	-0.0123677	0	0.00359818	0	0.000450939	0
0.011869	0.0287791	-0.000614271	-0.0184189	0.00206757	-0.00621125	0.0325972	-0.0115946	-0.00720554	-0.0107611	-0.011484	-0.00191737	0.0101808	-0.010509	-0.0268185	0	0	-0.0143683	0.00741005	0	0.032053	0	0.0195135	-0.0154189	0	0	0	0	0	0	0	0	0	0	0	0	0	0	0	0	0	0	0	-0.00681027	-0.00661407	-0.00932621	0	0	0.00102955	0.000328022
0	0	0	0	-0.00580594	-0.0158965	0.0120057	-0.0202538	-0.00542362	0.0119518	0.0055854	0.0139834	0	0	0	0	0	0.00359375	0	0	0.0191984	0	-0.0171708	-0.00142422	0	0	0	0	0	0	0	0	0	0	0	0	0	0	0	0	0	0	0	0	-0.0247707	0	0.0067065	0	0.0128844	0
0	0	0	-0.00510368	0.0187635	0	-0.0212969	-0.0290479	-0.000982231	0.000991305	-0.00729722	0.00888871	0	0	0	0	0	0.00530363	0	0	0.000736149	0	-0.00186836	-0.0166285	0	0	0	0	0	0	0	0	0	0	0	0	0	0	0	0	0	0	0	-0.035711	-0.0235087	0	0	0	0.0015334	-0.00329142
0	0	0	0	0	0	0	-0.0130606	0	0	0	0	0	0	0	0	0	0	0	0	0	0	0	0	0	0.0137067	0	-0.00343638	0	0	0	0	0	0	0	0	0	0	0	0	0	0	0	0	-0.0247319	0	0	0	0	0
0	0	0	0	0	0	0	0	0	0	0	0	0	0	0	0	0	0	0	0	0	0	0	0	0	0	0	0	0	0	0	0	0	0	0	0	0	0	0	0	0	0	0	-0.022256	0.00555868	0	0.0111162	0	0.0136392	-0.00580196
0	0	0	0	0	0	0	0	0	0	0	0	0	0	0	-0.000396856	0	0	0	0	0	0	0	0	0.00749256	0	0	0	0	0	0	0	0	0	0	0	0	0	0	0	0	0	0	0	0	0	0	0	0	0
0	0	0	0	0	0	0	0	0	-0.013057	0	0	0	0	0	0	0	0.00816562	0	0	0	0	0	0	0.00226271	0	0	0	0	0	0	0	0.00373638	0	0	0	0	0	0	-0.000107914	0	0	0	0	0	0	0	0	0	0
0	0	0	0	0	0	0	0	0	0.0213523	0	0	0	0	0	0	0	0	0	0	0	0	0	0	0	0	0	0	0	0	0	0	0.0121316	0	0	0.0069316	-0.00404704	0	0	0.00125777	0	0	0	0	0	0	0	0	0	0
0	0	0	0	0	0	0	0	0	0	0	0	0	0	0	0	0	0	0	0	0	0	0	0	0.00662417	0	0	0	0	0	0	0	-0.00632549	0	0	0	0	0	0	0	0	0	0	0	0	0	0	0	0	0
0	0	0	0	0	0	0	0	0	0	0	0	0	0	0	0	0	0	0	0	0	0	0	0	0.00251769	0	0	0	0	0	0	0	0.00124246	0	-0.00135867	0.00598878	-0.000610994	0.00561987	0	-0.00136966	0	-0.00159485	0	0	0	0	0	0	0	0
0	0	0	0	0	0	0	0	0	0	0	0	0	0	0	0	0	0	0	0	0	0	0	0	0.0120022	0	0	0	0	-0.00222613	0.00724831	0.000390857	0.00807501	0	0	0.00471802	0	0.00120244	0.00579117	-0.0110267	0	-6.56895e-05	0	0	0	0	-0.0148508	0	0	0
0.0178614	0	0	0	0	0	0	0.0104119	0	-0.00949396	0	0.0289136	0	0	0	0	0	0	0	0	0	0	-0.0077773	0	0	-0.00377652	0.000739238	-0.00891469	-0.000858172	0	0	0	0.00743179	-0.00141647	0.00164879	0.00725335	-0.0061804	0	0	-0.0043971	0.00150696	0.00477914	0	0	0	0	0	0	0	0
-0.00943886	0	0	0	0	0	0	0.00229771	0	-0.00849186	0	0	0	0	0	0	0	0	0	0	0	0	0	0	0	-0.00761641	0.00459401	0.00170105	0.000632405	0	0	-0.000775159	-6.17749e-05	-0.00696836	0.00843323	0.00758034	0	0	0	-0.00136069	0	0	0	0	0	0	0	0	0	0
0	0	0	-0.0110794	0	0	-0.0141571	0	0	0	0	0	0	0	-0.0088834	0	0	0.0244847	0	0	0	0	0	0	0	0	0	0	0	0	0	0	0	0	0	0	0	0	0	0	0	0	0	0	-0.00301277	0	0	0	0	0
0	0	0	0	0	0	0	0	0	0	0	0	0	0	0	0	0	0	0	0	0	0	0	0	0	0	0	0	0	0	0	0	0	0	0	0	0	0	0	0	0	0	0	0	0	0	0	0	0	0
0	0	0	0.0253799	0	0	-0.0163907	0	0	0	0	0	0	0	0	0	0	0	0	0	0	0	0	0	0	0	0	0	0	0	0	0	0.00211055	0	0	0	0	0	0	0	0	0	0	0	-0.00876936	0	0	0	0.00162196	0.00304486
0	0	0	0	0	0	0	0	0	0	0	0	0	0	0	0	0	0	0	0	0	0	0	0	0	0	0	0	0	0	0	0	0	0	0	0	0	0	0	0	0	0	0	0	0.00139169	0	0	0	0.00776978	-0.0043591
0	0	0	0	0	0	0	0	0	0	0	0	0	0	0	0	0	0	0	0	0	0	0	0	0	0	0	0.00119081	0	0	0	0	0.00254767	0	-0.00480624	0	-0.0106674	0	0	0.00632294	0	0	0	0	-0.00588253	0	0	-0.00429002	-0.00725965	0.000221612
0.000838931	-0.00730082	0.0128244	0	0	0.0125996	0	-0.0188284	0	0.0594165	0	-0.021789	-0.0479307	0	0	0	0	0	0	0	0	0	0.020091	-0.0250579	0	0.00138964	0.00812058	-0.019215	0	0	0	0	0.00486617	0	0.00504675	0	0	0	0	0	0	0	0	-0.00433578	0.00862137	-0.00436616	0	0	-0.00839139	0
0	0	0	0	0	0	0.0173627	0	-0.000928855	0.00392777	-0.0217335	0.00506032	0.0129012	0.0048243	0	0.0112497	0.00592491	-0.0118062	0.0312916	-0.0137778	0.0138722	-0.0177528	-0.00169441	-0.00629518	0	0	0	0	0	0	0	0	0	0	0	0	0	0	0	0	0	0	0	0.0086001	0.00562154	0	0	0	0	0
0	0	0	0	0	0	0.0217645	0	0.000794609	-0.00754515	-0.00955217	0.0177482	-0.0283579	0	0	-0.0119691	-0.0018907	-0.0216664	0	0.00785581	0.0190171	-0.0261303	0.00607677	-0.00983485	0	0	0	0	0	0	0	0	0	0	0	0	0	0	0	0	0	0	0	0.00619876	0.017442	0	0	0	0	0
0	0	0	0	0	0	0	0	0	0	0	0	0.0382084	0	0	0.00430863	-0.00806028	0	0	-0.00956872	-0.0208524	-0.0400918	0.0149358	0.016592	0	0	0	0	0	0	0	0	0	0	0	0	0	0	0	0	0	0	0	-0.00728109	0.00743873	0	0	0	0	0
-0.0237852	0	0	0	0	0	0.0223036	0	0	0.0218343	-0.01202	-0.00959251	0.0127419	0.0123809	-0.000637347	-0.00498658	-0.0223603	-0.00551029	0.00469526	-0.000958491	0.00858411	-0.0125213	0.014854	0.00242013	0	0	0	0	0	0	0	0	0	0	-0.0022529	0	0	0	0	0	0	0.00284011	0	0	0	0	0	0	0	0
-0.00198186	0.00760215	-0.0269059	0.0193654	0.0197089	-0.0251026	0.0106591	0.0031199	0.0181673	0.0367701	0.0286689	-0.0258875	0.0303435	0.0178583	-0.0144357	0.000109009	-0.000822352	-0.0317778	0.0157403	-0.01036	-0.00440924	-0.0204549	0.0308796	-0.0243073	0	0	0	0	0	0	0	0	0	0	0	0	0	0	0	0	0	0	0	0	0	0	0	0	0	0
-0.00554425	-0.0262301	-0.00447088	0	0	0	0.0249875	0	0	0	0.00722076	0	0.100927	0.015109	-0.0102885	0.00833978	-0.000134287	-0.0200157	-0.00160912	-0.00778277	0.0178029	-0.000697737	-0.00845935	0.00173153	0	0	0	0	0	0	0	0	0	0	0	0	0	0	0	0	0	0	0	0	0	0	0	0	0	0
0.00186527	0.0103251	0.00372345	-0.00287533	0.0104497	-0.00809019	0.0071434	-0.0222857	-0.0146046	0.0163272	-0.00492186	-0.0158466	-0.0118778	-0.0149792	0.00789292	0	0	-0.0187536	-0.00370266	0	0.00937058	0	-0.00434929	0.00265541	0	0	0	0	0	0	0	0	0	0	0	0	0	0	0	0	0	0	0	-0.00584437	-0.0258835	-0.00231719	0	-0.0241907	-0.00766007	-0.0267979
-0.00162849	0	0	-0.00978166	0.0148222	-0.00968612	0.0183345	-0.0327979	-0.00668959	0.0264526	-0.0105012	0.00621311	0	0	0	0	0	-0.000492965	0	0	-0.0156866	0	-0.00679273	7.82475e-05	0	0	0	0	0	0	0	0	0	0	0	0	0	0	0	0	0	0	0	-0.0325389	0.0317541	-0.00384148	0	-0.0424619	-0.010626	-0.0239191
0	0	0	0	0	0	0	0	0	-0.0102557	0.00524798	0.0038364	0	0	0	0	0	0	0	0	-0.022207	0	-0.0153343	-0.00421102	0	0	0	0	0	0	0	0	0	0	0	0	0	0	0	0	0	0	0	-0.0124909	0.0402546	-0.00959987	0.00527449	-0.0313825	-0.0614022	-0.0236274
0	0	0	0	0	0	0	0	0	0	0	0	0	0	0	0	0	0	0	0	0	0	0	0	0	0	0	0	0	0	0	0	0	0	0	0	0	0	0	0	0	0	0	0	-0.0260357	0	0	0	-0.0134154	0
0	0	0	0	0	0	0	0.00891237	0	-0.0375801	0	0	0	0	0	0	0	0	0	0	0	0	0	0	0	0.00120555	0	-0.0122602	0	0	0	0	0	0	0	0	0	0	0	0	0	0	0	0	0	0	0	0	-0.0108131	0
0	0	0	0	0	0	0	0	0	0	0	0	0	0	0	0	0	0	0	0	0	0	0	0	0	0	0	0	0	0	0	0	0	0	0	0	0	0	0	0	0	0	0	-0.0426311	-0.039044	0	0	0	-0.0395482	-0.0146206
0	0	0	0	0	0	0	0	0	0	0	0	0	0	0	0	0	0	0	0	0	0	0	0	0	0	0	0	0	0	0	0	0	0	0	0	0	0	0	0	0	0	0	0	0	0	0	0	0	0
0	0	0	0	0	0	0	0	0	0	0	0	0	0	0	0	0	0	0	0	0	0	0	0	0	0	0	0	0	0	0	0	0	0	0	0	0	0	0	0	0	0	0	0	0	0	0	0	0	0
0	0	0	0	0	0	0	0	0	0	0	0	0	0	0	0	0	0	0	0	0	0	0	0	0	0	0	0	0	0	0	0	0	0	0	0	0	0	0	0	0	0	0	0	0	0	0	0	0	0
0	0	0	0	0	0	0	0	0	0	0	0	0	0	0	0	0	0	0	0	0	0	0.0258487	0	0	0	0	0	0	0	0	0	0	0	0	0	0	0	0	0	0	0	0	0	0	0	0	0	0	0
0	0	0	0	0	0	0	0	0	0	0	0	0	0	0	0	0	0	0	0	0	0	0	0	0	0	0	0	0	0	0	0	0	0	0	0	0	0	0	0	0	0	0	0	0	0	0	0	0	0
0	0	0	0	0.0727834	0	-0.05593	0	0.0409259	0	-0.0222387	0	0	0	0	0	0	0.0140744	0	0	-0.0136932	0	-0.00320446	0.00699133	0	0	0	0	0	0	0	0	0	0	0	0	0	0	0	0	0	0	0	0	0	0	0	0	0	0
0	0	0	0	-0.0463182	0	-0.131761	0	0.0170305	-0.00598984	0.00217805	-0.000972861	0	0	0	0	0	0.0191414	-0.00512657	0.00525878	0.0102439	0.0191847	-0.021363	0.02201	0	0	0	0	0	0	0	0	0	0	0	0	0	0	0	0	0	0	0	0	0	0	0	0	0	0
0	0	0	0	0	0	0.078623	0	0	0	-0.0275859	0	0	0	0	0	0	0	0	0	-0.0102095	0	-0.0172356	0	0	0	0	0	0	0	0	0	0	0	0	0	0	0	0	0	0	0	0	0	0	0	0	0	0	0
0	0	0	0	-0.0247426	0	0.00822701	0	-0.038029	0	-0.015873	0	0	0	0	0	0	0.0749022	0	0	0.00829122	0.00860212	0.0531037	-0.00862001	0	0	0	0	0	0	0	0	0	0	0	0	0	0	0	0	0	0	0	0	0	0	0	0	0	0
0	0	0	0	0	0	0	0	0	0	0.018126	0	0	0	0	0	0	0	0	0	-0.0083837	0	-0.00549926	0.00410202	0	0	0	0	0	0	0	0	0	0	0	0	0	0	0	0	0	0	0	0	0	0	0	0	0	0
0	0	0	0	0.0123111	-0.0213358	0.0117316	0	-0.0257399	-0.0187372	0.0942597	-0.00791914	0	0	0	0	-0.0146189	-0.0129484	-0.0233796	-0.00813795	-0.0345776	0.00740647	-0.0500171	0.00789097	0	0	0	0	0	0	0	0	0	0	0	0	0	0	0	0	0	0	0	0	0	0	0	0	0	0
0	0	0	0	0.0130924	0	-0.00391676	0	0.0260914	0	-0.0589174	-0.00644644	0	0	0	0	0	0.0271954	0	-0.0284794	0.00547081	0.0218932	-0.0421702	0.0211138	0	0	0	0	0	0	0	0	0	0	0	0	0	0	0	0	0	0	0	0	0	0	0	0	0	0
0	0	0	0	0	0	0	0	0	0	0	0	0	0	0	0	0	0	0	0	0	0	0	0	0	0	0	0	0	0	0	0	0	0	0	0	0	0	0	0	0	0	0	0	0	0	0	0	0	0
0	0	0	0	0	0	0	0	0	0	0	0	0	0	0	0	0	0	0	0	0	0	0	0	0	0	0	0	0	0	0	0	0	0	0	0	0	0	0	0	0	0	0	0	0	0	0	0	0	0
0	0	0	0	0	0	0	0	0	0	0	0	0	0	0	0	0	0	0	0	0	0	0	0	0	0	0	0	0	0	0	0	0	0	0	0	0	0	0	0	0	0	0	0	0	0	0	0	0	0
0	0	0	0	0	0	0	0	0	0	0	0	0	0	0	0	0	0	0	0	0	0	0	0	0	0	0	0	0	0	0	0	0	0	0	0	0	0	0	0	0	0	0	0	0	0	0	0	0	0
0	0	0	0	0	0	0	0	0	0	0	0	0	0	0	0	0	0	0	0	0.0272166	0	0.0286309	0	0	0	0	0	0	0	0	0	0	0	0	0	0	0	0	0	0	0	0	0	0	0	0	0	0	0
0	0	0	0	0	0	0.112161	0	0	0	-0.022175	0	0	0	0	0	0	-0.312942	0	0	-0.132982	0	-0.032152	-0.0313255	0	0	0	0	0	0	0	0	0	0	0	0	0	0	0	0	0	0	0	0	0	0	0	0	0	0
0	0	0	0	0.049914	0	-0.0650849	0	0.00802458	0	-0.00773989	0	0	0	0	0	0	0.0600858	0.0993668	-0.00226304	0.00918272	-0.00926343	0.0401191	-0.00828447	0	0	0	0	0	0	0	0	0	0	0	0	0	0	0	0	0	0	0	0	0	0	0	0	0	0
0	0	0	0	0	0	0.0143979	0	-0.01403	0	-0.0180287	0	0	0	0	0	0	0.0230733	0	0	0.025091	0.0635205	0.0523876	-0.0136738	0	0	0	0	0	0	0	0	0	0	0	0	0	0	0	0	0	0	0	0	0	0	0	0	0	0
0	0	0	0	0.0182376	0	-0.0249888	0	-0.0114274	0	-0.0340279	0.0379863	0	0	0	0	0	0.0473759	-0.0135938	-0.0155635	0.03877	-0.0134804	0.0265998	0.0199555	0	0	0	0	0	0	0	0	0	0	0	0	0	0	0	0	0	0	0	0	0	0	0	0	0	0
0	0	0	0	-0.0104835	0	0.0350438	0	-0.00375072	-0.0226259	-0.0504063	-0.00107877	0	0	0	0	0	0.000860088	-0.00293637	-0.0351336	-0.00856107	0.0155263	-0.0143201	0.0756352	0	0	0	0	0	0	0	0	0	0	0	0	0	0	0	0	0	0	0	0	0	0	0	0	0	0
0	0	-0.00611285	0.0159159	0.0255692	-0.00676375	0.00292994	-0.0256976	0.0109035	-0.0200479	-0.0964707	-0.00602359	0	0	0	0	-0.00750793	-0.0431176	-0.0112162	-0.0167718	-0.0161333	0.0141732	-0.0456086	-0.0062257	0	0	0	0	0	0	0	0	0	0	0	0	0	0	0	0	0	0	0	0	0	0	0	0	0	0
0	0	0	0	0	0	0	0	0	0	0	0	0	0	0	0	0	0	0	0	0	0	0	0	0	0	0	-0.00723574	0	-0.0140391	0	0	0	0	-0.014022	0	0	0.0054755	-0.00447375	0	0.0012903	0.0108214	0.00523615	0	0	0	0	0	0	0
0	0	0	0	0	0	0	0	0	0	0	0	0	0	0	0	0	0	0	0	0	0	0	0	0	0	-0.00412821	0.0125367	0	0.00277375	-0.00261425	0	0	0	0.00446095	0	0.00230804	-0.0115592	-0.000199683	0	0.0035313	-0.0101859	-5.80024e-05	0	0	0	0	0	0	0
0	0	0	0	0	0	0	0	0	0	0	0	0	0	0	0	0	0	0	0	0	0	0	0	0.0098084	0.0166594	0	0	0	0	-0.00661374	-0.00536661	-0.00632011	0	0	-0.0010526	0.00278243	0	-0.00364395	-0.00650282	0	0	0.00637831	0	0	0	0	0	0	0
0	0	0	0	0	0	0	0	0	0	0	0	0	0	0	0	0	0	0	0	0	0	0	0	0	0	0.00256856	0.00720438	0	0.00315117	0	0	0	0	0.00792555	0	0.00192237	-0.0124438	0.000465447	0	-0.00586837	-0.00518357	-0.00194463	0	0	0	0	0	0	0
0	0	0	0	0	0	0	0	0	0	0	0	0	0	0	0	0	0	0	0	0	0	0	0	-0.00717148	0.00828214	0	0	0	0	-0.00383881	0.00721987	0.00754272	0	0	-0.0124398	-0.00559282	0	0.0192983	0.000675378	0	0	-0.0105488	0	0	0	0	0	0	0
0	0	0	0	0	0	0	0	0	0	0	0	0	0	0	0	0	0	0	0	0	0	0	0	0	0	0	0	0	0.00324567	0	0	0	0	0.00880159	0	0	-0.00571395	0.00579236	0	-0.0155022	-0.00867748	-0.00125182	0	0	0	0	0	0	0
0	0	0	0	0	0	0	0	0	0	0	0	0	0	0	0	0	0	0	0	0	0	0	0	-0.002381	0.0108665	0	0	0	-0.00271535	0.00307432	0.0175336	0.0188184	0	0	-0.00275224	0.00339696	0.0059709	0.00174907	-0.00761811	-0.00495297	0.00789012	-0.00513705	0	0	0	0	0	0	0
0	0	0	0	0	0	0	0	0	0	0	0	0	0	0	0	0	0	0	0	0	0	0	0	0	0	0	-0.00014822	0	-0.00777859	0	0	0	0	0.0192096	0	0	-0.0144338	0.00398131	0	-0.00700567	-0.0113267	0	0	0	0	0	0	0	0
0	0	0	0	0	0	0	0	0	0	0	0	0	0	0	0	0	0	0	0	0	0	0	0	0	0	0	0	0	0	0	0	0	0	-0.0150879	0	0	-0.00197587	0	0	0	0.00541742	0	0	0.0165143	0	0	0	0	0
0	0	0	0	0	0	0	0	0	0	0	0	0	0	0	0	0	0	0	0	0	0	0	0	0	0	0	0.0120326	0	-0.0026596	0	0	0	0	0.00315091	0	0	-0.00853416	-0.00640981	0	-0.00301774	-0.00447913	0	0	0	0	0	0	0	0
0	0	0	0	0	0	0	0	0	0	0	0	0	0	0	0	0	0	0	0	0	0	0	0	0.000294811	0.00105487	-0.0026485	0.0084818	0	-0.00281962	-0.00362822	0.00211955	0.0042983	0	-0.00583307	0.00988244	-0.00706052	-6.00418e-05	0.000959987	0.00163459	0.020578	0.0039664	0.00260885	0	0	0	0	0	0	0
0	0	0	0	0	0	0	0	0	0	0	0	0	0	0	0	0	0	0	0	0	0	0	0	-0.0102224	0.00507374	0	0	0	0	0.00110639	0.00377045	-0.00244073	0	0	0.0102896	0.00754379	0	0.0142296	-0.0112343	0	0	-0.00477023	0	0	0	0	0	0	0
0	0	0	0	0	0	0	0	0	0	0	0	0	0	0	0	0	0	0	0	0	0	0	0	0	0	-0.00291948	0.00150222	0	0.0153333	-0.00749133	0	0	-0.00773868	0.00168992	0	-0.000727417	0.00701806	-0.0191778	0	0.00313386	-0.00265869	-0.00528356	0	-0.0100322	0	0	0	0	0
0	0	0	0	0	0	0	0	0	0	0	0	0	0	0	0	0	0	0	0	0	0	0	0	-0.00405553	0.00469122	0.00206007	0.0101112	0	0.00299732	-0.00995547	0	-0.00546706	0	0	0	0.00112855	0.0235007	-0.00988532	0.00274417	0.00823168	-0.00884174	-0.000671728	0	0	0	0	0	0	0
0	0	0	0	0	0	0	0	0	0	0	0	0	0	0	0	0	0	0	0	0	0	0	0	0	0	0.00111367	0.00207259	0	0.000625244	-0.00445007	0	0	0	0.0119855	0	0.00735579	0.0120984	0.0180315	0	0.0121673	-0.0123064	-0.0089322	0	0	0	0	0	0	0
0	0	0	0	0	0	0	0	0	0	0	0	0	0	0	0	0	0	0	0	0	0	0	0	0	0	-0.00458679	0.0032533	0	0.00777066	0	0	0	0	-0.00674054	0	0	0.0117982	-0.0143044	0	0.00967954	-0.0105811	0.00520194	0	0.00699622	0	0	0	0	0
0	0	0	0	0	0	0	0	0	0	0	0	0	0	0	0	0	0	0	0	0	0	0	0	0.00491449	-0.000362486	0	0	0	0	0.0035311	0.0113917	0.00422589	0	0	-0.00610961	0.0111267	0	-0.00896053	0.000498236	0	0	-0.00492893	0	0	0	0	0	0	0
0	0	0	0	0	0	0	0	0	0	0	0	0	0	0	0	0	0	0	0	0	0	0	0	0.00467402	-0.00164806	0.000898952	-0.0088831	0	-0.00384734	-0.0113434	0.00423042	0.0010614	-0.00676295	-0.00385809	0.00763892	0.0115463	0.00256663	-0.00624328	-0.0159288	0.000582552	-0.000776631	-0.00896031	0	0	0	0	0	0	0
0	0	0	0	0	0	0	0	0	0	0	0	0	0	0	0	0	0	0	0	0	0	0	0	0.00399899	-0.00341031	-0.00479325	0.00774741	0	0.00187319	0.00482233	-0.00275139	-0.00281868	0	0.0021646	-0.00267952	-0.00756249	0.00641394	0.000136429	0.000851061	0.00263643	0.0112198	-0.00176765	0	0	0	0	0	0	0
0	0	0	0	0	0	0	0	0	0	0	0	0	0	0	0	0	0	0	0	0	0	0	0	0	0	-0.0274958	0.00043184	0	-0.00636184	0.000833005	0	0	-0.0143051	-0.00314732	0	0.00379849	0.006171	-0.00451988	0	0.0177344	0.0115498	-0.0182279	0	0.0365569	0	0	0	0	0
0	0	0	0	0	0	0	0	0	0	0	0	0	0	0	0	0	0	0	0	0	0	0	0	0	0	0	0	0	0	0	0	0	0	0	0	0	0	0	0	0	0	0	0	0	0	0	0	0	0
0	0	0	0	0	0	0	0	0	0	0	0	0	0	0	0	0	0	0	0	0	0	0	0	0	0	0	0	0	0	0	0	0	0	0	0	0	0	0	0	0	-0.0324142	0	0	0	0	0	0	0	0
0	0	0	0	0	0	0	0	0	0	0	0	0	0	0	0	0	0	0	0	0	0	0	0	0	0	0	0	0	0	0	0	0	0	0	0	0	0	0	0	0	0	0	0	0	0	0	0	0	0
0	0	0	0	0	0	0	0	0	0	0	0	0	0	0	0	0	0	0	0	0	0	0	0	0	0	0	0	0	0	0	0	0	0	0	0	0	0	0	0	0	0	0	0	0	0	0	0	0	0
0	0	0	0	0	0	0	0	0	0	0	0	0	0	0	0	0	0	0	0	0	0	0	0	0	0	0	0	0	0	0	0	0	0	0	0	0	0	0	0	0	0	0	0	0	0	0	0	0	0
0	0	0	0	0	0	0	0	0	0	0	0	0	0	0	0	0	0	0	0	0	0	0	0	0	0	0	0	0	0	0	0	0	0	0	0	0	-0.0046878	0	0	0	-0.0288928	0	0	0	0	0	0	0	0
0	0	0	0	0	0	0	0	0	0	0	0	0	0	0	0	0	0	0	0	0	0	0	0	0	0	0	0	0	0	0	0	0	0	0	0	0	0	0	0	0	0	0	0	0	0	0	0	0	0
0	0	0	0	0	0	0	0	0	0	0	0	0	0	0	0	0	0	0	0	0	0	0	0	0	0	0	0	0	0	0	0	0	0	0	0	0	0	0	0	0	0	0	0	0	0	0	0	0	0
0	0	0	0	0	0	0	0	0	0	0	0	0	0	0	0	0	0	0	0	0	0	0	0	0	0	0	0	0	0	0	0	0	0	0	0	0	0	0	0	0	0	0	0	0	0	0	0	0	0
0	0	0	0	0	0	0	0	0	0	0	0	0	0	0	0	0	0	0	0	0	0	0	0	0	-0.000127064	0	0	0	0	0	0.00434948	0.0145457	0	0	0.00409466	0	0	0.00813014	0.012407	0	0	-0.0142634	0	0	0	0	0	0	0
0	0	0	0	0	0	0	0	0	0	0	0	0	0	0	0	0	0	0	0	0	0	0	0	0	0	0	0	0	0	0	0	0	0	0	0	0	0.00146453	0	0	0	-0.0218207	0	0	0	0	0	0	0	0
0	0	0	0	0	0	0	0	0	0	0	0	0	0	0	0	0	0	0	0	0	0	0	0	0	0	0	0	0	0	0	0	0	0	0	0	0	-0.00528368	0.0108322	0	0	0	-0.00618995	0	0	0	0	0	0	0
0	0	0	0	0	0	0	0	0	0	0	0	0	0	0	0	0	0	0	0	0	0	0	0	-0.00642297	0.00984755	0	0	0	0	-0.00485061	0.00701104	0.00882617	0	0	0.00730849	-0.00130884	0	0.00310715	-0.00149591	0	0	-0.00312785	0	0	0	0	0	0	0
0	0	0	0	0	0	0	0	0	0	0	0	0	0	0	0	0	0	0	0	0	0	0	0	0	0.00213935	0	0	0	0.00133423	-0.00534665	0.00329549	-0.00324769	0	0	-0.00886849	0.0065442	-0.00433606	0.00531371	-0.00219487	-0.0116462	-0.00194726	0.00372023	0	0	0	0	0	0	0
0	0	0	0	0	0	0	0	0	0	0	0	0	0	0	0	0	0	0	0	0	0	0	0	-0.000594092	0.00647979	0	0	0	0	0.00564159	0.00523219	0.000226296	0	0	-0.00417351	-0.0122193	0	0.00813017	0.000982787	0	0	-0.00774365	0	0	0	0	0	0	0
0	0	0	0	0	0	0	0	0	0	0	0	0	0	0	0	0	0	0	0	0	0	0	0	0	0	0	0	0	0	0	0	0	0	0	0	0	0	0	0	0	0	0	0	0	0	0	0	0	0
0	0	0	0	0	0	0	0	0	0	0	0	0	0	0	0	0	0	0	0	0	0	0	0	0	0	0	0	0	0	0	0	0	0	0	0	0	0	0	0	0	0	0	0	0	0	0	0	0	0
0	0	0	0	0	0	0	0	0	0	0	0	0	0	0	0	0	0	0	0	0	0	0	0	0	0	0	0	0	0	0	0	0	0	0	0	0	0	0	0	0	0	0	0	0	0	0	0	0	0
0	0	0	0	0	0	0	0	0	0	0	0	0	0	0	0	0	0	0	0	0	0	0	0	0	0	0	0	0	0	0	0	0	0	0	0	0	0	0	0	0	0	0	0	0	0	0	0	0	0
0	0	0	0	0	0	0	0	0	0	0	0	0	0	0	0	0	0	0	0	0	0	0	0	0	0	0	0	0	0	0	0	0	0	0	0	0	0	0	0	0	0	0	0	0	0	0	0	0	0
0	0	0	0	0	0	0	0	0	0	0	0	0	0	0	0	0	0	0	0	0.0117156	0	0.00173897	0.0266779	0	0	0	0	0	0	0	0	0	0	0	0	0	0	0	0	0	0	0	0	0	0	0	0	0	0
0	0	0	0	0	0	-0.0433396	0	0.0491174	0	-0.0255962	0	0	0	0	0	0	0.0201916	0	0	-0.0108747	0	0.00763064	0.023822	0	0	0	0	0	0	0	0	0	0	0	0	0	0	0	0	0	0	0	0	0	0	0	0	0	0
0	0	0	0	0	0	0	0	0	0	0	0	0	0	0	0	0	0	0	0	0	0	0	0	0	0	0	0	0	0	0	0	0	0	0	0	0	0	0	0	0	0	0	0	0	0	0	0	0	0
0	0	0	0	-0.00164963	0	0.004997	0	-0.00894498	-0.00418045	-0.00361013	-0.00290515	0	0	0	0	0	0.0128662	0	0.00153688	-0.0127073	-0.00781733	0.0216905	-0.00368106	0	0	0	0	0	0	0	0	0	0	0	0	0	0	0	0	0	0	0	0	0	0	0	0	0	0
0	0	0	0	0	0	0	0	0	0	0	0	0	0	0	0	0	0	0	0	0	0	0	0	0	0	0	0	0	0	0	0	0	0	0	0	0	0	0	0	0	0	0	0	0	0	0	0	0	0
0	0	0	0	0	0	-0.0179369	0	0	0	0.015924	0	0	0	0	0	0	0	0	0	-0.00321134	0	0.0174284	0.00925663	0	0	0	0	0	0	0	0	0	0	0	0	0	0	0	0	0	0	0	0	0	0	0	0	0	0
0	0	0	0	0	0	0	0	0	0	0	0	0	0	0	0	0	0	0	0	0	0	0	0	0	0	0	0	0	0	0	0	0	0	0	0	0	0	0	0	0	0	0	0	0	0	0	0	0	0
0	0	0	0	0	0	0	0	0	0	0	0	0	0	0	0	0	0	0	0	0	0	0	0	0	0	0	0	0	0	0	0	0	0	0	0	0	0.00140667	0	0	0	-0.0115574	0	0	-0.00227771	0	0	0	0	0
0	0	0	0	0	0	0	0	0	0	0	0	0	0	0	0	0	0	0	0	0	0	0	0	0	0	0	0	0	0	0	0	0	0	0.00270062	0	0	-0.0091007	0	0	0	-0.0020509	0	0.00728452	-0.00788869	0	0	0	0	0
0	0	0	0	0	0	0	0	0	0	0	0	0	0	0	0	0	0	0	0	0	0	0	0	0	0	0	0	0	0	0	0	0	0	0	0	0	0	0	0	0	0	0	0	0	0	0	0	0	0
0	0	0	0	0	0	0	0	0	0	0	0	0	0	0	0	0	0	0	0	0	0	0	0	0	0	0	0.0124821	0	-0.00418794	0	0	0	0	-0.00430363	0	0	0.00435524	0.00209066	0	-0.00411743	0.00722639	0.0041274	0	0	0	0	0	0	0
0	0	0	0	0	0	0	0	0	0	0	0	0	0	0	0	0	0	0	0	0	0	0	0	0	0	0	0.00629914	0	-0.00740956	0	0	0	0	-0.00643546	0	0	0.0109111	-0.013805	0	0.0165241	0.00747159	0	0	0	0	0	0	0	0
0	0	0	0	0	0	0	0	0	0	0	0	0	0	0	0	0	0	0	0	0	0	0	0	0	0	0	0	0	0	0	0	0	0	0	0	0	0	0	0	0	0	0	0	0	0	0	0	0	0
0	0	0	0	0	0	0	0	0	0	0	0	0	0	0	0	0	0	0	0	0	0	0	0	0	0	0	0	0	0	0	0	0	0	0	0	0	0.00264724	0	0	0	0.00964666	0	0	0	0	0	0	0	0
0	0	0	0	0	0	0	0	0	0	0	0	0	0	0	0	0	0	0	0	0	0	0	0	0	0	0	0	0	0	0	0	0	0	0	0	0	0	0	0	0	0.000377088	0	0	0	0	0	0	0	0
0	0	0	0	0	0	0	0	0	0	0	0	0	0	0	0	0	0	0	0	0	0	0	0	0	0	0	0.000536144	0	-0.00510007	0	0	0	0	0.00127553	0	0	0.00512701	-0.00586993	0	0.00316947	-0.00192617	0	0.00607832	-0.000174048	0	0	0	-0.000804006	0
0	0	0	0	0	0	0	0	0	0	0	0	0	0	0	0	0	0	0	0	0	0	0	0	0	0	0	0	0	0.00586972	0	0	0	0	-0.00627487	0	0	-0.0111028	0	0	0.00224547	0.00775064	0	0.00433872	0.00508946	0	0	0	-0.000687442	0
0	0	0	0	0	0	0	0	0	0	0	0	0	0	0	0	0	0	0	0	0	0	0	0	0	0	0	0.0157381	0	0.0043767	0	0	0	0	0.0182673	0	0	-0.00106965	-0.00816284	0	0.000809333	-0.0237975	0	-0.00106403	-0.00829099	0	0	0	-0.000812499	0
0	0	0	0	0	0	0	0	0	0	0	0	0	0	0	0	0	0	0	0	0	0	0	0	0.00297424	0.0165549	0	0	0	0	-0.00889766	-0.00204575	-0.00299941	0	0	-0.00780801	-0.00451044	0	-0.00234698	0.00538186	0	0	0.0118227	0	0	0	0	0	0	0
0	0	0	0	0	0	0	0	0	0	0	0	0	0	0	0	0	0	0	0	0	0	0	0	0.00160248	0.0172965	0	0	0	0	0	0.00468432	-0.0011492	0	0	-2.82889e-05	0	0	0	-0.0132695	0	0	0	0	0	0	0	0	0	0
0	0	0	0	0	0	0	0	0	0	0	0	0	0	0	0	0	0	0	0	0	0	0	0	0.0153599	0.00908264	0	0	0	0	-0.0131358	0.00542851	-0.00535841	0	0	-0.00740504	0	0	-0.0115671	-0.00391094	0	0	0	0	0	0	0	0	0	0
0	0	0	0	0	0	0	0	0	0	0	0	0	0	0	0	0	0	0	0	0	0	0	0	0	0	0	0	0	0	0	0	0	0	0	0	0	0.00177097	0	0	0	-0.0317026	0	0	0	0	0	0	0	0
0	0	0	0	0	0	0	0	0	0	0	0	0	0	0	0	0	0	0	0	0	0	0	0	0	0	0	-0.00587806	0	0.00139327	0	0	0	0	-0.00456176	0	0	0.0159585	-0.00536965	0	0.0162327	-0.00296083	-0.00757313	0	0	0	0	0	0	0
0	0	0	0	0	0	0	0	0	0	0	0	0	0	0	0	0	0	0	0	0	0	0	0	0	0	0	0.00669755	0	-0.00307393	0	0	0	0	-0.00014738	0	0	0.00977566	-0.0151756	0	0.012616	-0.0060314	0	0	0	0	0	0	0	0
0	0	0	0	0	0	0	0	0	0	0	0	0	0	0	0	0	0	0	0	0	0	0	0	0.00405895	-0.000991535	0	0	0	0	0.00868635	0.00308874	-0.00253686	0	0	-0.0158781	-0.0242293	0	-0.00197854	0.0111297	0	0	-0.0073001	0	0	0	0	0	0	0
0	0	0	0	0	0	0	0	0	0	0	0	0	0	0	0	0	0	0	0	0	0	0	0	0	0	0	0	0	0	0	0	0	0	0	0	0	0	0	0	0	0	0	0	0	0	0	0	0	0
0	0	0	0	0	0	0	0	0	0	0	0	0	0	0	0	0	0	0	0	0	0	0	0	0	0	0	0	0	0	0	0	0	0	0	0	0	0	0	0	0	0	0	0	0	0	0	0	0	0
0	0	0	0	0	0	0	0	0	0	0	0	0	0	0	0	0	0	0	0	0	0	-0.00122824	0	0	0	0	0	0	0	0	0	0	0	0	0	0	0	0	0	0	0	0	0	0	0	0	0	0	0
0	0	0	0	0	0	0	0	0	0	0	0	0	0	0	0	0	0	0	0	0	0	0	0	0	0	0	0	0	0	0	0	0	0	0	0	0	0	0	0	0	0	0	0	0	0	0	0	0	0
0	0	0	0	0	0	0	0	0	0	0	0	0	0	0	0	0	0	0	0	0	0	0	0	0	0	0	0	0	0	0	0	0	0	0	0	0	0	0	0	0	0	0	0	0	0	0	0	0	0
0	0	0	0	0	0	0	0	0	0	0	0	0	0	0	0	0	0	0	0	0	0	0	0	0	0	0	0	0	0	0	0.0056427	0	0	0	0	0	0	0	0.0181721	0	0	0	0	0	0	0	0	0	0
0	0	0	0	0	0	0	0	0	0	0	0	0	0	0	0	0	0	0	0	0	0	0	0	0	0	0	0	0	0	0	0.000859881	0	0	0	0	0	0	0	0.00340098	0	0	0	0	0	0	0	0	0	0
0	0	0	0	0	0	0	0	0	0	0	0	0	0	0	0	0	0	0	0	0	0	0	0	0	0	0	0	0	0	0	-0.00654394	0	0	0	0	0	0	0	0.00210686	0	0	0	0	0	0	0	0	0	0
0	0	0	0	0	0	0	0	0	0	0	0	0	0	0	0	0	0	0	0	0	0	0	0	0	0	0	0	0	0	-0.00569855	0	0	0	0	0	0	0	0.00522386	0	0	0	0.00691157	0	0	0	0	0	0	0
0	0	0	0	0	0	0	0	0	0	0	0	0	0	0	0	0	0	0	0	0	0	0	0	0	0	0	0	0	0.00408502	0	0	0	0	0	0	0	0.00560327	0.00345585	0	0	0.000792386	0	0	0	0	0	0	0	0
0	0	0	0	0	0	0	0	0	0	0	0	0	0	0	0	0	0	0	0	0	0	0	0	-0.00276702	0	0	0	0	0	0	0.00492552	0.00412042	0	0	-0.000642563	0	0	0	-0.00289254	0	0	0	0	0	0	0	0	0	0
0	0	0	0	0	0	0	0	0	0	0	0	0	0	0	0	0	0	0	0	0	0	0	0	0	0	0	0.0193914	0	-0.00528483	0	0	0	0	-0.00277672	0	0	-0.00673532	-0.000909618	0	-0.00319286	-0.0143005	0	0	-0.00133851	0	0	0	0	0
0	0	0	0	0	0	0	0	0	0	0	0	0	0	0	0	0	0	0	0	0	0	0	0	0	0	0	0.0193554	0	0.00877983	-0.00740391	0	-0.0140291	0	0.00672146	0	0.000272471	0.000186937	-0.009655	0.000118169	0.00674376	-0.00797004	-0.0028493	0	0	0	0	0	0	0
0	0	0	0	0	0	0	0	0	0	0	0	0	0	0	0	0	0	0	0	0	0	0	0	-0.000309179	0.00131434	0	0	0	0	-0.00883277	0.0126202	-0.00187466	0	0	0.00886336	-8.29646e-05	0	0.0028733	0.00627285	0	0	0.00132344	0	0	0	0.0103826	0	0	0
0	0	0	0	0	0	0	0	0	0	0	0	0	0	0	0	0	0	0	0	0	0	0	0	-0.00278996	0.00387662	0	0	0	0	-0.000792366	-0.000274788	-0.0103409	0	0	0.00531635	0	0	-0.00539317	-0.00345818	0	0	0	0	0	0	0	0	0	0
0	0	0	0	0	0	0	0	0	0	0	0	0	0	0	0	0	0	0	0	0	0	0	0	0	0	0	0	0	0	0	0	0	0	0	0	0	0.00270991	0	0	0	0.00749441	0	0	0	0	0	0	0	0
0	0	0	0	0	0	0	0	0	0	0	0	0	0	0	0	0	0	0	0	0	0	0	0	0	0	0	0	0	0	0	0	0	0	0	0	0	0	0	0	0	0	0	0	0	0	0	0	0	0
0	0	0	0	0	0	0	0	0	0	0	0	0	0	0	0	0	0	0	0	0	0	0	0	0	0	0	0	0	0	0	0	0	0	0	0	0	0	0	0	0	0	0	0	0	0	0	0	0	0
0	0	0	0	0	0	0	0	0	0	0	0	0	0	0	0	0	0	0	0	0	0	0	0	0	0	0	0	0	0	0	0	0	0	0	0	0	0	0	0	0	0	0	0	0	0	0	0	0	0
0	0	0	0	0	0	0	0	0	0	0	0	0	0	0	0	0	0	0	0	0	0	0	0	0	0	0	0	0	0	0	0	0	0	0	0	0	0	0	0	0	0	0	0	0	0	0	0	0	0
0	0	0	0	0	0	0	0	0	0	0	0	0	0	0	0	0	0	0	0	0	0	0	0	0	0	0	0	0	0	0	0	0	0	0	0	0	0	0	0	0	0	0	0	0	0	0	0	0	0
0	0	0	0	0	0	0	0	0	0	0	0	0	0	0	0	0	0	0	0	0	0	0	0	0	0	0	0	0	0	0	0	0	0	0	0	0	0	0	0	0	0	0	0	0	0	0	0	0	0
0	0	0	0	0	0	0	0	0	0	0	0	0	0	0	0	0	0	0	0	0	0	0	0	0	0	0	0	0	0	0	0	0	0	0	0	0	0	0	0	0	0	0	0	0	0	0	0	0	0
0	0	0	0	0	0	0	0	0	0	0	0	0	0	0	0	0	0	0	0	0	0	0	0	0	0	0	0	0	0	0	0	0	0	0	0	0	0	0	0	0	0	0	0	0	0	0	0	0	0
0	0	0	0	0	0	0	0	0	0	0	0	0	0	0	0	0	0	0	0	0	0	0	0	0	0	0	0	0	0	0	0	0	0	0	0	0	0	0	0	0	0	0	0	0	0	0	0	0	0
0	0	0	0	0	0	0	0	0	0	0	0	0	0	0	0	0	0	0	0	0	0	0	0	0	0	0	0	0	0	0	0	0	0	0	0	0	0	0	0	0	0	0	0	0	0	0	0	0	0
0	0	0	0	0	0	0	0	0	0	0	0	0	0	0	0	0	0	0	0	0	0	0	0	0	0	0	0	0	0	0	0	0	0	0	0	0	0	0	0	0	0	0	0	0	0	0	0	0	0
0	0	0	0	0	0	0	0	0	0	0	0	0	0	0	0	0	0	0	0	0	0	0	0	0	0	0	0	0	0	0	0	0	0	0	0	0	0	0	0	0	0	0	0	0	0	0	0	0	0
0	0	0	0	0	0	0	0	0	0	0	0	0	0	0	0	0	0	0	0	0	0	0	0	0	0	0	0	0	0	0	0	0	0	0	0	0	0	0	0	0	0	0	0	0	0	0	0	0	0
0	0	0	0	0	0	0	0	0	0	0	0	0	0	0	0	0	0	0	0	0	0	0	0	0	0	0	0	0	0	0	0	0	0	0	0	0	0	0	0	0	0	0	0	0	0	0	0	0	0
0	0	0	0	0	0	0	0	0	0	0	0	0	0	0	0	0	0	0	0	0	0	0	0	0	0	0	0	0	0	0	0	0	0	0	0	0	0	0	0	0	0	0	0	0	0	0	0	0	0
0	0	0	0	0	0	0	0	0	0	0	0	0	0	0	0	0	0	0	0	0	0	0	0	0	0	0	0	0	0	0	0	0	0	0	0	0	0	0	0	0	0	0	0	0	0	0	0	0	0
0	0	0	0	0	0	0	0	0	0	0	0	0	0	0	0	0	0	0	0	0	0	0	0	0	0	0	0	0	0	0	0	0	0	0	0	0	0	0	0	0	0	0	0	0	0	0	0	0	0
0	0	0	0	0	0	0	0	0	0	0	0	0	0	0	0	0	0	0	0	0	0	0	0	0	0	0	0	0	0	0	0	0	0	0	0	0	0	0	0	0	0	0	0	0	0	0	0	0	0
0	0	0	0	0	0	0	0	0	0	0	0	0	0	0	0	0	0	0	0	0	0	0	0	0	0	0	0	0	0	0	0	0	0	0	0	0	0	0	0	0	0	0	0	0	0	0	0	0	0
0	0	0	0	0	0	0	0	0	0	0	0	0	0	0	0	0	0	0	0	0	0	0	0	0	0	0	0	0	0	0	0	0	0	0	0	0	0	0	0	0	0	0	0	0	0	0	0	0	0
0	0	0	0	0	0	0	0	0	0	0.00650282	0	0	0	0	0	0	0	0	0	0	0	0.0105053	-0.00278824	0	0	0	0	0	0	0	0	0	0	0	0	0	0	0	0	0	0	0	0	0	0	0	0	0	0
0	0	0	0	0	0	0	0	0	0	0	0	0	0	0	0	0	0	0	0	0	0	0	0	0	0	0	0	0	0	0	0	0	0	0.00377216	0	0	0.00437809	0	0	0	0.00598842	0	0	0	0	0	0	0	0
0	0	0	0	0	0	0	0	0	0	0	0	0	0	0	0	0	0	0	0	0	0	0	0	0	0	0	0	0	0	0	0	0	0	0	0	0	0	0	0	0	0	0	0	0	0	0	0	0	0
0	0	0	0	0	0	0	0	0	0	0	0	0	0	0	0	0	0	0	0	0	0	0	0	0	0	0	0	0	0	0	0	0	0	0	0	0	0	0	0	0	0	0	0	0	0	0	0	0	0
0	0	0	0	0	0	0	0	0	0	0	0	0	0	0	0	0	0	0	0	0	0	0	0	0	0	0	0	0	0	0	0.00112513	0	0	0	0	0	0	0	-0.00924516	0	0	0	0	0	0	0	0	0	0
0	0	0	0	0	0	0	0	0	0	0	0	0	0	0	0	0	0	0	0	0	0	0	0	0	0	0	0	0	0	0	0	0	0	0	0	0	0	0	0	0	0	0	0	0	0	0	0	0	0
0	0	0	0	0	0	0	0	0	0	0	0	0	0	0	0	0	0	0	0	0	0	0	0	0	0	0	0	0	0	0	0	0	0	0	0	0	0	0	0	0	0	0	0	0	0	0	0	0	0
0	0	0	0	0	0	0	0	0	0	0	0	0	0	0	0	0	0	0	0	0	0	0	0	0	0	0	0	0	0	0	0	0	0	0	0	0	0	0	0	0	0	0	0	0	0	0	0	0	0
0	0	0	0	0	0	0	0	0	0	0	0	0	0	0	0	0	0	0	0	0	0	0	0	0	0.00588873	0	0	0	0	0	-0.001388	0.00426986	0	0	-0.0122371	0	0	-0.00345288	-0.00297189	0	0	0	0	0	0	0	0	0	0
0	0	0	0	0	0	0	0	0	0	0	0	0	0	0	0	0	0	0	0	0	0	0	0	0	0	0	0	0	0	0	0	0	0	0	0	0	0	0	0	0	0	0	0	0	0	0	0	0	0
0	0	0	0	0	0	0	0	0	0	0	0	0	0	0	0	0	0	0	0	0	0	0	0	5.85079e-05	0	0	0	0	0	0.0105973	-0.00385921	0.00489801	0	0	0	0	0	-0.00152104	0.00281248	0	0	0	0	0	0	0	0	0	0
0	0	0	0	0	0	0	0	0	0	0	0	0	0	0	0	0	0	0	0	0	0	0	0	0	0	0	0	0	0	0	0	0	0	0	0	0	0	0	0	0	0	0	0	0	0	0	0	0	0
0	0	0	0	0	0	0	0	0	0	0	0	0	0	0	0	0	0	0	0	0	0	0	0	0	0	0	0	0	0	0	0	0	0	0	0	0	0	0	0	0	0	0	0	0	0	0	0	0	0
0	0	0	0	0	0	0	0	0	0	0	0	0	0	0	0	0	0	0	0	0	0	0	0	0	0	0	0	0	0	0	0	0	0	0	0	0	0	0	0	0	0	0	0	0	0	0	0	0	0
0	0	0	0	0	0	0	0	0	0	0	0	0	0	0	0	0	0	0	0	0	0	0	0	0	0	0	0	0	0	0	0	0	0	0	0	0	0	0	0	0	0	0	0	0	0	0	0	0	0
0	0	0	0	0	0	0	0	0	0	0	0	0	0	0	0	0	0	0	0	0	0	0	0	0	0	0	0	0	0	0	0	0	0	0	0	0	0	0	0	0	0	0	0	0	0	0	0	0	0
0	0	0	0	0	0	0	0	0	0	0	0	0	0	0	0	0	0	0	0	0	0	0	0	0	0	0	0	0	0	0	0	0	0	0	0	0	0	0	0	0	0	0	0	0	0	0	0	0	0
0	0	0	0	0	0	0	0	0	0	0	0	0	0	0	0	0	0	0	0	0	0	0	0	0	0	0	0	0	0	0	0	0	0	0	0	0	0	0	0	0	0	0	0	0	0	0	0	0	0
0	0	0	0	0	0	0	0	0	0	0	0	0	0	0	0	0	0	0	0	0	0	0	0	0	0	0	0	0	0	0	0	0	0	0	0	0	0	0	0	0	0	0	0	0	0	0	0	0	0
0	0	0	0	0	0	0	0	0	0	0	0	0	0	0	0	0	0	0	0	0	0	0	0	-0.00374136	0	0	0	0	0	0	0.00869294	-0.010774	0	0	0.00825394	0	0	0	0.00206494	0	0	0	0	0	0	0	0	0	0
0	0	0	0	0	0	0	0	0	0	0	0	0	0	0	0	0	0	0	0	0	0	0	0	-0.00172009	0	0	0	0	0	0	0.00402082	-6.46517e-05	0	0	-0.0126198	0	0	0	0.0037687	0	0	0	0	0	0	0	0	0	0
0	0	0	0	0	0	0	0	0	0	0	0	0	0	0	0	0	0	0	0	0	0	0	0	0	0	0	0	0	0	0	0	0	0	0	0	0	0	0	0	0	0	0	0	0	0	0	0	0	0
0	0	0	0	0	0	0	0	0	0	0	0	0	0	0	0	0	0	0	0	0	0	0	0	0	0	0	0	0	0	0	0	0	0	0	0	0	0	0	0	0	0	0	0	0	0	0	0	0	0
0	0	0	0	0	0	0	0	0	0	0	0	0	0	0	0	0	0	0	0	0	0	0	0	0	0	0	0	0	0	0	0	0	0	0	0	0	0	0	0	0	0	0	0	0	0	0	0	0	0
0	0	0	0	0	0	0	0	0	0	0	0	0	0	0	0	0	0	0	0	0	0	0	0	0	0	0	0	0	0	0	0	0	0	0	0	0	0	0	0	0	0	0	0	0	0	0	0	0	0
0	0	0	0	0	0	0	0	0	0	0	0	0	0	0	0	0	0	0	0	0	0	0	0	0	0	0	0	0	0	0	0	0	0	0	0	0	0	0	0	0	0	0	0	0	0	0	0	0	0
0	0	0	0	0	0	0	0	0	0	0.0464131	0	0	0	0	0	0	0	0	0	-0.0190677	0	0.000736894	-0.0185318	0	0	0	0	0	0	0	0	0	0	0	0	0	0	0	0	0	0	0	0	0	0	0	0	0	0
0	0	0	0	-0.0125369	0	-0.00239394	0	-0.00229572	-0.0100098	-0.00886996	0.00962658	0	0	0	0	0	0.0108894	0	0	-0.0123515	0	0.00543599	-0.00360159	0	0	0	0	0	0	0	0	0	0	0	0	0	0	0	0	0	0	0	0	0	0	0	0	0	0
0	0	0	0	0	0	0	0	0	0	0.0109235	0	0	0	0	0	0	0	0	0	0	0	0.0219972	-0.0156267	0	0	0	0	0	0	0	0	0	0	0	0	0	0	0	0	0	0.0105022	0	0	-0.0121009	0	0	0	0	0
0	0	0	0	0	0	0	0	0	0	0	0	0	0	0	0	0	0	0	0	0	0	0	0	0	0	0	0	0	0.00906878	0	0	0	0	-0.0169756	0	0	-0.00809998	0	0	0	-0.0133779	0	0	0	0	0	0	0	0
0	0	0	0	0	0	-0.00835406	0	0	0.00468542	0.000942368	0	0	0	0	0	0	0	0	0	0	0	0.00614527	-0.0136241	0	0	0	0	0	0	0	0	0	0	0	0	0	0	0	0	0	-0.00645987	0	-0.003022	0.00102232	0	0	0	0	0
0	0	0	0	0	0	0	0	0	0	0	0	0	0	0	0	0	0	0	0	0	0	0	0	0	0	0	0	0	0	0	0	0	0	0	0	0	0	0	0	0	0	0	0	0	0	0	0	0	0
0	0	0	0	0	0	0	0	0	0	0	0	0	0	0	0	0	0	0	0	0	0	0	0	0.000337938	0	0.0111016	-0.00490413	0	-0.00263118	0.00376635	0	-0.00310034	0	0.0020463	0	0.00326489	0.0133602	-0.00731712	0.0144493	0.012376	-0.00373589	0.00203319	0	0	0	0	0	0	0
0	0	0	0	0	0	0	0	0	0	0	0	0	0	0	0	0	0	0	0	0	0	0	0	0	0	0	0	0	0	0	0	0	0	0	0	0	0	0	0	0	0	0	0	0	0	0	0	0	0
0	0	0	0	0	0	0	0	0	0	0	0	0	0	0	0	0	0	0	0	0	0	0	0	0	0	0	0	0	0	0	0	0	0	0	0	0	0	0	0	0	0	0	0	0	0	0	0	0	0
0	0	0	0	0	0	0	0	0	0	0	0	0	0	0	0	0	0	0	0	0	0	0.00327078	0	0	0	0	0	0	0	0	0	0	0	0	0	0	0	0	0	0	0	0	0	0	0	0	0	0	0
0	0	0	0	0	0	0	0	0	0	0	0	0	0	0	0	0	0	0	0	0	0	0	0	0	0	0	0	0	0	0	0	0	0	0	0	0	0	0	0	0	0	0	0	0	0	0	0	0	0
0	0	0	0	0	0	0	0	0	0	0	0	0	0	0	0	0	0	0	0	0	0	0	0	0	0	0	0	0	0	0	0	0	0	0	0	0	0	0	0	0	0	0	0	0	0	0	0	0	0
0	0	0	0	0	0	0	0	0	0	0	0	0	0	0	0	0	0	0	0	0	0	0	0	0	0	0	0	0	0	0	0	0	0	0	0	0	0	0	0	0	0	0	0	0	0	0	0	0	0
0	0	0	0	0	0	0	0	0	0	0	0	0	0	0	0	0	0	0	0	0	0	0.0212278	-0.0191663	0	0	0	0	0	0	0	0	0	0	0	0	0	0	0	0	0	0	0	0	0	0	0	0	0	0
0	0	0	0	0	0	0	0	0	0	0	0	0	0	0	0	0	0	0	0	0	0	0	0	0	0	0	0	0	0	0	0	0	0	0	0	0	0.0108112	0	0	0	0.0136917	0	0	0	0	0	0	0	0
0	0	0	0	0	0	0	0	0	0	0	0	0	0	0	0	0	0	0	0	0	0	0	0	0	0	0	0	0	0	0	0	0	0	0	0	0	0	0	0	0	0	0	0	0	0	0	0	0	0
0	0	0	0	0	0	0	0	0	0	0	0	0	0	0	0	0	0	0	0	0	0	0	0	0	0	0	0	0	0	0	0	0	0	0	0	0	0	0	0	0	0	0	0	0	0	0	0	0	0
0	0	0	0	0	0	0	0	0	0	0	0	0	0	0	0	0	0	0	0	0	0	0	0	0	0	0	0	0	0	0	0	0	0	0	0	0	0	0	0	0	0	0	0	0	0	0	0	0	0
0	0	0	0	0	0	0	0	0	0	0	0	0	0	0	0	0	0	0	0	0	0	0	0	0	0	0	0	0	0	0	0	0	0	0	0	0	0	0	0	0	0	0	0	0	0	0	0	0	0
0	0	0	0	0	0	0	0	0	0	0	0	0	0	0	0	0	0	0	0	0	0	0	0	0	0	0	0	0	0	0	0	0	0	0	0	0	0	0	0	0	0	0	0	0	0	0	0	0	0
0	0	0	0	0	0	0	0	0	0	0	0	0	0	0	0	0	0	0	0	0	0	0	0	0	0	0	0	0	0	0	0	0	0	0	0	0	0	0	0	0	0	0	0	0	0	0	0	0	0
0	0	0	0	0	0	0	0	0	0	0	0	0	0	0	0	0	0	0	0	0	0	0	0	0	0	0	0	0	0	0	0	0	0	0	0	0	0	0	0	0	0	0	0	0	0	0	0	0	0
0	0	0	0	0	0	0	0	0	0	0	0	0	0	0	0	0	0	0	0	0	0	0	0	0	0	0	0	0	0	0	0	0	0	0	0	0	0	0	0	0	0	0	0	0	0	0	0	0	0
0	0	0	0	0	0	0	0	0	0	0	0	0	0	0	0	0	0	0	0	0	0	0	0	0	0	0	0	0	0	0	0	0	0	0	0	0	0	0	0	0	0	0	0	0	0	0	0	0	0
0	0	0	0	0	0	0	0	0	0	0	0	0	0	0	0	0	0	0	0	0	0	0	0	0	0	0	0	0	0	0	0	0	0	0	0	0	0	0	0	0	0	0	0	0	0	0	0	0	0
0	0	0	0	0	0	0	0	0	0	0	0	0	0	0	0	0	0	0	0	0	0	0	0	0	0	0	0	0	0	0	0	0	0	0	0	0	0	0	0	0	0	0	0	0	0	0	0	0	0
0	0	0	0	0	0	0	0	0	0	0	0	0	0	0	0	0	0	0	0	0	0	0	0	0	0	0	0	0	0	0	0	0	0	0	0	0	0	0	0	0	0	0	0	0	0	0	0	0	0
0	0	0	0	0	0	0	0	0	0	0	0	0	0	0	0	0	0	0	0	0	0	0	0	0	0	0	0	0	0	0	0	0	0	0	0	0	0	0	0	0	0	0	0	0	0	0	0	0	0
0	0	0	0	0	0	0	0	0	0	0	0	0	0	0	0	0	0	0	0	0	0	0	0	0	0	0	0	0	0	0	0	0	0	0	0	0	0	0	0	0	0	0	0	0	0	0	0	0	0
0	0	0	0	0	0	0	0	0	0	0	0	0	0	0	0	0	0	0	0	0	0	0	0	0	0	0	0	0	0	0	0	0	0	0	0	0	0	0	0	0	0	0	0	0	0	0	0	0	0
0	0	0	0	0	0	0	0	0	0	0	0	0	0	0	0	0	0	0	0	0	0	0	0	0	0	0	0	0	0	0	-0.001987	0	0	0	0	0	0	0	0	0	0	0	0	0	0	0	0	0	0
0	0	0	0	0	0	0	0	0	0	0	0	0	0	0	0	0	0	0	0	0	0	0	0	0	0	0	0	0	0	0	0	0	0	0	0	0	0	0	0	0	0	0	0	0	0	0	0	0	0
0	0	0	0	0	0	0	0	0	0	0	0	0	0	0	0	0	0	0	0	0	0	0	0	0	0	0	0	0	0	0	0	0	0	0	0	0	0	0	0	0	0	0	0	0	0	0	0	0	0
0	0	0	0	0	0	0	0	0	0	0	0	0	0	0	0	0	0	0	0	0	0	0	0	0	0	0	0	0	0	0	0	0	0	0	0	0	0	0	0	0	0	0	0	0	0	0	0	0	0
0	0	0	0	0	0	0	0	0	0	0	0	0	0	0	0	0	0	0	0	0	0	0	0	0	0	0	0	0	0	0	0	0	0	0	0	0	0	0	0	0	0	0	0	0	0	0	0	0	0
0	0	0	0	0	0	0.0118172	0	0	0	0.0244343	0	0	0	0	0	0	0	0	0	0.0129315	0	0.0100264	-0.0185018	0	0	0	0	0	0	0	0	0	0	0	0	0	0	0	0	0	0	0	0	0	0	0	0	0	0
0	0	0	0	0	0	0	0	0	0	0	0	0	0	0	0	0	0	0	0	0	0	0	0	0	0	0	0	0	0	0	0	0	0	0	0	0	0	0	0	0	0	0	0	0	0	0	0	0	0
0	0	0	0	0	0	0.0164031	0	-0.0107424	0	-0.000386786	0	0	0	0	0	0	0.00865402	0	0	0.0123184	-0.0312625	0.0249202	-0.00319699	0	0	0	0	0	0	0	0	0	0	0	0	0	0	0	0	0	0	0	0	0	0	0	0	0	0
0	0	0	0	0	0	0	0	0	0	0	0	0	0	0	0	0	0	0	0	0	0	0	0	0	0	0	0	0	0	0	0	0	0	0	0	0	0	0	0	0	0	0	0	0	0	0	0	0	0
0	0	0	0	0	0	0	0	0	0	0	0	0	0	0	0	0	0	0	0	0	0	0	0	0	0	0	0	0	0	0	0	0	0	0	0	0	0	0	0	0	0	0	0	0	0	0	0	0	0
0	0	0	0	0	0	0	0	0	0	0	0	0	0	0	0	0	0	0	0	0	0	0	0	0	0	0	0	0	0	0	0	0	0	0	0	0	0	0	0	0	0	0	0	0	0	0	0	0	0
0	0	0	0	0	0	0	0	0	0	0	0	0	0	0	0	0	0	0	0	0	0	0	0	0	0	0	0	0	0	0	0	0	0	0	0	0	0	0	0	0	0	0	0	0	0	0	0	0	0
0	0	0	0	0	0	0	0	0	0	0	0	0	0	0	0	0	0	0	0	0	0	0	0	0	0	0	0	0	0	0	0	0	0	0	0	0	0	0	0	0	0	0	0	0	0	0	0	0	0
0	0	0	0	0	0	0	0	0	0	0	0	0	0	0	0	0	0	0	0	0	0	0	0	0	0	0	0	0	0	0	0	0	0	0	0	0	0	0	0	0	-0.0387994	0	0	0	0	0	0	0	0
0	0	0	0	0	0	0	0	0	0	0	0	0	0	0	0	0	0	0	0	0	0	0	0	0	0	0	0	0	0	0	0	0	0	0	0	0	0	0	0	0	0	0	0	0	0	0	0	0	0
0	0	0	0	0	0	0	0	0	0	0	0	0	0	0	0	0	0	0	0	0	0	0	0	0	0	0	0	0	0	0	0	0	0	0	0	0	0	0	0	0	0	0	0	0	0	0	0	0	0
0	0	0	0	0	0	0	0	0	0	0	0	0	0	0	0	0	0	0	0	0	0	0	0	0	0	0	0	0	0	0	0	0	0	0	0	0	0	0	0	0	0	0	0	0	0	0	0	0	0
0	0	0	0	0	0	0	0	0	0	0	0	0	0	0	0	0	0	0	0	0	0	0	0	0	0	0	0	0	0	0	0	0	0	0	0	0	0	0	0	0	0	0	0	0	0	0	0	0	0
0	0	0	0	0	0	0	0	0	0	0	0	0	0	0	0	0	0	0	0	0	0	0	0	0	0	0	0	0	0	0	0	0	0	0	0	0	0	0	0	0	0	0	0	0	0	0	0	0	0
0	0	0	0	0	0	0	0	0	0	0	0	0	0	0	0	0	0	0	0	0	0	0	0	0	0	0	0	0	0	0	0	0	0	0	0	0	0	0	0	0	0	0	0	0	0	0	0	0	0
[truncated: 350 more columns]

## Sheet: Panel D - Movie - rest system
0	-0.0102771	-0.000959237	-0.00826118	0.028465	0	-0.0108563	-0.0185818	0.0150946	-0.0169686	-0.00538242	0.00926473	0	0	0	0	0	0	0	0	0	0	0	0	0.00344569	-0.0100194	-0.00168461	0.00422379	0.0018473	-0.00249578	-0.0164307	-0.00271301	0.00356872	0	0	0	0	0	0	0	0	0	0	0	0	0	0	0	0	0
-0.0129151	0	0	0.00567691	-0.0111086	-0.0136782	0.00632915	0	0.00736328	0	0.00595248	0	0	0	0	0	0	0	0	0	0	0	0	0	0.00491125	-0.012159	-0.041466	0	0.0305185	-0.0258284	0	0.00491259	-0.0139106	0	0	0	0	0	0	0	0	0	0	0	0	0	0	0	0	-0.00150784
-0.0186229	0	0	-0.0127898	0.0139317	-0.000615858	0	-0.0194087	-0.0174109	0.0285463	0.0215034	0.00819977	0	0	0	0	0	0	0	0	0	0	0	0	0.0101784	-0.00864908	0.0413481	0.0269592	-0.0162717	0	-0.00271777	0	0	0	0	0	0	0	0	0	0	0	0	0	0	0	0	0	0	0
-0.0333633	-0.00926288	-0.0156541	0	-0.0174	-0.00789996	0.0210142	0	-0.022032	0.00660004	-0.0218085	0.0132271	0	0	0	0	0	0	0	0	0	0	0	0	-0.00416326	-0.01196	0.00470629	-0.0119261	0.0061882	0.0311956	0.0124542	0.014703	0.0229536	0	0	0	0	0	0	0	0	0	0	0	0	0	0	0	0	0
0.0149059	-0.00719088	0.0316473	0.00168886	0	-0.0116897	0	-0.0120525	-0.0071768	-0.00370936	-0.00146939	0.00304441	0	0	0	0	0	0	0	0	0	0	0	0	-0.00284781	-0.00511295	-0.00794682	0.0211347	0.00814047	-0.0019414	0.00233066	0	0	0	0	0	0	0	0	0	0	0	0	0	0	0	0	0	0	0
0	-0.00485877	0.00283838	-0.00536382	0.00154179	0	0	0	0	-0.00680674	0	0	0	0	0	0	0	0	0	0	0	0	0	0	0	0	-0.00717336	-0.0307997	0.0406976	0.0102734	0	0	0	0	0	0	0	0	0	0	0	0	0	0	0	0	0	0	0	0
0.00999509	-0.0136105	0	-0.012045	0	0	0	0.0062782	0.000819548	0.00391306	0.0117236	0	0.000660386	0	0	0	0	0.00565458	0	0	0	0.0193379	0	0.00300042	0	-0.0108014	-0.0144681	0	0	0.00737961	0.0115555	0.0082711	-0.00802312	-0.00750311	0	0	0	0	0	0	-0.0132864	-0.00448262	0.00382972	0.0138704	0	0	0	0	0.00206943	0
-0.00594255	0	0.000469459	0	0.00627046	0	0.0218965	0	0.0254271	-0.00284783	0.00524765	0.0177623	0	0	0	0	0	0	0.00183079	0	-0.019692	0	0	0	0.00395144	-0.00345965	-0.0136582	0.00771233	0	0.0185019	0.00757486	0.00249696	0.00171565	-0.00771891	0	0	0	0	0	0	-0.00433021	0.0122927	0	0	0	0	0.0151898	-0.0131261	0.0126742	0
0.0177744	0.00779616	-0.00280292	-0.0162477	-0.023514	0	-0.000359621	-0.0140483	0	-0.00139039	-0.00603743	0.0141835	0	0	0	0	0	0	0.0024826	0.0317368	-0.018247	0	0	0	0.00934397	-0.00910092	0.00508458	-0.00554173	0.00724067	0.014141	-0.0108041	-0.0116575	0.00137671	0.0140042	0	0	0	0	0	0	-0.00733562	-0.0107302	0	0.00617592	0	0	-0.000148408	0.00953408	-0.00942141	0
-0.00426073	0	0.0195131	-0.0112553	-0.000138456	-0.0081683	4.25539e-05	-0.0147314	0.00100167	0	0.0229261	0.00872102	-0.00267606	0	0	0	0	0.00498922	0	0	0	0.00612798	0	-0.00488851	-0.000138708	-0.0170992	-0.00477952	0.00116172	0.00293125	-0.00348001	-0.0128075	-0.00189579	-0.000794375	0	0	0	0	0	0	0	0	0	-0.00115688	-0.0183002	0	0	0	0	0	0
-0.0429149	0.0170649	0.012594	0.00543468	-0.00807136	0	0.0120723	-0.015699	-0.0107233	0.0240997	0	-0.00270744	0	0	0	0	0	0	-0.00991365	0.0070818	0.0154049	0	0	0	-0.00956318	0.00267484	-0.0105841	0.00863809	-0.00236509	0.0107743	-0.00871441	0.000644165	-0.00634642	-0.007958	0	0	0	0	0	0	0.00618611	0.0116084	-0.0144149	-0.0106277	0	0	0	0.0103129	0.012641	0
-0.0169355	0	-0.00695122	0.0125875	-0.0136302	0	0	-0.00130783	0.00469615	0.00290772	-0.0149209	0	0	0	0	0	0	0	0	0	0	0	0	0	-0.00350775	-0.0143659	0.00998591	0.0176624	0.00582313	0	0.0184583	0	0	0	0	0	0	0	0	0	0	-0.00807383	0	-0.0190825	0	0	0	0	0	0
0	0	0	0	0	0	0.0082862	0	0	-0.016039	0	0	0	0	0	0	0	0	0	0	0	0	0	0	0	0	0	0	0	0	0	0	0	-0.000319516	0	0	0	0	0	0	0	0	0	0	0	0	0	0	-0.0010196	-0.0239278
0	0	0	0	0	0	0	0	0	0	0	0	0	0	-0.0435559	-0.00397916	-0.016911	0.00338634	-0.0169522	-0.00727371	0.0140561	0.00365782	0	0	0	0	0	0	0	0	0	0	0	0	0.00259911	0.000679682	0	-0.0422789	0	0.0282581	-0.00855148	0.00739229	0.0201677	-0.00504773	0	0	0.00294538	0.000953146	0	0.012196
0	0	0	0	0	0	0	0	0	0	0	0	0	-0.0247349	0	0.0115252	-0.004018	0	-0.00367523	0.0205738	-0.0134289	-0.00797248	0	0	0	0	0	0	0	0	0	0	0	0	0	0	-0.0137932	0.0432485	-0.0055125	-5.80304e-07	0	0	0	0	0	-0.00694255	0.0057828	-0.00726986	0	0
0	0	0	0	0	0	0	0	0	0	0	0	0	0.0157882	-0.00911761	0	-0.0225625	0	0.00179563	0.00984195	-0.0167583	0.0107549	0	0	0	0	0	0	0	0	0	0	0	0	0	-0.0214223	0.00733956	0.000887398	0.0120744	0.00695509	0.0135373	0.0102399	-0.0134237	-0.0107439	0	0	0.00177822	0.0124213	0	0
0	0	0	0	0	0	0	0	0	0	0	0	0	-0.00502496	0.000259176	0.0171948	0	0	-0.00229974	0.0199331	-0.00238232	-0.00934314	0	0	0	0	0	0	0	0	0	0	0	0	0	0	0	0.00208245	-0.0232648	0.0361928	0	-0.010437	-0.00339929	-0.00983623	0	0	0.00948367	0	0	0
0	0	0	0	0	0	0.00179698	0	0	0.00218262	0	0	0	-0.0213534	0	0	0	0	-0.00118396	0.00415493	-0.0078723	0.014157	0	0	0	0	0	0	0	-0.00575174	0	0	0	-0.000489945	0	0	0	0.00524302	0	-0.0182705	-0.000104491	0.0130921	0.00612286	-0.0173653	0	0	-0.0020553	-0.0157558	-0.000740111	0
0	0	0	0	0	0	0	-0.028841	-0.016696	0	-0.021125	0	0	-0.0100204	-0.0109708	-0.00634622	-0.00969956	0.0103132	0	-0.00483086	0.00827638	0.000231774	0.0181916	0	0	0	0	0	0	0.00777587	-0.00712965	0	-0.00695087	0.00302527	-0.00526253	-0.0187932	-0.0282836	0.0117161	0.00474572	-0.0176004	-0.00520115	-0.00522387	-0.00685642	0.00203594	0.00259213	-0.00560197	0.00292528	0.00146471	-0.0120064	0
0	0	0	0	0	0	0	0	0.00210597	0	-0.0080044	0	0	0.0148491	-0.00461668	-0.00428768	0.00911377	0.00373851	-0.00578887	0	-0.0124086	-0.00743969	-0.0316072	0	0	0	0	0	0	0.00607349	0	0	0	-0.0173618	-0.017178	0.0012269	0.00642185	-0.00591891	0.0115738	0.00793249	0.0116977	-0.00398672	-0.0178068	-0.0107404	-0.00359311	-0.0170689	0.00708419	-0.00355539	-0.00415188	0
0	0	0	0	0	0	0	0.00898555	-0.00783681	0	-0.0147186	0	0	0.0345268	-0.0227039	0.00777735	0.000618784	0.0101999	0.0158109	-0.00753377	0	0.0036628	0.00505066	0	0	0	0	0	0	-0.00150292	0.0114561	-0.0024311	0.0202154	0.0128625	0.00113685	0.00291477	0.0224676	-0.0060175	-0.00230595	0.00361987	0.00331542	-0.00341186	-0.0036659	0.00447954	0	-0.0196665	-0.00651581	-0.0145618	-0.00814213	0
0	0	0	0	0	0	0.00872064	0	0	-0.00753045	0	0	0	0.00299724	-0.0110754	-0.00588801	-0.00275416	-0.00506739	0.0229564	0.00478407	-0.0173145	0	0.0103225	-0.00042278	0	0	0	0	0	0.000485115	0	0	0	0	0	0.00631953	0	0.0099605	0.00149984	-0.00432188	0.00155182	0.00804318	-0.011297	0.00290725	0	0	-0.000159808	-0.00335925	0	0
0	0	0	0	0	0	0	0	0	0	0	0	0	0	0	0	0	0	0.0356071	-0.0220685	0.0065753	-0.0168788	0	0	0	0	0	0	0	-0.0311874	0	0	0	0.0049825	0	0.00984421	0	-0.00374489	0	0.0303912	-0.010635	-0.00402871	-0.0218604	-0.0214919	0	0	0.000105965	-0.00311116	0	0
0	0	0	0	0	0	0.0157792	0	0	-0.0286849	0	0	0	0	0	0	0	0	0	0	0	0.0162295	0	0	0	0	0	0	0	0	0	0	0	0	0	0	0	0	0	0	0	0	0	0	0	0	0	0	-0.000592946	0
-0.00603344	0.00969958	0.00983217	-0.00244923	-0.0281674	0	0	0.00675386	0.00545105	0.00479915	-0.00162844	-0.00204252	0	0	0	0	0	0	0	0	0	0	0	0	0	-0.0227173	0.0444423	-0.0114069	0.0139489	-0.0057057	0.00292321	-0.0145483	0.00955083	0	0	0	0	0	0	0	0	0	0	0	0	0	0	0	0	-0.00311417
0.00303969	-0.0206632	-0.0151988	-0.00831177	0.0169805	0	0.00583754	-0.0113954	0.00087322	-0.00696161	0.004662	-0.0048129	0	0	0	0	0	0	0	0	0	0	0	0	0.00869832	0	-0.00053054	-0.0041427	0.00551581	-0.0131825	-0.002645	0.00280989	-0.0117052	0	0	0	0	0	0	0	0	0	0	0	0	0	0	0	0	0.00121062
-0.0226369	0.00924575	0.0251597	-0.00496806	-0.0141614	0.0195055	-0.00953683	0.0273103	-0.00342725	-0.00222312	0.0125793	0.0108143	0	0	0	0	0	0	0	0	0	0	0	0	0.00534599	-0.00177208	0	0.0253873	-0.00331546	0.00521765	-0.0279448	-0.00870098	0.0020706	0	0	0	0	0	0	0	0	0	0	0	0	0	0	0	0	0
-0.0212114	0	-0.0131688	-0.0178029	-0.028191	-0.00609339	0	0.0266905	-0.0143745	0.0014874	0.0374726	0.015692	0	0	0	0	0	0	0	0	0	0	0	0	-0.0074931	-0.0279174	0.0381222	0	-0.00485763	0.00998455	-0.020295	0.00234892	0	0	0	0	0	0	0	0	0	0	0	0	0	0	0	0	0	0
-0.030352	0.0222532	-0.0147286	-0.0349719	-0.0461183	-0.0125594	0	0	0.00128673	0.023934	-0.00165689	0.00385455	0	0	0	0	0	0	0	0	0	0	0	0	-0.000468805	-0.0125571	0.0211877	0.00949545	0	0.0110992	-0.00859102	0.021476	0	0	0	0	0	0	0	0	0	0	0	0	0	0	0	0	0	0
-0.0063416	-0.00726297	0	0.0249624	-0.00530149	0.0117262	0.012222	0.0120631	0.00767385	0.000269145	0.0130095	0	0	0	0	0	0	-0.0042348	0.0164515	0.00944418	-0.00572016	-0.00549217	-0.0169195	0	0.000717021	-0.0110581	0.00696874	0.00196762	0.00230313	0	0.00043066	-0.00602335	-0.00664853	-0.0132788	0	0	0	0	0	0	-0.00664851	-0.0145601	-0.00499882	-0.0136395	0	0	0	0	0.013995	0
-0.0241449	0	-0.0160729	0.0105959	0.0176506	0	0.0162269	-0.0138179	-0.00314782	0.00569102	-0.00544144	0.0167847	0	0	0	0	0	0	0.00160755	0	-0.000831517	0	0	0	0.00077992	-0.0149912	-0.000182328	-3.53778e-05	-0.00102908	-0.0054965	0	0.0141077	0.0189608	-0.000986328	0	0	0	0	0	0	0.00386236	-0.0120733	0	0	-0.00774684	-0.0138513	0.00864646	-0.00262149	0	0
-0.0166042	0.00975401	0	0.010653	0	0	0.00157824	0.00853132	-0.0252927	0.0107113	0.00462659	0	0	0	0	0	0	0	0	0	-0.00438954	0	0	0	-0.0146029	-0.000551855	-0.00750559	0.000564622	-0.0028341	-0.00482501	-0.0377221	0	-0.00458229	-0.0124236	0	0	0	0	0	0	-0.00480366	0	0	0	-0.00545199	0.0118853	0.0145776	-0.00511893	0	0
-0.000215843	-0.0282547	0	0.0295581	0	0	0.00870732	0.00428403	0.00104653	0.0167679	-0.0173502	0	0	0	0	0	0	0	0.00769846	0	0.00914955	0	0	0	-0.00215766	-0.0204828	0.000630546	0	0	-0.00717391	0.0246297	-0.00465411	0	-0.0123907	0	0	0	0	0	0	-0.0120015	0	0	0	0.018319	0.0213914	-0.0181836	0.00100063	0	0
0	0	0	0	0	0	-0.00213877	-0.0170672	0.00787359	0	-0.0343351	0	0.00180336	0	0	0	0	-0.00616929	-0.00484798	0.0107816	0.00659917	0	0.0215655	0	0	0	0	0	0	-0.0225389	0.0234492	0.00821964	0.0144337	0	0	0	0	0	0	0	0.00469566	0.0026854	-0.00120248	-0.0087005	0	0	0	0.00218367	-0.00762276	-0.00617281
0	0	0	0	0	0	0	0	0	0	0	0	0	0.0168928	0	0	0	0	-0.00911269	0.00249215	0.00678304	0	0	0	0	0	0	0	0	0	0	0	0	0	0	-0.0129984	-0.00343112	0.028113	-0.01298	-0.00649516	-0.000918003	0.00244196	0.00329867	-0.00741073	-0.000330979	0.00352979	0.00476256	-0.00618731	0	0
0	0	0	0	0	0	0	0	0	0	0	0	0	0.00283959	0	0.00364078	0	0	-0.0183741	0.00663913	0.00113549	-0.00761812	0.00160513	0	0	0	0	0	0	0	0	0	0	0	-3.03287e-05	0	-0.0335067	0.00218437	-0.00605334	-0.0156314	0.0224194	0.0245477	0.00902139	-0.00984512	-0.0046197	-0.00832594	-0.000125125	-0.0142757	0	0
0	0	0	0	0	0	0	0	0	0	0	0	0	0	-0.000785246	0.00927573	0	0	0.00372023	0.0126891	0.0217831	0	0	0	0	0	0	0	0	0	0	0	0	0	-0.00348418	-0.0366831	0	-0.0174712	-0.0055938	0.00526339	0	0	0	0	0	0	0.0120717	-0.0111564	0	0
0	0	0	0	0	0	0	0	0	0	0	0	0	-0.0111341	0.0126717	-0.0256863	-0.00125725	-0.0068691	0.0148005	0.00651944	-0.0119115	0.00887874	-0.000906798	0	0	0	0	0	0	0	0	0	0	0	0.00524107	-0.018888	-0.00278101	0	0.0328832	0.000563114	-0.0204355	-0.0273519	0.00782325	-0.000829098	0.00551081	0.0188227	-0.0205973	-0.0106995	0	0
0	0	0	0	0	0	0	0	0	0	0	0	0	0	-0.0300751	-0.0114026	-0.00552769	0	0.0195007	0.0204406	-0.0207469	0.00916896	0	0	0	0	0	0	0	0	0	0	0	0	-0.00559496	-0.0291087	-0.0109449	0.0438201	0	0.00178199	-0.011723	0.00820102	-0.00552945	-0.00536431	0	0.0122868	-0.0196176	-0.0054665	0	0
0	0	0	0	0	0	0	0	0	0	0	0	0	0.00693054	-0.0246078	-0.00162109	0.00686871	-0.000288806	-0.0104955	0.000739444	-0.00804828	0.00026381	0.0165225	0	0	0	0	0	0	0	0	0	0	0	-0.00644325	-0.0165519	-0.00466722	0.00727712	-0.0062311	0	-0.000531438	0.00590001	-0.0165926	0.0112816	0	0.00761561	0.0154136	0.00237775	0	0
0	0	0	0	0	0	-0.00463144	0.00592492	-0.00610781	0	0.00219631	0	0	-0.00981803	0	0.0193578	0	-0.0193845	0.000541937	0.010743	-0.0086164	0.00271282	-0.00228887	0	0	0	0	0	0	-1.02942e-05	0.0124516	-0.00545981	0.000632634	0.00649094	0.00479654	-0.0152614	0	0.00205797	-0.00506089	7.3054e-05	0	-0.0174927	-0.00862491	-0.0321692	0	-0.00312616	-0.000134051	0.00902996	0.0129506	0
0	0	0	0	0	0	-0.00158462	0.0103967	-0.00149452	0	0.00366464	-0.00370776	0	0.0194371	0	0.00445699	-0.00750092	0.00371413	-0.0012449	-0.000584782	0.000680448	0.0115184	-0.00470952	0	0	0	0	0	0	-0.0115162	0.00203697	0	0	-0.00377006	-0.000790477	-0.00568542	0	0.00411305	0.0249666	1.36154e-05	0.00226181	0	0.0058016	-0.0140943	0	0.0100776	-0.0198636	-0.0118451	0.0128022	0
0	0	0	0	0	0	0.0051579	0	0	0.0202387	-0.0147536	0	0	0.0426686	0	-0.000998365	0.00426594	0.0128385	0.00739811	-0.010197	0.0154922	-0.00420798	-0.0232072	0	0	0	0	0	0	-0.00685612	0	0	0	0.00139679	-0.0110006	0.00622733	0	-0.0017574	0.0159403	-0.00682099	-0.0247179	-0.00645899	0	-0.00251865	0	0	0.00468703	0.0048071	0	0
0	0	0	0	0	0	0.0144453	0	0.000119115	-0.00501387	-0.00551419	0.00911319	0	0.00217365	0	-0.0100632	-0.0125171	-0.0125048	0.00633835	0.00039343	0.0107085	0.0192358	-0.0207138	0	0	0	0	0	0	-0.0154505	0	0	0	-0.00102352	-0.00305488	-0.0102253	0	0.00895223	0.0131595	0.0302323	-0.00254094	-0.0144755	-0.00117383	0	0	-0.00571753	0.00641516	0.00191204	-0.00208527	0
0	0	0	0	0	0	0	0	0	0	0	0	0	0	0	0	0	0	0.0480356	-0.00401418	0	0	0	0	0	0	0	0	0	0	-0.0228028	-0.0177933	-0.00316596	0	-0.00151112	0.00566776	0	-0.00498608	0	0	0	0	0	0	0	-0.00134201	-0.0141629	0.00638878	0	0
0	0	0	0	0	0	0	0	0	0	0	0	0	0	0.00193562	0	0	0	0.0342755	-0.000397616	-0.0210894	0	0	0	0	0	0	0	0	0	-0.0178469	0.0184199	0.0253675	0	-0.00970446	-0.0157262	0	0.0127394	0.0143338	0.0196163	-0.0279046	-0.00214836	0	-0.0174279	-0.00731563	0	0.00917291	0.00607968	0	0
0	0	0	0	0	0	0	0.0178125	0.00811517	0	0	0	0	0.0114638	-0.0195176	-0.00883346	0.0164976	0.00780624	0.00606616	0.020234	-0.0148441	-0.00672369	-0.00317166	0	0	0	0	0	0	0	7.8511e-05	0.0157717	-0.00936824	0	0.0019937	-0.0122708	0.0145771	0.0158796	-0.00443239	0.0169379	0.00850236	-0.019089	0.00172457	-0.0108361	-0.0156137	0.0189797	0	-0.0124231	0.00880264	0
0	0	0	0	0	0	0	0.00141597	0.0043517	0	-0.00673806	0	0	0.0230054	0.0125442	0.000718979	0	0.00100016	0.015312	0.00119114	-0.0192806	0.0119777	-0.000380334	0	0	0	0	0	0	0	0.00613439	0.0134208	0.00756213	-0.00421244	-0.00171758	-0.0121018	0.0135879	-0.000354891	-0.00180567	0.0106587	0.0169566	-0.00270952	0.00208591	-0.00534076	0.00812011	0.00543603	-0.0157304	0	1.32345e-05	0
0	0	0	0	0	0	-0.0029167	0.0130849	0.00118397	0	0.00648452	0	0.006658	0	0	0	0	0.00332964	0.00446766	0.00852386	-0.0126342	0	0	0.0021076	0	0	0	0	0	0.0149316	0	0	0	0.0148987	0	0	0	0	0	0	0.015098	0.00332369	0	-0.0172546	0	0	0.0010203	-0.0125116	0	0
0	0.0113507	0	0	0	0	0	0	0	0	0	0	0.000735509	0.00180259	0	0	0	0	0	0	0	0	0	0	0.00799575	0.0120113	0	0	0	0	0	0	0	-0.0108205	0	0	0	0	0	0	0	0	0	0	0	0	0	0	0	0
-0.0166784	-0.00940817	0	-0.0266731	0	0	0.0245126	0	0	0	0	0	-0.00537115	-0.0110001	0	0	0	0	0	0	0	0	0	0	0.00231848	-0.00860089	-0.0161417	0.0138	0	0	0	0	0	-0.00420409	0	0	0	0	0	0.0133813	0	0	0	0	0	0	0	0	0	-0.00538695
0	0.017981	-0.00097638	0.00235812	0.0176918	0	-0.00347875	0	0	0	0	0	0.00589213	-0.0183624	-0.000744558	0	0	0	0	0	0	0	0	0	0.00329558	-0.0321498	-0.00642661	0.00199152	0.00339132	0	0	0.0118219	-0.00170021	-0.000428701	0	0	0	0.00626505	0.00414484	0.00309811	0	0	0	0	0	0	0	0	0	0.00111568
0	0	0.00265236	0	0	0	0	0	0	0	0	0	0.00107234	0	0	0	0	0	0	0	0	0	0	0	-0.00219998	-0.0232745	0	0.0113449	0	0	0	0	0	0.0067103	0	0	0	0	0	0	0	0	0	0	0	0	0	0	0	-0.00490408
0	0	0.00402546	0	0	0	0	0	0	0	0	0	0.00556178	0	0	0	0	0	0	0	0	0	0	0	0	0	0	0	0	0	0	0	0	0	0	0	0	0	0	0	0	0	0	0	0	0	0	0	0	-0.0280784
0	0	0	0	0	0	0	0	0	0	0	0	0	0	0	0	0	0	0	0	0	0	0	-0.00948991	0	0	0	0	0	0	0	0	0	0	0	0	0	0	0	0	0	0	0	0	0	0	0	0	0	0
0	0	0	0	0	0	0	0	0	0	0	0	0	-0.00972743	0	0	0	0	0	0	0	0	0	-0.0084431	0	0	0	0	0	0	0	0	0	0	0.00549248	0.00135796	0	0	0	0	0	0	0	0	0	0	0	0	-0.0272775	-0.0315024
0	0	0	0.0129549	0	0	0	0	0	0	0	0	0	0	0	0	0	0	0	0	0	0	0	0.0017176	0	0	0	0	0	0	0	0	0	0	-0.00231327	0	0	0	0	0	0	0	0	0	0	0	0	0.00383434	-0.000815405	-0.00460707
0	0	-0.0296915	0	0	0	0	0	0	0	0	0	0	0	0	0	0	0	0	0	0	0	0	-0.00590492	0	0	0	0	0	0	0	0	0	0	0	0	0	0	0	0	0	0	0	0	0	0	0	0.00616684	-0.00279884	0
0	-0.00170949	0	0.00742544	0	0	0	0	0	0	0	0	0	-0.0266567	0	0	0	0	0	0	0	0	0	0	0.00129119	0	0.000244972	0.00149664	0	0	0	0	0	0	0.0029587	-0.019938	0	-0.00264043	-0.00528752	0.00103841	0	0	0	-0.00745568	0	0	0	0	0.014239	-0.0230003
0	0	0	0	0	0	0	0	0	0	0	0	0	0	0	0	0	0	0	0	0	0	0	0.00361422	0	0	0	0	0	0	0	0	0	0	0	0	0	0	0	0	0	0	0	0	0	0	0	0	0	0
0	0	0.00653323	0	0	0	0	0	0	0	0	0	0	0	-0.0076142	0	0	0	0	0	0	0	0	0.000275445	0	0	0	0	0	0	0	0	0	0	0	0	0	0	0	0	0	0	0	0	0	0	0	0	0	-0.0481187
-0.0152263	0.00480496	-0.00221116	-0.000760938	-0.0114676	-0.00355539	0	0.00849099	0.00669841	-0.00221546	-0.00914191	0.0063861	0	0	0	0	0	0	0	0	0	0	0	0	-0.0013344	0.00910168	0.0285579	-0.00230945	0	-0.0227247	0.0139884	-0.011887	-0.000474419	0	0	0	0	0	0	0	0	0	0	0	0	0	0	0	0	0
-0.0232316	0.0272773	-0.01796	-0.0142587	-0.00852418	0.00679677	0.00570779	0.00226519	-0.00870356	0.0165428	-0.00748977	-0.000604782	0	0	0	0	0	0	0	0	0	0	0	0	-0.00244063	0.0135162	0.0353292	-0.00488181	0.0147111	-0.0200279	0.00965656	0.00975114	0.0152773	0	0	0	0	0	0	0	0	0	0	0	0	0	0	0	0	0.0124834
0.017477	0	0	-0.0124919	0	0	0.000342491	0.00283522	-0.00136404	0	0.0119283	0	0	0	0	0	0	0	0.000740764	0.00858268	0.00209734	0	0	0	0	0	0.0168935	0	0	-0.0303071	0.00262996	0.00996785	0.019449	-0.00469268	0	0	0	0	0	0	0.00116016	-0.0239841	0	0.0124127	0	0	0	0	-0.00762779	0
0	0	0	0	0	0	0.0182297	0.0118605	-0.00110932	0	-0.00316253	0	0	0	0	0	0	0	0.0178146	-0.0220055	-0.0125686	0	0	0	0	0.00591255	0	0	0	0.00087326	0.0163579	-0.0119956	0.00544167	0.00342105	0	0	0	0	0	0	-0.0266348	0.014378	0	-0.0140885	0	0	0	0.00621951	-0.00194771	0
0	0	0	-0.0197801	0	0	0.0167968	0.0183193	0.0304779	0.00732013	0.0118534	0	0	0	0	0	0	0.00137175	0	0.00407154	0.00218398	0	0	0	0	0	0	0	0	-0.00294684	-0.00441141	0.00895389	-0.0217123	-0.0126926	0	0	0	0	0	0	-0.0115957	0.00113141	0.0127336	0.00795299	0	0	0	0	0.0108763	0
0	0	0	0	0	0	0	0	0	0	0	0	0.00413771	0	0	0	0	0	0	0	0	0	0	0	0.0168446	0	0	0	0	0	0	0	0	-0.00499826	0	0	0	0	0	0	0	0	0	0	0	0	0	0	0	0.000516713
0	0	0	0	0	0	0	0	0	0	0	0	-0.00401046	0	0	0	0	0	0	0	0	0	0	0	0	0	0	0	0	0	0	0.00317408	0.0206533	-0.0226359	0	0	0	0	0	0	0	0	0	0	0	0	0	0	0	0.0428583
0	0	0.0145423	0	0	0	0	0	0	0	0	0	0.00312041	0	0	0	0	0	0	0	0	0	0	0	0	0	0	0	0	0	0	0	0	0.00808506	0	0	0	0	0	0	0	0	0	0	0	0	0	0	0	-0.00298684
0	0	0	0	0	0	0	0	0	0	0	0	-0.0139082	0	0	0	0	0	0	0	0	0	0	0	0	0	0	0	0	0	0	0	0	0.00805039	0	0	0	0	0	0	0	0	0	0	0	0	0	0	0	0.00149761
0	0	0	0	0	0	0	0	0	0	0	0	0.00238843	0	0	0	0	0	0	0	0	0	0	0	0	0	0	0	0	0	0	0	0	0.00715614	0	0	0	0	0	0	0	0	0	0	0	0	0	0	0	-0.0511548
0	0	0	0	0	0	0	0	0	0	0	0	0.00627066	0.00159041	0	0	0	0	0	0	0	0	0	0	0.000399466	0	0	0	0	0	0	0	0	0.000636524	0	0	0	0	0	0	0	0	0	0	0	0	0	0	0	-0.00489078
0	0	0.00485733	0	0	0	0	0	0	0	0	0	-0.00305373	0	0	0	0	0	0	0	0	0	0	0	-0.00205408	0	0	-0.0089202	0	0	0	0.00643666	0.00313482	-0.00481303	0	0	0	0	0	0	0	0	0	0	0	0	0	0	0	-0.0297729
0	0	0	0	0	0	0	0	0	0	0	0	-0.00814476	0	0	0	0	0	0	0	0	0	0	0	0	0	0	0	0	0	-0.00685258	-0.00431832	0	-0.00369828	0	0	0	0	0	0	0	0	0	0	0.00494707	-0.0239225	-0.00868632	-0.00208214	0	-0.00325118
0	0	0	0	0	0	0	0	0	0	0	0	-0.00124393	0	0	0	0	0	0	0	0	0	0	0	0	0	0	0	0	0	0.0134213	0	0	-0.00745526	0	0	0	0	0	0	0	0	0	0	0	0.00440442	0.00688141	0.00069871	0	-0.0015571
0	0	0	0	0	0	0	0	0	0	0	0	-0.000275473	0	0	0	0	0	0	0	0	0	0	0	0	0	0	0	0	0	0.0034073	0.0119345	0	-0.0238603	0	0	0	0	0	0	0	0	0	0	0.0153776	0.0131983	0.00557165	-0.0151929	0	0.0127185
0	0	0	0	0	0	0	0	0	0	0	0	-0.00992918	0	0	0	0	0	0	0	0	0	0	0	0	0	0	0	0	0	0.00804945	0.0195593	0	-0.00153561	0	0	0	0	0	0	0	0	0	0	0	0.0221517	0.0123642	0.00391557	0	-0.0120544
-0.00543904	0	0	0	0	0	0.00783261	-0.0127869	-0.00199679	0	0.00625418	0	0.00493505	0	0	0	0	0	0	0	0	0	0	0	0	0.0143149	0	0	0	-0.0174539	-0.00349273	0.0476144	0.0159503	-0.0206188	0	0	0	0	0	0	-0.0226468	0	0	0	0.0038791	0.00361673	0.0155218	0.0096049	0	-0.0172463
0	0	0	0	0	0	0	0.0073585	-0.00558666	0	0.0136213	0	0.000647906	0	0	0	0	0	0.0118538	0	-0.0113227	0	0	0	0	0	0	0	0	0	0.0375077	0	0	-0.0412208	0	0	0	0	0	0	0.00839061	0	0	0	0	0	0	0	0.00285883	-0.0117008
0	0	0	0	0	0	0	0	0	0	0	0	0	-0.000705744	0	0	0	0	0	0	-0.00347877	0	0	0	0	0	0	0	0	0	0	0	0	0	0.0207197	0.00398206	-0.0137263	0.0174865	-0.000882796	-0.00255446	0.00752796	-0.000752907	0	0.00530793	0	-0.00409544	-0.00965554	0.00129973	0	0
0	0	0	0	0	0	0	0	0	0	0	0	0	-0.00629958	-0.0157493	0	0	0	-0.00156954	-0.0170877	0.00676203	-0.0114954	-0.0137423	0	0	0	0	0	0	0	0	0	0	0	-0.00657547	-0.0148267	0.0321561	0.00785658	-0.0127624	0.00416461	-0.00144015	0.00554633	-0.000700359	0.0149287	0	-0.00386775	-0.00969715	-0.0138741	0	0
0	0	0	0	0	0	0	0	0	0	0	0	0	0.022586	0.00326664	0.00556154	-0.0154229	0.0152654	0.00969813	0.00489821	-0.0137696	-0.00119913	-0.00733653	0	0	0	0	0	0	0	0	0	0	0	0.00109901	0.0132728	0.0183863	0.0424627	0.0140446	0.0229287	-0.0108913	0.00994326	-0.00062658	-0.00680505	0.0330028	-0.00958327	0.0130588	-0.000431627	0	0.0233994
0	0	0	0	0	0	-0.00149893	0.00869449	0.00389275	0	-0.00657759	0	0	0.0110921	0	0	0	0.00740054	0.00154824	-0.0135134	0.00126536	0	0	0	0	0	0	0	0	0.0063767	-0.00170475	0	-0.0121027	-0.00059638	0.00331241	-0.0289624	0	-0.0150873	0	0.00525991	0.00247215	0.0194925	0.00722029	-0.00368182	0	0	-0.000249815	0.0170447	-0.00202852	0
0	0	0	0	0	0	0.00202135	0	0	0	0.0198849	0	0	-0.00258973	0	0	0	-0.00279379	0.00120079	0.00452849	0.0115105	-0.00392866	0	0	0	0	0	0	0	-0.00133059	0	0	0	-0.0053043	0	0	0	0	0	0.0147895	-0.00440771	0.000706984	0.0166758	0.0193271	0	0	-0.00958155	-0.0206075	-0.0173561	0
0	0	0	0	0	0	0	0	0	0	0	0	0	0	0	0	0	0	0	0	0	0	0	0.00640324	0	0	0	0	0	0	0	0	0	0	0	0	0	0	0	0	0	0	0	0	0	0	0	0.0144333	-0.00516192	0
0	0	0	0	0	0	0	0	0	0	0	0	0	0	0	0	0	0	0	0	0	0	0	-0.00299844	0	0	0	0	0	0	0	0	0	0	0	0	0	0	0	0	0	0	0	0	0	0	0	0.00137297	-0.0208197	-0.0110624
0	0	0	0	0	0	0	0	0	0	0	0	0	0	0	0	0	0	0	0	0	0	0	-0.0072568	0	0	0	0	0	0	0	0	0	0	0	0	0	0	0	0	0	0	0	0	0	0	0	0	0.0087566	0
0	0	0	0	0	0	0	0	0	0	0	0	0	0	0	0	0	0	0	0	0	0	0	0.0065731	0	0	0	0	0	0	0	0	0	0	0	0	0	0	0	0	0	0	0	0	0	0	0	0	0.000111585	0
0	0	0	0	0	0	0	0	0	0	0	0	0	0	0	0	0	0	0	0	0	0	0	0.00297241	0	0	0	0	0	0	0	0	0	0	0	0	0	0	0	0	0	0	0	0	0	0	0	0	0.000381089	0
0	0	0	0	0	0	0	0	0	0	0	0	0	0	0	0	0	0	0	0	0	0	0	0.00394484	0	0	0	0	0	0	-0.0107412	-2.09985e-05	0.00926392	0	0	0	0	0	0	0	0	0	0	0	0.00941248	0.00700844	0.0216113	-0.0125341	-0.0106517	0
0	0	0	0	0	0	0	0.0116733	-0.0234498	0	0	0	0	0	0	0	0	0	0	0	0	0	0	-0.00672551	0	0	0	0	0	0	-0.0184043	-0.0343995	0.00523074	0	0	0	0	0	0	0	-0.0029949	0	0	0	-0.00674269	-0.00488576	0.0331383	-0.0080199	0.000605932	0
0	0	0	0	0	0	0	0	0	0	0	0	0	0	0	0	0	0	0	0	0	0	0	-0.0038696	0	0	0	0	0	0	0.00950491	0.012422	0.0235734	0	0	0	0	0	0	0	0	0	0	0	0.00903592	0.021507	0.00146155	0.00350218	-0.00444028	0
0	0	0	0	0	0	0	-0.00703778	0.00796689	0	0	0	0	0	0	0	0	0	0	0	0	0	0	0.00415556	0	0	0	0	0	0	0.0167469	0.00209532	-0.0109268	0	0	0	0	0	0	0	0	0	0	0	-0.0137243	0.000268765	-0.0118933	0.00997438	-0.00655681	0
0	0	0	0	0	0	0	0.00613139	-0.00991626	0	0	0	0	-0.0023278	0	0	0	-0.00168897	0	0	0.00901216	0	0	-0.0105012	0	0	0	0	0	0	-0.00356391	-0.00775988	0.0200709	-0.00215299	0.00270626	0.0088121	0	0.0138031	0	0.0131277	-0.014555	-0.0117853	0	-0.000561068	-0.00525025	-0.00742027	0.00939178	-0.000476157	-0.0117229	0
0	0	0	0	0	0	0	0	0.0119761	0	-0.000596948	0	0	0	0	0	0	0	-0.0148379	0.00690212	0.00344689	0	0	0.000147247	0	0	0	0	0	-0.00327918	0	0	0	-0.00641415	0	0	0	0	0	0	-0.00413569	0.0139952	0	0.0148952	0	0	0	0.00187062	-0.00816786	0
0.0263678	-0.00163682	-0.0114755	-0.00144048	0	0	0	0.00771254	-6.26781e-05	0	-0.000981118	0	0	0	0	0	0	0	0	0	0	0	0	0	-0.00220325	0.0147067	0.000485717	-0.00520151	0	0	-0.0084009	-0.00916986	0	0	0	0	0	0	0	0	0	0	0	0	0	0	0	0	0	-0.0102627
-0.00997111	-0.0115781	-0.00471612	0	0	0	0	0.0186431	0.016194	0	0.00045643	0	0	0	0	0	0	0	0	0	0	0	0	0	-0.00279072	0.0148185	-0.00167219	-0.00914515	0	0	-0.0121827	0.00410961	0	0	0	0	0	0	0	0	0	0	0	0	0	0	0	0	0	-0.00374514
0.00920788	-0.00158268	0.00874984	0	0	0	0	0.0183829	0.00838235	-0.00954912	0.00741356	0.000421132	0	0	0	0	0	0	0	0	0	0	0	0	-0.00106427	-0.0217335	0.0168991	0.00701601	0	0	-0.0020441	-0.00142667	0	0	0	0	0	0	0	0	0	0	0	0	0	0	0	0	0	0
-0.0121975	0.0244699	0.00910685	0.00407995	0	0	0	0.00111788	-0.00498114	0	0.00908828	0	0	0	0	0	0	0	0	0	0	0	0	0	0.00687694	0.00384575	0.00621639	-0.0256716	0	0	-0.0085603	0	0	0	0	0	0	0	0	0	0	0	0	0	0	0	0	0	0	-0.0141939
-0.0165189	0.00728983	-0.0153737	0	-0.00725312	0	0	0.006911	-0.00375072	0.00889043	0.0104394	0.00326339	0	0	0	0	0	0	0	0	0	0	0	0	0.00509609	0.00189856	0.0108861	-0.0106696	0.00336345	0	-0.00587608	0.0009041	0.0148962	0	0	0	0	0	0	0	0	0	0	0	0	0	0	0	0	0
0	-0.00286306	-0.00282389	0	0	0	0	0	0	0	-0.0284631	0	0	0	0	0	0	0	0	0	0	0	0	0	-0.00301393	0.0252324	-0.0247898	-0.0113014	0	0	0.0146441	0	0	0	0	0	0	0	0	0	0	0	0	0	0	0	0	0	0	0
0.00822217	0	0	0	0	0	0	0	0.0195231	0	0.00624452	0	0	0	0	0	0	0	0	0	0	0	0	0	-0.00279108	0.00644142	-0.0136473	-0.0219373	0	0.015783	-0.0101284	0	0	0	0	0	0	0	0	0	0	0	0	0	0	0	0	0	0	0
-0.0187555	0	0.0114641	0.0120799	0.0137887	0	0	0.0170013	0	0.000429548	0.00864385	0	0	0	0	0	0	0	0	0	0	0	0	0	-0.000840357	-0.00799002	-0.000565303	-0.00482765	0	0	0.016839	0	0	0	0	0	0	0	0	0	0	0	0	0	0	0	0	0	0	0
0	0	0	0	0	0	0	0.00428914	0.00455032	0	0.0033366	0	2.03523e-05	0	0	0	0	0	0.00331339	0.00381139	0.00151279	0	0	0	0	0	0	0	0	0	-0.00284682	-0.00140771	0.0179337	0.00810398	0	0	0	0	0	0	-0.0101563	0.00386695	0	0	0	-0.00104523	0.0100927	-0.00661972	-0.0092453	-0.00335855
-0.0222895	0	0	0	0	0	-0.000723707	0.0070696	0.00874397	0	0.0127684	0	-0.00320814	0	0	0	0	0	-0.010994	0.00322038	0.00151766	0	0	0	0	-0.00203083	0	0	0	-0.0160007	0.0203968	-0.00073338	0.0104493	-0.00582329	0	0	0	0	0	0	-0.0105706	0.00042275	0	0	-0.00133872	0.00233091	-0.0233235	-0.00722634	-0.0100536	-0.0166262
0.0054839	-0.000917953	0	-0.00753066	0	0	-0.00714797	0.0099499	-0.00116116	0	-0.00867673	0	0	0	0	0	0	0	0.00051337	0.00676431	-0.0144099	0	0	0	0	0.0173945	0.0380977	0	0	0.0120651	0.0170062	0.0105154	0.00497893	0.00175282	0	0	0	0	0	0	0.00748449	-0.00944393	0	0	0	0.00290241	0.00207257	0.00656762	0.00470233	-0.0191975
0	0	0	0	0	0	-0.000383109	-0.0111065	-0.0103588	0	0.00573116	0	0	0	0	0	0	0	-0.00266617	0.0123048	-0.00549968	0	0	0	0	0.0202137	0	0	0	-0.0106583	-0.0111982	-0.000404289	0.00210808	-0.00916219	0	0	0	0	0	0	-0.00200895	-0.00333161	0	0.00442282	0	0	-0.00972174	-0.00412617	-0.0191255	-0.0229456
-0.0110978	0	0	0	0	0	-0.0101214	0.000810231	0.00552289	0.00392348	-0.00191811	0	-0.00146877	0	0	0	0	-0.0110237	-0.010157	0.0119977	0.022423	-0.00179821	-0.000661476	0.000731913	0	0.00528794	0	0	0	-0.00101847	0.00305278	0.00645763	0.00370669	-0.00986936	0	0	0	0	0	0	-0.000118301	-0.0117063	0.0100721	-0.0179365	0	0	0	-0.00812315	-0.00457316	-0.00452595
0	0	0	0	0	0	0.0070106	0.0162391	-0.0160542	0.00929831	0.0120669	0	0.000714127	0	0	0	0	-0.00532023	0	-0.000246872	0.00868651	0.00537102	-0.0105613	0.003132	0	0.0096663	0	0	0	0.00135951	-0.00749632	-0.0034901	0.000507588	-0.0107937	0	0	0	0	0	0	0.0116406	0.0267278	-0.00575662	-0.0182773	0	0	0	0	-0.00504436	-0.00171468
-0.0101928	0.0180521	-0.00417288	0.0162484	-0.00844801	0.00654474	-0.00140409	0.000111085	0.00864004	0.00101929	0.0112005	-0.0157093	0.00155457	0	0	0	0	-0.0104026	0.0143244	8.98923e-05	-0.00484492	-0.000311442	0.000114536	0	0.00104167	0.00294768	0.013812	0.00618534	-0.0150601	0.00431702	-0.0127852	-0.000171705	0.00319708	-0.0065482	0	0	0	0	0	0	0.0151415	-0.0100752	0.0148726	-0.0142732	0	0	0	0	0.00418718	0
-0.0168435	0.00229609	0.00765117	-0.0116615	-0.0023979	-0.00655502	0.00925475	-0.00847703	0.00901454	0.000918834	0.00213657	0.00118159	-0.00679266	0	0	0	0	0.00235966	0	0	0	0.00694517	0	0.00401908	0.0031981	0.00280208	0.00901484	-0.011262	0.0010979	0.000203912	-0.0274672	0.00574151	-0.0144815	0	0	0	0	0	0	0	0	0.0100446	-0.015164	-0.0153011	0	0	0	0	0.0119884	0
0	0	0	0	0	0	0	-0.00872156	0	0	0	0	0	0	0	0	0	0	0	0	0	0	0	0	0.00775346	-0.00302449	0	0	0	0	0.0135293	-0.0032522	0.0148838	0	0	0	0	0	0	0	0	0	0	0	0	0.00284275	0.0110199	-0.0172372	0	0
0	0	0	0	0	0	0	-0.0443112	0	0	0	0	0	0	0	0	0	0	0	0	0	0	0	0	-0.00623669	-0.00478862	0	0	0	0	-0.00725402	-0.0280462	0	0	0	0	0	0	0	0	0	0	0	0	0	0.00093055	-0.0140229	0.0148672	0	0
-0.000921644	0	0.00814751	0	0	0	0	-0.0137077	-0.00358219	0	0.0165462	0	0	0	0	0	0	0	0	0	0	0	0	0	-0.00535194	0.0153854	0	0	0	0	-0.0138772	0.0218847	-0.0138182	0	0	0	0	0	0	0	0	0	0	0	0	0.00425478	-0.00999821	0.0104431	0	0
-0.0157036	0	6.2063e-06	0	0	0	0	-0.00237923	-0.0299277	0.00706872	0.00906735	0	0	0	0	0	0	0	-0.0045946	0	-0.0057522	0	0	0	-0.000891083	0.013896	0	0.000352654	0	0	-0.0125124	0.00525636	-0.00183214	-0.00141684	0	0	0	0	0	0	-0.00287712	-0.00718077	0	0	0	0	0.00669911	0.0214286	0	0
-0.00737347	0	0.000368292	-0.0079699	0.0124871	0	-0.00471149	-0.00229667	-0.0147205	0.0021248	0.00955381	-0.0055103	-0.00115373	0	0	0	0	-0.00933932	-0.0113405	0.00302459	0.0121436	0	0	0	-0.00169875	0.00532588	0.00388973	-0.00755564	-0.00975039	0.00207233	0.00793703	-0.00648093	-0.00970875	0.00798683	0	0	0	0	0	0	-0.00274218	-0.0168071	-0.0117131	-0.0075608	0	0	0	0.00505333	0.00270983	0
0	0	0	0	0	0	0	0	0	0	0	0	0	0.0062395	0	0	0	0	0.0169716	0.0051387	0.00639821	0	0	0	0	0	0	0	0	0	0	0	0	0	0.0012202	-0.0187274	0.0128945	-0.00501401	-0.014372	0.00497262	0.0205136	-0.0101176	0	0.0251977	0	0.0049156	-0.00950295	-0.0148427	0	0
0	0	0	0	0	0	0	0	0	0	0	0	0	0.0240232	0	0	0	0	-0.0012918	0.00226919	0.00599918	0	0	0	0	0	0	0	0	0	0	0	0	0	0.00317699	0.00895708	0.0135245	-0.0205026	0.0030098	0.000804347	0.00311422	-0.00529252	-0.0302536	0.00486103	0	-0.0134382	0.000788695	-0.0003732	0	0
0	0	0	0	0	0	0	0	0	0	0	0	0	-0.0245968	0	0	0	0	0	0	0	0	0	0	0	0	0	0	0	0	0	0	0	0	-0.00382874	0.00041458	0.0186025	-0.00728809	0	0	0	-0.00397114	0	0.00534545	0	0	-0.014883	-0.0209278	0	0
0	0	0	0	0	0	0	0.00459419	0.0011549	0	-0.00923419	0	0	0	0	0	0	0	-0.0157528	0	0	0	0	0.00205606	0	0	0	0	0	0	0.015114	-0.00974465	0.00311556	-0.0202213	0	0	0	0	0	0	0	0	0	0	0	0	-0.013757	-0.015406	0.0122509	0
0	0	0	0	0	0	0	0.00129691	-0.00528903	0	-0.000286921	0	0	0	0	0	0	-0.0105767	0.0079163	-0.00697589	0.00331374	0	0	0	0	0	0	0	0	0	-0.0014758	0.00528108	-0.00112784	-0.00840657	0.00726147	-0.000116974	0	0	0	-0.0120956	-0.0134187	0.00606088	0	-0.0214429	0	0.00577857	-0.0141801	-0.00472815	0.00348555	0
0	0	0	0	0	0	0	-0.0274214	0.0347858	0	-0.00312837	0	0	0	0	0	0	0	0.0243883	0.0243305	0.00457536	0	0	-0.00571087	0	0	0	0	0	-0.00264297	0.00819736	0.0161395	0.00192097	-0.00380231	0	0	0	0	0	0	0.0106903	0	0	0	0	0	0	-0.022585	0.00793781	0
0	0	0	0	0	0	-0.0137538	0.000908281	-0.00748668	0	-0.0144864	0	0	0.00730806	0	0	0	-0.00596606	0.00916299	0.0100442	0.00329363	0	0	0	0	0	0	0	0	-0.0133483	0.00281691	-0.00446314	-0.0162745	-0.0155251	0	0.0122267	0	0	0	0.00547983	0.00542081	0.0119997	0	0.011512	0	0.00633633	0.00345978	-0.0113246	0.00543197	0
0	0	0	0	0	0	0.0167506	0	0.0117526	-0.00753988	-0.0140368	-9.39611e-05	0.00157424	-0.0125633	0	0	0	-0.0198315	-0.000186192	0.00312094	0.00996583	-0.013652	0	-0.00233122	0	0	0	0	0	0.00465116	0	0	0	0.00856192	0	0.000674683	0	0	0	0.00320691	-0.00632284	-0.00812693	-0.0176881	0.00119026	0	0.00583702	0.00549237	0.00486473	-0.00372094	0
0	0	0	0	0	0	0	0	0	0	0	0	0	0	-0.0080768	0	0	0	0	0	0	0	0	0	0	0	0	0	0	0	-0.00724999	0.0175942	0	0	0.0142191	-0.0232115	0	0.0424637	0.000559135	0	0	0	0	0	0.0164178	0.017423	-0.00590748	-0.0167193	0	0
0	0	0	0	0	0	0	0	-0.0163496	0	0	0	0	0	-0.00272678	-0.00215894	0	0	0.00555715	-0.0102746	-0.00573225	0	0	0	0	0	0	0	0	0	0.0269331	-0.0165372	0.00811432	0	-0.00844233	0.022977	0.00480184	0.00407252	-0.0102124	0.0226298	0	0	0	0	0.00234262	0.00804281	-0.0237619	-0.00393697	0	0
0	0	0	0	0	0	0	0.00286409	0.00778595	0	-0.0162145	0	0	0.002802	0.0168989	-0.00649759	-0.00547871	4.00798e-05	0.00806809	0.00733763	0.0234472	0.0041272	-0.0147795	0	0	0	0	0	0	0.0103919	-0.00129031	0	-0.00608809	-0.00479123	-0.00763137	-0.00599246	0.0115943	-0.00886579	0.00526077	0.00718512	0.00286888	-0.0167949	-0.0112204	-0.0117487	-0.0114002	-0.0236254	-0.00511026	0.00501011	0.00144047	0
0.00809891	0.00685133	0	0.0139396	0	0.000263941	0.0253966	0	-0.00990063	0	0.00651216	0.000407544	0	0	0	0	0	0	0	0	0	0	0	0	0.0040539	-0.00196701	-0.00501834	-0.000933593	0	0.00143407	-0.00937303	0.00101039	0.00552751	0	0	0	0	0	0	0	0	0	0	0	0	0	0	0	0	-0.0266954
0	0	0	0	0	0	0	0	0	0	0	0	0.00326837	0	0	0	0	0	0	0	0	0	0	0	0	0	0	0	0	0	0	0	0	0.00312249	0	0	0	0	0	0	0	0	0	0	0	0	0	0	0	0.0382104
0	0.0218688	0	0	0	0	0	0	0	0	0	0	-0.00377644	0	0	0	0	0	0	0	0	0	0	0	0	0	0	0	0	0	0	0	0.00452627	-0.00636007	0	0	0	0	0	0	0	0	0	0	0	0	0	0	0	0.0234296
0	0	0	0	0	0	0	0	0	0	0	0	-0.01296	0	0	0	0	0	0	0	0	0	0	0	0	0	0	0	0	0	0	0	0	0.00115386	0	0	0	0	0	0	0	0	0	0	0	0	0	0	0	0.0508784
0	0	0	0	0	0	0	0	0	0	0	0	0.00878852	0	0	0	0	0	0	0	0	0	0	0	0	0	0	0	0	0	0	0	0	0	0	0	0	0	0	0	0	0	0	0	0	0	0	0	0	0.0126477
0.0177375	0	0	0	0	0	0	0	0	0	0.00273771	0	0	0	0	0	0	0	0	0	0	0	0	0	-0.00702258	0	0	0	0	0	0	0	0	0	0	0	0	0	0	0	0	0	0	0	0	0	0	0	0	0.0352535
0	0	0	0	0	0	0	0	0	0	0	0	0	0	0	0	0	0	0	0	0	0	0	0	0	0	0	0	0	0	0	0	0	0	0	0	0	0	0	0	0	0	0	0	0	0	0	0	0	0.00625362
0	0	0	0	0	0	0	0	0	0	0	0	0	0.0215315	0	0	0	0	-0.0279117	-0.00698989	0.0277175	0	0	0	0	0	0	0	0	0	0	0	0	0	-0.0037798	0.0266964	-0.00533004	0.00635051	0	0	0.00522125	0.00257992	-0.00407444	0.00873123	0	0	-0.00681259	0.0126898	0	0
0	0	0	0	0	0	0	0	0	0	0	0	0	0.0141595	0	0	0	-0.00727367	-0.00451584	-0.00445509	0.00253276	0.00679879	-0.00886981	0	0	0	0	0	0	0	0	0	0	0	-0.001957	-0.0134923	0	-0.0158891	0	0.00236903	0.0185806	0.00169236	-0.00677447	0.00323607	0	0.00395427	-0.00726581	-0.0113509	0	-0.0138981
0	0	0	0	0	0	0	0	0	0	0	0	0	0	0	0	0	0	0	0	0	0	0	0.00866955	0	0	0	0	0	0	0	0	0	0	0	0	0	0	0	0	0	0	0	0	0	0	0	0	-0.0134157	0
0	0	0	0	0	0	0	0	0	0	0	0	0	0.0068168	0	0	0	0	0	0	0	0	0	-0.00692676	0	0	0	0	0	0	0	0	0	0	0	0	0	0	0	0	0	0	0	0	0	0	0	0.010744	-0.0138374	0
0	0	0	0	0	0	0	0	0	0	0	0	0	0	0	0	0	0	0	0	0	0	0	-0.00366415	0	0	0	0	0	0	0	0	0	0	0	0	0	0	0	0	0	0	0	0	0	0	0	0	0	0
0	0	0	0	0	0	0	0	0	0	0	0	0	0	0	0	0	0	0	0	0	0	0	0	0	0	0	0	0	0	0	0	0	0	0.00491829	0	0	0	0	0	0	0	0	0.00495249	0	0	0	0	0	0
-0.0356042	0	0	0	0	0	0	-0.0239836	-0.0139623	0.0303516	-0.00544915	-0.00780466	0	0	0	0	0	0	0	0	0	0	0	0	-0.00310624	0.0181441	-0.00155647	0.013274	0	0.00278567	-0.0101923	0.0057652	-0.00554591	0	0	0	0	0	0	0	0	0	0	0	0	0	0	0	0	0
0.019376	0	0	0	0	0	0	-0.0135355	-0.00363497	0	-0.0126971	0	0	0	0	0	0	0	0	0	0	0	0	0	-0.00127725	0.0219345	-0.00429392	0	0	-0.00814438	0.0146107	0	0	0	0	0	0	0	0	0	0	0	0	0	0	0	0	0	0	0
-0.00721338	-0.0217704	0.0130086	-0.00460845	0	0	0.0032142	-0.0367677	-0.00204174	-0.0233846	0.0094791	0.000289685	0	0	0	0	0	0	0	0	0	0	0	0	0.000564021	-0.0228235	-0.00519864	0.000434717	0	0.000231448	0.00814491	-0.0107356	-0.00746322	0	0	0	0	0	0	0	0	0	0	0	0	0	0	0	0	0.0151933
0.0528893	0.012722	0	0	0	0	0	0	-0.00612035	0	-0.00864935	0	0	0	0	0	0	0	0	0	0	0	0	0	0.00614671	0.0183596	0	0	0	0.00265006	0.00356989	-0.00291563	0.00334576	0	0	0	0	0	0	0	0	0	0	0	0	0	0	0	0	0.000222693
-0.0475313	-0.0104505	0	0.0212025	0	0	0	-0.0214428	-0.00498446	0.00662656	0.00403441	0.000422242	0	0	0	0	0	0	0	0	0	0	0	0	-0.00274667	0.0169963	-0.00514889	0.00339173	0	-0.000701438	0.0154692	-0.00857916	0.0116587	0	0	0	0	0	0	0	0	0	0	0	0	0	0	0	0	0
-0.0540769	0.0272832	0	-0.0192568	0	0	-0.00517324	0	0	0	0	0	0	0	0	0	0	0	0	0	0	0	0	0	-0.00110219	0.0095741	0	0	0	0.000616146	0	0	0.00778813	0	0	0	0	0	0	0	0	0	0	0	0	0	0	0	0	-0.0112585
0	0.00772225	0	-0.0386361	0	0	0	0	0	0	0	0	0	0	0	0	0	0	0	0	0	0	0	0	0	0	0	0	0	0	0	0	0	0	0	0	0	0	0	0	0	0	0	0	0	0	0	0	0	0
0.0238875	-0.00126535	0	-0.0138306	0	0	-0.0300971	0	0	0	0	0	0	0.00998239	0	0	0	0	0	0	0	0	0	0	0.00372983	0.00550527	0	0	0	0	0	0	0	0	0	0	0	0	0	0	0	0	0	0	0	0	0	0	0	0.00832559
0.00175131	0.00493464	-0.000589951	-0.00497578	-0.00665689	0.00566356	-0.00375311	0	0	0	0	0	0	0	0	0	0	0	0	0	0	0	0	0	0	0.00727198	0.0053469	-0.00302902	-0.0292087	-0.00194563	0	0	0	0	0	0	0	0	0	0	0	0	0	0	0	0	0	0	0	0
-0.0456166	0.00600787	-0.0130667	-0.00226007	0.00610592	-0.0175608	0	0	0	0	0	0	0	0	0	0	0	0	0	0	0	0	0	0	0	0	0.00119861	-0.00199851	-0.0263281	0.0109654	0	0	0	0	0	0	0	0	0	0	0	0	0	0	0	0	0	0	0	0
0.0365884	0.00910278	0.0118024	0.00354802	0.00709707	-0.0116798	-0.00450577	0	0	0.00118098	0	0	0	0	0	0	0	0	0	0	0	0	0	0	0	0	-0.011076	0.00688023	-0.00284408	-0.00217478	0	0	0	0	0	0	0	0	0	0	0	0	0	0	0	0	0	0	0	0
-0.00807901	-0.00395471	0.0189815	0.00625517	-0.00389121	-0.0020153	-0.00614497	0	0	0	0	0	0	-0.000703498	0.00689329	6.54945e-05	0	0	0	0	0	0	0	0	0.00379935	0.00523598	-0.00582252	0.00725239	-0.00135051	0.0174026	0	0	0	0.00925685	0.00834223	-0.00746432	0	0.0198725	-0.0166472	0.000165584	0	0	0	0	0	0	0	0	0	0.0155377
0.031126	-0.0135113	0.0153258	0.00336109	-0.00640728	0.00159066	-0.0129788	0	0	0	0	0	0	0	0.00187403	0	0	0	0	0	0	0	0	0	-0.00113809	0.0158466	-0.000551579	0.0021101	-0.0066071	0.00806771	0	0	0	0	0	0	0	0.0044715	-0.0048358	-0.00969732	0	0	0	0	0	0	0	0	0	0
0	0	0	0	0	0	0	0	0	0	0	0	0	-0.00966756	0	0	0	0	0	0	0	0	0	0	0	0	0	0	0	0	0	0	0	0	0.00163698	0.0264008	0	0	0	0	0.00302395	0.00691889	-0.00197886	0.00370813	0	0	0	0.00596136	0	0
0	0	0	0	0	0	0	0	0	0	0	0	0	-0.00842131	0	0	0	0.000783547	-0.0162624	-0.00669721	0.0234124	0	-0.0102645	0	0	0	0	0	0	0	0	0	0	0	-0.0110796	0.00540816	0.00813308	-0.00308751	-0.0148436	-0.00969407	0.0119639	-0.00865495	-0.0012797	0.011482	0	-0.014382	0.0114079	-0.00500461	0	0
0	0	0	0	0	0	0	0	0	0	0	0	0	-0.00892642	0	0	0	0	-0.0175409	-0.00393535	-0.00645924	0	0	0	0	0	0	0	0	0	0	0	0	0	0.00715104	0.018704	-0.00551844	-0.0133746	0	0	0.00379517	-0.00172011	-0.00260993	-0.00771006	0	0	-0.00188551	0.0038456	0	0
0	0	0	0	0	0	0	0	0	0	0	0	0	-0.0399675	0	0	0	0	-0.0146738	0	0.00391092	0	0	0	0	0	0	0	0	0	0	0	0	0	-0.00193273	-0.0113716	0	0	0	0	-0.0055029	0.0387456	-0.0108451	0.000777339	0	0	0.0102035	-0.00362702	0	0
0	0	0	0	0	0	0	0	0	0	0	0	0	-0.00628376	0	0	0	0	0.00039778	-2.56053e-05	0.0153163	0	0.00806628	0	0	0	0	0	0	0	0	0	0	0	0.000633564	0.0220942	-0.0202373	-0.000129596	0.00761512	-0.024274	0.0144499	-0.0200215	-0.0118033	0.0136348	0	-0.00952561	-0.000341114	-0.00366583	0	0
0	0	0	0	0	0	0	0	0	0	0	0	0	0.0264384	0	0	0	-0.0238886	0	0	0	0	0	0	0	0	0	0	0	0	0	0	0	0	-0.00891235	0.0342075	0	0	0	0	0	-4.07882e-05	-0.018071	-0.0161892	0	0	0	0.00688114	0	0
0	0	0	0	0	0	0	0	0	0	0	0	0	-0.0222407	0	0	0	0	0	0	0	0	0	0	0	0	0	0	0	0	0	0	0	0	-0.00504974	0	0	0	0	0	0	0	0	0	0	0	0	0	0	0.00199114
0	0	0	0	0	0	0	0	0	0	0	0	0	-0.0183467	0	0	0	0	0	0	0	0	0	0	0	0	0	0	0	0	0	0	0	0	-0.00307391	0.00299638	0	0	0	0	0	0	0	-0.00673188	0	0	0	0	0	0
0	0.00761388	0	0	0	0	0	0	0	0	0	0	0	0.000275921	0	0	0	0	0	0	0	0	0	0	0	0	0	0	0	0	0	0	0	0	0.00366359	-0.0133856	0	0	0	0.0109821	0	0	0	-0.017108	0	0	0	0	0	-0.0332169
0	0	0	0	0	0	0	0	0	0	0	0	0	0.0281874	-0.00438163	-0.0113631	-0.00520095	0.0135678	0	-0.00124045	0.00125407	0	0	0	0	0	0	0	0	0	0	0	0	0	-0.00543921	0.0145687	0	0.0190363	-0.00521289	-0.00951798	0.0155059	-0.00888927	-0.00994168	-0.0277991	0	0	-0.0038283	-0.0178044	0	-0.0109866
0	0.0182172	0	-0.0116515	0	0	0	0	0	0	0	0	0	0.0072656	0.00944194	-0.00342309	-0.0106053	0	0	0	0	0	0	0	-0.000559507	0	0	0	0	0	0	0	0	0	0.004716	0.0116712	0	0.012404	0.00621402	-0.0083267	0	0	-0.00147443	-0.0119389	0	0	0	0	0	-0.00380731
0	0	0.00517828	0	0	0	0	0	0	0	0	0	0	0.0157669	0.00639102	-0.0106593	-0.00195377	-0.00419552	0.0016557	0.00918218	-0.00801429	0.0016058	0	0	0	0	0	-0.0142568	0	0	0	0	0	0	0	0	0	-0.00090823	0.00203063	-0.000524173	0.0146948	-0.00838211	-0.00771915	-0.0127079	0	0	0.00143575	-0.00190293	0	0
0	0	0.00990186	-0.00175029	0	0	0	0	0	0	0	0	0	-0.00532352	0.00184414	0.00887156	0.0160435	-0.00259528	-0.00762991	0.0123605	-0.0084061	-0.00354316	0	0	-0.00335456	-0.00113097	0.000228234	0.00295407	0	0	0	0	0	0	0.00211546	0.0213638	0	0.00362008	-0.00815068	-0.0140522	0.0129619	0.00221603	-0.00880288	-0.00312553	0	0	-0.00249061	0.00652584	0	-0.0162871
0	0	0.00178474	-0.0208369	0.0114353	0	0	0	0	0	0	0	0	-0.0148542	0.00503467	0.00304462	0	-0.0109746	0	0	0	0	0	0	0.00202498	-0.00182637	0.0158421	0.00682995	0	0	0	0	0	0	0.00797133	0.0100371	0	-0.00530267	0.00149821	0.00231633	0	0	0	-0.00410302	0	0	0	0	0	0.00185075
0	0	0.00264236	0	0.0141394	0.0100875	0	0	0	-0.0106305	0	0	0	0	0	0	0	0	0	0	0	0	0	0	0.00466186	-0.0053994	0.00782608	0.0183435	-0.0182474	0	0	0	0	0	0	0	0	0	0	0	0	0	0	0	0	0	0	0	0	0
0.00777882	0	0.020656	0.00102816	-1.93118e-05	-0.00506795	0	0	0	0.000245173	0	0	0	0	0	0	0	0	0	0	0	0	0	0	0	-0.00693971	-0.0111943	-0.00171368	-0.000534558	0	0	0	0	0	0	0	0	0	0	0	0	0	0	0	0	0	0	0	0	0
0	0	-0.00515021	-0.00349144	0.000796164	-0.0242503	0	0	0	-0.0110179	0.00699425	0	0	0	0	0	0	0	0	0	0	0	0	0	0	-0.0147847	0.00547624	-0.0058415	0.00602258	0	-0.0198334	0	0	0	0	0	0	0	0	0	0	0	0	0	0	0	0	0	0	0
0.0249038	0	0.000169702	0	-0.00157749	-0.0046399	0	0	0	0.00783744	0	0	0	0	0	0	0	0	0	0	0	0	0	0	0	0	-0.00832837	0.0144847	-0.00438029	0	0	0	0	0	0	0	0	0	0	0	0	0	0	0	0	0	0	0	0	0
0.0364715	0	0.0140993	-0.00214589	-0.00615158	-0.0252614	0	0	0	-0.0116456	0.00636376	0	0	0	0	0	0	0	0	0	0	0	0	0	0	0	-0.0108592	0.00716574	0.0102023	0.00813514	0	0	0	0	0	0	0	0	0	0	0	0	0	0	0	0	0	0	0	0
0.0292205	-0.00878409	0.0014584	-0.0162093	0.0033331	0.0008051	-0.0103666	0	0	-0.00544587	0	0	0	0	-0.000382278	0	0	0	0	0	0	0	0	0	0	0	-0.00584918	0.00660536	0.00715927	0.00202453	0	0	0	0	0	0	0	0	0	0	0	0	0	0	0	0	0	0	0	0
0	0.00469624	-0.00438217	-0.00600998	-0.00528	0	0.00336272	0	0	0	0	0	0.00335824	0	0.0127577	0.00859405	0	0	0	0	0	0	0	0	-0.00408	-0.001028	-0.00976081	0.0073513	-0.012472	0	0	0.00102654	-0.00664812	0.00447048	0.00109219	-0.00286588	0.00395355	0.00626317	-0.00654829	-0.00621271	0	0	0	0	0	0	0	0	0	0
0	0.00456939	0.000325704	-0.00241173	0.00983459	-0.00356124	-0.0125066	0	0	0	0	0	0	0	0.00265608	0.000970489	0	0	0	0	0	0	0	0	0	0	-0.00239886	0.00930998	-0.00246935	0.000587504	0	0	0	-0.00830369	0.00238974	0.000273893	0	-0.0025839	0.0054207	0	0	0	0	0	0	0	0	0	0	0
0	0	0.00647609	0	0	0	-0.000767732	0	0	0	0	0	0	0	0.00341748	0	0	0	0	0	0	0	0	0	0	0	0	0	0	0	0	0	0	0	0	0	0	0	0	0	0	0	0	0	0	0	0	0	0	0
-0.0430366	-0.0110041	0.0111262	-0.00764701	-0.0212231	-0.00964651	0.013145	0	0.00569596	0.0187261	-0.000333705	0	0	0	0	0	0	0.0110215	0	0	0	-0.00888283	0	0.00482805	-0.00907873	0.0130836	-0.00237398	0.00723444	0.000898055	-0.0156435	-0.010864	0	0	0	0	0	0	0	0	0	0	0	-0.00815537	-0.0021479	0	0	0	0	0	0
-0.00292788	-0.0260184	0	-0.0103147	0	0	-0.0122138	0	0.0117136	0.00754852	0.00594277	0	0	0	0	0	0	-0.00238675	0	0	0	0.00057077	0	0	0	0.00275252	-0.000466981	0.00748063	0.016045	-0.0163103	0.00421039	-0.00595019	-0.0110829	0	0	0	0	0	0	0	0	-0.00782074	-0.0072111	-0.00340083	0	0	0	0	0.00601071	0
0	0	0	0	0	0	0.00801905	0	0	0	0	0	0	0	0	0	0	0	0	0	0	0	0	0	0	0	0	0	0	0.0243374	0	0	0	0	0	0	0	0	0	0	0	0	0.00103467	0.0183147	0	0	0	0	0	0
-0.03578	0	0.00443203	-0.00805183	0.00855993	0	0.00651042	-0.0203985	-0.0144244	-0.0116289	0.0125589	0.00396233	0.0090895	0	0	0	0	0.0113279	0	0	0	0.0251662	0	0.00010675	-0.000393318	-0.00153892	-0.00251213	-0.00907938	-0.0122563	0.00547839	-0.00981688	0.0221101	-0.00711189	0	0	0	0	0	0	0	0	0	-0.0125927	-0.00798065	0	0	0	0	0	0
0	0	0	0	0	0	0	0	0	0	0	0	0	-0.000179399	0	0	0	-0.0116872	-0.00737035	0.020678	-0.0107394	0.0124554	0.00658252	0	0	0	0	0	0	0	0	0	0	0	0.00347393	0.0426617	-0.0116083	0.01622	-0.00273267	-0.0111925	-0.00513442	-0.00995319	0.00366581	0.0058297	-0.00327262	-0.00439193	0.000800579	-0.000527661	0	0
0	0	0	0	0	0	0	0	0	0	0	0	0	0	-0.00545751	-0.00454259	0.0112464	0	0	0	0	-0.000767592	0	0	0	0	0	0	0	0	0	0	0	0	0	0	0	0.00800578	-0.00060789	-0.00194426	0	0	0	0	0	0	0	0	0	0
0	0	0.0170722	0	0	0	0	0	0	0	0	0	0	-0.000642635	0.00680368	0.00428144	-0.00468795	0	0	0	0	-0.0259078	0	0	0	0	0	0	0	0	0	0	0	0	0	0	0	0.01977	0.0116547	-0.0186947	0	0	0	0	0	0	-0.00526073	0	0	0
0	0	0	0	0	0	0	0	0	0	0	0	0	0	0.035646	0.0261762	-0.00227722	0	0	0	0	-0.0130978	0	0	0	0	0	0	0	0	0	0	0	0	0	0	0	-0.0110211	-0.0104578	-0.0074204	0	0	0	0	0	0	-0.0157323	0	0	0
0	0	0	0	0	0	0	0	0	0	0	0	0	0.00575425	0.021897	0.0094819	-0.0105635	0	0	0	0	0.0111542	0	0	0	0	0	0	0	0	0	0	0	0	0	0	0	0.00715469	0	-0.0256575	0	0	0	0	0	0	0.00450699	0	0	0
0	0	0	0	0	0	0	0	0	0	0	0	0	0.00883822	0.023926	-0.00645017	0.000266173	0	-0.00696184	0.0100206	0.000924609	-0.00705161	0	0	0	0	0	0	0	0	0	0	0	0	0	0	0	0.00147771	0.000648083	-0.0107353	0	0.00647684	-0.000753106	-0.00969489	0	0	-0.0020239	0.00348076	0	0
0	0	-0.00236841	-0.00306695	0.00844795	0.00526125	0	0	0	0	0	0	0	0	0.00278034	0	0	0.00326087	0	0	0	0	0	-0.000215937	0.00545774	-0.012917	0.0115404	0.0101188	0	0	0	0	0	0	0.00209681	0	0	0	0.0010331	0	0	0	0	-0.015214	0	0	0	0.00382058	-0.00133275	0.00353922
0	0	0.0157963	0.0068802	-0.00705133	-0.00135253	0	0	0	0	0	0	0	-0.0119414	0.00756687	-0.0108988	0.0120959	-0.00124267	0	0	-0.00782975	-0.000808042	0	0	-0.00194941	-0.00543539	0.00443174	-0.00392332	0.00222286	0	0	0	0	0	0	0	0	0.00369488	-0.00272839	-0.00450296	0.000103183	0.00338238	0.00565877	0.00229467	0	0	-0.00031054	0.00689024	0	0.0081455
0	0	-0.00420576	0	-0.00482427	0.00388529	0	0	0	0	0	0	0	0	-0.01447	0	0	0.00276883	0	0	0	0	0	0	-0.00565695	0	-0.00461706	0.0152459	0	0	0	0	0	0	0	0	0	0	0	0	0	0	0	0	0	0	0	0	-0.00159255	0.0108024
0	0	0	0	0	0	-0.00329445	0	0	0.00368851	0	0	0	-0.00447818	0	-0.00726814	0.0188446	0.00149169	-0.00510793	0.00289772	0.00437887	0.015971	0.0182993	-0.00111046	0	0	0	0	0	-0.000738192	0	0	0	0	-0.0090768	0.0105197	0	-0.0112913	0	-0.0101297	0.00756241	-0.00118288	0.00687991	0.00280772	0	0	0.00189494	0.00197261	0	0
0	0	0	0	0	0	-0.00534172	0	0	-0.0024664	0	0	0	-0.00416162	0	0	0	0.00691925	0	0	0	0.0109206	0	0	0	0	0	0	0	0.00299223	0	0	0	0	0	0	0	0	0	0.0204713	0	0	0.00732743	-0.0178528	0	0	0	0	0	0
0	0	0	0	0	0	0.00791925	0	0	-0.00282776	0	0	0	0	0	0	0	0.0193582	0	0	0	0.00127844	0	0	0	0	0	0	0	0	0	0	0	0	0	0	0	0	0	0	0	0	0.00731182	-0.0110743	0	0	0.0066367	0.00329146	0	0
0	0	0	0	0	0	0	0	0	0	0	0	-0.00175113	0	0	0	0	0	0	0	0	0	0	0	0	0	0	0	0	0	0.00586453	0.00724243	0	0.0055366	0	0	0	0	0	0	0	0	0	0	0	0.00228782	0	0.00752174	0	-0.0104792
0	0	0	0	0	0	0	0	0	0	0	0	-0.00246333	0	0	0	0	0	0	0	0	0	0	0	0	0	0	0	0	0	-0.0145149	0.0105398	0	0	0	0	0	0	0	0	0	0	0	0	0	0.0106342	0	0.00441797	0	0
-0.0100688	0	0	0	0	0	0	0	0	0	0	0	-0.00286205	0	0	0	0	0	0	0	0	0	0	0	-0.00510816	-0.00802857	0	0	0	0	-0.00155121	-0.00590376	0.0107139	-0.000183111	0	0	0	0	0	0	0	0	0	0	-0.00219058	0.0142517	-0.0155167	0.00182368	0	0
0	0	0	0	0	0	0	0	0	0	0	0	-0.0031468	0	0	0	0	0	0	0	0	0	0	0	0	0	0	0	0	0	-3.16361e-05	0	0	-0.0106524	0	0	0	0	0	0	0	0	0	0	0	0	0	0	0	0.0135389
-0.0169205	0	0	0.00202705	0	0	-0.0246097	-0.0149354	-0.00344518	0	0.0289107	0	0.00641383	0	0	0	0	0	0	0	0	0	0	0	0.000306883	-0.0021369	0.0187994	0	0	0.0119639	0.00635884	0.0354418	-0.0156255	-0.0284969	0	0	0	0	0	0	0	0	0	0	-0.0144633	0.0152713	-0.0142389	0.00664797	0.00804672	-0.0117257
0.0106494	0	-0.0306866	0	0	0	0	-0.00774455	0.00726344	0.0093872	-0.00294235	0	0	0	0	0	0	0	0	0	0	0	0	0	0.00613934	-0.0126425	-0.00424357	0.0240465	0	0	-0.00620048	0	0	0	0	0	0	0	0	0	0	0	0	0	0	0	0	0	0	0
0.0031429	0	0	0	0	0	0	0	0	0	-0.00690267	0	0	0	0	0	0	0	0	0	0	0	0	0	0.00469178	0.00635913	0	0	0	0	-0.0023226	0	0	0	0	0	0	0	0	0	0	0	0	0	0	0	0	0	0	0
0.0191002	0	0	0	0	0	0	0	0	0	0	0	0	0	0	0	0	0	0	0	0	0	0	0	0.0115168	0	0	0	0	0	0	0	0	0	0	0	0	0	0	0	0	0	0	0	0	0	0	0	0	-0.000236177
-0.00108523	0.00381231	-0.00573537	0	0	0	0	-0.0100719	0.0079031	0.0190121	0.00910524	0.00162516	0	0	0	0	0	0	0	0	0	0	0	0	0.00108242	-0.0043186	-0.0133577	-0.00803018	0	0	-0.0168658	0.0081849	0	0	0	0	0	0	0	0	0	0	0	0	0	0	0	0	0	0
-0.00299971	0	0	0	0	0	0	-0.0194701	-0.0043747	0	-0.00602562	0	0	0	0	0	0	0	0	0	0	0	0	0	0.00137211	-0.00272555	0.0026926	-0.00706783	0	0	-0.00492633	0	0	0	0	0	0	0	0	0	0	0	0	0	0	0	0	0	0	0
0.0082528	0	0	0	0	0	0	0	0	0	0	0	0	0	0	0	0	0	0	0	0	0	0	0	0.00946843	-0.00170572	0	0	0	0	0	0	0	0	0	0	0	0	0	0	0	0	0	0	0	0	0	0	0	0
0.0128402	-0.00421469	0	0	0	0	0	0	0	0	0	0	0	0	0	0	0	0	0	0	0	0	0	0	0.00306875	0.00200807	0	0	0	0	0	0	0	0	0	0	0	0	0	0	0	0	0	0	0	0	0	0	0	0
0	0	0	0	0	0	0	0	0	0	0	0	0	0	0	0	0	0	0	0	0	0	0	-0.00648946	0	0	0	0	0	0	0	0	0	0	0	0	0	0	0	0	0	0	0	0	0.0131926	-0.00134446	0.008605	0.0184776	0	0
0	0	0	0	0	0	0	0	0	0	0	0	0	0	0	0	0	0	0	0	0	0	0	0	0	0	0	0	0	0	0	0	0	0	0	0	0	0	0	0	0	0	0	0	0.00768838	0.00539934	0.0225534	0.00493173	0	0
0	0	0	0	0	0	0	0	0	0	0	0	0	0	0	0	0	0	0	0	0	0	0	0	0	0	0	0	0	0	-0.00382233	-0.00163035	-0.00103777	0	0	0	0	0	0	0	0	0	0	0	-0.00360755	0.00243257	0.00924011	-0.00299799	0.00451537	0
0	0	0	0	0	0	0	0	0	0	0	0	0	0	0	0	0	0	0	0	0	0	0	0	0	0	0	0	0	0	-0.00262072	0.00718165	0	0	0	0	0	0	0	0	0	0	0	0	0.0100333	-0.0123568	-0.0209404	-0.0123552	0	0
0	0	0	0	0	0	0	0	0	0	0	0	0	0	0	0	0	0	0	0	0	0	0	-0.00270429	0	0	0	0	0	0	0	0	0	0	0	0	0	0	0	0	0	0	0	0	-0.000602239	0.00756413	-0.00951406	0.002723	0	0
0	0	0	0	0	0	0	0	0	0	0	0	0	0	0	0	0	0	0	0	0	0	0	0	0	0	0	0	0	0	-0.00113565	0.00378486	0.00412784	0	0	0.00504514	0	-0.021881	0	0	0.00204049	0	0	0	-0.00498205	0.0194477	-0.0101978	0.00251053	-0.000501764	0
0	0	0	0	0	0	0	0	0	0	0	0	0	0	0	0	0	0	0	0	0	0	0	0	0	0	0	0	0	0	0	0	0	0	0.00288154	-0.0031662	0	0	0	0	0	0.00215204	0	0.0231057	0	0	0	0	0	0
0	0	0	0	0	0	0	0	0	0	0	0	0	0.00681461	0	0	0	0	0.0190444	0.00605819	-0.00981141	0	0	0	0	0	0	0	0	0	0	0	0	0	-0.00549526	-0.00209278	0.00292065	0.00843581	0	0	0.00931092	0.0168008	-0.000753727	-0.00741701	0	0	0.00362242	-0.00439536	0	0
0	0	0	0	0	0	0	0	0	0	0	0	0	0	0	0	0	0	0	0	0	0	0	0	0	0	0	0	0	0	0	0	0	0	-0.00683015	-0.0105484	0	0	0	0	0	-0.0038006	0	0.0122822	0	0	0	0	0	0
0	0	0	0	0	0	0	0	0	0	0	0	0	-0.00937267	0	0	0	0	0	0	0.0222349	0	0	0	0	0	0	0	0	0	0	0	0	0	-0.00921488	-0.000106652	0	0	0	0	0.00169943	0.00791104	-0.0167689	0.00445252	0	0	-0.0177681	-0.00473688	0	0
0	0	0	0	0	0	0	0	0	0	0	0	0	0	0	0	0	0	0	0	0	0	0	0	0	0	0	0	0	0	0	0	0	0	-0.0102472	0.0125502	0	0	0	0	0	0	0	0	0	0	0	0	0	0
0	0	0	0	0	0	0	0	0	0	0	0	0	-0.0125194	0	0	0	0	0.00951206	-0.00451626	0.00861907	0	0	0	0	0	0	0	0	0	0	0	0	0	0.00237745	0.00104391	-0.0045412	-0.00219968	0	0	0.00102207	-0.00508419	-0.0117125	0.0119672	0	-0.000388085	0.0121118	-0.000173989	0	0
0	0	0.0194269	0	-0.0211681	0	0	0.021311	0	-0.00364425	0	0	0	0	0	0	0	0	0	0	0	0	0	0	-0.000958172	-0.0116823	0	0.00733259	0	0	-0.0154779	0	0	0	0	0	0	0	0	0	0	0	0	0	0	0	0	0	0	0
0.00341509	0	0.0178289	0	0	0	0	0.0130715	0	0.0324161	-0.0167218	0	0	0	0	0	0	0	0	0	0	0	0	0	0.00359164	0.0129209	0.00866037	0.00409388	0	0	-0.00131275	0	0	0	0	0	0	0	0	0	0	0	0	0	0	0	0	0	0	0
0.00771205	0	0.0200025	-0.00556547	0.0114699	0.0156132	0	-0.023481	0	-0.00250468	0.0120273	0	0	0	0.0126014	0	0	0	0	0	0	0	0	0	-0.00310493	-0.0140995	-0.00549699	0.00585472	0.000586475	0	0.00406868	0	0	0	0	0	0	0	0	0	0	0	0	0	0	0	0	0	0	0
-0.00630964	0	0	0	0	0	0.019631	-0.0101254	0.00574934	0	-0.00643679	0	0.0115214	0	0	0	0	0	0	0	0	0	0	0	0.00823533	0.00204177	0	0	0	0.0116213	-0.000819267	-0.00433559	-0.00662664	0.000470347	0	0	0	0	0	0	0.00162044	0	0	0.000493632	0	0	0	0	0.00381352	-0.0206399
0.0154791	0.00151958	0.0149972	-0.00509348	0	0.00542479	0	0	0	0	0	0	0	0	0	0	0	0	0	0	0	0	0	0	-0.000121323	-0.00308426	0.00300571	0.00573881	0	0	0	0	0	0	0	0	0	0	0	0	0	0	0	0	0	0	0	0	0	-0.00148174
-0.030447	0	-0.0137891	0	0	0	0	0.0205962	0.00999925	0	0	0	0	0	0	0	0	0	0	0	0	0	0	0	0.00358812	0.00732057	0	0	0	0	-0.0144187	0	0	0.00882878	0	0	0	0	0	0	0	0	0	0	0	0	0	0	0	0
0	0	0.0146211	0	0	0	0.0144327	0	0	0	0	0	-0.000446982	0	0	0	0	0	0	0	0	0	0	0	0.00864532	0.00106985	0	0	0	-0.000249156	0.0163943	0	0	0.00921894	0	0	0	0	0	0	0	0	0	0.0174275	0	0	0	0	0	0
-0.00941808	0	-0.00842004	0	0.00808091	0	0.00385679	0	0	3.9523e-05	0	0.00356234	-0.00120214	0	0	0	0	0.010898	0	0	0	0	0	0.00113322	0.0030885	0.0128806	-0.00161892	-0.00641552	0	-0.00527084	0	0	0	0	0	0	0	0	0	0	0	-0.00798217	0.00195687	0.00167748	0	0	0	0	0	0
-0.00218982	0	0.0253235	-0.000269577	0.0105702	0.00198942	-0.00948663	-0.00346026	-0.00857523	-0.00601972	-0.00404291	0.00312158	-0.00203871	0	0	0	0	0.00269622	0	0	-0.0133405	0	0	0.00678121	-0.00445061	0.011468	0.00889563	-0.00518156	-0.00127657	-0.00316891	-0.0122488	0	0	0.000892711	0	0	0	0	0	0	0.00743588	-0.00796538	-0.0196369	-0.0118608	0	0	0	0	0.00798326	0
0	0	0	0	0	0	0	0	0	0	0	0	0.0121804	0	0	0	0	0	0	0	0	0	0	0	0	0	0	0	0	0	0	0.00975977	-0.00319309	0.00447355	0	0	0	0	0	0	0	0	0	0	0	0	0	0	0	-0.0173285
0	0	0	0	0	0	0	0	0	0	0	0	-0.00108167	0	0	0	0	0	0	0	0	0	0	0	0	0	0	0	0	0	0	0	0.0132054	-0.00606066	0	0	0	0	0	0	0	0	0	0	0	0	0	0	0	-0.00494291
0	0	-0.00515986	0	0	0	-0.00787201	0	0	0	0	0	0.00144969	0	0.00303548	0	0	0	0	0	0	0	0	0	4.66863e-05	0	0	0.00441261	0	0	0	0.00439523	-0.00920194	-0.00475468	0	0	0	0	0	0	0	0	0	0	0	0	0	0	0	0
0	0	0	0	0	0	0	0	0	0.0195435	0	0	0.00236247	0	0	0	0	-0.00267547	0	0	0	0	0	-0.00118125	0	0	0	0	0	0	0	0.00931555	0.00533233	-0.0197573	0	0	0	0	0	0	0	0	0.00657887	-0.00330893	0	0	0	0	0	-0.0119466
0	0	0	0	0	0	0.00371492	0	0	0.0193999	0.0204891	0	0.00312717	0	0	0	0	0.00751179	0	0	0.00179846	0.00817882	0	-0.000376582	0	0	0	0	0	0	0	0.000491163	0.0044514	-0.00930216	0	0	0	0	0	0	0.00291363	-0.00425567	0.00192122	-0.00938388	0	0	0	0	0.0131404	-0.00768738
0	0	0	0	0	0	0.00895366	0	0	0.0137109	0	0	0.00935545	0	0	0	0	0.00848958	0	0	0	0.00255963	0	0.00250438	0	0	0	0	0	0.00807382	0.0151165	0	0	-0.0148393	0	0	0	0	0	0	0	0.00734901	-0.000925354	-0.00956577	0	0	0	0	0	0
0	0	0	0	0	0	0	0	0	0	0	0	0	0	-0.00143076	0	0	0	0.0103157	-0.011831	-0.00325415	0	0	0	0	0	0	0	0	0	0	0	0	0	-0.00855276	-0.0109078	0.00777751	-0.015857	0.00476956	0	0	0	0	0	0.00311119	-0.00772098	-0.00632192	0.0101116	0	0
0	0	0	0	0	0	0	0	0	0	0	0	0	0	0.0177261	0	0	0	0	0	0	0.00482686	0	0	0	0	0	0	0	0	0	0	0	0	0	0	0	0	0.00266785	0	0	0	0	0	0	0	-0.00622838	0	0	0
0	0	-0.000694273	0	0	0	0	0	0	0	0	0	0	0	0.0188226	0.00872067	0.0189076	0	0.00422473	0.0294068	0	-0.00755249	0	0	0	0	0	0	0	0	0	0	0	0	0.00198185	0.00444183	-0.00119617	0.00496322	-0.0112663	-0.0189848	0	0	0	0	-0.00917759	0.0141164	-0.00753112	-0.00981969	0	0
0	0	0	0	0	0	0.00908523	0	0	0.00764331	0	0	0	-0.0224014	0.0188789	-0.0126648	0.00220106	0.0109348	0.012165	0.0104853	-0.0132365	0.0111429	0.00432234	0.00657913	0	0	0	0	0	-0.00418101	0	0	0	0	-0.00129869	0.00536002	0	0.00651093	0.00437467	-0.00833623	0.00514609	-0.0196131	0.0252555	-0.017326	0	0	-0.0106522	0.0166336	0	0
0	0	0	0	0	0	0	0	0	0	0	0	0	0.0169508	0	0	0	0	0	0	0	0	0	0	0	0	0	0	0	0	0	0	0	0	-0.00551379	0.00454774	0	0	0	0	0	0	0	0	0.00221964	-0.00617316	0.00045752	0.0129904	0	0
0	0	0	0	0	0	0	0	0	0	0	0	0	0	0	0	0	0.0203597	-0.000402936	0	0	0	0	0	0	0	0	0	0	0	0	0	0	0	0.00471615	0.00993702	0	0.0127717	0	0	-0.00465774	0.0205604	0	-0.00313502	0.00410537	0.000987614	0.00385289	0.0124318	-0.00162144	0
0	0	0	0	0	0	0	0	0	0	0	0	0	-0.0149769	0.03752	0	0	0	0	0	0	0	0	0	0	0	0	0	0	0	0	0	0	0	0.00168774	0.00265219	0	0.00167793	0	0.00265674	0	0	0	0	0	0.0145158	-5.76714e-06	0.00115025	0	-0.00883339
0	0	0	0	0	0	0	0	0	0	0	0	0	0	0.024913	0	0	0.00340961	0	0	0	0.00104762	0	0.0044082	0	0	0	0	0	0	0	0	0	0	0.0108214	-0.00651962	0	0.0110783	-0.00757148	0	0	0.00494506	-0.00303122	-0.0186951	0	0	0	0	-0.00290769	0
0	0	0	0	0	0	0	0	0	0	0	0	0	0	-0.00109728	0	0	0.00946108	0	0	0	0	0	0	0	0	0	0	0	0	0	0	0	0	0	0.000983061	0	0.00712583	0.0197568	0	0	0	0	-0.00150822	0	0	0	0	0.0031148	0
0	0	0	0	0	0	-0.00438974	0	0	0	-0.00503921	0	0	0	-0.00743855	-0.00454867	0	0.013869	0	0	0	-0.00639448	0.00285184	0.000301957	0	0	0	0	0	0.00317726	0	0	0	-0.000242644	0	0.0233664	0.00385439	0.0154673	-0.00841011	-0.00242065	0	-0.00644989	-0.00237265	-0.00862377	0	0	0	0	0.0117021	0
0	0	0	0	0	0	-0.00908988	0	0.0161909	0	0.00685787	0	0	0.00098883	0.00765749	0.0089813	-0.0019109	-0.00566648	0.0144966	0.00466245	0.000176139	0.000159019	-0.0225319	-0.00685039	0	0	0	0	0	-0.000246765	0	0	0	-0.00213908	-0.0015825	-0.00727031	0.000111251	-0.00946327	0.00711961	0.0110608	0.0167055	0.0011136	-0.00531319	-0.023034	0	0	0.00377568	-0.0112554	-0.0106655	0
0	0	0	0	0	0	0.00436191	0	0	0	0	0	-0.00507288	0	0	0	0	0	0	0	0	0.0209839	0	0.00672988	0	0	0	0	0	-0.00153221	0	0	0	0	0	0	0	0	0	0	0	0	0	0	0	0	0	0.0279566	-0.0179785	0
0	0	0	0	0	0	0	0	0	0	0	0	0	0	0	0	0	0	0	0	0	0	0	0.010461	0	0	0	0	0	0	0	0	0	0	0	0	0	0	0	0	0	0	0	0	0	0	0	0.0289644	0.0155666	0
0	0	0	0	0	0	0	0	0	0	0	0	0	0	0	0	0	0	0	0	0	0	0	0.00619949	0	0	0	0	0	0	0	0	0	0	0	0	0	0	0	0	0	0	0	0	0	0	0	-0.00597129	-0.00813461	0
0	0	0	0	0	0	0.0224633	0	0	0.00359684	0.0114864	0	0.00108717	0	0	0	0	0.00110718	0	0.0210788	0	0.000355509	0	0.012328	0	0	0	0	0	-0.00825527	0	0	0	0.00335919	0	0	0	0	0	0	0	0	-0.00267131	-0.0122192	0	0	0	0.0155474	-0.00918522	0
0	0	-0.0103009	0	0	0	0	0	0	0	0	0	0	0	0	0	0	0	0	0	0	0	0	0.00146496	0	0	0	-0.00490129	0	0	0	0	0	0	0	0	0	0	0	0	0	0	0	0	0	0	0	0.00952478	0.0074021	0
0	0	0	0	0	0	0	0	0	0	0	0	0	0	0	0	0	0	0	0	0	0	0	0	0	0	0	0	0	0	0	0	0	0	0	0	0	0	0	0	0	0	0	0	0	0	0	0	0.014091	0
0	0	0	0	0	0	0.0101278	0	0	-0.00226227	0	0	0.00231505	0	0	0	0	0.000492178	0	0.00291261	0	0.00902888	0	0.00302924	0	0	0	0	0	-0.00105229	0	0	0	0	0	0	0	0	0	0	0	0	-0.0107287	-0.00723324	0	0	-0.00709689	0.0126213	-0.011626	0
0	0	0	0	0	0	0.0059339	0	0	-0.00384929	0	0	0.00434465	-0.00361352	0	0	0	-0.00148493	-0.00588497	-0.00225738	0.00688674	0.0349211	0	-0.0019203	0	0	0	0	0	0.013384	0	0	0	0.0024217	0	0	0	0	0	0	-0.00935757	0.00476504	-0.00405808	-0.0302683	0	0	0.00282503	0.00862058	0.0197246	0
-0.0226463	0.00589219	0.00570246	0.0172707	0.00723321	0	0.0113191	0.00167416	0.00243165	0.00404952	0.00920628	-0.0106807	0	0	0	0	0	0	-0.00348339	0	0.0118826	0	0	0	-0.00797048	0.000714596	-0.0103358	0.0283689	-0.0426518	-0.00421506	-0.0334143	0.0284997	0.0194451	-0.017424	0	0	0	0	0	0	-0.0258408	0.00673343	0	0	0.0235976	0.0134922	0.000153876	0.0157488	0.019246	0
-0.0250517	0.00359621	0	0.0125123	0	0	0.0187025	-0.00749439	0.00511372	0	0.00507193	0	0	0	0	0	0	0	0.0147673	0.00245293	-0.0116531	0	0	0	0.00589973	0.00347833	0.00473654	0	-0.00159803	0.0105155	0.0039401	-0.000348593	0.00144384	-0.0129872	0	0	0	0	0	0	-0.0351256	0.00386128	0	0	0	0.00403926	0.00932386	0.0210277	0.0113594	0
-0.00352663	0.0065146	0	0.0030519	-0.00279163	0	-0.0137761	-0.00954376	-0.0201049	-0.00156485	0.00857809	0.0234977	0	0	0	0	0	0	0.0139392	0.0051092	-0.0135327	0	0	0	0.0101261	-0.0180913	0.00990922	-0.00616516	0.0253963	0.000110168	-0.00123607	0.00805644	0.00645548	-0.00509075	0	0	0	0	0	0	-0.00214121	-0.00868968	0	-0.009201	0	0	0.00359799	0.00553292	0.00754085	0
0	0	0	0	0	0	0	-3.61086e-05	0	0	0	0	0	0	0	0	0	0	0	0	0	0	0	0	0.00629172	0.0105152	0	0	0	0	-0.00501032	0.0144766	0.009377	0	0	0	0	0	0	0	0	0	0	0	0	0	0	0	0	0
0	0	0	0	0	0	0	0.00621782	0	0	0	0	0	0	0	0	0	0	0	0	0	0	0	0	-0.00763094	-0.0218028	0	0	0	0	-0.0200898	0.0100456	0.00593827	0	0	0	0	0	0	0	0	0	0	0	0	0	0	0	0	0
-0.0137307	0	-0.0154472	0	-0.00716164	0	0.00156955	0.0181563	0	0.00617411	0.00880287	-0.00215776	0.00598934	0	0	0	0	0.010314	0	0	0.00990004	0	0	0	0.00561459	0.00134045	0.0216731	0.0304681	0	-0.00524282	0.0113215	0	0	0.0117192	0	0	0	0	0	0	0.00405353	-0.0136734	0.0033606	0.00111509	0	0	0	0	-0.0133489	0
0.0186021	0	0	0	0	0	0.00874357	0.0217055	-0.0411684	0	0.0216267	0	0	0	0	0	0	0	0	0	0	0	0	0	-0.0113678	0.00878021	0	0	0	-0.00310019	-0.0210418	0.00568296	-0.00929757	-0.010638	0	0	0	0	0	0	0	0	0	0	0.0129523	-0.00680855	-0.0140408	0.0330424	0	0
0	0	0	0	0	0	0	0	0	0	0	0	0.00109743	0	0	0	0	0	0	0	-0.00320934	0	0	0	0	0	0	0	0	0	0	0.00835007	0.0168162	-0.000188142	0	0	0	0	0	0	-0.00169493	0.00878395	0	-0.00727323	0	0	0	0	0.00896718	-0.0385569
0	0	0	0	0	0	0	0	0	0	0	0	0	0	-0.0170594	0.00473597	0.00416405	0	0.0193755	0.0126096	-0.0307121	0.0167388	0	0	0	0	0	0	0	0	0	0	0	0	0.00274158	-0.018544	0.00287498	0.0270931	0.0382446	0.0120612	0	0	0	0	0.019043	-5.20038e-06	-0.0103212	0.0119484	0	0
0	0	0	0	0	0	0	-0.0180904	-0.016896	0	0.00530736	0	0	-0.000307734	0.0301106	-0.00127744	0.0014327	0	0.0079308	0.0121512	-0.0109079	-0.00495846	0.00631919	0	0	0	0	0	0	0	-0.0170773	0.0134026	-0.00195184	0	0.00225848	-0.0045171	0.00659344	-0.000998455	-0.003641	0.00877395	0.00687853	-0.00560332	0.000351201	-0.0120978	-0.0116369	-0.00668161	0.0281412	-0.0254694	0.0116618	0
0	0	0	0	0	0	0	0.00663699	-0.0032928	0	-0.00354661	0	0	0.0327871	-0.0485438	-0.00899047	-0.00850465	-0.00123097	0.00151818	0.0150368	-0.0105204	0.00438939	0.00777403	0	0	0	0	0	0	0	0.00366421	0.0072039	0.0189618	0.0144651	0.0114875	-0.00821858	-0.00217305	0.026259	0.000721522	-0.00385355	-0.00118548	-0.000706721	0.000300871	-0.0011807	0.00272043	0.000664491	-0.00641823	0.005977	0.00811429	0
0	0	0	0	0	0	0	0.0141684	0.00102038	0	-0.013208	0	0	0.0277266	0	0	0	-0.0091724	0.00786824	0	-0.0122426	0	0	0	0	0	0	0	0	0	0.0224288	0.017319	0.0105854	-0.0125242	0.00379435	-0.0224328	0	0.0321489	0	0.0186672	-0.0097273	-0.00427696	0.0255513	-0.0164837	0.0270349	0.015958	-0.0069218	0.00452322	0.00561135	0
0	0	0	0	0	0	0	0.00254358	-0.0095649	0	-0.0106929	0	0	0.00794389	0	0.00211777	0	0.0200013	0.00869509	0.0254422	-0.0155987	0.0159164	0.00340927	0	0	0	0	0	0	0	-0.00540966	0.00965316	0.0147709	-0.00272055	0.00327885	-0.00301831	0	-0.0230831	0	0.00970742	0.0117063	-0.00306778	0.00134489	0.000516369	0	0.00906197	-0.00109328	-0.0070811	0.0160944	0
0	0	0	0	0	0	0	0	0	0	0	0	0	0	0	0	0	0	0	0	0	0	0	0	0	0	0	0	0	0	0	0	0	0	-0.00499731	-0.00342857	0	0	0	0	0	0	0	0	0.0318038	-0.0220952	0.000533728	-0.0234988	0	0
0	0	0	0	0	0	0	0	0.013884	0	0.013109	0	0	0	-0.0227389	0.0138151	0	0.000557586	0.006614	0.00832669	0	0	0	0	0	0	0	0	0	-0.00445654	0	0	0	0.0181334	0.00217896	0.0147254	0.00171336	0.0141337	0.0268177	-0.0140496	0	-0.00656613	0	-0.018698	0.00991512	-0.00208507	-0.0106171	0.0110101	-0.0177802	0
0	0	0	0	0	0	0	0.00919789	-0.000414515	0	0.0104365	0	0	0	0	0	0	0	0.0271239	0	0	0	0	-0.0107853	0	0	0	0	0	0	0	0	0	-0.00392093	0	0	0	0	0	0	0	0	0	0	0	0	0	-0.00561452	-0.0425197	0
0	0	0	0	0	0	0.0124876	0	0	0	0.0263433	0	0	0	0	0	0	0	0	0.0150692	0	0	0	0.00323629	0	0	0	0	0	-0.0131957	0	0	0	-0.0214344	0	0	0	0	0	0	0	0	0	0	0	0	0	0.010182	0.0125502	0
0	0	0	0	0	0	0	0	0	0	0	0	0.000646326	0	0	0	0	0	0	0	0	0	0	0.00247667	0	0	0	0	0	0	0	0	0	0.0158124	0	0	0	0	0	0	0	0	0.00134418	0.0139008	0	0	0	0	0	0.00392655
-0.027692	0	0.000328977	0.00400971	0.000629927	0.0134589	0.00859235	0	0	0.000310118	0	0	0	0	0	0	0	0	0	0	0	0.0114185	0	0	0.0040052	-0.00496792	0.00434701	-0.0182497	0.00566576	0.00366264	0	0	0	0	0	0	0	0	0	0	0	0	0	0	0	0	0	0	0	0
-0.000625787	0	-0.00515467	-0.00751129	-0.00711846	-0.00511304	0	0	0	0.0100218	0.00158019	0	0	0	0	0	0	0	0	0	0	0	0	0	0	0.001524	0.00429272	0.000701134	-0.001265	0.00839431	0	0	0	0	0	0	0	0	0	0	0	0	0	0	0	0	0	0	0	0
0.00105336	0	-0.0135147	-0.0176875	0.00585054	0.0174162	0	0	0.00718235	0.0124415	0.010062	0.00437812	0	0	0	0	0	0	0	0	0	0	0	0	0	-0.0137729	-0.000717428	-0.00327063	-0.00491102	0.00112613	-0.00167386	0	0	0	0	0	0	0	0	0	0	0	0	0	0	0	0	0	0	0
0	0	0	0	0	0	0	0	0	0	0	0	0	0	0	0	0	0	0	0	0	0	0	0	0	0	0	0	0	0	0	0	0	0	0	0	0	0	0	0	0	0	0	0	0	0	0	0	0	0
0	0	0	0	0	0	0	0	0	0	0	0	0	0	0	0	0	0	0	0	0	0	0	0	0	0	0	0	0	0	0	0	0	-0.00180525	0	0	0	0	0	0	0	0	0	0	0	0	0	0	0	0
0	0	0	0	0	0	0	0	0	0	0	0	0.00657424	0	0	0	0	0	0	0	0	0	0	-0.00439546	0	0	0	0	0	0	0	0	0	-0.00360422	0	0	0	0	0	0	0	0	0	0	0	0	0	0	0	0
0	0	0	0	0	0	0	0	0	0.00548641	0	0	0.00227237	0	0	0	0	0.00119374	0	0	0	0.00231991	0	-0.00711531	0	0	0	0	0	0	0	0	0	-0.0164699	0	0	0	0	0	0	0	0	0.00358399	-0.00462012	0	0	0	0	0	0
-0.0150243	-0.00606108	0	-0.0086226	0	-0.00276201	-0.000612702	-0.00597042	-0.00697464	0.00648882	-0.00455539	0	0	0	0	0	0	0	0	0	0	-0.000483744	0	-0.00502706	0	0	-0.00662578	-0.00411746	0.000348312	0.0040683	0.00889828	0.00166753	0.00453296	0	0	0	0	0	0	0	0	0	-0.00738023	0.000599309	0	0	0	0	0	0
0	0	0	0	0	0	0.00635652	0	0.00798457	0	0.00545973	0	0	0	0	0	0	0	0	0	0	0	0	0	0	0	0.00325905	0	0	0.00140275	6.39683e-05	0	0	0	0	0	0	0	0	0	0	0	0	0	0	0	0	0	0	0
0.00511095	0	0.00737427	-0.0115213	0.00233556	-0.00474688	-0.00690653	0.00163186	0.00204285	0	-0.0100185	0	0	0	0.0033426	0	0	0	0	0	0	0	0	0	0	0	-0.0150011	0.00552857	0.0112529	0.00762469	0.0042611	0	0	0	0	0	0	0	0	0	0	0	0	0	0	0	0	0	0	0
0	0	0	0	0	0	-0.00965717	0	5.93739e-05	0.0082367	0.000232476	0	0	0	0	0	0	0	0	0	0	-0.00111066	0	0	0	0	0	0	0	0.00458144	0.000782183	0.00601607	-0.00183267	0	0	0	0	0	0	0	0	0	-0.00466055	-0.0137102	0	0	0	0	0	0
0	0	0	0	0	0	-0.0070156	0.00237709	-0.00505734	0	0.00785503	0	0	0	0	0	0	0	0	0	0	0	0	0	0	0	0	0	0	0.0061961	-0.00600451	0.00453429	0	0	0	0	0	0	0	0	0	0	0	0	0	0	0	0	0	0
0	0	0	0	0	0	0.00950546	0	0	0	0	0	0	0	-0.0141026	0	0	0	0	0	0	0	0	0	0	0	0	0	0	0	0	0	0	0.000220504	0	0	0	0	0	0	0	0	0	0	0	0	0	0	0	0
0	0	0	0	0	0	0.00175721	0	0	0.00569362	0	0	-0.00070461	0	0	0	0	0	0	0	0	-0.00159794	0	-0.00144742	0	0	0	0	0	0	0	0	0	0	0	0	0	0	0	0	0	0	0	0	0	0	0	0	0	0
0	0	0	0	0	0	-0.00674812	0	-0.00948141	0.00666952	0.00321893	0	-0.00526705	0	0	0	0	0.00647089	0	0	0	-0.00348644	0	0.000220187	0	0	0	0	0	-0.00408664	-0.00557445	-0.00124869	0.00510954	0	0	0	0	0	0	0	0	0	-0.00748071	0.000513236	0	0	0	0	0	0
0	0	0	0	0	0	0.0141439	0	0	0	0	0	0	0	0	0	0	0	0	0	0	0	0	0	0	0	0	0	0	0.00780699	0.00985981	0	0	0	0	0	0	0	0	0	0	0	0	0	0	0	0	0	0	0
0	0	0	0	0	0	0.010739	0	0	0	0	0	0	0	0.00357669	0	0	0	0	0	0	0	0	0	0	0	0	0	0	0	-0.0168941	0	0	0	0	0	0	0	0	0	0	0	0	0	0	0	0	0	0	0
0	0	0	0	0	0	0.000287895	0	0	0	0	0	0	0	0	0	0	0	0	0	0	0	0	0	0	0	0	0	0	0	-0.0045283	0	0	0	0	0	0	0	0	0	0	0	0	0	0	0	0	0	0	0
0	0	0	0	0	0	0	0	0	0	0	0	0	-0.0118078	0.00173495	-0.00189471	0.00549698	0	0	0	0	0.00998917	0	0	0	0	0	0	0	0	0	0	0	0	0	0	0	-0.00288088	0	-0.00385299	0	0	0	0	0	0	0	0	0	0
0	0	0	0	0	0	0	0	0	0	0	0	0	-0.0107336	0.00236955	-0.00584577	0.00181567	0	0	0	0	0.00584904	0	0	0	0	0	0	0	0	0	0	0	0	0	0	0	0.00347383	0	-0.0119918	0	0	0.00281627	0.0202494	0	0	0	0	0	0
0	0	0	0	0	0	-0.0124493	0	0	-0.00705377	0	0	0	0.00717561	0	-0.0115924	0.00253829	0.00728377	0	0	0	0.0134592	0	0	0	0	0	0	0	0	0	0	0	0	0.00238675	0.003822	0	0.00991679	0	-0.00177986	0	0	-3.83914e-05	-0.00847975	0	0	0	0	0	0
0	0	0	0	0	0	0	0	0	0	0	0	0	-0.0115362	-0.000254613	0.00204412	0.00870306	0	0	0.00620574	0.00431418	-0.00972561	0	0	0	0	0	0	0	0	0	0	0	0	0	0	0	-0.0133173	0	-0.0102511	0	-0.00544509	0.00961349	0.00919747	0	0	2.19029e-05	0	0	0
0	0	0	0	0	0	-0.00127645	0	0	-0.00690036	0	0	-0.00178551	0	0	0	0	0	0	0	0	-0.0103014	0	0.000480975	0	0	0	0	0	0	0	0	0	0	0	0	0	0	0	0	0	0	0	0	0	0	0	0	-0.00637508	0
0	0	0	0	0	0	0	0	0	0	0	0	0	0	0	0	0	0	0	0	0	0	0	0	0	0	0	0	0	0	0	0	0	0	0	0	0	0	0	-0.00961251	0	0.00892773	-0.00636069	0.0168497	0	0	0	0	0	0
0	0	0	0	0	0	0.00319052	0	0	0.00519995	0	0	0	-0.0109441	0	0	0	-0.00816266	-0.00870401	0.00758906	-0.00171526	-0.0168825	0	0	0	0	0	0	0	0	0	0	0	0	0	0	0	-0.0133881	0	-0.000680952	-0.0078264	0.00871801	-0.00620232	0.0091288	0	0	-0.00123434	0.00545055	0	0
0	0	0.00285479	0	0	0	0	0	0	0	0	0	0	-0.0124605	-0.00369729	0	0	-0.00510157	0	0	0.000471855	-0.00203182	0	0	0	0	0	0	0	0	0	0	0	0	0	0	0	-0.000743595	0	-0.00610424	0	0.00203503	-0.00243665	0.0261009	0	0	-0.0047883	0.00336396	0	0
0	0	0.00310582	0	0	0	0	0	0	0	0	0	0	-0.0145818	0.00890589	0	-0.000226165	0.009421	0	0.00392555	-0.0162132	-0.0051445	0	0	0	0	0	0.000948873	0	0	0	0	0	0	0	0	0	-0.00794107	-0.00314026	-0.00957249	0	0.0152167	0.00313114	0.0191724	0	0	0.0148506	0	0	0
0	0	0	0	0	0	0	0	0	0	0	0	0	0	0	0	0	0	0	0	0	0	0	0	0	0	0	0	0	0	0	0	0	0	0	0	0	0	0	-0.000779946	0	0.0122033	-0.00329801	0.00962619	0	0	0	0	0	0
0	0	0	0	0	0	0	0	0	0	0	0	0	0	0	0	0	0	0	0	0	0	0	-0.00219639	0	0	0	0	0	0	0	0	0	0	0	0	0	0	0	0	0	0	0	0	0	0	0	0	0	0
0	0	0	0	0	0	-0.00758739	0	0	0.00247497	0	0	0	-0.00238695	0	0	0	0.00640342	0	0	0	0.0207648	0	0	0	0	0	0	0	0	0	0	0	0	0	0	0	0	0	-0.0130974	-0.000948533	0.0101276	0.00516682	-0.00963371	0	0	0.0047153	0.00197396	0	0
0	0	0.000675594	0	-0.00316848	0	0	0	0	0	0	0	0	0	0	0	0	0	0	0	0	0	0	0	0	0	0	-0.00528476	0	0	0	0	0	0	0	0	0	0	0	0	0	0	0	0	0	0	0	0	0	-0.00181806
0	0	0	0	0	0	0	0	0	0	0	0	0	0	0	0	0	-0.00318518	0	0	0	0	0	0	0	0	0	0	0	0	0	0	0	0	0	0	0	0	0	0	0	0	0	0.00196289	0	0	0	0.00373657	0	0
0	0	0	0	0	0	0	0	0	0	0	0	0	0	0	0	0	0	0	0	0	0	0	0	0	0	0	0	0	0	0	0	0	0	0	0	0	0	0	0	0	0	0	0.0212209	0	0	0	0	0	0
0	0	0.005095	0	0.00413156	0	0	0	0	0	0	0	0	0	0	0	0	0	0	0	0	0	0	0	0	0	0	-0.0101805	0	0	0	0	0	0	0	0	0	0	0	0	0	0	0.00439176	-0.000236459	0	0	0	0	0	0
0	0	0	0	0	0	-0.00278935	0	0	-0.00551435	0	0	0	0	0	0	0	0.0167102	0	0	0	-0.0145504	0	-0.00255232	0	0	0	0	0	0	0	0	0	0	0	0	0	0	0	0	0	0	-0.00938523	-0.00160966	0	0	0.00250939	0.00188278	0	0
0	0	0	0	0	0	0	0	0	0.0058563	0	0	0	0	0	0	0	0	0	0	0	-0.00281758	0	0.0018228	0	0	0	0	0	0	0	0	0	0	0	0	0	0	0	0	0	0	0	0	0	0	0	0	0	0
0	0	0	0	0	0	0	0	0	0.00485423	0	0	0	0	0	0	0	-0.00481192	0	0	0	-0.00256955	0	-0.000347462	0	0	0	0	0	0	0	0	0	0	0	0	0	0	0	0	0	0.00247454	-2.84931e-05	-0.0100282	0	0	-0.00518926	0.00410248	0	0
0	0	-0.00299537	0	0	0	0	0	0	0	0	0	0	0	0	0	0	0	0	0	0	0	0	0	0	0	0	0	0	0	0	0	0	0	0	0	0	0	0	0	0	0	0	0	0	0	0	0	0	0
0.0105945	0.00733035	-0.00387941	-0.000312648	0	0	0	0	0	0	0	0	0	0	0	0	0	0	0	0	0	0	0	0	0	0	-0.00183975	-0.0092322	0	0	0	0	0	0	0	0	0	0	0	0	0	0	0	0	0	0	0	0	0	-0.0145027
0.00676412	-0.00966842	0.0040837	-0.0043576	0	0	0	0.0105294	-0.00903509	0	0.00755128	0	0	0	0	0	0	0	0	0	0	0	0	0	0	0	0.00156413	-0.00762923	0	0	0.000607379	0	0	0	0	0	0	0	0	0	0	0	0	0	0	0	0	0	0	-0.00876707
0	-0.00620758	0.00572496	-0.00616897	0	0	0	0	0	0	0	0	0	0	0	0	0	0	0	0	0	0	0	0	0	0	0	0	0	0	0	0	0	0	0	0	0	0	0	0	0	0	0	0	0	0	0	0	0	-0.00884193
0.00745145	0	0.00477386	0	0.00198681	0	-0.00521797	0	0	0.00254674	0	0	0	0	0	0	0	0	0	0	0	0	0	0	0.00237714	-0.0120935	0	0.00557336	0	0	0	0	0	0	0	0	0	0	0	0	0	0	0	0	0	0	0	0	0	0
0	0	0.00179458	0	0	0	0	0	0	0	0	0	0	0	0	0	0	0	0	0	0	0	0	0	0	0	0	0	0	0	0.00855449	0	0	0	0	0	0	0	0	0	0	0	0	0	0	0	0	0	0	0
0	0	0.0143667	0	0	0	0	0.00974357	-0.021743	-0.00600655	-0.00184449	0	0	0	0	0	0	0	0	0	0	0	0	0	-0.000654671	-0.0131711	-0.0139669	-0.0038987	0	0	-0.00628088	-0.00217604	0	0	0	0	0	0	0	0	0	0	0	0	0	0	0	0	0	0
0	0	-0.00517973	0	0	0	0	0.00636438	0	0	-0.00883692	0	0	0	0	0	0	0	0	0	0	0	0	0	0	0	0	0	0	0	0.00278654	0	0	0	0	0	0	0	0	0	0	0	0	0	0	0	0	0	0	0
0	0	0.00310836	0	0.00562039	0	0	0	0	0	0	0	0	0	0	0	0	0	0	0	0	0	0	0	0	0	0	0.00505105	0	0	0	0	0	0	0	0	0	0	0	0	0	0	0	0	0	0	0	0	0	0
-0.00324602	0	-0.00991928	0	-0.00224324	0.00176724	0.0123695	0	0	0.0176539	-0.00500683	0.00489305	0.00492629	0	0	0	0	0.00567186	0	0	0	0	0	-0.00267036	0.000127945	-0.00798106	-0.00284618	-0.0030102	0.000871549	0.011864	0.00923066	0	0	0	0	0	0	0	0	0	0	0	-0.00124073	0.00056697	0	0	0	0	0	0
0	0	0.00263975	0	0	0	0	0	0	0.00709077	0	0	0	0	0	0	0	0	0	0	0	0	0	0	-0.00303636	-0.00571268	0	-0.00261902	0	0	0.00832774	0	0	0	0	0	0	0	0	0	0	0	0	0	0	0	0	0	0	0
0	0	-0.00478623	0	0.0164234	0	0	0	0	0.00728083	0	0	0	0	0	0	0	0	0	0	0	0	0	0	0	6.12541e-05	0	-0.012872	0	0	0	0	0	0	0	0	0	0	0	0	0	0	0	0	0	0	0	0	0	0
0.0064529	0	-0.00843576	0.00228265	-0.00908973	-0.0149749	0.00670038	0.00248943	0.00714857	0.00089242	0.00172061	0.000642032	0.0016947	0	0	0	0	0.00633464	0	0	0	0	0	-0.000141495	0.00223929	-0.00284362	0.0106357	0.00489862	0.00255595	0	-0.000296471	-0.00462054	0	0	0	0	0	0	0	0	0	0	0.000714384	0.00164102	0	0	0	0	0	0
-0.00789017	0	0.0138856	0	-0.00243473	-0.00479396	0	0	0	-0.00233505	0	0	0	0	0	0	0	0	0	0	0	0	0	0	0	-0.0069561	-0.00358126	-0.00733049	0.00154694	0	0	0	0	0	0	0	0	0	0	0	0	0	0	0	0	0	0	0	0	0
0.00838153	0	-0.001663	0	0.00569783	0	0	0	0	0.00599266	0	0	0	0	0	0	0	0	0	0	0	0	0	0	0	-0.0127805	-0.00996645	0.00485253	0	0	0	0	0	0	0	0	0	0	0	0	0	0	0	0	0	0	0	0	0	0
-0.00639211	0	0.000372831	-0.0390716	-0.00980515	-0.000603886	0.00880979	0.00873729	-0.000116878	-0.00499212	0.0121287	0.00329433	-0.00684875	0	0	0	0	0.0131039	0	0	0	0.00165377	0	0.00391229	0.00405241	0.00465873	0.0305999	0.000303193	0.00055526	-0.00468973	-0.0154439	-0.00496806	0	0	0	0	0	0	0	0	0	0	-0.00865446	0.00788948	0	0	0	0	0	0
0.00907167	0	0	0	-0.00026091	0	0	0	0	0.0238939	0	0	0	0	0	0	0	0	0	0	0	0	0	0	0	0	0	0	0	0	0	0	0	0	0	0	0	0	0	0	0	0	0	0	0	0	0	0	0	0
0	0	0	0	0	0	0	0	0	0	0	0	0	-0.0085011	0	0	0	0	0	0	0	0	0	0	0	0	0	0	0	0	0	0	0	0	0	0	0	-0.0159984	0	-0.00400047	0	0	0	0	0	0	0	0	0	0
0	0	0	0	0	0	0	0	0	0	0	0	0	-0.024144	0	0	0	0	0	0	0	0	0	0	0	0	0	0	0	0	0	0	0	0	0	0	0	-0.0207478	0	-0.00730105	0	0	0	0	0	0	0	0	0	0
0	0	0	0	0	0	0	0	0	0	0	0	0	0.00793185	0	0	0	0	0	0	0	0	0	0	0	0	0	0	0	0	0	0	0	0	0	0	0	0	0	-0.0163262	0	0	0	0	0	0	0	0	0	0
0	0	0	0	0	0	0	0	0	0	0	0	0	0	0.0107046	0	0	0	0	0	0	0	0	0	0	0	0	0	0	0	0	0	0	0	0	-0.0110637	0	0	0	0	0	0	0	0	0	0	0	0	0	0
0	0	0	0	0	0	0	0	0	0	0	0	0	0	0	0	0	0	0	0	0	0	0	0	0	0	0	0	0	0	0	0	0	0	0	0	0	0	0	0	0	0	0	0	0	0	0	0	0	0
0	0	0	0	0	0	0	0	0	0	0	0	0	-0.00125841	0	0	0	0	0	0	0	0	0	0	0	0	0	0	0	0	0	0	0	0	-0.0108829	0.00105051	-0.01281	-0.00110593	0	-0.00648155	0	0	0	0	0	0	0.00292926	0	0	0
0	0	0	0	0	0	0	0	0	0	0	0	0	0	0.000844427	0	0	0	0	0	0	0	0	0	0	0	0	0	0	0	0	0	0	0	0	0	0	0	0.0126809	0	0	0	0	0	0	0	0	0	0	0
0	0	0	0	0	0	0	0	0	0	0	0	0	0	-0.00477554	0	0	0	0	0	0	0	0	0	0	0	0	0	0	0	0	0	0	0	0	0	0	0	0	0	0	0	0	0	0	0	0.0085592	0	0	0
0	0	0	0	0	0	0	0	0	0	0	0	0	0	0.00611806	0	0	0	0	0	0	0	0	0	0	0	0	0	0	0	0	0	0	0	0	0	0	0	0	0	0	0	0	0	0	0	0	0	0	0
0	0	0	0	0	0	-0.00166192	0	0	0	0	0	0	-0.0148786	-0.015339	0.00831477	0.00498915	0.00630789	0	0	0	0.00948875	0	-0.00294404	0	0	0	0	0	0	0	0	0	0	0	0	-0.00139339	0.00636849	0.00498649	0.0100581	0	-0.00664951	-0.00756885	0.00497029	0	0	0	0	0	0
0	0	0	0	0	0	0	0	0	0	0	0	0	0	-0.0130628	0	0	0	0	0	0	0	0	0	0	0	0	0	0	0	0	0	0	0	0	0	0	0	-0.0186971	0	0	0	0	0	0	0	0.00266165	0	0	0
0	0	0	0	0	0	0	0	0	0	0	0	0	0	-0.00158072	0	0	0	0	0	0	0.00928152	0	0	0	0	0	0	0	0	0	0	0	0	0	0	0	-0.0157501	-0.00754565	0	0	0	0	0	0	0	0	0	0	0
0	0	0	0	0	0	-0.00608649	0	0	-0.00639636	0	0	0	-0.00954826	0.00822714	-0.000138438	0.014998	0.0137104	-0.00117826	0.00733826	-0.005555	-0.0125878	0.00509839	0.000371989	0	0	0	0	0	-0.00237226	0	0	0	0	0	0.00965764	0	-0.013236	-0.00455453	0.00414636	-0.00514042	-0.000792702	0.000698697	-0.0046468	0	0	-0.00699438	0.00972502	0	0
0	0	0	0	0	0	-5.34131e-06	0	0	0	0	0	0	-0.000242122	-0.00159329	0.00354644	-0.0115166	0	0	0	0	0.00939013	0	-0.00261767	0	0	0	0	0	0	0	0	0	0	0	-0.00370959	0	-0.00343147	-0.00731828	0.0135152	0	0	0	0	0	0	0	0	0	0
0	0	0	0	0	0	0.00241166	0	0	0.00425634	0	0	0	-0.0135405	-0.00295858	-0.00372915	-0.00762841	0	0	0	-0.00337378	-0.00874929	0	-0.000879695	0	0	0	0	0	0	0	0	0	0	-0.002205	0.00887549	0	-0.00757693	0.0020097	-0.00391887	0	0.000360729	0	0	0	0	0	0	0	0
0.0105132	-0.00441633	-0.0101161	-0.00113528	0	0	0	0	0	0	0	0	0	0	0	0	0	0	0	0	0	0	0	0	-0.00128311	-0.00230783	0.00249718	-0.0111726	0	0	0	0	0	0	0	0	0	0	0	0	0	0	0	0	0	0	0	0	0	-0.00767072
0.0135824	-0.0156735	0.00634955	0.0019049	0	0	0	0	0	0	-0.0235609	0	0	0	0	0	0	0	0	0	0	0	0	0	0	0	0.0173777	-0.00773363	0	0	-0.020009	0	0	0	0	0	0	0	0	0	0	0	0	0	0	0	0	0	0	0.0188491
-0.0235542	-0.0165148	0.0254682	0.000937551	0	0	0	0.00248325	-0.00392754	0.0123396	-0.0149328	0	0	0	0	0	0	0	0	0	0	0	0	0	-0.0123618	0.00920027	0.0243673	0.0013388	0	0	-0.00308113	-0.0177457	0	0	0	0	0	0	0	0	0	0	0	0	0	0	0	0	0	0.00709866
0.00682627	0	0.0472723	0	0	0	0	0	0	0	-0.0341814	0	0	0	0	0	0	0	0	0	0	0	0	0	0.0069296	0.0105905	0.00806171	-0.0101392	0	0	-0.00405775	0	0	0	0	0	0	0	0	0	0	0	0	0	0	0	0	0	0	0
0.019049	0	-0.024546	-0.0237004	0	0	0	-0.0295576	0.0144919	0.0284319	-0.022556	0.0113022	0	0	0	0	0	0	0	0	0	0	0	0	-0.00346245	-0.0242677	-0.00526311	-0.0070716	0.0047723	0.0231032	0.0249474	-0.00441467	0.0122018	0	0	0	0	0	0	0	0	0	0	0	0	0	0	0	0	0
-0.0223826	0	-0.0238328	0	0	0	0	0.00864735	-0.00831101	0	-0.00026994	0	0	0	0	0	0	0	0	0	0	0	0	0	0.00476312	-3.46946e-05	0.00514307	-0.0198479	0	0	-0.0036479	0	0	0	0	0	0	0	0	0	0	0	0	0	0	0	0	0	0	0
0	0	0	0	0	0	0	0	0	0	0	0	0	-0.0275658	0	0	0	0	0	0	0	0	0	0	0	0	0	0	0	0	0	0	0	0	-0.00255698	0.0113387	0	0	0	0	0	0	0	0	0	0	0	0	0	0
0	0	0	0	0	0	0	0	0	0	0	0	0	0.026231	0	0	0	0	0	0	0	0	0	0	0	0	0	0	0	0	0	0	0	0	-0.0203349	-0.0073424	-0.0124311	0.0168967	0	-0.00119341	0	0	0	0	0	0	0.0175045	0	0	0
0	0	0	0	0	0	0	0	0	0	0	0	0	-0.019156	0	0	0	0	0	0	0	0	0	0	0	0	0	0	0	0	0	0	0	0	-0.0184703	0.0493091	-0.0139354	0	0	0	0	0	0	0	0	0	0	0	0	0
0	0	0	0	0	0	0	0	0	0	0	0	0	-0.0169034	0	0	0	0	0	0	0	0	0	0	0	0	0	0	0	0	0	0	0	0	-0.00942211	-0.0154877	0.0037496	0.0126928	0	-0.0203568	0	0	0	0	0	0	-0.0311278	0	0	0
0	0	0	0	0	0	0	0	0	0	0	0	0	0	0	0	0	0	0	0	0	0	0	0	0	0	0	0	0	0	0	0	0	0	0.00207488	0.0127576	0.0137682	0.00568138	-0.001533	0	0	0	0	0	0	0	0.0062038	0	0	0
0	0	0	0	0	0	0	0	0	0	0	0	0	0.00521906	0	0	0	0	0.0108515	-0.0265918	0.0261602	0	0	0	0	0	0	0	0	0	0	0	0	0	0.00248257	0.00418477	0.000979428	-0.00472972	-0.0173062	0.000254182	-0.00272482	0.0121612	-0.0213294	-0.013535	0	-0.0152539	0.00117017	0.00250246	0	0
0	0	0	0	0	0	0	0	0	0	0	0	0	0	0	0	0	0	0	0	0	0	0	0	0	0	0	0	0	0	0	0	0	0	-0.00307495	-0.00803202	-0.00700236	-0.0091819	0	0	0	0	0	0	0	0	0	0	0	0
0	0	0	0	0	0	0	0	0	0	0	0	0	-0.030411	0	0	0	0	0	0	0	0	0	0	0	0	0	0	0	0	0	0	0	0	-0.0115427	-0.0149235	-0.000833938	0.0104158	-0.00651722	0	0	0	0	0	0	0	0.00122661	0.00200232	0	0
0	0	0	0	0	0	0	0	0	0	0	0	0	0	0	0	0	0	0	0	0	0	0	0	0	0	0	0	0	0	0	0	0	0	-0.0117717	0.028625	-0.0357149	0.0127043	0.020937	0	0	0	0	0	0	0	0.0257551	-0.00682581	0	0
0	0	0	0	0	0	0	0	0	0	0	0	0	0	0.0225879	0	0	0	0	0	0	0	0	0	0	0	0	0	0	0	0	0	0	0	-0.00272198	0.0107547	0.00461735	-0.00742885	-0.00218448	0	0	0	0	0	0	0	0.0107885	-0.00481013	0	0
0.0298486	0	0	0	0	0	0	0	-0.000474462	0	0.00425019	0	0	0	0	0	0	0	0	0	0	0	0	0	0.00242108	0.0018252	0	0	0	0.0100142	0.00193519	0	0	0	0	0	0	0	0	0	0	0	0	0	0	0	0	0	0	0
0	0	0	0	0	0	0	0	0	0	0	0	0	0	0	0	0	0	0	0	0	0	0	0	0.000874586	0	0	0	0	0	0.00373966	0	0	0	0	0	0	0	0	0	0	0	0	0	0	0	0	0	0	0
0	0	0	0	0	0	0	0	0	0	0	0	0	0	0	0	0	0	0	0	0	0	0	0	-0.0057444	0	0	0	0	0	0	0	0	0	0	0	0	0	0	0	0	0	0	0	0	0	0	0	0	0
0	0	0	0	0	0	0	0	0	0	0	0	0	0	0	0	0	0	0	0	0	0	0	0	0.00170227	0.00279591	0	0	0	0	-0.0146399	0.00109198	0	0	0	0	0	0	0	0	0	0	0	0	0	0	0	0	0	0
0	0	0	0	0	0	0	0	0	0	0	0	0	0	0	0	0	0	0	0	0	0	0	0	-0.00137315	0.00176781	0	0	0	0	-0.00589575	0	0	0	0	0	0	0	0	0	0	0	0	0	0	0	0	0	0	0
0.0311964	0	0	0	0	0	0	0	0	0	0	0	0	0	0	0	0	0	0	0	0	0	0	0	0.000340094	0.00853844	0	0	0	0	0	0	0	0	0	0	0	0	0	0	0	0	0	0	0	0	0	0	0	0
0	0	0	0	0	0	0	0	0	0	0	0	0	0	0	0	0	0	0	0	0	0	0	0	0.000201968	-0.003955	0	0	0	0	-0.00618075	-0.00864152	0	0	0	0	0	0	0	0	0	0	0	0	0	0	0	0	0	0
0.060256	-0.0129056	0	0	0	0	0	0	0.0126837	0	-0.0176318	0	0	0	0	0	0	0	0	0	0	0	0	0	-0.0100355	-0.00347638	-0.0123844	0	0	-0.00764813	0.0199449	0.00529915	-0.0259612	0	0	0	0	0	0	0	0	0	0	0	0	0	0	0	0	0.0072869
0	0	0	0	0	0	0	0	0	0	0	0	0	0	0	0	0	0	0	0	0	0	0	0	0.000659213	0.0130866	0	0	0	0	0	0	0	0	0	0	0	0	0	0	0	0	0	0	0	0	0	0	0	0
0.0175693	0.0230085	0	0.00106859	0	0	-0.0341867	0	0.00381345	0	-0.017287	0	0	0	0	0	0	0	0	0	0	0	0	0	0.00886893	0.0185146	0	0	0	-0.00219989	-0.0149803	-0.0060138	-0.00155636	0	0	0	0	0	0	0	0	0	0	0	0	0	0	0	0	-0.00198953
0	0	0	0	0	0	0	0	0	0	0	0	0	-0.00720713	0	0	0	0	0	0	0	0	0	0	-0.0093315	0.0122	0	0	0	0	0	0	0	0	0	0	0	0	0	0	0	0	0	0	0	0	0	0	0	0
0.00804942	0	0	0	0	0	0	0	0	0	0	0	0	0	0	0	0	0	0	0	0	0	0	0	0.00291266	0.00850426	0	0	0	0	0	0	0	0	0	0	0	0	0	0	0	0	0	0	0	0	0	0	0	0
0	0	0	0	0	0	0	0	0	0	0	0	0	0	0	0	0	0	0	0	0	0	0	0	0	0	0	0	0	0	0	0	0	0	-0.00500167	0	0	0	0	0	0	0	0	-0.0207022	0	0	0	0	0	0
0	0	0	0	0	0	0	0	0	0	0	0	0	0	0	0	0	0	0	0	0	0	0	0	0	0	0	0	0	0	0	0	0	0	-0.00244896	0	0	0	0	0	0	0	0	0	0	0	0	0	0	0
0	0	0	0	0	0	0	0	0	0	0	0	0	0	0	0	0	0	0	0	0	0	0	0	0	0	0	0	0	0	0	0	0	0	0.00117718	0	0	0	0	0	0	0	0	0	0	0	0	0	0	0
0	0	0	0	0	0	0	0	0	0	0	0	0	0	0	0	0	0	0	0	0	0	0	0	0	0	0	0	0	0	0	0	0	0	0.00406503	0	0	0	0	0	0	0	0	0	0	0	0	0	0	0
0	0	0	0	0	0	0	0	0	0	0	0	0	0	0	0	0	0	0	0	0	0	0	0	0	0	0	0	0	0	0	0	0	0	-0.0169213	0	0	0	0	0	0	0	0	0	0	0	0	0	0	0
0	0	0	0	0	0	0	0	0	0	0	0	0	0	0	0	0	0	0	0	0	0	0	0	0	0	0	0	0	0	0	0	0	0	0.00083347	0.015016	0	0	0	0	0	0	0	0	0	0	0	0	0	0
0	0	0	0	0	0	0	0	0	0	0	0	0	0	0	0	0	0	0	0	0	0	0	0	0	0	0	0	0	0	0	0	0	0	0.00364616	0.00972454	0	0	0	0	0	0	0	0	0	-0.0134909	-0.0098013	-0.0071152	0	-0.0211837
0	0	0	0	0	0	0	0	0	0	0	0	0	0	0	0	0	0	0	0	0	0	0	0	0	0	0	0	0	0	0	0	0	0	0.00692559	0	0	0	0	0	0	0	0	0	0	0	0	0	0	0
0	0	0	0	0	0	0	0	0	0	0	0	0	0	0	0	0	0	0	0	0	0	0	0	0	0	0	0	0	0	0	0	0	0	0.00814929	0	0	0	0	0	0	0	0	0	0	0	0	0	0	0
0	0	0	0	0	0	0	0	0	0	0	0	0	0.0129379	0	0	0	-0.0280025	0	0	0	0	0	0	0	0	0	0	0	0	0	0	0	0	0.00516317	0.0245784	0	0	0	0	0.0282486	-0.0129961	-0.0165038	-0.0178533	0	0	0	0.003376	0	0
0	0	0	0	0	0	0	0	0	0	0	0	0	0	0	0	0	0	0	0	0	0	0	0	0	0	0	0	0	0	0	0	0	0	0.00201115	0.00557334	0	0	0	0	0	0	0	0	0	0	0	0	0	-0.0125204
0	0	0	0	0	0	0	0	0	0	0	0	0	0	0	0	0	0	0	0	0	0	0	0	0	0	0	0	0	0	0	0	0	0	0.00702782	0.0154632	0	0	0	0	0	0	0	0	0	0	0	0	0	0
0	0	0	0	0	0	0	0	0	0	0	0	0	0	0	0	0	0	0	0	0	0	0	0	0	0	0	0	0	0	0	0	0	0	0	0	0	0	0	0	0	0	0	0	0	0	0	0	0	-0.00998884
0	0	0	0	0	0	0	0	0	0	0	0	0	0	0	0	0	0	0	0	0	0	0	0	0	0	0	0	0	0	0	0	0	0	0	0	0	0	0	0	0	0	0	0	0	0	0	0	0	0
0	0	0	0	0	0	0	0	0	0	0	0	0	0	0	0	0	0	0	0	0	0	0	0	0.00330247	0	0	0	0	0	-0.00390271	0	0	0	0	0	0	0	0	0	0	0	0	0	0	0	0	0	0	0
0	0	0	0	0	0	0	0	0	0	0	0	0.00113983	0	0	0	0	0	0	0	0	0	0	0	0	0	0	0	0	0	0	0	0	0.00884899	0	0	0	0	0	0	0	0	0	0	0	0	0	0	0	-0.00196791
0	0	0	0	0	0	0	0	0	0	0	0	0	0	0	0	0	0	0	0	0	0	0	0	0	0	0	0	0	0	0	0	0	0	0	0	0	0	0	0	0	0	0	0	0	0	0	0	0	0.01098
0	0	0	0	0	0	0	0	0	0	0	0	0	0	0	0	0	0	0	0	0	0	0	0	0.00236517	0	0	0	0	0	-0.0103051	-0.00773542	0	0	0	0	0	0	0	0	0	0	0	0	0	0	0	0	0	0
0	0	0	0	0	0	0	0	0	0	0	0	0	0	0	0	0	0	0	0	0	0	0	0	0	0	0	0	0	0	0.0232352	0	0	0	0	0	0	0	0	0	0	0	0	0	0	0	0	0	0	0
0	0	0	0	0	0	0	0	0	0	0	0	0	0	0	0	0	0	0	0	0	0	0	0	0	0	0	0	0	0	0	0	0	0	0	0	0	0	0	0	0	0	0	0	0	0	0	0	0	-0.00741513
0	0	0	0	0	0	0	0	0	0	0	0	0	0	0	0	0	0	0	0	0	0	0	0	-0.00747588	0	0	0	0	0	0	0	0	0	0	0	0	0	0	0	0	0	0	0	0	0	0	0	0	0
0	0	0	0	0	0	0	0	0	0	0	0	0	0	0	0	0	0	0	0	0	0	0	0	0	0	0	0	0	0	0	0	0	0	0	0	0	0	0	0	0	0	0	0	0	0	0	0	0	0.00412219
0.00093203	0	0	0	0	0	0	0	0	0	0	0	0	0.0127756	0	0	0	0	0	0	0	0	0	0	-0.00144058	0.0109236	0	0	0	0	0	0	0	0	0	0	0	0	0	0	0	0	0	0	0	0	0	0	0	0.00687496
0	0.00693978	0	0	0	0	0	0	0	0	0	0	0	0.0110941	0	0	0	0	0	0	0	0	0	0	0.0109025	0.00296295	0	0	0	0	0	0	0	0	0	0	0	0	0	0	0	0	0	0	0	0	0	0	0	-0.0121622
0	0	0	0	0	0	0	0	0	0	0	0	0	0	0	0	0	0	0	0	0	0	0	0	0	0	0	0	0	0	0	0	0	0	0	0	0	0	0	0	0	0	0	0	0	0	0	0	0	0
0	0	0	0	0	0	0	0	0	0	0	0	0	0	0	0	0	0	0	0	0	0	0	0	0	0	0	0	0	0	0	0	0	0	0	0	0	0	0	0	0	0	0	0	0	0	0	0	0	0
0	0	0	0	0	0	0	0	0	0	0	0	0	0	0	0	0	0	0	0	0	0	0	0	0	0	0	0	0	0	0	0	0	0	0.0098383	0	0	0	0	0	0	0	0	0	0	0	0	0	0	0
0	0	0	0	0	0	0	0	0	0	0	0	0	0	0	0	0	0	0	0	0	0	0	0	0	0	0	0	0	0	0	0	0	0	0	0	0	0	0	0	0	0	0	0	0	0	0	0	0	0
0	0	0	0	0	0	0	0	0	0	0	0	0	0	0	0	0	0	0	0	0	0	0	0.00496751	0	0	0	0	0	0	0	0	0	0	0	0	0	0	0	0	0	0	0	0	0	0	0	0	0	0
0	0	0	0	0	0	0	0	0	0	0	0	0	0	0	0	0	0	0	0	0	0	0	0	0	0	0	0	0	0	0	0	0	0	0.00650158	0	0	0	0	0	0	0	0	0	0	0	0	0	0	0
0	0	0	0	0	0	0	0	0	0	0	0	0	0	0	0	0	0	0	0	0	0	0	0	0	0	0	0	0	0	0	0	0	0	0	0	0	0	0	0	0	0	0	0	0	0	0	0	0	0
0	0	0	0	0	0	0	0	0	0	0	0	0	0	0	0	0	0	0	0	0	0	0	0	0	0	0	0	0	0	0	0	0	0	0	0	0	0	0	0	0	0	0	0	0	0	0	0	0	0
0	0	0	0	0	0	0	0	0	0	0	0	0	0	0	0	0	0	0	0	0	0	0	0	0	0	0	0	0	0	0	0	0	0	0.00833099	0	0	0	0	0	0	0	0	0	0	0	0	0	0	0
0	0	0	0	0	0	0	0	0	0	0	0	0	-0.00799243	0	0	0	0	0	0	0	0	0	0	0	0	0	0	0	0	0	0	0	0	0.00574902	0	0	0	0	0	0	0	0	0	0	0	0	0	0	-0.0171705
0	0	0	0	0	0	0	0	0	0	0	0	0	-0.00100069	0	0	0	0	0	0	0	0	0	0	0	0	0	0	0	0	0	0	0	0	-0.000950801	0.0100014	0	0	0	0	0	0	0	-0.0083087	0	0	0	0	0	0.00861883
[truncated: 350 more columns]

## Sheet: Panel F - Movie pred vs obs.
	bin center	counts	counts	counts	counts	counts	counts	counts	counts	counts	counts	counts	counts	counts	counts	counts	counts	counts	counts	counts	counts	counts	counts	counts	counts	counts	counts	counts	counts	counts	counts	counts	counts	counts	counts	counts	counts	counts	counts	counts	counts	counts	counts	counts	counts	counts	counts	counts	counts
bin center		-14.7711	-14.4485	-14.1258	-13.8032	-13.4805	-13.1578	-12.8352	-12.5125	-12.1899	-11.8672	-11.5445	-11.2219	-10.8992	-10.5766	-10.2539	-9.93125	-9.60859	-9.28593	-8.96327	-8.64061	-8.31796	-7.9953	-7.67264	-7.34998	-7.02732	-6.70466	-6.382	-6.05935	-5.73669	-5.41403	-5.09137	-4.76871	-4.44605	-4.1234	-3.80074	-3.47808	-3.15542	-2.83276	-2.5101	-2.18744	-1.86479	-1.54213	-1.21947	-0.89681	-0.574152	-0.251493	0.071166	0.393825
counts	-14.7711	0	0	0	0	0	0	0	0	0	0	0	0	0	0	0	0	0	0	0	0	0	0	0	0	0	0	0	0	0	0	0	0	0	0	0	0	0	0	0	0	0	0	0	0	0	0	0	0
counts	-14.4485	0	0	0	0	0	0	0	0	0	0	0	0	0	0	0	0	0	0	0	0	0	0	0	0	0	0	0	0	0	0	0	0	0	0	0	0	0	0	0	0	0	0	0	0	0	0	0	0
counts	-14.1258	0	0	0	0	0	0	0	0	0	0	0	0	0	0	0	0	0	0	0	0	0	0	0	0	0	0	0	0	0	0	0	0	0	0	0	0	0	0	0	0	0	0	0	0	0	0	0	0
counts	-13.8032	0	0	0	0	0	0	0	0	0	0	0	0	0	0	0	0	0	0	0	0	0	0	0	0	0	0	0	0	0	0	0	0	0	0	0	0	0	0	0	0	0	0	0	0	0	0	0	0
counts	-13.4805	0	0	0	0	0	0	0	0	0	0	0	0	0	0	0	0	0	0	0	0	0	0	0	0	0	0	0	0	0	0	0	0	0	0	0	0	0	0	0	0	0	0	0	0	0	0	0	0
counts	-13.1578	0	0	0	0	0	0	0	0	0	0	0	0	0	0	0	0	0	0	0	0	0	0	0	0	0	0	0	0	0	0	0	0	0	0	0	0	0	0	0	0	0	0	0	0	0	0	0	0
counts	-12.8352	0	0	0	0	0	0	0	0	0	0	0	0	0	0	0	0	0	0	0	0	0	0	0	0	0	0	0	0	0	0	0	0	0	0	0	0	0	0	0	0	0	0	0	0	0	0	0	0
counts	-12.5125	0	0	0	0	0	0	0	0	0	0	0	0	0	0	0	0	0	0	0	0	0	0	0	0	0	0	0	0	0	0	0	0	0	0	0	0	0	0	0	0	0	0	0	0	0	0	0	0
counts	-12.1899	0	0	0	0	0	0	0	0	0	0	0	0	0	0	0	0	0	0	0	0	0	0	0	0	0	0	0	0	0	0	0	0	0	0	0	0	0	0	0	0	0	0	0	0	0	0	0	0
counts	-11.8672	0	0	0	0	0	0	0	0	0	0	0	0	0	0	0	0	0	0	0	0	0	0	0	0	0	0	0	0	0	0	0	0	0	0	0	0	0	0	0	0	0	0	0	0	0	0	0	0
counts	-11.5445	0	0	0	0	0	0	0	0	0	0	0	0	0	0	0	0	0	0	0	0	0	0	0	0	0	0	0	0	0	0	0	0	0	0	0	0	0	0	0	1	0	0	0	0	0	0	0	0
counts	-11.2219	0	0	0	0	0	0	0	0	0	0	0	0	0	0	0	0	0	0	0	0	0	0	0	0	0	0	0	0	0	0	0	0	0	0	0	0	0	0	0	0	0	0	0	0	0	0	0	0
counts	-10.8992	0	0	0	0	0	0	0	0	0	0	0	0	0	0	0	0	0	0	0	0	0	0	0	0	0	0	0	0	0	0	0	0	0	0	0	0	0	0	0	0	0	0	0	0	0	1	0	0
counts	-10.5766	0	0	0	0	0	0	0	0	0	0	0	0	0	0	0	0	0	0	0	0	0	0	0	0	0	0	0	0	0	0	0	0	0	0	0	0	0	0	0	0	0	1	0	0	0	0	1	0
counts	-10.2539	0	0	0	0	0	0	0	0	0	0	0	0	0	0	0	0	0	0	0	0	0	0	0	0	0	0	0	0	0	0	0	0	0	0	0	0	0	0	0	0	0	0	0	0	2	0	1	0
counts	-9.93125	0	0	0	0	0	0	0	0	0	0	0	0	0	0	0	0	0	0	0	0	0	0	0	0	0	0	0	0	0	0	0	0	0	1	0	0	0	0	1	0	1	0	0	0	0	1	0	0
counts	-9.60859	0	0	0	0	0	0	0	0	0	0	0	0	0	0	0	0	0	0	0	0	0	0	0	0	0	0	0	0	0	0	0	0	0	0	0	0	0	0	0	0	1	0	0	0	0	1	0	0
counts	-9.28593	0	0	0	0	0	0	0	0	0	0	0	0	0	0	0	0	0	0	0	0	0	0	0	0	0	0	0	0	0	0	0	0	0	0	1	0	0	0	0	1	0	0	0	0	0	0	0	0
counts	-8.96327	0	0	0	0	0	0	0	0	0	0	0	0	0	0	0	0	0	0	0	0	0	0	0	0	0	0	0	0	0	0	0	0	0	0	0	0	0	0	0	1	0	0	0	1	0	0	0	0
counts	-8.64061	0	0	0	0	0	0	0	0	0	0	0	0	0	0	0	0	0	0	0	0	0	0	0	0	0	0	0	0	0	0	0	0	0	1	0	0	1	0	0	0	1	1	0	1	0	0	0	0
counts	-8.31796	0	0	0	0	0	0	0	0	0	0	0	0	0	0	0	0	0	0	0	0	0	0	0	0	0	0	0	0	0	0	0	0	0	1	1	0	0	0	2	0	1	1	1	1	2	0	0	0
counts	-7.9953	0	0	0	0	0	0	0	0	0	0	0	0	0	0	0	0	0	0	0	0	0	0	0	0	0	0	0	0	0	0	0	0	0	0	1	0	0	0	2	1	0	2	1	2	1	2	0	0
counts	-7.67264	0	0	0	0	0	0	0	0	0	0	0	0	0	0	0	0	0	0	0	0	0	0	0	0	0	0	0	0	0	0	0	0	0	0	0	0	2	2	2	4	4	2	2	1	5	3	1	0
counts	-7.34998	0	0	0	0	0	0	0	0	0	0	0	0	0	0	0	0	0	0	0	0	0	0	0	0	0	0	0	0	0	0	0	0	0	2	3	1	2	1	1	2	9	3	5	4	1	2	1	1
counts	-7.02732	0	0	0	0	0	0	0	0	0	0	0	0	0	0	0	0	0	0	0	0	0	0	0	0	0	0	0	0	0	0	0	0	0	0	3	0	1	4	4	5	5	4	8	6	3	1	0	0
counts	-6.70466	0	0	0	0	0	0	0	0	0	0	0	0	0	0	0	0	0	0	0	0	0	0	0	0	0	0	0	0	0	0	0	0	0	3	3	0	4	2	7	2	10	10	10	6	13	3	4	0
counts	-6.382	0	0	0	0	0	0	0	0	0	0	0	0	0	0	0	0	0	0	0	0	0	0	0	0	0	0	0	0	0	0	1	2	2	5	2	4	4	3	4	13	3	9	11	8	12	6	2	1
counts	-6.05935	0	0	0	0	0	0	0	0	0	0	0	0	0	0	0	0	0	0	0	0	0	0	0	0	0	0	0	0	0	1	2	4	1	3	1	5	9	9	7	14	19	19	22	18	16	8	3	2
counts	-5.73669	0	0	0	0	0	0	0	0	0	0	0	0	0	0	0	0	0	0	0	0	0	0	0	0	0	0	0	0	0	0	1	1	4	14	5	7	16	20	13	24	29	44	29	41	27	21	11	6
counts	-5.41403	0	0	0	0	0	0	0	0	0	0	0	0	0	0	0	0	0	0	0	0	0	0	0	0	0	0	0	0	0	0	2	3	3	8	12	21	26	36	32	31	59	59	64	65	36	25	17	11
counts	-5.09137	0	0	0	0	0	0	0	0	0	0	0	0	0	0	0	0	0	0	0	0	0	0	0	0	0	0	0	0	0	0	0	1	6	10	18	48	54	61	65	85	86	93	99	79	83	50	22	10
counts	-4.76871	0	0	0	0	0	0	0	0	0	0	0	0	0	0	0	0	0	0	0	0	0	0	0	0	0	0	0	0	1	0	0	0	3	27	37	57	104	157	181	157	185	177	195	169	137	90	52	20
counts	-4.44605	0	0	0	0	0	0	0	0	0	0	0	0	0	0	0	0	0	0	0	0	0	0	0	0	0	0	0	0	0	0	1	3	16	26	67	128	217	294	391	435	438	444	347	333	280	199	93	29
counts	-4.1234	0	0	0	0	0	0	0	0	0	0	0	0	0	0	0	0	0	0	0	0	0	0	0	0	0	0	0	0	0	0	2	6	11	38	92	218	432	708	1100	1202	1169	1036	900	783	594	358	212	91
counts	-3.80074	0	0	0	0	0	0	0	0	0	0	0	0	0	0	0	0	0	0	0	0	0	0	0	0	0	0	0	1	0	1	2	9	10	34	112	330	744	1576	2524	3288	3523	3147	2527	1950	1426	959	451	179
counts	-3.47808	0	0	0	0	0	0	0	0	0	0	0	0	0	0	0	0	0	0	0	0	0	0	0	0	0	0	0	0	0	2	1	3	8	33	118	396	1142	2764	5379	8003	9807	9539	7890	5984	4226	2572	1199	409
counts	-3.15542	0	0	0	0	0	0	0	0	0	0	0	0	0	0	0	0	0	0	0	0	0	0	0	0	0	0	0	0	0	0	1	5	8	32	109	407	1534	4174	9762	17715	24954	26851	24495	18693	12636	7873	3476	1109
counts	-2.83276	0	0	0	0	0	0	0	0	0	0	0	0	0	0	0	0	0	0	0	0	0	0	0	0	0	0	0	0	0	0	0	4	8	20	90	369	1373	5021	14532	32168	54012	69830	69159	56468	38790	23153	10049	2963
counts	-2.5101	0	0	0	0	0	0	0	0	0	0	0	0	0	0	0	0	0	0	0	0	0	0	0	0	0	0	0	0	0	0	0	4	2	24	53	292	1169	4954	17387	47597	98221	150912	174135	155312	112224	67389	29246	8699
counts	-2.18744	0	0	0	0	0	0	0	0	0	0	0	0	0	0	0	0	0	0	0	0	0	0	0	0	0	0	0	0	0	0	0	1	5	11	45	173	938	4057	16913	56040	143902	271947	374798	381948	300169	185190	82997	25168
counts	-1.86479	0	0	0	0	0	0	0	0	0	0	0	0	0	0	0	0	0	0	0	0	0	0	0	0	0	0	0	0	0	0	0	1	2	8	43	93	518	2782	13219	53030	168080	393777	665737	806900	713083	470381	220890	69603
counts	-1.54213	0	0	0	0	0	0	0	0	0	0	0	0	0	0	0	0	0	0	0	0	0	0	0	0	0	0	0	0	0	0	0	0	2	3	18	59	304	1617	8622	40276	155501	452840	956225	1411244	1462500	1073078	542572	182041
counts	-1.21947	0	0	0	0	0	0	0	0	0	0	0	0	0	0	0	0	0	0	0	0	0	0	0	0	0	0	0	0	0	0	0	0	0	3	7	40	177	894	5010	25798	116889	414806	1092103	2004861	2511183	2135316	1204134	441588
counts	-0.89681	0	0	0	0	0	0	0	0	0	0	0	0	0	0	0	0	0	0	0	0	0	0	0	0	0	0	0	0	0	0	0	0	0	3	4	22	90	439	2566	14484	73461	307682	991251	2268988	3516043	3595801	2350781	976320
counts	-0.574152	0	0	0	0	0	0	0	0	0	0	0	0	0	0	0	0	0	0	0	0	0	0	0	0	0	0	0	0	0	0	0	0	0	2	2	9	55	225	1274	7093	39405	188933	725683	2040615	3941693	4973658	3911460	1903789
counts	-0.251493	0	0	0	0	0	0	0	0	0	0	0	0	0	0	0	0	0	0	0	0	0	0	0	0	0	0	0	0	0	0	0	0	0	0	1	4	24	135	574	3330	19286	100775	442344	1484605	3525967	5530850	5349300	3143007
counts	0.071166	0	0	0	0	0	0	0	0	0	0	0	0	0	0	0	0	0	0	0	0	0	0	0	0	0	0	0	0	0	0	0	0	0	0	2	2	12	47	247	1498	8710	47813	233796	902083	2557529	4914154	5894333	4277852
counts	0.393825	0	0	0	0	0	0	0	0	0	0	0	0	0	0	0	0	0	0	0	0	0	0	0	0	0	0	0	0	0	0	0	0	0	0	1	5	6	28	135	644	3600	20867	108638	468563	1543022	3537213	5178209	4678164
counts	0.716483	0	0	0	0	0	0	0	0	0	0	0	0	0	0	0	0	0	0	0	0	0	0	0	0	0	0	0	0	0	0	0	0	0	0	0	2	4	8	58	262	1515	8633	46471	216974	802351	2129839	3706322	4092864
counts	1.03914	0	0	0	0	0	0	0	0	0	0	0	0	0	0	0	0	0	0	0	0	0	0	0	0	0	0	0	0	0	0	0	0	0	0	0	1	0	7	25	132	598	3339	18517	91893	372089	1113476	2226216	2912079
counts	1.3618	0	0	0	0	0	0	0	0	0	0	0	0	0	0	0	0	0	0	0	0	0	0	0	0	0	0	0	0	0	0	0	0	0	0	0	0	1	5	16	61	253	1376	7291	36492	157651	517874	1154957	1730885
counts	1.68446	0	0	0	0	0	0	0	0	0	0	0	0	0	0	0	0	0	0	0	0	0	0	0	0	0	0	0	0	0	0	0	0	0	0	0	0	0	2	12	29	106	554	2765	13747	62092	219517	533504	886207
counts	2.00712	0	0	0	0	0	0	0	0	0	0	0	0	0	0	0	0	0	0	0	0	0	0	0	0	0	0	0	0	0	0	0	0	0	0	0	1	0	0	5	15	58	195	993	5157	23357	86817	225667	400572
counts	2.32978	0	0	0	0	0	0	0	0	0	0	0	0	0	0	0	0	0	0	0	0	0	0	0	0	0	0	0	0	0	0	0	0	0	0	0	0	0	0	4	6	25	89	384	1833	8420	32611	87238	164761
counts	2.65243	0	0	0	0	0	0	0	0	0	0	0	0	0	0	0	0	0	0	0	0	0	0	0	0	0	0	0	0	0	0	0	0	0	0	0	0	0	0	2	5	12	41	167	709	3046	11506	32463	62670
counts	2.97509	0	0	0	0	0	0	0	0	0	0	0	0	0	0	0	0	0	0	0	0	0	0	0	0	0	0	0	0	0	0	0	0	0	0	0	1	0	0	1	4	7	23	66	270	1029	4093	11313	22547
counts	3.29775	0	0	0	0	0	0	0	0	0	0	0	0	0	0	0	0	0	0	0	0	0	0	0	0	0	0	0	0	0	0	0	0	0	0	0	0	0	0	0	1	0	15	28	110	387	1369	3804	7734
counts	3.62041	0	0	0	0	0	0	0	0	0	0	0	0	0	0	0	0	0	0	0	0	0	0	0	0	0	0	0	0	0	0	0	0	0	0	0	0	0	0	1	2	4	10	18	48	170	504	1342	2791
counts	3.94307	0	0	0	0	0	0	0	0	0	0	0	0	0	0	0	0	0	0	0	0	0	0	0	0	0	0	0	0	0	0	0	0	0	0	0	0	0	0	0	1	0	5	5	19	64	192	498	966
counts	4.26573	0	0	0	0	0	0	0	0	0	0	0	0	0	0	0	0	0	0	0	0	0	0	0	0	0	0	0	0	0	0	0	0	0	0	0	0	0	0	0	0	0	1	3	12	32	100	182	386
counts	4.58839	0	0	0	0	0	0	0	0	0	0	0	0	0	0	0	0	0	0	0	0	0	0	0	0	0	0	0	0	0	0	0	0	0	0	0	0	0	0	0	1	0	0	3	12	20	50	88	133
counts	4.91104	0	0	0	0	0	0	0	0	0	0	0	0	0	0	0	0	0	0	0	0	0	0	0	0	0	0	0	0	0	0	0	0	0	0	0	0	0	0	1	0	1	2	1	5	3	24	32	65
counts	5.2337	0	0	0	0	0	0	0	0	0	0	0	0	0	0	0	0	0	0	0	0	0	0	0	0	0	0	0	0	0	0	0	0	0	0	0	0	0	1	0	0	1	0	1	5	2	13	22	42
counts	5.55636	0	0	0	0	0	0	0	0	0	0	0	0	0	0	0	0	0	0	0	0	0	0	0	0	0	0	0	0	0	0	0	0	0	0	0	0	0	0	0	0	0	2	2	0	3	3	13	23
counts	5.87902	0	0	0	0	0	0	0	0	0	0	0	0	0	0	0	0	0	0	0	0	0	0	0	0	0	0	0	0	0	0	0	0	0	0	0	0	0	0	0	0	0	0	0	3	1	9	1	10
counts	6.20168	0	0	0	0	0	0	0	0	0	0	0	0	0	0	0	0	0	0	0	0	0	0	0	0	0	0	0	0	0	0	0	0	0	0	0	0	0	0	0	0	0	0	0	0	0	0	8	7
counts	6.52434	0	0	0	0	0	0	0	0	0	0	0	0	0	0	0	0	0	0	0	0	0	0	0	0	0	0	0	0	0	0	0	0	0	0	0	0	0	0	0	0	0	0	0	0	1	5	0	11
counts	6.847	0	0	0	0	0	0	0	0	0	0	0	0	0	0	0	0	0	0	0	0	0	0	0	0	0	0	0	0	0	0	0	0	0	0	0	0	0	0	0	0	0	0	0	0	0	1	3	3
counts	7.16965	0	0	0	0	0	0	0	0	0	0	0	0	0	0	0	0	0	0	0	0	0	0	0	0	0	0	0	0	0	0	0	0	0	0	0	0	0	1	0	1	0	0	0	0	2	2	1	1
counts	7.49231	0	0	0	0	0	0	0	0	0	0	0	0	0	0	0	0	0	0	0	0	0	0	0	0	0	0	0	0	0	0	0	0	0	0	0	0	0	0	0	1	0	0	0	0	0	0	1	0
counts	7.81497	0	0	0	0	0	0	0	0	0	0	0	0	0	0	0	0	0	0	0	0	0	0	0	0	0	0	0	0	0	0	0	0	0	0	0	0	0	0	0	0	0	0	0	0	0	0	0	0
counts	8.13763	0	0	0	0	0	0	0	0	0	0	0	0	0	0	0	0	0	0	0	0	0	0	0	0	0	0	0	0	0	0	0	0	0	0	0	0	0	0	0	0	1	0	0	0	0	1	0	0
counts	8.46029	0	0	0	0	0	0	0	0	0	0	0	0	0	0	0	0	0	0	0	0	0	0	0	0	0	0	0	0	0	0	0	0	0	0	0	0	0	0	0	0	0	0	0	0	0	0	1	2
counts	8.78294	0	0	0	0	0	0	0	0	0	0	0	0	0	0	0	0	0	0	0	0	0	0	0	0	0	0	0	0	0	0	0	0	0	0	0	0	0	0	0	0	0	0	0	0	0	0	0	0
counts	9.10561	0	0	0	0	0	0	0	0	0	0	0	0	0	0	0	0	0	0	0	0	0	0	0	0	0	0	0	0	0	0	0	0	0	0	0	0	0	0	0	0	0	0	0	0	0	0	0	0
counts	9.42826	0	0	0	0	0	0	0	0	0	0	0	0	0	0	0	0	0	0	0	0	0	0	0	0	0	0	0	0	0	0	0	0	0	0	0	0	0	0	0	0	0	0	0	0	0	0	0	1
counts	9.75092	0	0	0	0	0	0	0	0	0	0	0	0	0	0	0	0	0	0	0	0	0	0	0	0	0	0	0	0	0	0	0	0	0	0	0	0	0	0	0	0	0	0	0	0	0	0	0	0
counts	10.0736	0	0	0	0	0	0	0	0	0	0	0	0	0	0	0	0	0	0	0	0	0	0	0	0	0	0	0	0	0	0	0	0	0	0	0	0	0	0	0	0	0	0	0	0	0	0	0	0
counts	10.3962	0	0	0	0	0	0	0	0	0	0	0	0	0	0	0	0	0	0	0	0	0	0	0	0	0	0	0	0	0	0	0	0	0	0	0	0	0	0	0	0	0	0	0	0	0	0	0	0
counts	10.7189	0	0	0	0	0	0	0	0	0	0	0	0	0	0	0	0	0	0	0	0	0	0	0	0	0	0	0	0	0	0	0	0	0	0	0	0	0	0	0	0	0	0	0	0	0	0	0	0
counts	11.0416	0	0	0	0	0	0	0	0	0	0	0	0	0	0	0	0	0	0	0	0	0	0	0	0	0	0	0	0	0	0	0	0	0	0	0	0	0	0	0	0	0	0	0	0	0	0	0	0
counts	11.3642	0	0	0	0	0	0	0	0	0	0	0	0	0	0	0	0	0	0	0	0	0	0	0	0	0	0	0	0	0	0	0	0	0	0	0	0	0	0	0	0	0	0	0	0	0	0	0	0
counts	11.6869	0	0	0	0	0	0	0	0	0	0	0	0	0	0	0	0	0	0	0	0	0	0	0	0	0	0	0	0	0	0	0	0	0	0	0	0	0	0	0	0	0	0	0	0	0	0	0	0
counts	12.0095	0	0	0	0	0	0	0	0	0	0	0	0	0	0	0	0	0	0	0	0	0	0	0	0	0	0	0	0	0	0	0	0	0	0	0	0	0	0	0	0	0	0	0	0	0	0	0	0
counts	12.3322	0	0	0	0	0	0	0	0	0	0	0	0	0	0	0	0	0	0	0	0	0	0	0	0	0	0	0	0	0	0	0	0	0	0	0	0	0	0	0	0	0	0	0	0	0	0	0	0
counts	12.6548	0	0	0	0	0	0	0	0	0	0	0	0	0	0	0	0	0	0	0	0	0	0	0	0	0	0	0	0	0	0	0	0	0	0	0	0	0	0	0	0	0	0	0	0	0	0	0	0
counts	12.9775	0	0	0	0	0	0	0	0	0	0	0	0	0	0	0	0	0	0	0	0	0	0	0	0	0	0	0	0	0	0	0	0	0	0	0	0	0	0	0	0	0	0	0	0	0	0	0	0
counts	13.3002	0	0	0	0	0	0	0	0	0	0	0	0	0	0	0	0	0	0	0	0	0	0	0	0	0	0	0	0	0	0	0	0	0	0	0	0	0	0	0	0	0	0	0	0	0	0	0	0
counts	13.6228	0	0	0	0	0	0	0	0	0	0	0	0	0	0	0	0	0	0	0	0	0	0	0	0	0	0	0	0	0	0	0	0	0	0	0	0	0	0	0	0	0	0	0	0	0	0	0	0
counts	13.9455	0	0	0	0	0	0	0	0	0	0	0	0	0	0	0	0	0	0	0	0	0	0	0	0	0	0	0	0	0	0	0	0	0	0	0	0	0	0	0	0	0	0	0	0	0	0	0	0
counts	14.2681	0	0	0	0	0	0	0	0	0	0	0	0	0	0	0	0	0	0	0	0	0	0	0	0	0	0	0	0	0	0	0	0	0	0	0	0	0	0	0	0	0	0	0	0	0	0	0	0
counts	14.5908	0	0	0	0	0	0	0	0	0	0	0	0	0	0	0	0	0	0	0	0	0	0	0	0	0	0	0	0	0	0	0	0	0	0	0	0	0	0	0	0	0	0	0	0	0	0	0	0
counts	14.9135	0	0	0	0	0	0	0	0	0	0	0	0	0	0	0	0	0	0	0	0	0	0	0	0	0	0	0	0	0	0	0	0	0	0	0	0	0	0	0	0	0	0	0	0	0	0	0	0
counts	15.2361	0	0	0	0	0	0	0	0	0	0	0	0	0	0	0	0	0	0	0	0	0	0	0	0	0	0	0	0	0	0	0	0	0	0	0	0	0	0	0	0	0	0	0	0	0	0	0	0
counts	15.5588	0	0	0	0	0	0	0	0	0	0	0	0	0	0	0	0	0	0	0	0	0	0	0	0	0	0	0	0	0	0	0	0	0	0	0	0	0	0	0	0	0	0	0	0	0	0	0	0
counts	15.8814	0	0	0	0	0	0	0	0	0	0	0	0	0	0	0	0	0	0	0	0	0	0	0	0	0	0	0	0	0	0	0	0	0	0	0	0	0	0	0	0	0	0	0	0	0	0	0	0
counts	16.2041	0	0	0	0	0	0	0	0	0	0	0	0	0	0	0	0	0	0	0	0	0	0	0	0	0	0	0	0	0	0	0	0	0	0	0	0	0	0	0	0	0	0	0	0	0	0	0	0
counts	16.5268	0	0	0	0	0	0	0	0	0	0	0	0	0	0	0	0	0	0	0	0	0	0	0	0	0	0	0	0	0	0	0	0	0	0	0	0	0	0	0	0	0	0	0	0	0	0	0	0
counts	16.8494	0	0	0	0	0	0	0	0	0	0	0	0	0	0	0	0	0	0	0	0	0	0	0	0	0	0	0	0	0	0	0	0	0	0	0	0	0	0	0	0	0	0	0	0	0	0	0	0
counts	17.1721	0	0	0	0	0	0	0	0	0	0	0	0	0	0	0	0	0	0	0	0	0	0	0	0	0	0	0	0	0	0	0	0	0	0	0	0	0	0	0	0	0	0	0	0	0	0	0	0
counts	17.4947	0	0	0	0	0	0	0	0	0	0	0	0	0	0	0	0	0	0	0	0	0	0	0	0	0	0	0	0	0	0	0	0	0	0	0	0	0	0	0	0	0	0	0	0	0	0	0	0
[truncated: 53 more columns]

## Sheet: Panel G - Rest pred vs obs.
	bin centers	count	count	count	count	count	count	count	count	count	count	count	count	count	count	count	count	count	count	count	count	count	count	count	count	count	count	count	count	count	count	count	count	count	count	count	count	count	count	count	count	count	count	count	count	count	count	count	count
bin centers		-14.7711	-14.4485	-14.1258	-13.8032	-13.4805	-13.1578	-12.8352	-12.5125	-12.1899	-11.8672	-11.5445	-11.2219	-10.8992	-10.5766	-10.2539	-9.93125	-9.60859	-9.28593	-8.96327	-8.64061	-8.31796	-7.9953	-7.67264	-7.34998	-7.02732	-6.70466	-6.382	-6.05935	-5.73669	-5.41403	-5.09137	-4.76871	-4.44605	-4.1234	-3.80074	-3.47808	-3.15542	-2.83276	-2.5101	-2.18744	-1.86479	-1.54213	-1.21947	-0.89681	-0.574152	-0.251493	0.071166	0.393825
count	-14.7711	0	0	0	0	0	0	0	0	0	0	0	0	0	0	0	0	0	0	0	0	0	0	0	0	0	0	0	0	0	0	0	0	0	0	0	0	0	0	0	0	0	0	0	0	0	0	0	0
count	-14.4485	0	0	0	0	0	0	0	0	0	0	0	0	0	0	0	0	0	0	0	0	0	0	0	0	0	0	0	0	0	0	0	0	0	0	0	0	0	0	0	0	0	0	0	0	0	0	0	0
count	-14.1258	0	0	0	0	0	0	0	0	0	0	0	0	0	0	0	0	0	0	0	0	0	0	0	0	0	0	0	0	0	0	0	0	0	0	0	0	0	0	0	0	0	0	0	0	0	0	0	0
count	-13.8032	0	0	0	0	0	0	0	0	0	0	0	0	0	0	0	0	0	0	0	0	0	0	0	0	0	0	0	0	0	0	0	0	0	0	0	0	0	0	0	0	0	0	0	0	0	0	0	0
count	-13.4805	0	0	0	0	0	0	0	0	0	0	0	0	0	0	0	0	0	0	0	0	0	0	0	0	0	0	0	0	0	0	0	0	0	0	0	0	0	0	0	0	0	0	0	0	0	0	0	0
count	-13.1578	0	0	0	0	0	0	0	0	0	0	0	0	0	0	0	0	0	0	0	0	0	0	0	0	0	0	0	0	0	0	0	0	0	0	1	0	0	0	0	0	0	0	0	0	0	0	0	0
count	-12.8352	0	0	0	0	0	0	0	0	0	0	0	0	0	0	0	0	0	0	0	0	0	0	0	0	0	0	0	0	0	0	0	0	0	0	0	0	0	0	0	1	0	0	0	0	0	0	0	0
count	-12.5125	0	0	0	0	0	0	0	0	0	0	0	0	0	0	0	0	0	0	0	0	0	0	0	0	0	0	0	0	0	0	0	0	0	0	0	0	0	0	0	0	0	0	0	0	0	0	0	0
count	-12.1899	0	0	0	0	0	0	0	0	0	0	0	0	0	0	0	0	0	0	0	0	0	0	0	0	0	0	0	0	0	0	0	0	0	0	0	0	0	0	0	0	1	0	0	0	0	0	0	0
count	-11.8672	0	0	0	0	0	0	0	0	0	0	0	0	0	0	0	0	0	0	0	0	0	0	0	0	0	0	0	0	0	0	0	0	0	0	0	0	0	0	0	0	0	0	0	0	0	0	0	0
count	-11.5445	0	0	0	0	0	0	0	0	0	0	0	0	0	0	0	0	0	0	0	0	0	0	0	0	0	0	0	0	0	0	0	0	0	0	0	0	0	0	0	0	0	0	0	0	0	0	0	0
count	-11.2219	0	0	0	0	0	0	0	0	0	0	0	0	0	0	0	0	0	0	0	0	0	0	0	0	0	0	0	0	0	0	0	0	0	0	0	0	0	0	0	0	0	0	0	0	1	0	0	0
count	-10.8992	0	0	0	0	0	0	0	0	0	0	0	0	0	0	0	0	0	0	0	0	0	0	0	0	0	0	0	0	0	0	0	0	0	1	0	0	0	0	0	0	0	0	0	0	0	0	0	0
count	-10.5766	0	0	0	0	0	0	0	0	0	0	0	0	0	0	0	0	0	0	0	0	0	0	0	0	0	0	0	0	0	0	0	0	0	0	0	0	0	0	0	0	0	0	1	0	0	0	0	0
count	-10.2539	0	0	0	0	0	0	0	0	0	0	0	0	0	0	0	0	0	0	0	0	0	0	0	0	0	0	0	0	0	0	0	0	0	0	0	1	0	1	1	0	0	0	0	1	0	0	1	0
count	-9.93125	0	0	0	0	0	0	0	0	0	0	0	0	0	0	0	0	0	0	0	0	0	0	0	0	0	0	0	0	0	0	0	0	0	0	0	0	1	0	0	0	0	1	0	0	1	0	0	0
count	-9.60859	0	0	0	0	0	0	0	0	0	0	0	0	0	0	0	0	0	0	0	0	0	0	0	0	0	0	0	0	0	1	0	0	0	0	0	0	0	0	1	0	0	2	1	0	0	1	0	0
count	-9.28593	0	0	0	0	0	0	0	0	0	0	0	0	0	0	0	0	0	0	0	0	0	0	0	0	0	0	0	0	0	0	0	0	3	0	0	0	1	2	0	0	1	2	1	0	1	0	0	0
count	-8.96327	0	0	0	0	0	0	0	0	0	0	0	0	0	0	0	0	0	0	0	0	0	0	0	0	0	0	0	1	0	0	0	0	1	0	1	2	2	1	0	1	1	1	0	0	1	0	0	0
count	-8.64061	0	0	0	0	0	0	0	0	0	0	0	0	0	0	0	0	0	0	0	0	0	0	0	0	0	0	0	0	0	0	0	0	1	1	0	0	0	0	2	0	0	0	0	0	0	2	1	0
count	-8.31796	0	0	0	0	0	0	0	0	0	0	0	0	0	0	0	0	0	0	0	0	0	0	0	0	0	0	0	0	1	0	0	0	0	4	1	1	0	2	3	5	1	3	1	0	1	1	0	0
count	-7.9953	0	0	0	0	0	0	0	0	0	0	0	0	0	0	0	0	0	0	0	0	0	0	0	0	0	1	0	0	0	0	0	0	0	0	2	0	0	5	3	0	4	1	1	1	0	1	0	0
count	-7.67264	0	0	0	0	0	0	0	0	0	0	0	0	0	0	0	0	0	0	0	0	0	0	1	0	0	0	0	0	0	0	0	1	1	3	1	4	0	4	3	7	3	3	4	4	2	4	0	0
count	-7.34998	0	0	0	0	0	0	0	0	0	0	0	0	0	0	0	0	0	0	0	0	0	0	0	0	0	0	0	1	1	0	1	0	0	1	2	3	2	3	7	7	6	5	5	8	1	1	1	1
count	-7.02732	0	0	0	0	0	0	0	0	0	0	0	0	0	0	0	0	0	0	0	0	0	0	0	0	0	0	0	1	1	0	0	1	0	4	2	4	3	4	12	8	8	4	5	6	6	2	2	2
count	-6.70466	0	0	0	0	0	0	0	0	0	0	0	0	0	0	0	0	0	0	0	0	0	0	0	0	0	0	0	1	0	2	0	2	4	5	3	6	6	11	6	7	11	7	13	14	8	7	2	2
count	-6.382	0	0	0	0	0	0	0	0	0	0	0	0	0	0	0	0	0	0	0	0	0	0	0	0	0	0	0	1	0	1	2	4	1	1	7	6	6	13	8	25	12	20	19	14	11	5	8	2
count	-6.05935	0	0	0	0	0	0	0	0	0	0	0	0	0	0	0	0	0	0	0	0	0	0	0	0	0	1	0	0	2	0	5	2	6	5	4	6	11	14	20	18	24	24	28	26	20	16	8	4
count	-5.73669	0	0	0	0	0	0	0	0	0	0	0	0	0	0	0	0	0	0	0	0	0	0	0	0	0	0	0	0	1	1	2	5	7	11	11	19	21	18	16	25	46	56	55	43	32	17	9	5
count	-5.41403	0	0	0	0	0	0	0	0	0	0	0	0	0	0	0	0	0	0	0	0	0	0	0	0	0	0	0	0	2	0	3	8	12	13	32	18	27	47	38	61	72	75	73	82	63	28	24	11
count	-5.09137	0	0	0	0	0	0	0	0	0	0	0	0	0	0	0	0	0	0	0	0	0	0	0	0	0	0	0	0	0	4	1	7	16	30	45	59	64	62	84	100	126	117	120	134	75	55	32	19
count	-4.76871	0	0	0	0	0	0	0	0	0	0	0	0	0	0	0	0	0	0	0	0	0	0	0	0	0	0	0	0	0	4	3	7	28	52	82	132	161	172	172	221	211	241	217	191	175	102	60	27
count	-4.44605	0	0	0	0	0	0	0	0	0	0	0	0	0	0	0	0	0	0	0	0	0	0	0	0	0	0	0	0	1	1	2	9	26	61	133	210	332	426	485	553	476	452	411	385	294	204	106	56
count	-4.1234	0	0	0	0	0	0	0	0	0	0	0	0	0	0	0	0	0	0	0	0	0	0	0	0	0	0	0	0	1	4	1	8	20	69	169	368	681	1040	1310	1411	1293	1110	967	802	620	392	210	76
count	-3.80074	0	0	0	0	0	0	0	0	0	0	0	0	0	0	0	0	0	0	0	0	0	0	0	0	0	0	0	1	1	0	3	8	25	69	215	532	1269	2131	3293	3986	4032	3456	2660	2023	1524	987	461	174
count	-3.47808	0	0	0	0	0	0	0	0	0	0	0	0	0	0	0	0	0	0	0	0	0	0	0	0	0	1	0	1	0	1	1	7	18	59	181	572	1656	3832	7119	9995	11206	10416	8021	5975	4058	2400	1142	392
count	-3.15542	0	0	0	0	0	0	0	0	0	0	0	0	0	0	0	0	0	0	0	0	0	0	0	0	0	0	0	1	0	0	1	4	14	41	148	526	1932	5539	12621	21548	29055	29933	25113	18046	11734	6747	2973	980
count	-2.83276	0	0	0	0	0	0	0	0	0	0	0	0	0	0	0	0	0	0	0	0	0	0	0	0	0	1	0	0	0	0	0	4	12	24	103	451	1749	6282	18080	39391	63274	76980	71775	54087	35400	20056	8508	2567
count	-2.5101	0	0	0	0	0	0	0	0	0	0	0	0	0	0	0	0	0	0	0	0	0	0	0	0	0	0	0	1	0	0	1	0	3	19	64	310	1319	5686	20431	56098	113200	167251	182929	152638	103006	58020	24644	7095
count	-2.18744	0	0	0	0	0	0	0	0	0	0	0	0	0	0	0	0	0	0	0	0	0	0	0	0	0	0	0	0	0	0	2	2	5	16	54	211	949	4463	18658	63534	161338	299507	397255	382551	279733	161168	69937	20172
count	-1.86479	0	0	0	0	0	0	0	0	0	0	0	0	0	0	0	0	0	0	0	0	0	0	0	0	0	0	0	0	0	2	2	0	4	9	25	110	563	2993	13766	57057	183008	430001	713101	820600	681117	421677	187424	56080
count	-1.54213	0	0	0	0	0	0	0	0	0	0	0	0	0	0	0	0	0	0	0	0	0	0	0	0	0	0	0	0	0	0	0	3	0	5	18	77	316	1653	8760	41684	163981	485982	1017065	1462329	1440844	994743	477059	151449
count	-1.21947	0	0	0	0	0	0	0	0	0	0	0	0	0	0	0	0	0	0	0	0	0	0	0	0	0	0	0	1	0	0	0	0	2	3	7	47	182	865	4795	25733	118375	431451	1148406	2085818	2533794	2056571	1101197	382573
count	-0.89681	0	0	0	0	0	0	0	0	0	0	0	0	0	0	0	0	0	0	0	0	0	0	0	0	0	0	1	0	0	0	0	0	0	1	5	21	82	449	2465	13988	71545	307629	1013773	2346733	3600777	3568436	2236925	883488
count	-0.574152	0	0	0	0	0	0	0	0	0	0	0	0	0	0	0	0	0	0	0	0	0	0	0	0	0	0	0	0	0	0	0	0	0	0	5	10	48	249	1201	6820	37976	184557	721601	2072840	4036831	5030586	3851189	1800490
count	-0.251493	0	0	0	0	0	0	0	0	0	0	0	0	0	0	0	0	0	0	0	0	0	0	0	0	0	0	0	0	0	0	0	0	0	3	0	10	30	106	582	3112	17763	94604	423822	1464887	3560968	5635710	5429111	3109057
count	0.071166	0	0	0	0	0	0	0	0	0	0	0	0	0	0	0	0	0	0	0	0	0	0	0	0	0	0	0	0	0	0	0	2	0	0	1	3	11	71	260	1328	7910	43433	215102	856543	2512942	4964069	6050313	4367801
count	0.393825	0	0	0	0	0	0	0	0	0	0	0	0	0	0	0	0	0	0	0	0	0	0	0	0	0	0	0	0	0	0	0	0	0	0	3	2	11	34	129	633	3264	18339	96955	430240	1464038	3480193	5259373	4833232
count	0.716483	0	0	0	0	0	0	0	0	0	0	0	0	0	0	0	0	0	0	0	0	0	0	0	0	0	0	0	0	0	0	0	0	0	1	2	1	4	16	46	259	1337	7469	40204	191802	732760	2029551	3671320	4202793
count	1.03914	0	0	0	0	0	0	0	0	0	0	0	0	0	0	0	0	0	0	0	0	0	0	0	0	0	0	0	0	0	0	0	0	0	0	0	3	4	9	30	118	539	3062	15990	78786	329093	1019480	2135624	2929369
count	1.3618	0	0	0	0	0	0	0	0	0	0	0	0	0	0	0	0	0	0	0	0	0	0	0	0	0	0	0	0	0	0	0	0	1	0	0	1	0	4	17	60	225	1194	6189	30699	134601	458363	1071075	1686811
count	1.68446	0	0	0	0	0	0	0	0	0	0	0	0	0	0	0	0	0	0	0	0	0	0	0	0	0	0	0	0	0	0	0	0	0	0	0	0	1	4	10	27	103	498	2244	11439	52037	189728	478431	835137
count	2.00712	0	0	0	0	0	0	0	0	0	0	0	0	0	0	0	0	0	0	0	0	0	0	0	0	0	0	0	0	0	0	0	0	0	0	1	1	0	1	7	12	41	193	884	4318	19707	73014	195884	366298
count	2.32978	0	0	0	0	0	0	0	0	0	0	0	0	0	0	0	0	0	0	0	0	0	0	0	0	0	0	0	0	0	0	0	0	0	0	1	0	0	3	2	10	29	97	359	1605	7005	27246	75451	146247
count	2.65243	0	0	0	0	0	0	0	0	0	0	0	0	0	0	0	0	0	0	0	0	0	0	0	0	0	0	0	0	0	0	0	0	0	0	0	0	0	1	1	6	13	46	176	636	2553	9657	27551	54914
count	2.97509	0	0	0	0	0	0	0	0	0	0	0	0	0	0	0	0	0	0	0	0	0	0	0	0	0	0	0	0	0	0	0	0	0	0	0	0	1	0	1	5	8	26	83	265	970	3476	9967	19847
count	3.29775	0	0	0	0	0	0	0	0	0	0	0	0	0	0	0	0	0	0	0	0	0	0	0	0	0	0	0	0	0	0	0	0	0	0	0	0	0	0	1	3	7	14	50	123	381	1238	3448	6883
count	3.62041	0	0	0	0	0	0	0	0	0	0	0	0	0	0	0	0	0	0	0	0	0	0	0	0	0	0	0	0	0	0	0	0	0	0	0	0	0	0	0	3	1	5	19	65	162	461	1268	2498
count	3.94307	0	0	0	0	0	0	0	0	0	0	0	0	0	0	0	0	0	0	0	0	0	0	0	0	0	0	0	0	0	0	0	0	0	0	0	0	0	0	1	0	0	5	12	31	53	203	513	986
count	4.26573	0	0	0	0	0	0	0	0	0	0	0	0	0	0	0	0	0	0	0	0	0	0	0	0	0	0	0	0	0	0	0	0	0	0	0	0	0	0	0	0	0	1	8	18	29	77	242	393
count	4.58839	0	0	0	0	0	0	0	0	0	0	0	0	0	0	0	0	0	0	0	0	0	0	0	0	0	0	0	0	0	0	0	0	0	0	0	0	0	0	0	0	0	1	3	9	24	53	101	182
count	4.91104	0	0	0	0	0	0	0	0	0	0	0	0	0	0	0	0	0	0	0	0	0	0	0	0	0	0	0	0	0	0	0	0	0	0	0	1	0	0	1	1	1	0	1	5	15	20	68	84
count	5.2337	0	0	0	0	0	0	0	0	0	0	0	0	0	0	0	0	0	0	0	0	0	0	0	0	0	0	0	0	0	0	0	0	0	0	0	0	0	0	0	0	0	1	2	6	10	15	22	46
count	5.55636	0	0	0	0	0	0	0	0	0	0	0	0	0	0	0	0	0	0	0	0	0	0	0	0	0	0	0	0	0	0	0	0	0	0	0	1	0	0	0	0	0	1	0	1	6	15	15	21
count	5.87902	0	0	0	0	0	0	0	0	0	0	0	0	0	0	0	0	0	0	0	0	0	0	0	0	0	0	0	0	0	0	0	0	0	0	0	0	0	0	0	1	0	0	0	0	2	8	11	16
count	6.20168	0	0	0	0	0	0	0	0	0	0	0	0	0	0	0	0	0	0	0	0	0	0	0	0	0	0	0	0	0	0	0	0	0	0	0	0	0	0	0	0	0	2	1	0	2	5	6	13
count	6.52434	0	0	0	0	0	0	0	0	0	0	0	0	0	0	0	0	0	0	0	0	0	0	0	0	0	0	0	0	0	0	0	0	0	0	0	0	0	0	0	0	0	1	0	1	1	2	3	5
count	6.847	0	0	0	0	0	0	0	0	0	0	0	0	0	0	0	0	0	0	0	0	0	0	0	0	0	0	0	0	0	0	0	0	0	0	0	0	0	0	0	0	3	0	0	0	0	2	3	2
count	7.16965	0	0	0	0	0	0	0	0	0	0	0	0	0	0	0	0	0	0	0	0	0	0	0	0	0	0	0	0	0	0	0	0	0	0	0	0	0	0	0	0	1	0	0	1	0	0	1	2
count	7.49231	0	0	0	0	0	0	0	0	0	0	0	0	0	0	0	0	0	0	0	0	0	0	0	0	0	0	0	0	0	0	0	0	0	0	0	0	0	0	0	0	0	0	0	0	0	1	1	1
count	7.81497	0	0	0	0	0	0	0	0	0	0	0	0	0	0	0	0	0	0	0	0	0	0	0	0	0	0	0	0	0	0	0	0	0	0	0	0	0	0	0	0	0	0	0	1	0	0	1	1
count	8.13763	0	0	0	0	0	0	0	0	0	0	0	0	0	0	0	0	0	0	0	0	0	0	0	0	0	0	0	0	0	0	0	0	0	0	0	0	0	0	0	0	0	1	0	1	0	0	4	0
count	8.46029	0	0	0	0	0	0	0	0	0	0	0	0	0	0	0	0	0	0	0	0	0	0	0	0	0	0	0	0	0	0	0	0	0	0	0	0	0	0	0	0	0	0	0	0	0	1	1	1
count	8.78294	0	0	0	0	0	0	0	0	0	0	0	0	0	0	0	0	0	0	0	0	0	0	0	0	0	0	0	0	0	0	0	0	0	0	0	0	0	0	0	0	0	0	0	0	0	1	0	0
count	9.10561	0	0	0	0	0	0	0	0	0	0	0	0	0	0	0	0	0	0	0	0	0	0	0	0	0	0	0	0	0	0	0	0	0	0	0	0	0	0	0	0	0	0	0	0	0	0	0	0
count	9.42826	0	0	0	0	0	0	0	0	0	0	0	0	0	0	0	0	0	0	0	0	0	0	0	0	0	0	0	0	0	0	0	0	0	0	0	0	0	0	0	0	0	0	0	0	0	0	0	0
count	9.75092	0	0	0	0	0	0	0	0	0	0	0	0	0	0	0	0	0	0	0	0	0	0	0	0	0	0	0	0	0	0	0	0	0	0	0	0	0	0	0	0	0	0	0	0	0	0	0	0
count	10.0736	0	0	0	0	0	0	0	0	0	0	0	0	0	0	0	0	0	0	0	0	0	0	0	0	0	0	0	0	0	0	0	0	0	0	0	0	0	0	0	0	0	0	0	0	0	0	0	0
count	10.3962	0	0	0	0	0	0	0	0	0	0	0	0	0	0	0	0	0	0	0	0	0	0	0	0	0	0	0	0	0	0	0	0	0	0	0	0	0	0	0	0	0	0	0	0	0	0	0	0
count	10.7189	0	0	0	0	0	0	0	0	0	0	0	0	0	0	0	0	0	0	0	0	0	0	0	0	0	0	0	0	0	0	0	0	0	0	0	0	0	0	0	0	0	0	0	0	0	1	0	0
count	11.0416	0	0	0	0	0	0	0	0	0	0	0	0	0	0	0	0	0	0	0	0	0	0	0	0	0	0	0	0	0	0	0	0	0	0	0	0	0	0	0	0	0	0	0	0	0	0	0	0
count	11.3642	0	0	0	0	0	0	0	0	0	0	0	0	0	0	0	0	0	0	0	0	0	0	0	0	0	0	0	0	0	0	0	0	0	0	0	0	0	0	0	0	0	0	0	0	0	0	0	0
count	11.6869	0	0	0	0	0	0	0	0	0	0	0	0	0	0	0	0	0	0	0	0	0	0	0	0	0	0	0	0	0	0	0	0	0	0	0	0	0	0	0	0	0	0	0	0	0	0	0	0
count	12.0095	0	0	0	0	0	0	0	0	0	0	0	0	0	0	0	0	0	0	0	0	0	0	0	0	0	0	0	0	0	0	0	0	0	0	0	0	0	0	0	0	0	0	0	0	0	0	1	0
count	12.3322	0	0	0	0	0	0	0	0	0	0	0	0	0	0	0	0	0	0	0	0	0	0	0	0	0	0	0	0	0	0	0	0	0	0	0	0	0	0	0	0	0	0	0	0	0	0	0	0
count	12.6548	0	0	0	0	0	0	0	0	0	0	0	0	0	0	0	0	0	0	0	0	0	0	0	0	0	0	0	0	0	0	0	0	0	0	0	0	0	0	0	0	0	0	0	0	0	0	0	0
count	12.9775	0	0	0	0	0	0	0	0	0	0	0	0	0	0	0	0	0	0	0	0	0	0	0	0	0	0	0	0	0	0	0	0	0	0	0	0	0	0	0	0	0	0	0	0	0	0	0	0
count	13.3002	0	0	0	0	0	0	0	0	0	0	0	0	0	0	0	0	0	0	0	0	0	0	0	0	0	0	0	0	0	0	0	0	0	0	0	0	0	0	0	0	0	0	0	0	0	0	0	0
count	13.6228	0	0	0	0	0	0	0	0	0	0	0	0	0	0	0	0	0	0	0	0	0	0	0	0	0	0	0	0	0	0	0	0	0	0	0	0	0	0	0	0	0	0	0	0	0	0	0	0
count	13.9455	0	0	0	0	0	0	0	0	0	0	0	0	0	0	0	0	0	0	0	0	0	0	0	0	0	0	0	0	0	0	0	0	0	0	0	0	0	0	0	0	0	0	0	0	1	0	0	0
count	14.2681	0	0	0	0	0	0	0	0	0	0	0	0	0	0	0	0	0	0	0	0	0	0	0	0	0	0	0	0	0	0	0	0	0	0	0	0	0	0	0	0	0	0	0	0	0	0	0	0
count	14.5908	0	0	0	0	0	0	0	0	0	0	0	0	0	0	0	0	0	0	0	0	0	0	0	0	0	0	0	0	0	0	0	0	0	0	0	0	0	0	0	0	0	0	0	0	0	0	0	0
count	14.9135	0	0	0	0	0	0	0	0	0	0	0	0	0	0	0	0	0	0	0	0	0	0	0	0	0	0	0	0	0	0	0	0	0	0	0	0	0	0	0	0	0	0	0	0	0	0	0	0
count	15.2361	0	0	0	0	0	0	0	0	0	0	0	0	0	0	0	0	0	0	0	0	0	0	0	0	0	0	0	0	0	0	0	0	0	0	0	0	0	0	0	0	0	0	0	0	0	0	0	0
count	15.5588	0	0	0	0	0	0	0	0	0	0	0	0	0	0	0	0	0	0	0	0	0	0	0	0	0	0	0	0	0	0	0	0	0	0	0	0	0	0	0	0	0	0	0	0	0	0	0	0
count	15.8814	0	0	0	0	0	0	0	0	0	0	0	0	0	0	0	0	0	0	0	0	0	0	0	0	0	0	0	0	0	0	0	0	0	0	0	0	0	0	0	0	0	0	0	0	0	0	0	0
count	16.2041	0	0	0	0	0	0	0	0	0	0	0	0	0	0	0	0	0	0	0	0	0	0	0	0	0	0	0	0	0	0	0	0	0	0	0	0	0	0	0	0	0	0	0	0	0	0	0	0
count	16.5268	0	0	0	0	0	0	0	0	0	0	0	0	0	0	0	0	0	0	0	0	0	0	0	0	0	0	0	0	0	0	0	0	0	0	0	0	0	0	0	0	0	0	0	0	0	0	0	0
count	16.8494	0	0	0	0	0	0	0	0	0	0	0	0	0	0	0	0	0	0	0	0	0	0	0	0	0	0	0	0	0	0	0	0	0	0	0	0	0	0	0	0	0	0	0	0	0	0	0	0
count	17.1721	0	0	0	0	0	0	0	0	0	0	0	0	0	0	0	0	0	0	0	0	0	0	0	0	0	0	0	0	0	0	0	0	0	0	0	0	0	0	0	0	0	0	0	0	0	0	0	0
count	17.4947	0	0	0	0	0	0	0	0	0	0	0	0	0	0	0	0	0	0	0	0	0	0	0	0	0	0	0	0	0	0	0	0	0	0	0	0	0	0	0	0	0	0	0	0	0	0	0	0
[truncated: 53 more columns]

## Sheet: Panel H - MSE boxplots
Group
	Movie	0.477194	0.503191	0.488222	0.50179	0.463829	0.491173	0.495733	0.468719	0.528342	0.554804	0.524334	0.493362	0.413944	0.482621	0.477282	0.554683	0.503306	0.517873	0.516931	0.490422	0.502151	0.494472	0.522169	0.49914	0.476986	0.512196	0.548437	0.54016	0.476886	0.479558	0.55316	0.550169	0.481981	0.528767	0.515899	0.504847	0.478829	0.510468	0.497601	0.512286	0.507004	0.532022	0.530436	0.491858	0.554189	0.658268	0.569953	0.531782
	Rest	0.524047	0.54052	0.514134	0.497414	0.576672	0.484833	0.536861	0.519017	0.595023	0.553154	0.567439	0.516005	0.516867	0.496259	0.522174	0.469157	0.57643	0.55578	0.577637	0.541582	0.529524	0.535165	0.511499	0.535819	0.523275	0.520096	0.517689	0.561681	0.543999	0.541147	0.57546	0.532849	0.553345	0.559443	0.575856	0.533734	0.516026	0.522404	0.557618	0.530005	0.570387	0.502184	0.539557	0.513735	0.633112	0.568023	0.604311	0.562952
Individual
	Movie	0.394897	0.365403	0.407697	0.36972	0.39526	0.393135	0.404935	0.407365	0.402824	0.389626	0.406379	0.464792	0.432012	0.426375	0.411423	0.410781	0.431652	0.456921	0.380343	0.386998	0.392858	0.36986	0.458323	0.392777	0.396117	0.397844	0.394561	0.406767	0.405216	0.441516	0.422632	0.381409	0.4352	0.45039	0.402712	0.401739	0.333933	0.39492	0.399826	0.432368	0.394423	0.363753	0.348619	0.415631	0.37648	0.348041	0.37828	0.419186
	Rest	0.40501	0.403999	0.432295	0.384885	0.430405	0.402691	0.410495	0.437446	0.437637	0.41044	0.394448	0.47983	0.420658	0.447748	0.443018	0.429975	0.449791	0.457826	0.428886	0.418043	0.384229	0.420852	0.472666	0.397297	0.382146	0.404736	0.418956	0.398173	0.386941	0.447815	0.454627	0.386374	0.417091	0.466182	0.426713	0.454148	0.331801	0.418563	0.397344	0.449899	0.39642	0.381187	0.385282	0.401524	0.43336	0.361035	0.395205	0.391094
[truncated: 420 more columns]

## Sheet: Panel J - FC pred vs obs diff
0	-0.0563142	-0.145604	-0.154419	-0.0604678	-0.0793138	-0.0448747	-0.0931738	-0.0967645	-0.0480702	-0.138802	-0.0960881	0.0191702	-0.0369075	-0.00949497	-0.07928	-0.0325745	-0.0327823	-0.0674112	-0.0760198	-0.0492277	0.018888	-0.0295879	0.0146264	-0.0210047	-0.0471228	0.0126471	-0.0673852	-0.135957	-0.00480674	-0.0926453	-0.0336619	-0.0559828	-0.0972349	0.0128526	-0.00926655	0.0309322	0.0237226	-0.0290254	-0.0700598	-0.0445582	0.0292778	0.000777226	0.0307551	-0.00579201	-0.0206041	-0.0256971	-0.00287612	-0.0254167	-0.0792174
-0.0769225	0	-0.026698	-0.0612431	-0.0740265	-0.0295387	-0.0963323	-0.023631	-0.0502124	-0.0749524	-0.0461321	-0.046598	-0.0404119	-0.0140264	0.0113367	0.0265601	0.0271215	-0.0779459	-0.021379	-0.0167665	0.040185	0.00224655	0.0239062	-0.00156165	-0.0549104	-0.0405972	-0.0505697	-0.0735163	-0.0722389	-0.0593063	-0.0195815	-0.00944681	-0.00928467	-0.0564714	0.0052551	-0.00116015	0.00842075	0.0070308	0.0141746	0.0194059	-0.000424977	0.0345625	0.0115582	-0.0114245	0.0211925	0.0722634	0.0428953	0.0326006	0.0211496	0.042351
-0.0968596	-0.05886	0	0.0257681	0.0184995	-0.0594501	0.00221367	-0.101825	0.00421315	-0.103023	-0.111653	-0.106445	0.0197204	-0.00975266	0.0296354	0.0602469	-0.07603	0.0256138	-0.285853	-0.268672	-0.0189283	-0.123894	-0.158476	0.0219981	0.0713913	-0.0242664	0.263055	0.129426	0.0683583	0.133133	0.074003	0.171455	0.157615	0.081973	0.100737	-0.0595659	0.161975	0.239713	0.137815	0.0198362	0.127589	0.162831	-0.100397	0.130415	-0.0597758	0.125277	0.102568	0.159342	0.0423408	0.211853
-0.120678	-0.02557	0.0161216	0	-0.0760775	-0.0784193	-0.0667031	-0.0574829	-0.00495882	-0.136132	-0.0689576	-0.0783653	-0.0381324	-0.0325085	-0.0132274	0.0587439	-0.0519707	-0.0619571	-0.155834	-0.0980864	0.0334164	-0.100905	-0.0540194	-0.0103757	-0.0131787	-0.0503101	0.0805359	0.0354289	-0.00276769	0.0333706	0.0549199	0.115903	0.14192	0.0264057	0.0363785	-0.052522	0.0951496	0.122984	0.0895827	0.0303628	0.106993	0.114077	-0.0187488	0.051462	0.0031379	0.14412	0.103003	0.136533	0.0497667	0.150285
-0.0597577	-0.0393251	-0.0126414	-0.0267302	0	-0.0293335	-0.0432265	-0.0290005	-0.00121517	-0.0784273	-0.138617	-0.118176	0.0215762	-0.0780314	0.0194374	0.0190237	-0.0228653	-0.0554589	-0.185504	-0.1666	-0.0248116	-0.0470587	-0.0943415	0.0306362	-0.00780517	-0.041648	0.0971969	0.0163103	-0.0443936	-0.00262988	0.00201329	0.0605345	0.0504445	-0.0183073	0.0484359	-0.0544772	0.0925998	0.118281	0.0619473	-0.0341671	0.0474578	0.106153	-0.0504805	0.0248906	-0.00161231	0.0941396	0.0676696	0.0766608	0.0304859	0.142144
-0.0234609	-0.048405	-0.0318558	-0.0658385	-0.0164553	0	-0.0230034	-0.0452317	-0.0356064	-0.0584392	-0.0929806	-0.0782517	0.0331291	-0.0501688	-0.0141659	-0.0316388	-0.0361913	-0.0353579	-0.142749	-0.144001	-0.0200559	-0.0515871	-0.0616522	0.025422	-0.00209168	-0.0141698	0.0862258	-0.00580059	-0.0649508	0.0367982	-0.0189048	0.0557799	0.0384931	-0.0248987	0.0342106	-0.0294854	0.0892772	0.0896928	0.0255457	-0.041943	0.0191461	0.0861246	-0.0280802	0.0522609	0.00916089	0.0560823	0.0354642	0.0726925	0.00870302	0.0573922
-0.0167441	-0.10745	0.0255311	-0.0618151	-0.0453228	-0.0163703	0	-0.047565	-0.0179725	-0.0444147	-0.117234	-0.0933491	-0.00682723	-0.0776582	0.0123516	0.0240881	-0.00498238	0.00702753	-0.135131	-0.124085	-0.0161697	-0.0133899	-0.0750223	0.00693812	-0.0029448	-0.0566854	0.0953394	0.0423615	-0.026111	-0.00876764	0.0358419	0.0632198	-0.00524857	-0.0612589	0.0501693	-0.0319732	0.100602	0.119504	0.0772234	-0.0249457	0.0196157	0.107058	-0.0195172	0.0305754	-0.0377879	0.0966735	0.0888385	0.0773117	0.0246796	0.0210542
-0.039809	-0.00638209	-0.0935878	-0.0305608	-0.0162547	-0.0268121	-0.0648543	0	-0.0690668	-0.072448	-0.106179	-0.0751448	0.0130479	0.00631678	0.0328958	0.00891729	-0.014539	-0.0277036	-0.137985	-0.155578	-0.00141138	-0.0253447	-0.0565676	0.0252354	0.00672872	-0.0317244	0.0840195	-0.0116146	-0.0469609	0.0497621	-0.0204302	0.0383809	0.0417048	-0.0269265	0.0533222	-0.0157827	0.0565169	0.113541	0.0571199	0.0054923	0.0301376	0.0661244	-0.0592877	0.0720882	-0.0213462	0.0484229	0.0469287	0.0735512	0.0260033	0.0769643
-0.0903931	-0.0427914	0.0323048	0.0463393	0.00518502	-0.0347141	-0.0551332	-0.0439908	0	-0.0869327	-0.152854	-0.118326	0.0145905	-0.0146631	0.0591064	0.0816503	-0.0334098	-0.0029558	-0.232228	-0.239948	-0.00526562	-0.0518524	-0.13513	0.0352151	0.0556496	-0.0266937	0.22536	0.105476	0.0544016	0.0777783	0.0629566	0.132497	0.112993	0.0410216	0.122501	-0.0235447	0.124973	0.231324	0.145997	0.0266132	0.0981865	0.148535	-0.0917153	0.101896	-0.0170613	0.147561	0.124898	0.14868	0.0639096	0.183478
0.00887029	-0.0858478	-0.0954198	-0.117191	-0.0634202	-0.026496	-0.0541336	-0.0435158	-0.089574	0	-0.11953	-0.11209	0.00986849	-0.067714	-0.0418538	-0.0734798	-0.0451803	-0.0634111	-0.121881	-0.116224	-0.0575015	-0.0201691	-0.0804157	0.0125284	-0.043957	-0.0675759	0.0184624	-0.0580665	-0.130319	-0.0241445	-0.0890754	-0.0156464	-0.0237656	-0.111381	0.00520792	-0.0524074	0.0554128	0.0415285	-0.0211089	-0.0814705	-0.0344782	0.0393597	-0.0309709	-0.0116711	-0.0229338	-0.00149162	-0.0272514	0.0199837	-0.0355769	0.02183
-0.144684	-0.0412363	-0.164585	-0.0616648	-0.158626	-0.14826	-0.14587	-0.126048	-0.161544	-0.170447	0	-0.0447176	-0.0706071	-0.0145597	-0.0735404	-0.0309228	-0.0465808	-0.0845324	-0.0384767	0.0254059	0.0174506	-0.0826388	0.0284754	-0.0214157	-0.0926251	-0.0808073	-0.0917763	-0.101453	-0.130514	-0.0404573	-0.0885301	-0.0541016	-0.0437525	-0.114393	-0.0321943	-0.0423902	0.0460654	-0.00579656	-0.0118521	0.00509444	-0.0272908	0.0274284	0.0303364	-0.0205164	-0.0335449	0.0163742	-0.0141943	0.0244018	-0.00647811	0.0296728
-0.117287	-0.02665	-0.170173	-0.0651278	-0.131637	-0.118986	-0.134839	-0.0840024	-0.150002	-0.131259	-0.0130279	0	-0.0371994	-0.0257731	-0.0673278	-0.0509136	-0.0400218	-0.0859458	-0.0299605	-0.0232515	-0.00394101	-0.0623548	0.0401766	0.000493626	-0.0680529	-0.0683683	-0.0541806	-0.0905144	-0.120209	-0.0565852	-0.0677754	-0.0318226	-0.0367224	-0.0900449	-0.023026	-0.0346711	0.015396	-0.00890927	-0.0267735	-0.0161409	-0.0431856	0.0157791	-0.00397165	-0.0280744	-0.00147576	-0.00422107	-0.0193125	0.00572629	-0.00931454	0.038809
0.023515	-0.0562722	0.0321311	-0.0353407	0.02955	0.0374053	-0.0347694	0.0351018	0.068661	0.0117534	-0.152162	-0.103162	0	-0.0217651	0.0687963	0.0357571	0.0620969	0.00246925	-0.0526603	-0.0482536	0.00515211	0.0608492	-0.0211458	0.0119756	0.00661041	-0.0243063	0.0154467	-0.00110123	-0.0102345	-0.0145695	0.00795654	0.0108328	0.0184667	-0.00773035	0.0325806	0.000593785	-0.00684631	0.0427106	0.0378799	-0.00266939	0.0389795	0.0149955	-0.0389505	0.0109424	-0.00525893	0.0540986	0.0434869	0.0222057	0.0285651	-0.00876241
-0.0615246	0.01447	-0.0331336	-0.0043866	-0.0294565	-0.0499069	-0.0880107	0.0233964	-0.00695769	-0.0743431	-0.0135759	-0.00952877	-0.00630451	0	-0.0395301	-0.029663	-0.0039447	-0.116346	-0.0167628	-0.0152323	0.0115728	-0.0252482	-0.00608766	-0.0106237	-0.00831991	0.0141966	-0.0261106	-0.0303753	-0.0456849	0.0070157	0.0227626	0.0190657	0.0587339	0.00943506	-0.0292447	-0.00977105	-0.0327189	-0.0631144	-0.0530682	-0.0178488	-0.0481288	-0.00391066	-0.0109303	-0.0480726	0.0633353	0.0182714	0.00210685	0.0037081	-0.00729964	0.0641235
-0.0390472	0.0370293	0.026272	0.038721	0.0397925	1.8657e-05	0.00683421	0.0461658	0.0493528	-0.0356357	-0.0979093	-0.0734046	0.131999	-0.0107047	0	-0.0173623	-0.0371472	-0.0582154	-0.136761	-0.181415	-0.0368156	-0.0547854	-0.110468	0.0385865	0.0917284	0.0539606	0.124411	0.0776333	0.0515234	0.124518	0.0687302	0.134072	0.119624	0.0424478	0.0338759	-0.0278628	0.0478201	0.0826593	0.00248018	-0.0448027	0.00874173	0.0735745	-0.0829926	0.0383928	0.0802937	0.0324292	0.0365259	0.0605305	-0.00457915	0.169706
-0.0637983	0.0371875	0.0782625	0.0822187	0.0534154	0.00425988	0.0369885	0.0431745	0.100876	-0.0515993	-0.0623676	-0.0566424	0.113335	-0.0261542	-0.0080323	0	-0.0684124	-0.0459475	-0.197086	-0.209271	-0.0258919	-0.11091	-0.136894	0.00321104	0.101026	0.049516	0.157389	0.117497	0.10162	0.140051	0.105964	0.175512	0.19994	0.114272	0.041714	-0.0491469	0.0722219	0.104777	0.0311871	-0.0162996	0.0663343	0.0983095	-0.105694	0.0559124	0.0337406	0.0726972	0.057043	0.103875	-0.000785522	0.22696
-0.0208736	0.020929	-0.0612016	-0.0189889	-0.00876285	-0.0144514	-0.01074	0.000680009	-0.0475438	-0.0271078	-0.0791214	-0.0591702	0.0874195	0.00567506	-0.0204428	-0.0349022	0	-0.0372364	-0.0532044	-0.0865659	-0.0105294	-0.041695	-0.0363343	0.032351	0.0407965	0.0268625	0.0474917	0.00909545	-0.0261	0.0838525	0.00921037	0.0639432	0.0135031	-0.0336442	0.0152177	0.0111485	0.0559685	0.0200347	-0.0359465	-0.0287003	-0.0386614	0.0400331	-0.0141854	0.0457702	0.0637401	-0.0185329	-0.00170926	0.0404165	-0.0129201	0.0184282
-0.0312949	-0.0604755	0.0238543	-0.024443	-0.0397595	-0.0260898	0.00186956	-0.0457015	-0.0619669	-0.0760485	-0.0925816	-0.0926453	-0.0179316	-0.0765738	-0.038414	-0.0142701	-0.0297921	0	-0.153866	-0.130295	-0.0616475	-0.0762248	-0.0934308	-0.0203072	0.0284467	-0.0195197	0.12823	0.106005	0.0116775	0.0684136	0.0736153	0.109038	0.0174556	-0.0053206	-0.000244704	-0.0668648	0.0936208	0.0412354	-0.000668636	-0.0807857	-0.0264346	0.082123	-0.0314738	-0.0269212	-0.0324857	0.0368648	0.0217895	0.0222868	-0.0283055	0.0283404
-0.0582021	-0.054113	-0.310225	-0.153867	-0.205685	-0.157502	-0.178351	-0.116907	-0.257148	-0.1246	-0.0399826	-0.0323899	-0.114919	-0.0464837	-0.174012	-0.239061	-0.0657227	-0.161814	0	0.0143351	-0.0491624	-0.0272328	0.03393	-0.0427529	-0.164273	-0.106107	-0.202829	-0.251674	-0.27382	-0.0749126	-0.172039	-0.150124	-0.128031	-0.193666	-0.0930109	-0.0491314	-0.109163	-0.175051	-0.203301	-0.0957959	-0.205448	-0.110612	-0.025971	-0.0708928	0.0225742	-0.137655	-0.146571	-0.0891549	-0.130713	-0.101618
-0.0689682	-0.044633	-0.372742	-0.128096	-0.260414	-0.195817	-0.175485	-0.20687	-0.362954	-0.157884	0.0370616	0.00213846	-0.17944	-0.0530721	-0.272349	-0.305738	-0.136852	-0.164103	0.0265926	0	-0.0707492	-0.101799	0.00501901	-0.065606	-0.169044	-0.108702	-0.185865	-0.253831	-0.281393	-0.0108476	-0.179571	-0.155961	-0.199452	-0.23462	-0.105273	-0.0559547	-0.0400983	-0.16237	-0.202248	-0.0873585	-0.219362	-0.0768089	0.0204826	-0.0578869	-0.0146077	-0.184529	-0.163221	-0.0884934	-0.148754	-0.14816
-0.0645063	0.037005	-0.0496089	0.028016	-0.0337201	-0.0428182	-0.041705	-0.00386337	-0.0144485	-0.0926208	-0.00383835	0.00674973	0.00180632	0.00582544	-0.0463253	-0.0517624	-0.0141797	-0.0474003	-0.0903689	-0.108016	0	-0.0490393	-0.0263013	-0.00473201	-0.018293	2.30642e-06	-0.014657	-0.0370409	-0.0321978	0.0482624	0.0133104	0.0323447	0.0796255	0.0115462	-0.0219754	-0.0218357	-0.00606993	-0.0432481	-0.0542781	-0.000818399	-0.0284317	-0.00443405	-0.0433203	0.00877402	0.0357815	-0.0148637	-0.016697	0.00677355	-0.0197457	0.146347
0.0130341	-0.0246796	-0.122021	-0.0900848	-0.0552184	-0.042431	-0.0495637	-0.0103503	-0.092902	-0.0119958	-0.131532	-0.0939725	0.0793281	-0.0355129	-0.0598779	-0.0967728	-0.026209	-0.0876406	-0.0487118	-0.118555	-0.0757565	0	-0.0516125	0.0358949	-0.0058217	-0.0264808	-0.0069619	-0.0582988	-0.100894	0.0305465	-0.0557658	-0.00777294	-0.0527948	-0.110777	-0.00858285	-0.00745202	0.00230786	-0.017844	-0.0785286	-0.0787882	-0.0932535	-0.00313042	-0.0474348	0.00685518	0.0730724	-0.0650841	-0.044224	-0.00526321	-0.0457456	-0.0117091
-0.0629049	-0.0188663	-0.258162	-0.0964957	-0.177288	-0.136226	-0.119836	-0.100947	-0.21853	-0.120101	0.0234421	0.017365	-0.0909014	-0.0486043	-0.194575	-0.238719	-0.0792711	-0.122156	0.00303729	0.0144931	-0.0750184	-0.0830888	0	-0.0351938	-0.123248	-0.0636391	-0.168578	-0.203618	-0.218418	-0.0184861	-0.115011	-0.107362	-0.0988578	-0.136389	-0.070608	-0.0243177	-0.0617853	-0.137772	-0.155267	-0.0439117	-0.154194	-0.0686406	-0.0175258	-0.0601358	0.0142058	-0.108376	-0.106671	-0.0607316	-0.084029	-0.0746094
0.0313121	0.0527323	0.0798703	0.0650236	0.115208	0.085049	0.0162909	0.141058	0.13956	0.0814431	-0.0172433	0.0147405	0.098512	0.0207781	0.107823	0.0582895	0.0764059	-0.0293121	-0.0799271	-0.189509	0.0189544	0.088141	-0.109963	0	0.128858	0.0751427	0.0987996	0.0853385	0.0959435	0.0842144	0.134143	0.130431	0.126018	0.126409	0.0164456	-0.00202252	-0.0319592	0.0158773	0.00086988	-0.0207898	0.0118623	0.00379339	-0.0539029	0.00695385	0.0334377	0.0208994	0.0230794	0.0146412	0.00189999	0.0243611
-0.0171921	-0.018799	0.0614051	-0.000949679	0.032836	0.0184578	0.0217737	0.0249415	0.10653	-0.0366542	-0.132739	-0.0993149	0.0331151	-0.039002	0.0420573	0.0701212	0.0111852	-0.0082625	-0.106774	-0.0850404	-0.00470319	-0.0123068	-0.0534007	0.0264993	0	-0.0374721	0.0320638	0.00518815	0.0262752	-0.0346068	-0.00822843	0.008085	0.0652715	0.0160809	0.0281739	-0.0556113	0.00846828	0.0627098	0.0575071	0.00957289	0.0790172	0.026548	-0.0408285	-0.00776959	-0.0371462	0.0872234	0.0405393	0.0307775	0.0313431	0.1386
-0.0445043	-0.00425267	-0.0463736	-0.0268448	-0.0228261	-0.0287557	-0.0607092	-0.0178657	-0.0157927	-0.0840735	-0.0819129	-0.0632311	-0.0428202	-0.0131286	0.0366652	0.0399959	0.0285225	-0.0401893	-0.0735705	-0.0537361	0.0139498	0.00618287	-0.0213936	0.0102294	-0.029078	0	-0.0275995	-0.0761286	-0.0465267	-0.041516	-0.0445377	-0.0207319	0.0113318	-0.0461161	0.00566023	-0.00520449	-0.0104196	0.0256805	0.0202266	0.0165344	0.0292495	0.0206842	-0.0247815	-0.00166282	-0.0270414	0.0554591	0.0266532	0.0202475	0.0115813	0.0834571
0.00792384	-0.0204227	0.178008	0.0356417	0.0965453	0.073313	0.148773	0.0584925	0.258856	0.0202624	-0.109411	-0.0923459	0.0715132	-0.0497809	0.126394	0.190144	0.0366223	0.0831887	-0.175535	-0.137892	-0.00321258	-0.00613424	-0.1086	0.0396478	0.0189117	-0.0192118	0	0.0993651	0.157024	-0.0204661	0.0683407	0.0710409	0.167365	0.115401	0.0438544	-0.0673182	0.0149637	0.0915249	0.159199	0.0380782	0.210022	0.0197825	-0.105063	-0.00671316	-0.0558622	0.172496	0.106079	0.0700887	0.0905187	0.209076
-0.0339205	-0.0254947	0.0966339	0.0233299	0.0545118	0.0404492	0.117227	-0.00949478	0.165242	-0.028062	-0.128335	-0.116788	0.0393076	-0.0685581	0.0391088	0.103951	-0.0264363	0.0388804	-0.243227	-0.179414	-0.034502	-0.077431	-0.136732	0.0159655	0.00475021	-0.0336128	0.0323962	0	0.0843626	0.0209559	0.0415011	0.0917965	0.15175	0.0859443	0.0268826	-0.11535	0.0625904	0.125043	0.0987074	0.00421593	0.144446	0.0653577	-0.100526	0.00964381	-0.0809028	0.135969	0.0633024	0.0868078	0.0408754	0.240979
-0.0947753	-0.0723309	0.0579913	-0.0114814	-0.0149152	-0.0379323	0.00199068	-0.0413365	0.0918061	-0.107581	-0.163771	-0.159463	0.00730068	-0.0581743	0.00555556	0.0740878	-0.0691545	-0.032973	-0.241474	-0.214766	-0.0110727	-0.118888	-0.135777	0.00959347	0.00795499	-0.0576026	0.0903828	0.0530518	0	0.0529965	0.0751257	0.150189	0.180758	0.0552404	0.0778911	-0.0737362	0.111899	0.18209	0.121563	0.00423565	0.141607	0.133799	-0.105111	0.0559326	-0.00124046	0.166815	0.128715	0.156455	0.0488703	0.240089
0.015651	0.0241775	0.144513	0.0384644	0.0860087	0.0692888	0.0531683	0.0894276	0.16008	0.0151908	-0.0250355	-0.00201989	0.00548834	-0.0547712	0.0499655	0.110916	0.0369485	-0.0191917	-0.0511818	-0.0025338	0.0316765	0.00316415	-0.0272008	0.0208789	0.0134454	0.022578	-0.00805984	0.0364685	0.0524963	0	0.030705	0.000942819	0.0312709	0.000770837	0.00346592	-0.0491213	0.024854	0.0394403	0.0835331	0.0461281	0.0787434	0.0306973	0.0019822	-0.0251967	-0.047252	0.113081	0.0768565	0.023937	0.0648239	0.115362
-0.0575325	0.0220393	0.0567617	0.050698	0.036207	0.0118932	0.0636585	-0.00322699	0.125854	-0.0590259	-0.0893845	-0.0585221	0.0419156	-0.00337125	0.0352513	0.097133	-0.0298622	0.0264404	-0.15832	-0.128014	0.0153833	-0.0723916	-0.0715124	0.0372934	0.00155161	-0.0171755	0.028288	0.0087256	0.0468651	0.0533225	0	0.0670858	0.154879	0.0523614	0.0266139	-0.0700488	0.0798314	0.112179	0.100733	0.0544274	0.149908	0.0586646	-0.0428127	0.04542	-0.0595197	0.115033	0.0570462	0.107581	0.0590185	0.270777
-0.00966271	0.0143454	0.178794	0.0832599	0.108131	0.0822386	0.11698	0.0568647	0.215083	0.00629433	-0.0818127	-0.0471478	0.075543	0.0152036	0.080233	0.163903	0.0232003	0.0641666	-0.107492	-0.104894	0.0462245	-0.0227252	-0.0561937	0.0432798	0.0359463	0.00518684	0.0512466	0.0669796	0.123574	0.012805	0.0535258	0	0.105316	0.0812136	0.0392376	-0.0363427	0.0727983	0.128156	0.153494	0.0920759	0.165801	0.0630519	-0.044549	0.0508507	-0.0285942	0.163166	0.116768	0.100381	0.104486	0.231301
-0.0720798	0.0282516	0.154642	0.139886	0.0888183	0.0340533	0.0181395	0.0321747	0.121564	-0.0304892	-0.0452822	-0.035118	0.0680344	0.0306313	0.0739621	0.173994	0.0109443	0.0118279	-0.0959096	-0.119711	0.0784998	-0.0403317	-0.0565192	0.0495373	0.120134	0.0598613	0.173471	0.151102	0.170537	0.0990377	0.151276	0.0997696	0	0.088003	0.0996409	0.0120508	0.0967432	0.199957	0.200221	0.113209	0.128298	0.127456	-0.0580408	0.0663263	0.0529865	0.181488	0.178412	0.139986	0.123673	0.221715
-0.0917826	-0.0102088	0.0416479	0.0406494	-0.00597232	-0.0387567	-0.0293851	-0.0352625	0.0564392	-0.112185	-0.107746	-0.0863125	-0.000544053	-0.016246	0.028864	0.10939	-0.0204445	-0.0382157	-0.169202	-0.159141	0.0296307	-0.0887842	-0.0755482	0.0382636	0.0184016	-0.0186769	0.0927575	0.0492531	0.0403593	0.0692744	0.0421064	0.0822799	0.0949819	0	0.0784971	-0.0334012	0.112402	0.182458	0.148432	0.0510942	0.131438	0.112203	-0.0815187	0.0298071	0.00476138	0.147633	0.129503	0.133557	0.0761027	0.233731
0.00929527	0.0546474	0.118003	0.0718512	0.102213	0.069688	0.0977595	0.0954115	0.181438	0.0228988	-0.0482673	-0.0185028	0.129237	0.00271496	0.0593894	0.0369432	0.0398173	0.0535047	-0.155285	-0.189742	-0.0307089	0.00360537	-0.15115	0.0913045	0.0588875	0.0396086	0.0550041	0.0516583	0.0967216	0.0497156	0.0431172	0.0769266	0.191685	0.116644	0	-0.0428982	-0.0442532	0.00367356	0.00215058	-0.0131826	0.0553341	-0.0179994	-0.0831856	-0.0195171	-0.0126317	0.0311699	0.00691631	-0.00401122	0.00582375	0.231912
-0.0245418	0.0291889	-0.0890305	-0.0241919	-0.0262147	-0.0276561	-0.0648175	0.00589918	-0.0349988	-0.055492	-0.0422327	-0.0205393	0.00950052	0.0149007	-0.0106879	-0.0616893	0.0254803	-0.0603037	-0.0644604	-0.0953978	-0.0306947	-0.0103533	-0.0713562	0.0332304	-0.0348044	0.00460309	-0.0652098	-0.0890659	-0.0772039	0.00260676	-0.0436252	-0.0207097	0.0432426	-0.0234297	-0.0384261	0	-0.0696894	-0.0823902	-0.0931566	-0.0387936	-0.0525226	-0.0413088	-0.0498756	-0.0368188	0.0119083	-0.0395093	-0.0581125	-0.0408485	-0.042281	0.086083
0.030155	0.0536503	0.158374	0.111667	0.115947	0.109506	0.158496	0.0610632	0.167724	0.0600183	0.0568382	0.0495751	0.0210939	-0.010958	0.0557074	0.0572188	0.0567237	0.135348	-0.135484	-0.120509	-0.000535905	0.00720174	-0.109479	-0.0748588	0.0638917	0.0495633	0.0627365	0.0948165	0.140402	0.0755964	0.0896651	0.0863302	0.14751	0.145269	-0.025835	-0.0609568	0	-0.0333299	0.0148321	0.00846594	0.0711599	-0.0139786	-0.0175244	-0.00364017	-0.109528	0.0333103	0.00203699	-0.0110098	0.0226834	0.0811302
0.0396629	0.0774459	0.23664	0.13428	0.176587	0.137256	0.192512	0.140894	0.285452	0.0782866	-0.00400711	0.011553	0.147664	-0.0178481	0.0857097	0.0807332	0.0510743	0.117198	-0.205031	-0.224245	-0.0377084	0.000451241	-0.202508	0.0517058	0.103622	0.0749423	0.105834	0.131967	0.191956	0.0810328	0.109472	0.124823	0.238443	0.194178	-0.00841145	-0.0720579	-0.00339753	0	0.0628948	-0.0014845	0.125691	-0.0187445	-0.137885	-0.0259183	-0.0489006	0.0966474	0.0399713	0.0174166	0.0261513	0.252971
-0.0227512	0.0756224	0.145011	0.128933	0.116354	0.0697741	0.124996	0.0888571	0.182854	0.0074249	-0.0216815	-0.0132419	0.148274	-0.0195116	0.0122752	0.0185331	-0.0186674	0.0472677	-0.244228	-0.310696	-0.0545946	-0.0727891	-0.249002	0.0507896	0.117967	0.0774111	0.153436	0.131817	0.158535	0.149004	0.123323	0.174196	0.231924	0.168638	0.0065947	-0.0788649	0.0188789	0.0380136	0	-0.0260174	0.0809323	0.0369801	-0.139091	0.0103758	-0.00962195	0.069982	0.0235786	0.054368	-0.0138405	0.265637
-0.0563173	0.0502008	0.0158604	0.0498595	0.0172137	-0.0106004	-0.0134509	0.0389831	0.0528757	-0.0552212	0.00317334	0.00698861	0.0377452	0.00842664	-0.0100598	-0.0169242	-0.00071853	-0.0290494	-0.111072	-0.127339	-0.00321923	-0.0551208	-0.105827	0.0225577	0.023843	0.0343599	0.0193418	0.0101161	0.0174661	0.0585164	0.04893	0.0675794	0.130278	0.0682107	-0.017274	-0.0195936	-0.00336198	-0.0183808	-0.0304206	0	0.00977745	0.0349783	-0.0514593	0.0151363	0.0441336	0.0399644	0.0280062	0.0505967	-0.00825476	0.140127
-0.0518482	0.0399039	0.137911	0.140609	0.0835759	0.0399016	0.0589947	0.0479441	0.0977214	-0.0213197	-0.0277965	-0.0363827	0.118289	-0.02285	0.00589591	0.045777	-0.0454143	-0.0133482	-0.242494	-0.31975	-0.0394704	-0.103027	-0.233266	0.0448647	0.140429	0.0691842	0.22677	0.18079	0.1773	0.170353	0.174744	0.196385	0.135131	0.144299	0.0757034	-0.0691123	0.0937522	0.130063	0.0633098	0.00169411	0	0.0911126	-0.134526	0.0193132	0.00138982	0.083916	0.0883353	0.0848522	0.0295271	0.240659
0.0294083	0.0816788	0.183539	0.12263	0.140011	0.117207	0.181793	0.0929363	0.225108	0.0622587	0.0420125	0.0514144	0.0706307	0.00371781	0.0654932	0.0716704	0.052405	0.142576	-0.136702	-0.116141	0.00512768	-0.000397097	-0.104063	-0.00645034	0.0621823	0.0636635	0.0413489	0.0778787	0.151354	0.0685757	0.0694583	0.0672856	0.167654	0.144806	-0.0244495	-0.0502257	0.0149953	-0.0130028	0.0308356	0.0027917	0.114855	0	-0.0587877	-0.00208008	-0.0932635	0.0385328	-0.000727972	-0.00382529	0.027649	0.168535
-0.0140426	-0.00143666	-0.145204	-0.030597	-0.109824	-0.063178	-0.0294853	-0.0869175	-0.141816	-0.0623304	0.0701662	0.0375516	-0.115481	-0.0560119	-0.157608	-0.175962	-0.0519994	-0.0364253	-0.04098	0.00123144	-0.0703541	-0.0749342	-0.0243852	-0.178776	-0.0892542	-0.0415116	-0.12452	-0.134452	-0.121929	0.0146822	-0.0781539	-0.0858888	-0.0920831	-0.0926104	-0.151099	-0.103127	-0.0538858	-0.172692	-0.204007	-0.0901893	-0.18593	-0.0665479	0	-0.0510087	-0.0563382	-0.116483	-0.107592	-0.0642577	-0.0902727	-0.058046
0.0229232	0.0331152	0.125197	0.0444847	0.0729932	0.0632552	0.0640744	0.090335	0.141154	0.00473007	-0.0239005	-0.00454318	0.0385206	-0.0182934	0.0572266	0.0443054	0.0675617	0.0441039	-0.11759	-0.097541	-0.000799324	0.00140687	-0.0982023	0.0263546	0.0242213	0.0301011	0.0179907	0.0481961	0.0557503	0.0206201	0.0636635	0.0525317	0.126591	0.0812786	-0.00170067	-0.0298911	0.0274116	0.00060136	0.0317851	0.00023692	0.0638341	0.0266946	-0.0684404	0	-0.0144188	0.0495043	0.0378991	-0.00210352	0.0239816	0.153954
0.00794736	0.0252977	-0.0499387	-0.0142206	0.0108459	0.00880229	-0.029765	0.0376687	0.0455338	-0.0100125	-0.0492099	-0.0102564	0.0162531	0.0392832	0.0649174	0.0102849	0.0786458	-0.0114472	-0.0150394	-0.0589787	0.0106466	0.0753971	-0.0194859	0.0667699	-0.0212314	-0.0173921	-0.0628771	-0.0847635	-0.0366615	-0.0353861	-0.037482	-0.0214191	0.0764314	-0.00548677	-0.00957552	0.0134638	-0.115121	-0.0620126	-0.0214704	0.0064893	0.020004	-0.085427	-0.0954853	-0.025318	0	-0.00355063	-0.0254358	-0.0118028	0.0167569	0.0680212
-0.0350833	0.0836448	0.144025	0.163958	0.120234	0.0780441	0.130498	0.0575716	0.164815	0.0035956	-0.00770431	-0.00433022	0.13306	0.0231001	0.0419546	0.0680449	-0.00417987	0.0693254	-0.211332	-0.293892	-0.0166111	-0.0634877	-0.203239	0.0694251	0.104915	0.0713297	0.165182	0.138045	0.187908	0.144485	0.110438	0.145536	0.181457	0.156594	0.0327308	-0.0492261	0.030314	0.0680804	0.0457878	0.0174219	0.0751051	0.0297437	-0.187868	0.0646784	-0.0152673	0	0.0545281	0.0870501	0.0219156	0.281151
-0.028052	0.065509	0.107061	0.101083	0.0909282	0.054151	0.119539	0.0622118	0.174325	-0.0141432	-0.0570579	-0.0316702	0.131348	0.00829246	0.0398967	0.0411988	0.00738372	0.0713697	-0.208799	-0.257111	-0.029667	-0.0480638	-0.192217	0.0986472	0.0623595	0.0343776	0.0950713	0.0696443	0.11641	0.101684	0.0557437	0.115825	0.215816	0.119892	-0.000933263	-0.0616759	0.0209503	0.0281459	0.0244531	-0.00588185	0.0923959	0.0114005	-0.162808	0.0389628	-0.0231304	0.0380515	0	0.0463641	0.0176215	0.296959
0.00440488	0.0812167	0.160293	0.136568	0.130551	0.103077	0.115479	0.100712	0.193883	0.0406168	0.0265908	0.0442027	0.0904176	0.034359	0.0839035	0.0882717	0.063227	0.0724405	-0.119166	-0.153822	0.0271565	-6.94839e-05	-0.11043	0.0443134	0.0721896	0.0626286	0.0658716	0.0845169	0.14831	0.0595557	0.0960593	0.0693722	0.126031	0.142466	0.0122039	-0.0208926	-0.00306489	0.0112989	0.0499723	0.0361066	0.0762295	-0.00529042	-0.124456	0.0225118	-0.00938862	0.05722	0.0510453	0	0.0423842	0.196806
-0.031589	0.0569211	0.0212372	0.0773647	0.0377194	0.0142788	0.0251107	0.0312211	0.0581035	-0.0458868	-0.0298801	-0.0103224	0.0726958	0.0128362	-0.00368246	-0.00374252	-0.00529628	-0.00429326	-0.159209	-0.24036	-0.0160579	-0.0579598	-0.153563	0.0527949	0.0546914	0.030774	0.0848912	0.0453938	0.0636224	0.116648	0.059641	0.106458	0.128366	0.0669617	0.0188238	-0.037087	0.0206637	0.0291718	-0.00733917	0.00736025	0.00321567	0.0354138	-0.141146	0.0470395	0.012513	0.00173065	0.0112165	0.0445367	0	0.212116
-0.0956915	0.0639192	0.220979	0.174233	0.162954	0.0506862	0.0253544	0.118156	0.227884	0.0197146	0.0772676	0.0499882	0.0871775	0.07401	0.173193	0.228656	0.0319108	0.0421112	-0.0785473	-0.0849704	0.114582	0.000842757	-0.0321466	0.0160068	0.243377	0.143264	0.255781	0.267867	0.25717	0.165565	0.301408	0.261833	0.220945	0.294813	0.146396	0.0798748	0.0504474	0.225819	0.258467	0.132056	0.237874	0.141989	-0.0414303	0.130187	0.0689199	0.247484	0.257514	0.195608	0.190558	0
-0.15221	-0.0337084	0.107594	0.0707403	0.0326122	-0.0451875	-0.0551058	-0.00335127	0.0807354	-0.0986428	-0.0427225	-0.0713774	0.0107041	-0.0193532	0.0452401	0.115002	-0.0701743	-0.0453351	-0.192256	-0.165434	0.0500471	-0.108163	-0.0911615	-0.0115228	0.152126	0.0407372	0.251449	0.22066	0.134	0.149966	0.229198	0.253109	0.187335	0.176689	0.123294	0.00513554	0.141409	0.246095	0.195967	0.0540841	0.13797	0.203883	-0.043495	0.116804	0.0474401	0.217403	0.208008	0.204369	0.112233	0.0571912
-0.0444087	-0.109233	0.0623781	-0.041131	-0.0444734	-0.0204658	-0.0240597	-0.0610451	-0.0361834	-0.0785496	-0.0664305	-0.0816498	-0.119568	-0.10053	0.00624791	0.0443155	0.0061749	0.0079963	-0.120901	-0.0350358	0.00115787	-0.0340631	-0.0368882	-0.0378588	-0.0148797	-0.0621556	0.0865964	0.098632	0.00307428	0.00120236	0.072012	0.0671683	0.00578781	-0.000719227	0.0240952	-0.0490411	0.124501	0.086814	0.0798705	-0.0105335	0.0332004	0.117526	0.0348368	0.00913391	-0.0700495	0.112019	0.0889587	0.0475723	0.038346	-0.0136262
-0.102959	0.072985	0.196951	0.178254	0.158379	0.0432707	0.00303356	0.108807	0.210186	0.0172549	0.0691556	0.0464422	0.106365	0.0655951	0.137193	0.181168	0.0188466	0.0162214	-0.058194	-0.0513066	0.108324	0.000696543	-0.0163745	0.0253069	0.249387	0.148606	0.265786	0.263366	0.253422	0.174029	0.291383	0.26516	0.213868	0.289061	0.117736	0.0621589	0.0441011	0.190109	0.202563	0.116878	0.184786	0.12724	-0.0206519	0.110328	0.0668226	0.205153	0.208423	0.176418	0.154696	0.00760157
-0.0978478	0.0646991	0.197659	0.173563	0.167427	0.0528639	0.022569	0.102211	0.224192	0.0225813	0.0431768	0.023804	0.102716	0.0933068	0.12642	0.172915	-0.00642792	0.0221242	-0.0675515	-0.0951989	0.106561	-0.0223905	-0.0282867	0.0232434	0.252706	0.136725	0.271074	0.262782	0.258674	0.177667	0.285705	0.279633	0.228812	0.283508	0.14272	0.0810417	0.0706341	0.222996	0.216172	0.126236	0.179288	0.152683	-0.040703	0.147602	0.0970503	0.188569	0.218989	0.188949	0.150558	0.0119089
-0.072571	0.0351116	0.135209	0.105224	0.0699993	0.0192755	-0.0174092	0.0607386	0.0928297	-0.0348363	0.0900416	0.0654083	-0.0194121	0.0379204	0.086019	0.11858	0.039216	0.0211823	-0.0117212	0.0184307	0.121211	-0.0199977	0.0270605	-0.0523072	0.10456	0.0734158	0.124761	0.15618	0.137327	0.0436285	0.190829	0.148738	0.13137	0.176347	0.101081	0.0508888	0.0473226	0.108011	0.141578	0.0947635	0.121668	0.0992059	0.0402841	0.0626369	0.0130349	0.179997	0.175081	0.116069	0.139728	-0.0449999
-0.100516	0.06677	0.201682	0.182209	0.154102	0.0460285	0.0229927	0.109406	0.209791	0.0204168	0.0832128	0.0516354	0.0993586	0.0611571	0.146163	0.194561	0.0094925	0.0120523	-0.113386	-0.170893	0.131624	-0.0200924	-0.0981164	0.00356075	0.245238	0.138075	0.266904	0.265851	0.255048	0.179602	0.29677	0.279482	0.233676	0.295501	0.205612	0.0696318	0.0682102	0.226049	0.222561	0.123471	0.202093	0.156427	-0.0731127	0.148561	0.0662499	0.244252	0.264209	0.186027	0.183303	0.0102845
-0.00485207	-0.0704713	0.118789	-0.00879729	-0.00650817	0.0106785	0.00877337	0.0111525	0.0577137	-0.0104791	0.0400021	0.00715606	-0.118142	-0.0796919	0.00819707	0.019549	0.0406392	0.0304662	-0.0436006	0.118822	0.00338818	-0.0104776	0.0134178	-0.137549	-0.0444628	-0.0529863	-0.0174275	0.0467724	0.0110514	-0.0665116	0.0451355	-0.00562817	0.0333006	0.0359115	-0.0514943	-0.0742942	0.0669114	-0.0185408	0.0258678	-0.022042	0.0543409	0.0529675	0.122302	-0.055362	-0.114068	0.0649229	0.0297348	-0.00938714	0.0326116	-0.0517519
-0.0721922	-0.0433017	-0.0134049	0.00517693	-0.0579535	-0.0428536	-0.0488248	-0.0427735	-0.081375	-0.0558982	0.0988735	0.0577155	-0.119781	-0.0414364	-0.0521661	-0.040086	-0.00744501	-0.0113791	0.0320933	0.128126	0.0410835	-0.0412862	0.0791943	-0.16314	-0.0261119	-0.0296082	-0.0031143	0.0215506	-0.0138287	-0.00747319	0.0589338	0.00845785	-0.0360172	0.0316635	-0.0417588	-0.038724	0.0360467	-0.0272103	-0.0273401	-0.00246917	-0.0469951	0.0547883	0.130181	-0.0124325	-0.0478975	-0.000527076	0.0198512	-0.00241814	0.0137286	-0.148261
-0.0781525	-0.0680027	0.050277	-0.0185734	-0.0491299	-0.0526969	-0.0239185	-0.046365	-0.0339643	-0.111456	-0.0628156	-0.0830197	-0.058969	-0.0852368	-0.0407533	-0.00600836	-0.0410109	-0.00813156	-0.170628	-0.121061	-0.0354009	-0.120158	-0.121525	-0.0672067	0.0162881	-0.0226691	0.114616	0.113879	0.00970437	0.0521567	0.0870562	0.11153	0.0664841	0.0232516	0.0377703	-0.0646186	0.143491	0.108445	0.0564537	-0.0232974	0.0283985	0.146179	-0.00100466	0.0270717	-0.0407853	0.0993981	0.0755541	0.0862164	0.00881668	0.0271638
-0.118408	0.0743271	0.1975	0.194869	0.144263	0.0324985	-0.0109239	0.104886	0.194152	0.00746821	0.110592	0.0736335	0.0781355	0.0714588	0.138635	0.19188	0.00129842	-0.0114014	-0.0799144	-0.113671	0.146501	-0.025659	-0.057238	-0.00760337	0.232425	0.137486	0.260155	0.261416	0.258731	0.161621	0.292312	0.266069	0.230156	0.298672	0.200085	0.0781289	0.0598423	0.217665	0.22204	0.134982	0.193287	0.150239	-0.0381705	0.135193	0.0693183	0.245691	0.260501	0.182295	0.189428	0.00652177
-0.119168	0.0825046	0.179781	0.194861	0.14877	0.0318972	-0.0051153	0.107249	0.189825	0.0132555	0.0974364	0.0636351	0.106773	0.078014	0.131702	0.183143	-0.0113246	-0.0181383	-0.101426	-0.176455	0.133614	-0.0325434	-0.0918195	0.0166698	0.251651	0.149719	0.276668	0.263956	0.2585	0.190347	0.294642	0.285026	0.232321	0.299946	0.210347	0.0813536	0.0541132	0.226767	0.212885	0.12967	0.179531	0.147156	-0.0847648	0.148375	0.0844637	0.235884	0.255283	0.188121	0.177362	0.0105358
0.0248529	0.0390303	0.183477	0.062492	0.108364	0.0780929	0.117364	0.0860788	0.197602	0.0657045	0.0522415	0.0452188	0.00515885	-0.0559114	0.0602595	0.110188	0.0301285	0.0534489	-0.0430237	0.0478087	-0.00750489	0.0103175	-0.00925041	0.00220381	0.0382502	0.0569023	-0.0172089	0.0472217	0.097208	-0.00738429	0.043423	-0.0199997	0.0845359	0.0971597	-0.0314426	-0.0454106	-4.5378e-05	-0.00309241	0.0680297	0.0223689	0.120604	-0.0159105	0.0355824	-0.0566219	-0.106283	0.0692681	0.0225068	-0.0315357	0.033746	0.0674963
0.0207338	0.0364893	0.171823	0.0640704	0.114498	0.0821102	0.0647275	0.101756	0.208482	0.0304914	0.00413086	0.0159885	0.00790806	-0.00586609	0.118265	0.174125	0.064129	0.0158008	-0.0391903	-0.0135847	0.0563225	0.0399426	-0.0129401	0.0447473	0.0452627	0.0448884	0.0122008	0.0600467	0.0919793	0.000336551	0.0868141	0.0418587	0.142054	0.120478	0.0275209	-0.00377543	-0.0275212	0.0628591	0.123632	0.078608	0.141321	0.0243951	-0.0237464	-0.00666645	-0.00940902	0.145521	0.116618	0.0436165	0.105896	0.145729
0.0386095	-0.018938	0.207614	0.06982	0.121392	0.110795	0.0674226	0.0777542	0.160231	0.0378961	-0.0602436	-0.0408515	0.00037521	-0.0431136	0.124027	0.170036	0.0721486	0.0598233	-0.115459	-0.0818233	0.04878	0.0357059	-0.0574527	0.0155503	0.0880232	0.0315834	0.134721	0.154862	0.148263	0.0278672	0.150734	0.0948849	0.043448	0.099715	0.0580371	-0.0171324	0.0614502	0.145857	0.17999	0.0648827	0.126158	0.093027	-0.0282086	0.0265815	-0.0670656	0.171966	0.164482	0.0828706	0.105834	0.106658
0.0621674	0.0343919	0.208258	0.0682798	0.150149	0.11604	0.0808943	0.15487	0.237173	0.0891538	0.00876348	0.0425014	0.0568664	-0.0145699	0.12038	0.145604	0.0879832	0.0347932	0.0193868	0.0201334	0.0471997	0.0838351	0.0289732	0.0477141	0.089898	0.0680199	0.0412085	0.0965521	0.135226	-0.00257902	0.122614	0.0365521	0.08361	0.128741	0.0372529	0.0170511	-0.0301797	0.045502	0.11209	0.0624703	0.0979509	0.0132774	0.00105698	-0.0310069	-0.00179486	0.114907	0.10925	0.011925	0.099235	0.0569168
0.0518433	-0.0118203	0.147185	0.00592775	0.0829815	0.0903208	0.0623184	0.0873713	0.143745	0.032783	-0.0458211	-0.0160614	-0.0267725	-0.0558922	0.0935389	0.128163	0.0750818	0.0155271	-0.0356604	-0.00443925	0.0464024	0.0512789	0.00741601	0.0136726	0.0132703	0.0118412	0.00897902	0.0549289	0.0454451	-0.0106167	0.0746589	0.0194213	0.0545929	0.0630334	0.0130631	-0.0187673	0.0116778	0.0554935	0.102562	0.0441605	0.0682277	0.0462385	0.00441014	-0.0122082	-0.0405991	0.12248	0.111037	0.0188098	0.0912378	0.0847863
0.0391048	0.0770314	0.188678	0.114131	0.164858	0.113807	0.0431281	0.148416	0.234275	0.0912207	0.0598349	0.0791367	0.0690441	0.0412764	0.152962	0.176169	0.100234	0.0135408	0.0693169	0.0603361	0.0706627	0.104448	0.0496016	0.0613573	0.11134	0.0868723	0.0557482	0.100604	0.164885	-0.00115517	0.127488	0.0610231	0.128082	0.163662	0.0519048	0.0654488	-0.0854781	0.0382738	0.127976	0.0940695	0.114609	-0.0233	-0.0101373	-0.0227038	0.0473699	0.129991	0.122861	0.021047	0.112806	0.0526774
0.007429	0.0421944	0.201696	0.110711	0.12501	0.0776055	0.0483868	0.101663	0.208651	0.0591071	0.0874277	0.0780319	0.0179843	-0.00424909	0.100733	0.160296	0.0579026	0.0528526	-0.00495003	0.0739167	0.0509809	0.0327085	0.0273564	0.0108435	0.085257	0.0614439	0.0508524	0.109498	0.157331	-0.00212165	0.119033	0.0441014	0.106847	0.150434	0.0129317	-0.00640894	0.00283527	0.056214	0.129787	0.0715644	0.160177	0.0216401	0.0502965	-0.0139595	-0.0504107	0.12761	0.0947935	0.0337305	0.0793428	0.0359203
0.000101017	0.0617057	0.227899	0.135884	0.167296	0.104089	0.0607166	0.136426	0.263426	0.0778291	0.0801685	0.0776757	0.048037	0.0374253	0.140843	0.18582	0.0779184	0.062959	0.0179577	0.0460178	0.0898667	0.0644348	0.0169755	0.0322054	0.117846	0.0828003	0.0783004	0.132735	0.19062	0.0247252	0.153178	0.0852087	0.150505	0.188205	0.0377585	0.0301059	-0.0226597	0.0645965	0.144319	0.0969847	0.178015	0.00956601	0.0167638	0.0165985	0.00345656	0.154556	0.130666	0.0613321	0.123018	0.0663158
0.0327026	0.0338844	0.197694	0.0837007	0.167029	0.123559	0.0517816	0.145943	0.249713	0.0795849	-0.0282994	0.00349724	0.0611999	0.0102271	0.175071	0.183215	0.111071	0.02121	-0.0399644	-0.0408569	0.0614383	0.0950354	-0.0188257	0.0380186	0.123657	0.0653948	0.0872231	0.116857	0.151164	0.00693428	0.152354	0.107654	0.14803	0.166749	0.0738463	0.031767	-0.0514031	0.0889905	0.148767	0.0776187	0.13714	0.0233428	-0.0562756	0.0193816	0.0318784	0.176969	0.15254	0.0558062	0.116566	0.0702166
0.0198619	0.0867796	0.295334	0.188989	0.254133	0.170803	0.150669	0.156731	0.347081	0.123521	0.0269646	0.0460524	0.117669	0.0593691	0.182246	0.209455	0.0730752	0.126866	-0.0783835	-0.0863	0.0611672	0.044779	-0.0467812	0.0364216	0.211851	0.127324	0.19142	0.224771	0.299893	0.104155	0.208295	0.185893	0.215024	0.248156	0.0964128	0.0365044	0.029687	0.161926	0.203197	0.102069	0.225384	0.0459457	-0.0575986	0.0892148	-0.014898	0.16096	0.15757	0.113219	0.123927	0.0870009
-0.0231106	-0.0424593	0.213612	0.0459434	0.0785624	0.0461938	0.0417125	0.0617143	0.200465	0.00505952	-0.00336575	-0.0212114	-0.0444122	-0.0656038	0.0704767	0.150798	0.0190231	-0.00502085	-0.0894433	0.0133446	0.0455998	-0.0201269	-0.0289286	-0.0123855	0.0443584	-0.00500311	0.0651405	0.125223	0.10531	-0.0137238	0.119399	0.0774713	0.141025	0.124036	0.0155675	-0.0455618	0.076248	0.090565	0.145981	0.0539321	0.134386	0.0842861	0.0365581	-0.00991574	-0.0535851	0.176762	0.133513	0.0671768	0.0926633	0.0714795
-0.055765	-0.0756204	0.0437542	-0.0127278	-0.0519653	-0.0341587	-0.0484531	-0.0423356	-0.0284706	-0.0425232	0.0924336	0.0462009	-0.164455	-0.023261	-0.00856416	0.0363843	0.0382306	0.0346377	0.0487048	0.167632	0.0488529	0.0132445	0.0840058	-0.0653682	-0.0743702	-0.0656816	-0.0557316	-0.000566482	-0.0241206	-0.0772181	0.0102859	-0.0651101	-0.0482075	0.00959862	-0.0451372	-0.0308526	0.026236	-0.043253	0.00819946	0.0233932	0.0229514	0.00983549	0.130041	-0.0280179	-0.0658928	0.0344909	0.0162851	-0.0213452	0.0162469	-0.110389
0.0631262	0.0454385	0.1105	0.0489406	0.108889	0.0906469	0.0415586	0.112487	0.162317	0.0893857	0.0544395	0.074534	0.0435664	0.0448925	0.10661	0.113448	0.0982966	0.046722	0.115126	0.119347	0.0655467	0.109106	0.0708701	0.0433335	0.0451442	0.0469796	-0.0300084	0.0157489	0.0823264	-0.0520967	0.0485126	-0.0191981	0.0491662	0.0786482	0.00764139	0.0548369	-0.0925654	-0.0211821	0.0667293	0.0687075	0.0898461	-0.0630594	0.0294027	-0.030213	0.0142075	0.0695124	0.0648033	-0.00934658	0.0790907	-0.0230719
0.116919	0.0662906	0.19386	0.085335	0.198446	0.175752	0.0861003	0.19254	0.248795	0.143749	0.00752016	0.060525	0.106992	0.0492105	0.171483	0.158273	0.13496	0.0599397	0.0619608	0.0191356	0.0802137	0.132433	0.0275933	0.0557844	0.109685	0.0808121	0.0368978	0.0810514	0.155795	-0.0406271	0.113577	0.0483698	0.0929089	0.134844	0.061875	0.0748996	-0.080112	0.0520541	0.123285	0.0912951	0.121524	-0.0189428	-0.0236833	0.0180858	0.0326663	0.122377	0.136499	0.0335131	0.118307	0.0179157
0.0784968	0.0852463	0.327683	0.180722	0.273483	0.202417	0.148736	0.202514	0.359474	0.150931	0.011088	0.0533311	0.141363	0.0467085	0.210191	0.246714	0.114093	0.108922	-0.0431473	-0.061717	0.0844172	0.0822067	-0.0287016	0.0667222	0.209342	0.13008	0.177661	0.223709	0.305465	0.0506596	0.205765	0.156776	0.170991	0.230547	0.112595	0.0670742	0.00101607	0.177061	0.235588	0.11953	0.233231	0.0427684	-0.0388792	0.0410839	0.0114303	0.184248	0.205438	0.0926426	0.158375	0.0960863
0.0878264	0.108761	0.342275	0.208427	0.29611	0.221735	0.146877	0.21999	0.368101	0.156367	0.0186763	0.0662291	0.147217	0.0591002	0.226043	0.258092	0.120176	0.122995	-0.0321911	-0.069359	0.104123	0.101367	-0.0299482	0.0531894	0.233795	0.156571	0.202521	0.245032	0.33179	0.07056	0.235061	0.172995	0.17175	0.237863	0.124602	0.0821622	-0.0124958	0.191617	0.250469	0.12893	0.250206	0.0605263	-0.0591273	0.0780134	0.029997	0.204422	0.237189	0.11467	0.181288	0.113243
0.0419829	0.0493302	0.212579	0.105415	0.171726	0.138722	0.0679269	0.154031	0.258958	0.0809092	-0.0208892	0.0269858	0.0760247	0.0383185	0.175105	0.211592	0.109474	0.0440633	0.0126089	-0.00789816	0.108777	0.0968039	0.0152052	0.0573025	0.0906133	0.0567577	0.054838	0.094217	0.157381	-0.018785	0.122598	0.0537703	0.117347	0.144802	0.079963	0.0563789	-0.0169788	0.109896	0.174793	0.128432	0.150437	0.038331	-0.0100216	0.0317455	0.0290715	0.186118	0.185538	0.0908173	0.165078	0.148461
0.0127483	0.124207	0.270994	0.247531	0.254403	0.155794	0.0629714	0.169126	0.263907	0.0864301	0.0194467	0.0426744	0.125558	0.0936523	0.183054	0.256436	0.0657451	0.0590911	-0.0761549	-0.15645	0.121409	0.0280608	-0.0580482	0.0672076	0.296624	0.194951	0.319323	0.303792	0.348573	0.197779	0.315598	0.264363	0.138499	0.226872	0.182725	0.111223	0.0623496	0.289532	0.286332	0.162315	0.209467	0.144541	-0.0989441	0.139191	0.0942502	0.214556	0.277749	0.190298	0.169927	0.138841
0.0753855	0.015998	0.147064	0.0187502	0.0931398	0.0950152	0.1108	0.0761269	0.168765	0.091909	0.00966994	0.0228009	-0.00831297	-0.0143972	0.0940371	0.0744428	0.0868167	0.112498	-0.0144344	0.0751436	0.00360296	0.0925361	0.0101425	-0.0286489	-0.00454601	0.0127586	-0.0588326	0.00294053	0.0532442	-0.0593641	-0.0103791	-0.0599794	0.0502463	0.046804	-0.0120037	-0.00265284	-0.0166955	-0.0408151	0.0378631	-0.00784747	0.109293	-0.032941	0.0326794	-0.028051	-0.0807685	0.0187443	0.00328378	-0.066325	0.0437466	0.0171699
0.0571929	0.034287	0.16726	0.0665221	0.100522	0.0982171	0.114046	0.0674845	0.167404	0.0787837	0.0637906	0.0586883	-0.0298024	0.006908	0.0959009	0.100118	0.0871539	0.123042	-0.0197161	0.0641743	0.0405179	0.0669044	0.015272	-0.0640593	0.0211454	0.0354982	-0.0202077	0.0461534	0.0966903	-0.0176531	0.042297	-0.0133582	0.0677948	0.0884574	-0.000114674	-0.000196892	0.0121606	-0.0102533	0.0662074	0.0279681	0.123041	0.00727881	0.0532671	0.00730732	-0.0970451	0.0465792	0.0425868	-0.0338373	0.0671973	0.00599001
0.042326	0.0552807	0.201603	0.0911222	0.141213	0.111157	0.0982196	0.122046	0.239242	0.0581812	0.0168669	0.0329438	0.0407661	0.0299865	0.150131	0.13888	0.116822	0.101314	-0.0812075	-0.0469173	0.0560742	0.0650554	-0.0484161	0.0322949	0.058973	0.0529482	0.0367462	0.0865655	0.132122	0.00305139	0.0908522	0.0620253	0.180601	0.148236	0.0423932	0.0164629	0.00359234	0.0311151	0.107529	0.0496	0.170466	0.0182926	-0.041062	0.0182167	-0.0433871	0.122427	0.0931767	0.0365535	0.108161	0.133109
0.0830381	0.0141148	0.197274	0.0612219	0.121907	0.130201	0.109709	0.099933	0.174302	0.0719647	0.0118551	0.0274823	-0.00801638	0.00176747	0.141451	0.133272	0.141243	0.126715	-0.0409462	-0.00457121	0.0600304	0.0897166	-0.00236831	-0.0373091	0.044501	0.0317256	0.0418982	0.101346	0.118264	-0.016198	0.102661	0.050565	0.0754294	0.106493	0.0500773	0.0072091	0.0251043	0.042866	0.114689	0.0431438	0.118488	0.0474616	7.47934e-05	0.0244262	-0.0434467	0.113077	0.123319	0.0218623	0.10548	0.0141096
0.0935371	0.0298582	0.152558	0.0321199	0.0988372	0.113197	0.103929	0.110676	0.156397	0.0696227	0.0141665	0.0350871	-0.00693681	-0.0108854	0.10411	0.079155	0.127353	0.103095	-0.0305772	0.0236522	0.0337198	0.0849206	0.00073594	-0.0311165	0.0113467	0.0327065	-0.0277438	0.0351109	0.0576801	-0.0270633	0.0565715	-0.00185729	0.0573066	0.0697998	0.00177631	-0.00519638	0.000435646	-0.0188459	0.053946	0.0131195	0.0807632	0.0146193	0.00496735	-0.000241189	-0.0443964	0.0551144	0.0606096	-0.0176057	0.0747491	0.0336663
0.0312636	0.0525864	0.161169	0.108116	0.121793	0.0907822	0.0338703	0.0941622	0.191609	0.0712786	0.082919	0.0757073	-0.00517199	0.0742595	0.159634	0.163159	0.121868	0.0663847	0.0551079	0.0988356	0.120655	0.105377	0.0829837	-0.00393995	0.0643745	0.0438055	0.0276729	0.0707747	0.139457	-0.0197937	0.0955938	0.0428227	0.107216	0.124179	0.0652544	0.058047	-0.0278211	0.0432427	0.131147	0.100917	0.15714	0.0093743	0.053867	0.0330576	-0.00911202	0.12593	0.128101	0.0451658	0.12105	0.0187918
0.00544948	-0.00589036	0.136395	0.0546631	0.0554954	0.040115	0.00259388	0.0514092	0.128728	0.0296496	0.0783185	0.0562557	-0.0642213	0.00667646	0.0904123	0.100371	0.0777091	0.0363526	0.0383848	0.156088	0.0761009	0.0539453	0.0789229	-0.0677995	0.0111108	-0.003109	-0.00855302	0.0499342	0.0750324	-0.0567886	0.0679465	0.00548001	0.0697694	0.0867461	0.012132	0.00553195	0.0107668	0.00719927	0.0860618	0.0495423	0.117471	0.0225673	0.113562	-0.0188539	-0.055099	0.10054	0.0832471	0.0141635	0.0899499	-0.0341263
0.0476917	0.110304	0.188564	0.137666	0.193056	0.14352	0.0574937	0.186968	0.253563	0.115821	0.0834202	0.10723	0.0830713	0.0927043	0.202134	0.175652	0.150522	0.0608026	0.0305977	-0.0151515	0.12635	0.135532	0.0171425	0.0448852	0.130606	0.121015	0.0567045	0.0994671	0.17388	0.0246812	0.158877	0.0959685	0.159652	0.19653	0.100947	0.09909	-0.0751991	0.044943	0.134375	0.107379	0.153479	-0.01385	-0.0736464	0.0427146	0.0448446	0.148406	0.159075	0.0554476	0.152708	0.0376724
0.00824952	0.116393	0.271896	0.219662	0.249211	0.161636	0.119309	0.191244	0.31667	0.137998	0.0953025	0.0954345	0.135766	0.0839137	0.215081	0.226046	0.103937	0.0882301	-0.0833501	-0.157917	0.127314	0.0927911	-0.0818567	0.0106506	0.247117	0.159569	0.225676	0.246767	0.306413	0.156098	0.267423	0.235673	0.240142	0.305135	0.175041	0.0787315	-0.00514095	0.161909	0.203992	0.120739	0.218918	0.0739011	-0.10409	0.125987	0.0360287	0.195509	0.231824	0.116907	0.172432	0.0489888
-0.0200139	0.0322607	0.171	0.120746	0.105978	0.0631657	0.0274796	0.0878118	0.180329	0.0518028	0.118009	0.0860486	-0.0133315	0.0304665	0.108719	0.122334	0.0687486	0.0404937	0.000575255	0.0705399	0.095566	0.0475753	0.0303508	-0.0764846	0.081574	0.0445165	0.0611121	0.108101	0.149362	0.0205014	0.137394	0.0833366	0.133085	0.176064	0.0414199	0.0169917	0.00125773	0.0328871	0.0981807	0.0682705	0.128794	0.0363398	0.0613251	0.0219795	-0.0358486	0.111104	0.112509	0.0357559	0.11231	-0.0219465
0.110019	0.0734149	0.16029	0.0797737	0.174241	0.156455	0.076906	0.178071	0.222169	0.138967	0.0464164	0.0853021	0.0914846	0.0873133	0.20993	0.170523	0.183911	0.0937356	0.103241	0.0541036	0.118969	0.193565	0.0875345	0.0786969	0.0951509	0.0807733	0.00997852	0.0572777	0.130678	-0.0397885	0.100091	0.0334836	0.0896648	0.129287	0.0879554	0.103631	-0.107298	0.0135271	0.120513	0.0912531	0.143879	-0.0559512	-0.0306499	0.0211207	0.0660425	0.127255	0.138089	0.0241107	0.142285	-0.0303055
0.0923577	0.078438	0.247731	0.127433	0.213892	0.175716	0.138766	0.18528	0.312135	0.137657	0.0224335	0.0631062	0.113482	0.0675456	0.222969	0.208558	0.168575	0.13592	-0.000670878	-0.0190168	0.105706	0.153681	0.00510146	0.0786972	0.123478	0.0855938	0.0610148	0.114314	0.203699	0.00314775	0.129685	0.0739986	0.166068	0.182152	0.095599	0.0644513	-0.0419904	0.0576162	0.163917	0.090185	0.209897	-0.0046089	-0.04885	0.04991	0.0199123	0.154201	0.158186	0.0524443	0.162149	0.0789541
0.0886014	0.131739	0.330604	0.229871	0.30504	0.233981	0.156215	0.2468	0.355327	0.176454	0.0572963	0.0948379	0.165706	0.106711	0.274189	0.27606	0.17776	0.125691	-0.0488462	-0.179086	0.134496	0.15068	-0.0623819	0.0766052	0.25281	0.178926	0.222112	0.25643	0.339268	0.113269	0.266681	0.198474	0.188628	0.277742	0.199184	0.11151	-0.02513	0.161739	0.234278	0.14321	0.21997	0.0464075	-0.150027	0.116903	0.0614167	0.202816	0.257084	0.095412	0.184074	0.0996459
0.0817753	0.0372045	0.236926	0.104445	0.164489	0.141985	0.134226	0.12572	0.249022	0.111087	0.0391129	0.0569577	0.0542281	0.0263955	0.161449	0.16525	0.127733	0.149046	-8.24707e-05	0.0288717	0.0756434	0.111611	0.0277395	-0.00476845	0.0886105	0.0530832	0.0638983	0.122729	0.183007	-0.00228183	0.101158	0.0570905	0.113848	0.143614	0.06029	0.02755	0.00891793	0.0503428	0.138133	0.0616347	0.184429	0.0223988	0.0320653	0.0408038	-0.0363163	0.109986	0.12442	0.0226701	0.122925	0.0309715
0.0569333	0.0666739	0.175444	0.117941	0.143752	0.132208	0.139594	0.116663	0.219449	0.0956473	0.0637181	0.078608	0.0467447	0.0406191	0.128378	0.121137	0.118315	0.133573	-0.0101364	0.0180182	0.0698462	0.0892122	0.0181613	-0.000231567	0.0520958	0.0475785	0.0119502	0.0586276	0.148445	0.0127446	0.0733555	0.0306824	0.108461	0.128922	-0.000227991	0.00553988	-0.0153229	-0.0104541	0.074521	0.0534191	0.125508	-0.010628	0.0101327	0.0281701	-0.0393578	0.0564828	0.0646815	0.00141309	0.0863974	0.0840649
-0.00171877	0.122813	0.24286	0.248183	0.23596	0.143055	0.0622238	0.149023	0.234708	0.0854071	0.0373491	0.0529937	0.141066	0.135693	0.225725	0.27342	0.0901405	0.0570175	-0.0805507	-0.267506	0.159212	0.0617861	-0.0802853	0.0951636	0.290995	0.179679	0.343137	0.314657	0.346743	0.212041	0.301382	0.302371	0.189723	0.24193	0.286255	0.139239	0.0713364	0.298421	0.284246	0.190162	0.208916	0.167957	-0.13507	0.214844	0.112499	0.238726	0.320507	0.202076	0.181233	0.115728
0.00886599	0.00797036	0.112059	0.0187549	0.0383773	0.0228356	0.0863049	0.0122651	0.100288	0.0368569	0.0422503	0.0241832	-0.0374343	-0.0276729	0.0145208	0.0356339	0.00926991	0.0634879	-0.00215278	0.084594	-0.0318088	-0.0054346	0.0147152	-0.000473398	-0.019378	0.0151081	-0.0462622	0.0090735	0.0382606	-0.0415231	-0.0456291	-0.0670868	0.0165033	0.00282038	-0.048559	-0.0308624	-0.000541693	-0.0413551	0.00508708	-0.00992112	0.062868	-0.040497	0.0633402	-0.032299	-0.0926611	-0.00786481	-0.0458057	-0.0494558	-0.0168296	0.00684747
-0.000104092	0.0188145	0.177012	0.0597173	0.0899719	0.0633072	0.153404	0.0384903	0.186275	0.0496907	0.0354393	0.016832	0.00295086	-0.0492948	0.0319092	0.0763722	0.001929	0.122484	-0.076303	0.0182869	-0.0287706	-0.0285212	-0.030454	-0.0058245	0.0201546	0.0373733	-0.00103654	0.0537946	0.105142	-0.00329719	0.00579007	-0.00325808	0.094427	0.071187	-0.0347252	-0.0590549	0.04032	0.00483456	0.0539527	-0.00969244	0.145708	-0.0151272	0.0432305	-0.0152566	-0.123691	0.0404046	-0.0169225	-0.0107859	0.00901111	0.0697454
0.0444774	0.0316891	0.167755	0.0452595	0.112091	0.0920508	0.124554	0.0952127	0.195239	0.0774559	0.0160207	0.0273158	0.0373976	-0.0250105	0.0830323	0.104429	0.0537566	0.0568625	-0.0262296	0.00979988	0.0061089	0.0398656	-0.00756778	0.0262975	0.0372059	0.0476693	-0.0219427	0.0378314	0.0839056	-0.0152728	0.0273177	-0.0105658	0.102377	0.0873273	0.00100809	-0.0225162	-0.0195918	0.0084279	0.0623021	0.0227445	0.104001	-0.0243292	0.0127991	-0.0306183	-0.0693312	0.0615185	0.0275734	-0.0142486	0.0355957	0.0866712
0.0145804	0.00662367	0.0543862	-0.0129337	0.0073933	0.0164753	0.0317076	0.0161797	0.0282404	0.0401211	0.109627	0.0851523	-0.11269	-0.0170806	0.0035803	0.0223396	0.049113	0.0217114	0.0957428	0.187858	-0.00260585	0.039715	0.0881215	-0.0233998	-0.0794152	0.00579293	-0.150278	-0.0689087	-0.034823	-0.106614	-0.0716604	-0.147215	-0.0654367	-0.0220275	-0.0813928	-0.00885693	-0.0657013	-0.124762	-0.0421578	-0.00174136	-0.000888022	-0.0835739	0.0943779	-0.0826338	-0.0985347	-0.0369862	-0.0626934	-0.0967665	-0.0173855	-0.10096
-0.0489414	0.02196	0.122626	0.0497206	0.0534429	0.0202813	0.108534	0.00798059	0.153365	-0.0124054	0.00875607	-0.00394613	-0.0184937	-0.0338981	0.0182099	0.0860511	-0.0185227	0.0758319	-0.0985979	0.0038859	-0.0142185	-0.0567567	-0.0346474	-0.00479489	0.0012643	0.018567	-0.0210769	0.015643	0.0606553	0.00469383	-0.00716961	-0.0106802	0.100468	0.0448758	-0.0339743	-0.0690715	0.0388449	0.0161925	0.0517028	0.0176496	0.144942	-0.00836012	0.0144812	-0.0205779	-0.119698	0.0578197	-0.0149574	0.017252	0.0131685	0.15012
-0.083014	-0.0301021	-0.0100411	-0.00768421	-0.0663075	-0.070992	0.0109948	-0.102202	-0.0309706	-0.076125	0.0350212	-0.000122142	-0.115499	-0.0186915	-0.081995	-0.0392714	-0.0442706	0.0232592	0.0111606	0.125928	-0.0254164	-0.0740778	0.0377957	-0.0462118	-0.0931713	-0.0487931	-0.083253	-0.0613444	-0.0382862	-0.0507516	-0.104661	-0.0985973	-0.0449778	-0.0648764	-0.0667289	-0.0319192	0.0302307	-0.0548263	-0.0515199	-0.0191061	-0.00780504	-0.0182526	0.108109	-0.0192397	-0.0778061	-0.0720081	-0.0828771	-0.040256	-0.0483766	0.00217532
-0.0185858	-0.0403721	0.016247	-0.0366742	-0.0284919	-0.0110716	0.0342971	-0.057471	0.00426557	-0.0180075	0.0384907	0.0113579	-0.133837	-0.06742	-0.00578806	0.00468799	0.0197795	0.0360502	-0.00666083	0.1381	-0.0201451	0.00497193	0.0405157	-0.0498436	-0.0778801	-0.0387549	-0.103797	-0.0565366	-0.0394834	-0.0668176	-0.0672279	-0.0984718	-0.0409685	-0.0379439	-0.0871122	-0.0610184	-0.00997641	-0.0951678	-0.0327656	-0.0265128	0.0142943	-0.0547625	0.0834351	-0.0778068	-0.154885	-0.0150037	-0.0640333	-0.0692555	-0.0220674	-0.0793271
-0.0233231	-0.0106121	0.104876	0.0278047	0.0441348	0.0340341	0.13645	-0.0194977	0.136414	0.00294001	0.00194866	-0.0182875	-0.0435869	-0.0287951	0.0308511	0.0875343	0.00170523	0.105755	-0.113184	-0.00198702	0.000613548	-0.046936	-0.0342057	-0.0293643	-0.00901106	-0.00626544	-0.0233206	0.00963575	0.0540074	0.00742265	-0.0102927	-0.00258487	0.0753406	0.0366994	-0.0277561	-0.0721329	0.0544448	0.0293949	0.0655763	0.0201298	0.135826	0.00340461	0.0253707	0.00204837	-0.130542	0.0651972	0.0115983	0.0243457	0.0267525	0.0689838
0.0113536	0.028494	0.181864	0.0892281	0.112577	0.0797777	0.113587	0.0602892	0.200019	0.0420952	0.0225464	0.0295517	0.0183801	0.000132088	0.0776725	0.129346	0.0432469	0.0957146	-0.0519618	0.022407	0.0310255	0.0108006	0.00482267	0.0128217	0.0511254	0.0331429	0.0406627	0.0833981	0.143786	0.0131499	0.0523616	0.0273551	0.0925245	0.0900726	0.00357393	-0.0230904	0.0311093	0.055497	0.109728	0.0563101	0.154836	-0.001876	0.0339141	-0.00425003	-0.0954921	0.0788687	0.0580658	0.0344459	0.0679282	0.111966
0.00900558	0.0328566	0.169895	0.0744309	0.108587	0.0769886	0.109595	0.0804516	0.200212	0.0547833	0.0223643	0.0317409	0.0308103	-0.00928214	0.0724318	0.112927	0.0311985	0.0762318	-0.0425814	0.0251144	0.0182715	0.0149739	-0.00647352	0.0207255	0.0433441	0.0428827	0.0124195	0.0579811	0.119192	0.00407605	0.0455421	0.00537838	0.0798596	0.0816514	-0.0100912	-0.0318884	0.0152958	0.0287511	0.0861244	0.044756	0.127945	-0.0184821	0.0105645	-0.0175019	-0.0846144	0.0768801	0.0372768	0.0154444	0.0479051	0.106938
-0.0112487	0.0946163	0.249761	0.209404	0.196247	0.119643	0.12863	0.0906145	0.251674	0.0520737	0.0040834	0.0200081	0.119251	0.0663767	0.141511	0.217579	0.031013	0.114593	-0.103393	-0.117869	0.0785007	-0.0125422	-0.0638821	0.066195	0.186794	0.127203	0.210645	0.211452	0.29127	0.128856	0.175717	0.140554	0.084131	0.150135	0.127558	0.0456854	0.0987093	0.232864	0.241083	0.128018	0.222867	0.0949534	-0.0512967	0.110973	0.01557	0.170135	0.188771	0.152248	0.141862	0.202132
-0.00152849	0.00841549	0.117981	0.0309018	0.0602156	0.0387756	0.0937551	0.0351156	0.149804	0.0286081	0.00814146	0.00794871	0.00558576	-0.034566	0.0408268	0.073576	0.0099014	0.0704598	-0.0531409	0.0434564	-0.0204392	-0.00758252	-0.0119197	0.00730326	-0.00390606	0.00524304	-0.0266371	0.0124586	0.0615357	-0.0149018	-0.0143528	-0.0305472	0.0679638	0.0431225	-0.0305638	-0.0441683	0.0200533	-0.00311778	0.0473617	0.00973978	0.109557	-0.0371693	0.0292066	-0.0361093	-0.113603	0.041027	-0.0107479	-0.0178775	0.00282556	0.104076
0.00586301	0.0152752	0.223484	0.0865459	0.118286	0.0756644	0.128021	0.0506161	0.222586	0.0222698	-0.052441	-0.042665	0.0422419	-0.0404604	0.0776488	0.152875	0.00772138	0.088035	-0.137917	-0.0671872	0.00357456	-0.0486427	-0.0790517	0.0362826	0.0730242	0.0429753	0.0927129	0.121653	0.165395	0.0318758	0.0588658	0.0522996	0.0800027	0.0572935	0.0397599	-0.0465189	0.0854677	0.127428	0.158179	0.037737	0.188824	0.0362497	-0.0421941	-0.00768088	-0.0796261	0.126783	0.0852732	0.06768	0.0625874	0.204547
-0.0949588	0.00251181	0.0564521	0.0561855	-0.0220107	-0.0667312	-0.0323264	-0.0620206	0.00420046	-0.0878735	-0.0118882	-0.0409556	-0.0184776	-0.0169868	-0.0260979	0.0397113	-0.046889	-0.0153001	-0.0732757	-0.0632394	-0.0185705	-0.0986282	-0.0696468	0.0288798	0.0292655	0.016521	0.105236	0.0878587	0.0674983	0.0464287	0.0154932	0.0438065	0.00577029	-0.0205433	0.0425532	-0.00540806	0.0922723	0.121479	0.0808662	0.0055991	0.069701	0.0720487	-0.0499613	-0.00623442	0.00307294	0.0554936	0.0521	0.0604065	0.0133536	0.174159
0.00187305	0.0223172	0.190456	0.0704246	0.113905	0.0869027	0.162996	0.0567093	0.237671	0.0321398	-0.0197199	-0.0115388	0.0314533	-0.0257174	0.0805766	0.147328	0.0188359	0.102925	-0.119376	-0.0471597	0.00904561	-0.0280636	-0.0570191	0.0216877	0.0233184	0.0186853	0.00509543	0.0458121	0.114644	0.00784126	0.0298934	0.0218168	0.136001	0.0946094	0.00164222	-0.0557238	0.0549177	0.0610958	0.115514	0.0528052	0.185337	0.0190597	-0.0110491	0.00137442	-0.114658	0.111018	0.0500144	0.0442932	0.0644273	0.192756
-0.0830455	-0.0439421	-0.0166991	-0.0354688	-0.0769172	-0.0730635	0.00435186	-0.11153	-0.022447	-0.0952007	-0.019096	-0.0465723	-0.121165	-0.06755	-0.0679246	-0.00656597	-0.0716688	-0.0128673	-0.1097	0.0063864	-0.054161	-0.123951	-0.0364817	-0.0210372	-0.0832837	-0.0591918	-0.0613144	-0.0583745	-0.0611244	-0.0275997	-0.0887091	-0.0648431	-0.0207595	-0.0868629	-0.0331077	-0.0806495	0.0806905	0.0226422	0.00717409	-0.0315356	0.0390058	0.0254079	0.00303336	-0.0529959	-0.0941959	0.0211294	-0.0289152	0.00835135	-0.033295	0.0953232
-0.0113238	0.0521598	0.201532	0.130423	0.138692	0.0788441	0.115232	0.0545905	0.21853	0.0330142	0.00875716	0.0145549	0.0507252	0.050094	0.105274	0.14231	0.0358538	0.0977898	-0.0569534	-0.0386675	0.0372067	0.00484485	-0.0287218	0.0353676	0.112183	0.0706814	0.129947	0.145786	0.203732	0.0665265	0.0938431	0.106667	0.144113	0.125231	0.0567106	0.0155756	0.0188228	0.104824	0.13994	0.067662	0.177635	0.00312265	-0.0237186	0.0539511	-0.0310508	0.084311	0.0838817	0.0631781	0.0784831	0.13332
-0.0178706	-0.0109901	-0.014671	-0.0125517	0.028612	0.0109575	-0.0535442	0.017869	0.0413153	-0.0186427	-0.10822	-0.0643886	0.0137512	0.0760338	0.107276	0.0764827	0.0519471	-0.0195723	-0.00653446	-0.0407971	0.0614517	0.066657	0.02139	0.0598991	0.0314365	-0.0150626	0.0413016	0.00240877	0.00489583	0.00689746	0.0298354	0.0507564	0.0771593	0.0114851	0.0507354	0.0326332	-0.0408718	0.0634438	0.0765189	0.0682198	0.0420926	-0.0185396	-0.0384398	0.0393397	0.00120653	0.0663228	0.0465068	0.0564667	0.0589722	0.0904733
-0.0671254	0.008675	0.029613	0.0264527	-0.0122041	-0.0323654	0.0373157	-0.0503895	0.0455593	-0.0534944	0.0148002	-0.00301862	-0.0530433	0.0179767	0.00283533	0.0448959	-0.00890421	0.0481989	-0.0502397	0.0149208	0.00115439	-0.0450705	0.0138291	-0.00562338	-0.0335398	-0.0101453	-0.0298309	-0.0191992	0.0159234	0.00252789	-0.0548916	-0.036336	0.0398425	-0.0117841	-0.0241141	-0.0249841	0.0430193	0.0159601	0.0314742	0.0290171	0.0750831	-0.0134379	0.0192386	-0.00561503	-0.0932357	0.0146605	-0.0282981	0.0238271	-0.000851088	0.118577
-0.0985404	0.00581346	-0.0084779	0.0265043	-0.0479462	-0.0746584	-0.0148842	-0.0982916	-0.0248914	-0.0893456	0.00858341	-0.0194026	-0.0749091	0.0180027	-0.0199408	0.0220149	-0.0439078	0.0011792	-0.0766053	-0.00939351	-0.0127883	-0.0845701	-0.0393094	-0.00785696	-0.0287663	-0.0109561	0.00881592	-0.00446582	0.00456054	0.0252627	-0.0577179	-0.0287521	-0.00501746	-0.051205	-0.00233287	-0.01584	0.0614993	0.0576765	0.039092	0.0184125	0.0448471	0.012279	-0.005311	0.00954692	-0.0714767	-0.00011885	-0.0124597	0.0416485	-0.0132621	0.118686
-0.0725279	0.0063665	0.0506786	0.0298889	-0.00241294	-0.0281267	0.0558754	-0.0541967	0.0630273	-0.0591983	-0.00593141	-0.0248472	-0.0468419	-0.0206844	-0.0169831	0.0414976	-0.0434855	0.0370298	-0.114447	-0.0226317	-0.024856	-0.0911613	-0.0459813	-0.00942303	-0.0206358	-0.00565128	-0.0050156	0.000119246	0.027859	0.0223676	-0.0391066	-0.0168142	0.0491394	-0.012369	-0.0204355	-0.0594196	0.064834	0.0363841	0.0366469	0.00319511	0.0877075	-0.00309226	-0.0108049	-0.0087142	-0.0965399	0.028256	-0.0221753	0.025983	-0.00977359	0.151626
0.0256217	0.0831465	0.169115	0.118923	0.124043	0.11126	0.179194	0.0757619	0.192193	0.0640989	0.0788801	0.0739898	0.0269536	0.0161459	0.0585135	0.0693596	0.0584387	0.166144	-0.0874989	-0.0499482	0.0188161	0.0100448	-0.0592787	-0.0471193	0.0390931	0.0662779	0.0132759	0.0641213	0.130655	0.0509316	0.0503032	0.0425091	0.141319	0.128014	-0.0350642	-0.0236017	0.0146755	-0.0312225	0.0187824	0.0137417	0.118363	-0.00338013	0.00192058	0.0287199	-0.105736	0.0132517	-0.00468039	-0.015293	0.0310827	0.118434
0.0189146	0.0537502	-0.000552812	0.0490015	0.0158559	0.0317447	0.0658902	-0.0085674	0.0159398	0.021699	0.0770968	0.0555532	-0.0568003	0.00976101	-0.019034	-0.0276624	0.0265259	0.073224	-0.0315655	-0.00568968	-0.00656266	0.00608937	-0.0127155	-0.103969	-0.0250268	0.0243735	-0.0641847	-0.0483575	0.00374364	0.0331027	-0.0307578	-0.0361535	0.0114507	0.00348954	-0.0818263	-0.0245339	-0.0204495	-0.0863306	-0.0769356	-0.0123911	-0.0212129	-0.0287718	0.0224748	0.00421363	-0.0952229	-0.0964066	-0.0733952	-0.065186	-0.0452834	0.0175193
0.0500034	0.00837562	0.120239	0.0329593	0.0549554	0.0668913	0.112158	0.0245408	0.100834	0.0747189	0.0672116	0.0479365	-0.0702255	-0.0200539	0.035341	0.0498384	0.0497678	0.128592	0.0170572	0.111026	0.00492187	0.0504498	0.038867	-0.104761	-0.0200073	0.00929569	-0.0514184	0.0121149	0.0485516	-0.0389137	-0.0232193	-0.0527463	0.00368944	0.0151863	-0.0478878	-0.0179908	0.00894145	-0.0444162	0.00987139	-0.0088788	0.0835129	-0.0243659	0.107468	-0.014375	-0.123205	-0.0173394	-0.0247169	-0.0603987	0.00664092	-0.0476024
0.0786893	0.0120887	0.062155	0.0114732	0.0478907	0.0685019	0.0857299	0.0407394	0.086947	0.0864527	0.0616119	0.0609967	-0.0356357	0.00176491	0.0459689	0.0249646	0.0784453	0.100868	0.0803301	0.160602	0.0178238	0.0952678	0.0953037	-0.0747115	-0.0346376	-0.00722472	-0.096369	-0.0448382	0.0211849	-0.0625095	-0.0453265	-0.0852821	-0.0246831	-0.00316006	-0.0673243	-0.00537712	-0.0430921	-0.0929158	-0.0185761	-0.00394413	0.0416375	-0.0695531	0.102078	-0.0301244	-0.0742346	-0.0475147	-0.0393359	-0.0826378	0.00545325	-0.0655154
0.0686766	0.0645217	0.196406	0.119048	0.150595	0.128832	0.164542	0.101591	0.224808	0.0967985	0.0288526	0.0391384	0.0681408	0.0200614	0.107343	0.116277	0.0795499	0.141491	-0.060004	-0.056759	0.0241854	0.0548106	-0.0497318	-0.000746725	0.0850184	0.0699562	0.0546927	0.092629	0.171066	0.0464547	0.0687211	0.0440484	0.0881696	0.10549	0.0223538	-0.00385519	0.0177385	0.0188347	0.0771284	0.0319716	0.122807	0.000537278	-0.0313905	0.0433935	-0.0495912	0.0381942	0.0617719	-0.0119382	0.0462932	0.0992372
0.0270909	0.0674369	0.0918266	0.0916012	0.0824399	0.0861451	0.130543	0.0548398	0.130456	0.0429028	0.0758822	0.0795218	0.0111985	0.00735115	0.0236037	0.0148647	0.0531025	0.117584	-0.0670971	-0.0396148	0.0158793	0.0105901	-0.0350633	-0.0655299	0.0101202	0.0262345	-0.0128982	0.0164233	0.0849087	0.0495128	0.0274131	0.0315566	0.109187	0.0986613	-0.0652655	-0.0482351	-0.0135427	-0.0631875	-0.0244501	-0.0010305	0.0549296	-0.0268458	-0.00492716	0.0149991	-0.0912064	-0.0286068	-0.0367749	-0.0254279	0.0119553	0.0969427
0.0735703	0.0338197	0.117459	0.0396808	0.0846414	0.0902011	0.133392	0.072684	0.160263	0.0785755	0.0177766	0.0280703	0.0201896	-0.014833	0.0557563	0.03733	0.0693179	0.117965	-0.0404267	0.0203914	-0.0121464	0.0619101	-0.0203071	-0.0324177	0.00214288	0.0153221	-0.0446938	-0.00178741	0.0620256	-0.00273382	-0.00815034	-0.027043	0.0626208	0.040465	-0.053248	-0.0396821	-0.0136201	-0.0640433	-0.00182071	-0.0207487	0.0743579	-0.0398858	0.0107588	-0.0130553	-0.0780588	-0.0262947	-0.0227664	-0.0602331	0.00513438	0.0653044
0.035251	0.0359349	0.14858	0.105292	0.082653	0.0643519	0.109149	0.032244	0.12174	0.0343051	0.0278031	0.00962001	0.0213415	-0.0142191	0.0179479	0.0627159	0.00616735	0.0841393	-0.0947405	-0.0988044	-0.0134268	-0.0301743	-0.0772516	-0.0437428	0.0744037	0.0492226	0.0918564	0.104924	0.14519	0.0743175	0.0674913	0.0655674	0.0297617	0.0474239	0.0197262	-0.038328	0.0683436	0.044702	0.0477457	0.012407	0.0493257	0.0392605	-0.0295284	0.037616	-0.0564788	0.0111534	0.0430898	-0.00342127	-0.00690259	0.0998507
0.0227816	0.0700032	0.123695	0.120169	0.11425	0.0820443	0.0839614	0.070185	0.152313	0.0561106	0.0604156	0.0679949	0.0396434	0.0655324	0.107178	0.119993	0.0707808	0.106319	-0.00254217	-0.0243553	0.0798357	0.0634947	0.019944	-0.00323501	0.0915826	0.0641265	0.0735807	0.0856652	0.154667	0.0591402	0.0801955	0.068489	0.0988795	0.117445	0.0672332	0.0420672	-0.0134889	0.0479628	0.0932247	0.0716469	0.131381	0.0107084	0.0114418	0.0776613	-0.0122447	0.0513474	0.0848375	0.0261408	0.0829282	0.0433019
-0.0253217	0.0434364	-0.057658	0.0437073	-0.03102	-0.0229519	0.0343904	-0.0661006	-0.035356	-0.0366172	0.0516662	0.0302305	-0.0541202	0.0219003	-0.0590979	-0.0459907	-0.0251275	0.0484788	-0.0357344	-0.0230652	-0.0160029	-0.0428827	-0.0153745	-0.0731398	-0.0336996	-0.00683984	-0.0404222	-0.0581916	-0.00569956	0.0497656	-0.0617646	-0.031289	0.00433415	-0.0317409	-0.0754762	-0.0385609	-0.00506753	-0.069966	-0.0775833	-0.00726268	-0.0291065	-0.0302383	0.031271	0.0219671	-0.0806171	-0.111575	-0.0953113	-0.0487031	-0.0662976	0.0596328
-0.0230441	0.0419422	-0.075074	0.0426525	-0.049092	-0.0292903	0.0316996	-0.0762907	-0.0654088	-0.0467132	0.063102	0.0369378	-0.0657663	0.0039393	-0.0990203	-0.0864134	-0.0430808	0.0322629	-0.0470253	-0.0381335	-0.0313874	-0.0694527	-0.0291616	-0.108918	-0.0419154	-0.0114867	-0.0414098	-0.0626462	-0.0202074	0.0627582	-0.0584458	-0.0233466	-0.0130401	-0.040665	-0.0956345	-0.063	-0.00559392	-0.0897239	-0.114102	-0.026597	-0.0713573	-0.0273558	0.0246753	0.0131709	-0.0852944	-0.136902	-0.113346	-0.059693	-0.0920173	0.054778
0.010205	-0.042647	-0.0354975	-0.0819542	-0.0443928	-0.00383943	-0.0371786	-0.0295877	-0.0778652	-0.0428622	-0.0113125	-0.0107373	-0.162108	-0.0321163	0.0220612	0.0103232	0.0584735	0.000361653	-0.0016764	0.0530623	0.0292309	0.0324942	0.0409683	-0.0490475	-0.0685691	-0.0280484	-0.0817439	-0.044224	-0.0953896	-0.0557626	-0.012898	-0.0633739	-0.0617878	-0.0485509	-0.0317775	0.0137166	-0.00285334	-0.0485085	-0.00716969	0.00836125	-0.0251659	0.00361655	0.0524741	-0.0199094	-0.0766491	0.0354435	0.0162572	-0.0419162	0.00519346	-0.124502
0.0751125	0.0750946	0.0739009	0.0442467	0.094255	0.100973	0.0080307	0.10717	0.0634067	0.0625717	0.086617	0.112219	-0.0174803	0.0441513	0.0784226	0.0935574	0.0999872	0.0290242	0.115851	0.0953084	0.0705101	0.0837593	0.0847842	0.0195881	0.0233668	0.0756623	-0.0426548	0.0120211	0.0483684	-0.0672117	0.0689207	-0.016465	-0.00494029	0.0712202	0.00947808	0.0736643	-0.0559078	-0.0232445	0.0543122	0.0643325	0.0274745	-0.027833	0.0255862	-0.0160415	0.0312486	0.0680057	0.0649186	-0.00292176	0.0768154	-0.0729271
0.0546214	0.070544	0.112543	0.0658904	0.116199	0.100485	0.0108939	0.115957	0.121564	0.056712	0.065943	0.0897017	0.00761529	0.0470603	0.114096	0.125214	0.104014	0.0205604	0.0724139	0.0607112	0.0792213	0.0937359	0.0568595	0.0217716	0.0671852	0.0805544	0.0130039	0.0573748	0.0904676	-0.0308154	0.112414	0.0328784	0.0542824	0.116666	0.0335549	0.0719748	-0.0600453	0.0128302	0.0888092	0.0786552	0.0583716	-0.00628127	0.00305684	-0.00256928	0.0216845	0.109806	0.10283	0.0193715	0.0997628	-0.0284925
0.0316459	0.056668	0.0692218	0.0349892	0.0737996	0.0755278	0.00319649	0.0725945	0.0393681	0.0226817	0.0794221	0.0958879	-0.0518743	0.0165426	0.0612145	0.0815658	0.0924651	0.0439857	0.0838984	0.0891965	0.0643759	0.0696651	0.0831836	-0.0244446	0.0219103	0.0724354	-0.0255888	0.0326299	0.0419693	-0.0467066	0.0825841	-0.000287545	-0.000513229	0.075965	-0.0103243	0.0492582	-0.0469617	-0.0378897	0.0433811	0.0480423	0.0269086	-0.0116169	0.036557	-0.0192542	-0.00367765	0.0786189	0.0666635	-0.00914411	0.064996	-0.100696
0.106547	0.0351189	0.0179842	-0.0363765	0.0566778	0.0927772	0.00780019	0.0783271	0.0230574	0.0643762	0.0232729	0.0658476	-0.0572173	0.00309069	0.0666691	0.053747	0.0958528	0.0285533	0.0819237	0.0682735	0.0208862	0.0874596	0.0479272	0.0121531	-0.0339678	0.0341742	-0.115904	-0.0591812	-0.0381078	-0.103997	-0.00542879	-0.0893748	-0.0518219	-0.0107904	-0.0108801	0.0412028	-0.0492245	-0.0466399	0.0124668	0.0193118	0.00752706	-0.0430104	0.0207527	-0.0323998	-0.00230157	0.023706	0.0204051	-0.0427376	0.0298188	-0.115616
0.0470961	-0.0324176	-0.113761	-0.115671	-0.0481694	0.00738017	-0.0723733	-0.00652476	-0.122401	-2.91245e-05	-0.0152017	0.0209329	-0.122338	0.0151328	0.0610961	-0.00690434	0.114027	-0.000320011	0.13518	0.11162	0.0321316	0.131442	0.0945943	-0.012485	-0.0921302	-0.0228744	-0.157506	-0.129176	-0.145283	-0.124137	-0.0546764	-0.131459	-0.144782	-0.0890312	-0.0412144	0.0673801	-0.095121	-0.121899	-0.046232	0.00535423	-0.0762661	-0.0828013	0.0410474	-0.0432391	-0.0101678	-0.0127805	-0.0128994	-0.0860954	0.00771667	-0.222453
0.0445406	0.0561794	-0.0187956	0.00161645	0.0382195	0.0644571	-0.0214977	0.0569045	-0.0463521	0.0274151	0.0761098	0.10629	-0.0482704	0.0574297	0.0435587	0.0311085	0.0758508	0.0321705	0.12626	0.0939329	0.0685322	0.0589975	0.0986286	-0.0135358	-0.00734033	0.0632901	-0.0731371	-0.0296408	-0.019039	-0.0646669	0.0446335	-0.0421919	-0.0741323	0.0152611	-0.00641004	0.0786537	-0.0333135	-0.0533304	0.00426949	0.050767	-0.0214359	-0.0251682	0.0344597	0.0081147	0.0356421	0.0060054	0.0261486	-0.0195473	0.0341961	-0.157502
0.0326975	-0.0764348	-0.146567	-0.143281	-0.123349	-0.0540214	-0.0855322	-0.051237	-0.161711	-0.0256442	0.0282602	0.024021	-0.160631	-0.0559467	-0.0799359	-0.130925	0.0292433	-0.0468132	0.146856	0.236008	-0.0153313	0.0468936	0.137052	-0.15462	-0.155444	-0.0855088	-0.231165	-0.192284	-0.198345	-0.168258	-0.123647	-0.19809	-0.186024	-0.125818	-0.140974	-0.0192935	-0.114314	-0.19821	-0.156384	-0.0709395	-0.165457	-0.114562	0.108205	-0.13064	-0.065775	-0.132009	-0.129985	-0.153134	-0.0455304	-0.264968
-0.000106121	-0.0489898	-0.0280425	-0.0745259	-0.0503232	-0.0140766	-0.039274	-0.0419855	-0.0710345	-0.0677085	-0.0520651	-0.0437242	-0.117741	-0.0420149	0.00377419	-0.0163936	0.0513165	0.0091876	-0.0508606	0.00324053	-0.00726816	-0.0102933	-0.0107384	-0.0824873	-0.0607904	-0.0422407	-0.0433828	-0.0250653	-0.0747418	-0.0544964	-0.0118963	-0.0240979	-0.0242688	-0.0502203	-0.0104144	-0.0284433	0.0209768	-0.00471734	0.00735219	-0.0136329	-0.0163605	0.0302052	0.00791472	-0.0173538	-0.060467	0.0306091	0.0170955	-0.00228647	0.00420305	-0.0714296
0.0793086	0.0452608	0.0405272	0.0040402	0.0550839	0.0850419	-0.00159079	0.0861045	0.0259612	0.0471745	0.0765994	0.101796	-0.0531595	0.0595224	0.101181	0.0564257	0.151217	0.0498659	0.163842	0.176777	0.0950419	0.12694	0.162078	-0.0242934	-0.0299771	0.0382451	-0.0971763	-0.0381706	-0.00773678	-0.117058	0.0196531	-0.0577657	-0.0310521	0.0212037	-0.00524255	0.0831891	-0.101644	-0.0768162	0.0206681	0.0579515	0.013639	-0.0751745	0.0471076	-0.0427174	0.00620798	0.0350941	0.0426578	-0.0325004	0.0730998	-0.108221
0.0281581	0.0118579	0.0282981	-0.00620456	0.0153352	0.0369431	-0.0310838	0.0309818	-0.00226007	-0.0137106	0.0526793	0.0610665	-0.0956152	0.0289475	0.0718134	0.0462561	0.111573	0.0302189	0.0934916	0.140994	0.080239	0.0644046	0.116662	-0.0613255	-0.033409	0.00961993	-0.0632105	-0.015694	-0.013102	-0.0944369	0.0323317	-0.0298461	-0.0111901	0.0216564	-0.00188385	0.0429094	-0.0551675	-0.0405621	0.0345174	0.0470288	0.0197535	-0.0275838	0.0547994	-0.0306263	-0.0252089	0.0589431	0.0522693	-0.00815503	0.0665587	-0.101221
0.0969363	0.0149319	-0.0281858	-0.0600715	0.0128831	0.0622723	-0.0259599	0.0565074	-0.0221896	0.0448017	0.0220644	0.0609093	-0.074134	0.0373721	0.0823838	0.00737287	0.159783	0.0260014	0.165315	0.184125	0.0481059	0.155501	0.150205	-0.035043	-0.0757706	0.00164821	-0.162382	-0.112044	-0.0825815	-0.147855	-0.0574575	-0.127729	-0.0818903	-0.0504977	-0.0411469	0.0682919	-0.136827	-0.131959	-0.0403836	0.0161161	-0.0416933	-0.125166	0.0344408	-0.0764867	-0.00836554	-0.0385429	-0.026491	-0.0927356	0.024065	-0.153009
0.021168	0.0131215	-0.119628	-0.0753841	-0.0406976	-0.00498749	-0.0774462	0.0136017	-0.121492	-0.00418779	0.0357591	0.0659877	-0.0824494	0.0195394	-0.00780748	-0.069336	0.060573	-0.0474328	0.136192	0.142194	0.0337892	0.0653389	0.117542	-0.0692625	-0.0689358	0.0142568	-0.151411	-0.129177	-0.12138	-0.103522	-0.041365	-0.115367	-0.131879	-0.0636022	-0.0583048	0.0478389	-0.134891	-0.129198	-0.0865473	-0.0102641	-0.129393	-0.110381	-0.00558832	-0.0716579	0.0137234	-0.0646768	-0.0460797	-0.0901486	-0.00548773	-0.216624
-0.0661135	-0.0999113	-0.185606	-0.157047	-0.167065	-0.132079	-0.136516	-0.137036	-0.205449	-0.0771883	-0.0264662	-0.0517308	-0.0523637	-0.0738014	-0.129475	-0.15481	-0.0698372	-0.118165	0.0257927	0.138122	-0.0613159	-0.0376931	0.046825	-0.0466264	-0.0944614	-0.110881	-0.119709	-0.14292	-0.199736	-0.0726224	-0.149663	-0.130119	-0.138765	-0.132298	-0.0750417	-0.0790103	-0.0146058	-0.0991975	-0.124987	-0.0884055	-0.146103	-0.0415006	0.10901	-0.072363	-0.0554022	-0.122267	-0.129365	-0.0928657	-0.0749156	-0.135505
0.0251374	0.0327493	-0.186721	-0.085994	-0.0753465	-0.0284834	-0.0943932	-0.020065	-0.166729	0.0131838	0.0607011	0.0631641	-0.0184524	0.0628667	-0.0376712	-0.0991653	0.0341014	-0.063512	0.215817	0.154872	0.0350863	0.0701399	0.136543	0.00476911	-0.0796594	-0.010018	-0.207753	-0.182388	-0.156455	-0.0757884	-0.126914	-0.156948	-0.16885	-0.0967905	-0.0483918	0.0687993	-0.108488	-0.164449	-0.124967	-0.00370088	-0.1708	-0.119337	0.0624347	-0.0323385	0.0667472	-0.127847	-0.099641	-0.101943	-0.0234642	-0.19222
-0.0274328	-0.0574621	-0.242084	-0.197485	-0.176001	-0.11676	-0.111701	-0.11085	-0.219256	-0.0730303	-0.0447793	-0.0465147	-0.0421577	-0.0321442	-0.114573	-0.16846	-0.0453019	-0.0937077	0.0559685	0.0784535	-0.0261967	-0.0118818	0.0640423	-0.0286727	-0.11331	-0.0847148	-0.17508	-0.220217	-0.260199	-0.0797426	-0.187989	-0.163378	-0.164623	-0.163009	-0.0658426	-0.0197688	-0.0396338	-0.128704	-0.145947	-0.0899027	-0.159463	-0.0588709	0.067416	-0.0345421	0.0160304	-0.130699	-0.123165	-0.0940674	-0.0708946	-0.150421
0.103632	0.106426	-0.181779	-0.0544969	-0.0171349	-0.00770327	-0.0143562	0.0604737	-0.109622	0.0898844	0.0989689	0.100894	0.0817679	0.0709559	-0.0730271	-0.147048	-0.0164857	-0.0563475	0.240285	0.131875	0.0177311	0.062527	0.117534	0.0400611	-0.0202975	0.0577422	-0.168731	-0.173008	-0.141664	0.0094368	-0.10787	-0.149329	-0.178746	-0.0432633	-0.0412388	0.0770719	-0.115059	-0.180786	-0.166558	-0.0243814	-0.202666	-0.116769	0.0448137	-0.00872587	0.134559	-0.19435	-0.131716	-0.12826	-0.0297373	-0.184334
-0.0426813	-0.0549687	-0.165665	-0.102709	-0.120051	-0.117448	-0.0716426	-0.104782	-0.170157	-0.0658802	0.0231112	-0.00836111	-0.0137824	-0.0318025	-0.133878	-0.155573	-0.0789895	-0.0456754	0.0877774	0.143499	-0.00244377	-0.0545278	0.0897677	-0.0456759	-0.0581308	-0.0780195	-0.0525117	-0.0732106	-0.149236	2.29165e-05	-0.078428	-0.071201	-0.115089	-0.0623293	-0.0479716	-0.0447735	0.0510452	-0.0677629	-0.103538	-0.0482527	-0.127058	0.0358733	0.180347	0.00396116	0.00395582	-0.115701	-0.0929502	-0.0527953	-0.0331678	-0.149294
-0.109331	0.0472446	-0.237488	-0.104724	-0.116464	-0.135844	-0.100782	-0.0829548	-0.200668	-0.0786672	0.0420842	0.0377855	-0.0143732	0.0577777	-0.0882969	-0.139724	-0.0705014	-0.0667977	0.114618	0.0473525	0.0334452	-0.0358324	0.0883943	-0.0163953	-0.0433058	0.0165281	-0.0959329	-0.137582	-0.174864	0.0201472	-0.0717989	-0.061512	-0.110935	-0.0750557	-0.0213701	0.0652421	-0.0236821	-0.0817717	-0.0969162	-0.0189438	-0.143301	-0.0173929	0.0431763	0.0495404	0.0924242	-0.0809466	-0.0549328	-0.0288141	-0.0435276	-0.175127
0.0253401	0.0541491	-0.18259	-0.123369	-0.0634093	-0.0565033	-0.00593406	-0.0115699	-0.126709	0.0139142	0.00338589	0.0251075	0.0492742	0.0311825	-0.058567	-0.129951	-0.0282389	-0.0203038	0.119012	0.0276311	-0.00045953	0.0373242	0.0698805	0.0276392	-0.0446826	0.0277032	-0.120164	-0.150027	-0.179081	0.00122882	-0.112875	-0.0999358	-0.136668	-0.0926172	-0.023527	0.0506888	-0.030746	-0.100663	-0.114741	-0.0481167	-0.124243	-0.0465601	0.0272441	0.0197842	0.106522	-0.104557	-0.0762523	-0.0628158	-0.0374942	-0.139091
0.0865053	0.106815	-0.10225	-0.0358142	0.0278319	0.0017212	0.0883122	0.0350367	-0.0468295	0.0584729	0.0135116	0.0427444	0.0857319	0.0919989	0.0117417	-0.0531591	0.00787007	0.0820851	0.131333	-0.00436982	0.0558945	0.0641985	0.0706702	0.0552543	0.028305	0.0859007	-0.00635342	-0.0216747	-0.0556815	0.0726215	-0.0120491	-0.0124958	-0.0816805	-0.0179421	0.0356232	0.10797	0.0244753	-0.0063321	-0.0183085	0.0187898	-0.051901	0.0199082	0.0376155	0.110355	0.136083	-0.0520499	0.0027273	0.0125095	0.0228462	-0.100692
-0.0441282	0.00572125	-0.118972	-0.107131	-0.0645202	-0.0596827	-0.0440929	-0.0360264	-0.0911544	-0.0370486	-0.0508458	-0.0378591	0.0263229	0.00260449	-0.0210049	-0.0654854	-0.0194156	-0.0409622	-0.00561819	-0.0513872	0.00261089	0.000269675	-0.00084549	0.0173794	-0.0317315	0.00167571	-0.0216226	-0.0747384	-0.133727	-0.00477206	-0.0594398	-0.0244205	-0.0556368	-0.0699986	0.01749	0.0301866	0.0272693	0.0021791	-0.0328182	-0.0388386	-0.0538016	0.0189167	0.00216099	0.0425002	0.0548769	-0.00496724	-0.00352779	0.00563018	-0.0096321	-0.0437742
-0.111701	0.0472224	-0.24792	-0.0964915	-0.122938	-0.136133	-0.0870978	-0.0751052	-0.211817	-0.0683133	0.0634176	0.0520437	0.0282884	0.0435902	-0.131559	-0.175825	-0.0953297	-0.0814667	0.102372	0.0489393	0.0227812	-0.0642808	0.0815121	0.00309669	-0.042064	0.00413833	-0.0748785	-0.142374	-0.202253	0.0400763	-0.0857868	-0.0489938	-0.0823889	-0.0666281	-0.0225175	0.0245894	0.012161	-0.073861	-0.115206	-0.0335266	-0.149627	-0.00436221	0.0619589	0.0505924	0.107649	-0.100462	-0.0739783	-0.00767653	-0.0400905	-0.113405
0.0575965	0.00792277	-0.0806411	-0.0855832	-0.0115719	-0.0170184	0.0459263	0.00825869	-0.0307196	0.0486633	-0.0363024	-0.00501183	0.0829128	-0.00976116	-0.0260101	-0.0752588	-0.0276177	0.015419	0.0273048	-0.00670068	-0.0103348	0.0277884	0.0184099	0.0451745	0.00592849	0.00685139	-0.000663812	-0.033034	-0.0872004	0.0256987	-0.0374558	-0.0130271	-0.0517222	-0.0374446	0.00731597	0.00898001	0.0340917	0.000133285	-0.0255239	-0.0448158	-0.0402179	0.024473	0.0439862	0.041409	0.0606971	-0.0371977	-0.0142266	0.0126074	0.0115941	-0.0821544
-0.0418913	-0.00852682	-0.0760611	-0.0705494	-0.0468543	-0.0714151	-0.00319902	-0.0418257	-0.0683067	-0.046296	-0.064978	-0.0412391	0.0312887	-0.0153042	-0.0192891	-0.0481234	-0.0379467	0.00867117	-0.0360424	-0.0680602	-0.00193909	-0.0194455	-0.0193172	0.0173472	0.00878896	0.00785267	0.0599531	0.0104343	-0.0659578	0.0353738	-0.00137987	0.0317921	-0.0324775	-0.0497235	0.041775	0.0199522	0.083945	0.0660165	0.0162096	-0.02741	-0.0210368	0.0787061	0.00767075	0.0628377	0.0388951	0.0199542	0.03691	0.0465255	0.00417906	-0.0308933
0.146189	0.091001	-0.0431263	-0.011079	0.0624534	0.0571684	0.130928	0.0703769	0.00784712	0.107521	0.030759	0.0524485	0.1052	0.0694368	0.0248265	-0.0346055	0.0445787	0.107443	0.134098	0.0247467	0.0435091	0.0901034	0.0688259	0.0610566	0.0287874	0.0721156	-0.0039829	-0.00548895	-0.024305	0.0566422	-0.0110327	-0.0103547	-0.0532519	0.00570452	0.0233612	0.082861	0.0233229	-0.00943623	-0.0134838	0.01422	-0.0146746	0.00997891	0.0528064	0.0840504	0.117279	-0.0516487	-0.00407866	0.0134014	0.034732	-0.0814581
-0.0735764	-0.000409679	-0.245749	-0.083174	-0.146414	-0.126452	-0.168674	-0.032652	-0.229681	-0.046696	0.0793984	0.0771531	-0.0446562	0.0349427	-0.0801663	-0.127663	0.00166287	-0.0957785	0.229283	0.176375	0.0235065	0.0438161	0.134341	-0.00690238	-0.127871	-0.0135669	-0.231119	-0.242904	-0.203271	-0.103749	-0.142832	-0.206735	-0.241328	-0.128206	-0.0715055	0.0371455	-0.11908	-0.195717	-0.150769	-0.027034	-0.199901	-0.128446	0.0738175	-0.0603057	0.0653577	-0.154954	-0.122521	-0.118595	-0.0372727	-0.217502
-0.0738271	-0.0762818	-0.26657	-0.149657	-0.208612	-0.179955	-0.180672	-0.0871328	-0.27329	-0.0796911	-0.0102172	-0.0237438	-0.0390545	-0.0490043	-0.194822	-0.235632	-0.123723	-0.151096	0.112073	0.132148	-0.0499771	-0.0556004	0.0670283	-0.0288431	-0.131518	-0.0700127	-0.187319	-0.226686	-0.245442	-0.075347	-0.17139	-0.198402	-0.25721	-0.182063	-0.0923893	-0.0451033	-0.0610149	-0.177756	-0.208482	-0.113555	-0.239174	-0.0816246	0.0954582	-0.069116	0.043187	-0.200838	-0.174525	-0.137919	-0.0893061	-0.188825
0.0432197	-0.0088758	-0.194076	-0.114124	-0.099157	-0.0631139	-0.0412638	-0.00891137	-0.166872	0.0274742	-0.00143734	0.00774699	0.054957	0.0161302	-0.089736	-0.143533	-0.055576	-0.0620072	0.191044	0.127106	-0.0115036	0.0409929	0.0952968	0.0369016	-0.0839283	-0.00371586	-0.185833	-0.200284	-0.18089	-0.0567177	-0.155727	-0.19614	-0.25382	-0.146525	-0.0268251	0.0381073	-0.0723516	-0.139507	-0.136618	-0.0526518	-0.177097	-0.0786244	0.0653874	-0.0221169	0.111442	-0.172071	-0.117109	-0.12058	-0.0280481	-0.190257
-0.00782402	-0.031477	-0.18652	-0.0740948	-0.130001	-0.101118	-0.0817483	-0.0648226	-0.201644	-0.0317988	0.058683	0.0345441	0.00414128	-0.0725927	-0.163493	-0.155321	-0.0691399	-0.00284903	0.146152	0.216225	-0.018746	-0.0291165	0.120587	-0.0281112	-0.0609843	-0.0418845	-0.105088	-0.130602	-0.131047	-0.0154293	-0.082711	-0.126075	-0.20664	-0.0837224	-0.0777641	-0.0603486	0.0383112	-0.124326	-0.13008	-0.0718751	-0.133679	0.00436872	0.210455	-0.0400953	0.0182847	-0.152482	-0.134679	-0.101899	-0.026652	-0.186469
-0.0437481	-0.0986316	-0.20061	-0.102044	-0.193873	-0.143556	-0.139542	-0.137543	-0.2648	-0.105376	0.0224311	-0.0119662	-0.0918128	-0.0327999	-0.137259	-0.172612	-0.0724182	-0.0963223	0.0752607	0.125624	-0.0157114	-0.0392842	0.0707879	-0.0480183	-0.103266	-0.102265	-0.0907174	-0.124565	-0.164969	-0.0402506	-0.0935431	-0.115403	-0.189179	-0.121476	-0.0652429	-0.0395997	-0.0362082	-0.124372	-0.143674	-0.0684571	-0.193959	-0.0347432	0.103084	-0.0369384	-0.0139107	-0.153661	-0.120107	-0.0921852	-0.0616036	-0.174462
-0.0417212	0.096006	-0.226451	-0.0368702	-0.0663489	-0.0667197	-0.0320579	-0.0127755	-0.175947	-0.0206693	0.0643427	0.0770665	0.0554131	0.154886	-0.0616553	-0.115906	-0.0541057	0.0258708	0.240046	0.0787198	0.0837156	-0.00224314	0.14854	0.0340714	-0.0134697	0.0990148	-0.126097	-0.151206	-0.120707	0.0424592	-0.0512435	-0.0934487	-0.185511	-0.0803771	-0.00595769	0.143332	-0.0357104	-0.104047	-0.096965	0.0446236	-0.136387	-0.0459525	0.0527422	0.106263	0.164191	-0.134092	-0.0655816	-0.0323066	-0.00502643	-0.190876
0.0977329	0.0922191	-0.125212	-0.0472112	0.0209997	0.050421	0.0964914	0.067195	-0.0545501	0.114247	0.00959791	0.0524317	0.14528	0.103542	0.0254924	-0.0663033	0.0629262	0.118494	0.217602	0.0665438	0.0422959	0.141402	0.0979227	0.075579	0.00972077	0.100426	-0.128393	-0.128653	-0.0836026	0.0167495	-0.0680761	-0.113835	-0.188756	-0.083011	-0.00339394	0.112773	-0.0502706	-0.102886	-0.0823343	0.00836981	-0.0760511	-0.068244	0.0294806	0.0685509	0.137899	-0.123883	-0.0564969	-0.0618182	0.0133809	-0.169853
[truncated: 240 more rows]
[truncated: 350 more columns]

## Sheet: Panel E - Aggregate by system
0.000196784	0.000196784	0.000196784	0.000196784	0.000196784	0.000196784	0.000196784	0.000196784	0.000196784	0.000196784	0.000196784	0.000196784	0.000196784	0.000196784	0.000196784	0.000196784	0.000196784	0.000196784	0.000196784	0.000196784	0.000196784	0.000196784	0.000196784	0.000196784	0.000162677	0.000162677	0.000162677	0.000162677	0.000162677	0.000162677	0.000162677	0.000162677	0.000162677	0.000162677	0.000162677	0.000162677	0.000162677	0.000162677	0.000162677	0.000162677	0.000162677	0.000162677	0.000162677	0.000162677	0.000162677	0.000162677	0.000162677	0.000162677	0.000162677	0.000239059
[truncated: 399 more rows]
[truncated: 350 more columns]
