# Supplementary material for: A multi-modal, asymmetric, weighted, and signed description of anatomical connectivity
Source: Nat Commun. 2024 Jul 12;15:5865. doi: 10.1038/s41467-024-50248-6 (PMC11245624; doi:10.1038/s41467-024-50248-6)
Supplement: Supplementary file 4 — Source Data [file 41467_2024_50248_MOESM4_ESM.zip › Figure_6_Aging_results.xlsx]

## Sheet: Panel A - correlation matrix
0	0	-0.0348663	0.0316045	0.0108749	0.000553946	-0.00935171	-0.0405623	0.024837	0.04111	-0.0391054	0.0301895	-0.0286562	0.0117994	0.0185513	-0.0107435	0	-0.00240022	0.00857307	-0.0260009	0.0130871	0.0361118	0.00844575	-0.0473561	-0.0262487	0	0	0	0	0	0	0	0	0.0316408	-0.0322617	-0.0112176	-0.0328103	0	0	0	0.0141196	-0.00685152	-0.0395218	0	0	0	0	0	0	0
0	0	0.0200671	-0.0289868	0.0674151	0.0287377	-0.0105814	0.0401186	-0.0090282	0	-0.0272851	-0.00869093	0.0140969	-0.0584088	0.0398188	-0.0509863	0	0	0	0	0	0	0	0.0157096	0.0220106	0	0	0	0	0	0	0	0	0	0	0	0	0	0	0	0	0	0	0	0	0	0	0	0	0
0.0143708	0.0233178	0	-0.00656035	-0.0608055	-0.0164046	-0.00376852	0.036969	0	0	0	0.0326151	0.00476201	-0.0806415	0.0405753	-0.0104047	0.0156239	0	-0.0288083	-0.0102727	0	-0.0186514	0	0.0258827	0	0	0	0	0	0	0	0	0	0	0	0	0	0	0	0	0	0	0	0	0	0	0	0	0	0
0.0311919	-0.01046	-0.0217206	0	-0.00589688	0.0824965	-0.0376295	-0.0110886	0.032854	-0.0283858	0.0296334	-0.0743191	0.0216309	-0.0203722	0.00670551	0.0135427	0	0	-0.00450445	0	0	-0.0126523	0	-0.0442851	0	0	0	0	0	0	0	0	0	0	0	0	0	0	0	0	0	0	0	0	0	0	0	0	0	0
-0.00489847	0.00784436	-0.00821436	0.00299431	0	-0.0158156	0.0170066	0.00642134	0	-0.0796136	0	0.0299564	0	0.0253362	-0.0166721	-0.0423566	0	0	-0.0592194	0.0642028	0	0.0104038	0	0.00502674	0	0	0	0	0	0	0	0	0	0	0	0	0	0	0	0	0	0	0	0	0	0	0	0	0	0
0.000784432	-0.0221749	0.0174639	0.0741644	-0.0318159	0	-0.0472044	0.0430341	0.0132944	-0.0212944	-0.00589728	0.0144668	-0.0426157	-0.0135944	0	0	0	0	-0.057819	0	0	-0.0263456	0	0.00438489	0	0	0	0	0	0	0	0	0	0	0	0	0	0	0	0	0	0	0	0	0	0	0	0	0	0
0.00756339	0.0050261	-0.0209215	-0.052889	0.0566791	-0.015928	0	-0.000806965	-0.0189097	-0.0199197	-0.04715	0.0557926	0.00557964	-0.00316605	0	0	0	0	0	0	0	-0.0198772	0	0.00516539	0	0	0	0	0	0	0	0	0	0	0	0	0	0	0	0	0	0	0	0	0	0	0	0	0	0
0.0173102	0.00235474	-0.00569937	0.0343932	-0.0334072	-0.0136221	0.0234406	0	0	-0.00898714	0.0148986	0.0382366	-0.0487528	0.0103834	-0.00229371	0.00638804	0	0	-0.0595712	0.00533953	0.0154743	0.06787	0	0.0394985	0	0	0	0	0	0	0	0	0	0	0	0	0	0	0	0	0	0	0	0	0	0	0	0	0	0
-0.0109322	0.0126142	0	-0.00428158	0	0.0137643	-0.0519354	0	0	0.0641891	0.00157414	0.014633	-0.0129571	0	0	0	0	0	0	0	0	0.0319848	0	-0.0208353	-0.00951339	0	0	0	0	0	0	0	0	0	0	0	0	0	0	0	0	0	0	0	0	0	0	0	0	0
-0.0339459	0	0	-0.0446038	0.0136803	-0.0369601	-0.0240932	-0.0253227	0.0278687	0	0.039548	-0.00883429	0.0305592	0	0	0	0	0	0	0	0	0.00183442	0	-0.0332636	0	0	0	0	0	0	0	0	0	0	0	0	0	0	0	0	0	0	0	0	0	0	0	0	0	0
-0.0273791	-0.0504267	0	-0.0248475	0	0.0200036	0.0285329	0.0134337	0.00944626	-0.00086976	0	-0.0250009	0.0192579	0	0	0	0	0	0	0	0	0.00446974	0	0.00862978	-0.0194317	0	0	0	0	0	0	0	0	0	0	0	0	0	0	0	0	0	0	0	-0.0132741	0.0164136	0	0	0	0
-0.0334947	-0.0109473	0.0193759	-0.027257	-0.00714142	-0.0122054	0.00666433	0.0319899	-0.0102031	0.041269	0.00664295	0	0.00928381	0	0	-0.00380283	0	0	-0.00883935	0	0	-0.0502258	0	-0.0340365	0.00840601	0	0	0	0	0	0	0	0	0	0	0	0	0	0	0	0	0	0	0	0	0	0	0	0	0
-0.040933	0.0693763	-0.0115268	-0.0231076	0	-0.0139777	-0.00814242	-0.00888226	-0.0278882	0.0442594	-0.00912942	0.0236482	0	0	0	0	0	0	0	0	0	0.0380869	0	-0.0296927	0.0149303	0	0	0	0	0	0	0	0	0	0	0	0	0	0	0	0	0	0	0	0	0	0	0	0	0
-0.00756864	-0.0193026	-0.0303207	-0.0486039	0.0412204	-0.000755383	0.0301189	-0.00216991	0	0	0	0	0	0	0.0406336	0.0113462	0	-0.00654839	0.0293717	-0.0381336	0	0.0371282	-0.0258152	0.00422625	0.0179131	0	0	0	0	0	0	0	0	0	0	0	0	0	0	0	0	0	0	0	0	0	0	0	0	0
0.0001186	0.0186428	-0.000373152	0.0216435	0.0128354	0	0	0.027774	0	0	0	0	0	-0.061913	0	-0.0228082	0.0184667	-0.0196659	0.0491923	-0.0278906	0.0175821	-0.0338191	-0.011501	0.0329112	0.00942109	0	0	0	0	0	0	0	0	0	0	0	0	0	0	0	0	0	0	0	0	0	0	0	0	0
0.0476411	-0.0400942	-0.0466895	0.00100676	-0.0161849	0	0	0.00816257	0	0	0	-0.0316798	0	0.0304904	0.0338808	0	0.041935	-0.027056	0.0377662	-0.0309204	0	0.00994476	0.0252719	0	0	0	0	0	0	0	0	0	0	0	0	0	0	0	0	0	0	0	0	0	0	0	0	0	0	0
0	0	-0.0588394	0	0	0	0	0	0	0	0	0	0	0	-0.00526186	0.0538707	0	-0.0115891	0.0548258	0.0202638	-0.0364803	-0.0318465	0.00198114	0	-0.012383	0	0	0	0	0	0	0	0	0	0	0	0	0	0	0	0	0	0	0	0	0	0	0	0	0
0.0451836	0	0	0	0	0	0	0	0	0	0	0	0	0.0128154	-0.0274813	-0.0044236	-0.0384315	0	-0.0346345	0.0366336	-0.0520703	0.0254207	-0.0289883	0	0.0404703	0	0	0	0	0	0	0	0	0	0	0	0	0	0	0	0	0	0	0	0	0	0	0	0	0
0.0373413	0	0.0243508	-0.0525105	0.0288624	0.0457528	0	-0.0374947	0	0	0	-0.0117311	0	-0.0421581	0.0406199	-0.00041172	-0.00355348	-0.00593767	0	0.000177699	0.0212398	-0.0368122	0.0124427	0.0159122	0	0	0	0	0	0	0	0	0	0	0	0	0	0	0	0	0	0	0	0	0	0	0	0	0	0
-0.0238395	0	-0.0796069	0	0.0734999	0	0	-0.00799111	0	0	0	0	0	-0.0487955	0.0300772	-0.0408294	0.0160465	0.013835	-0.00914662	0	-0.0153722	-0.0163009	0.0267495	0.0530433	0.00123893	0	0	0	0	0	0	0	0	0	0	0	0	0	0	0	0	0	0	0	0	0	0	0	0	0
0.0116983	0	0	0	0	0	0	0.0218676	0	0	0	0	0	0	0.0631999	0	-0.0322363	-0.0424755	0.0677418	-0.027089	0	0.0365569	-0.077487	0.0130703	0.0122568	0	0	0	0	0	0	0	0	0	0	0	0	0	0	0	0	0	0	0	0	0	0	0	0	0
5.80719e-05	0	-0.0319375	-0.0019945	-0.0227016	-0.00234504	0.0450895	-0.0153539	-0.014996	-0.0186352	-0.0407091	-0.0162925	0.0235792	0.0127153	-0.0220994	0.0209644	0.014122	0.0309051	-0.0225765	0.00664983	-0.0463272	0	0.0105351	0.0245916	-0.0195715	0	0	0	0	0	0	0	0	0	0	0	0	0	0	0	0	0	0	0	0	0	0	0	0	0
0.00993309	0	0	0	0	0	0	0	0	0	0	0	0	0.0393637	-0.0521543	0.0331995	0.0651132	-0.00549074	-0.0420485	0.0386011	-0.051332	0.0336269	0	0.0323169	-0.00701466	0	0	0	0	0	0	0	0	0	0	0	0	0	0	0	0	0	0	0	0	0	0	0	0	0
0.067896	0.00620022	-0.000879743	-0.0205964	-0.033953	-0.00888796	0.00280722	-0.0147155	-0.0327451	0.0142772	-0.0204565	-0.00360234	-0.0387722	0.0140305	0.0133196	0	0	0	0.0068191	-0.0685256	-0.0197537	0.00781579	0.0149844	0	0.0125911	0	0	0	0	0	0	0	0	0	0	0	0	0	0	0	0	0	0	0	-0.00775624	0.0122768	0	0	0	0
-0.0157569	-0.00737245	0	0	0	0	0	0	0.0250575	0	0.00793704	-0.0625035	0.00770684	0.0149909	-0.0233083	0	-0.0099316	0.0217967	0	-0.017242	0.000266033	0.0140808	0.0332727	0.0685447	0	0	0	0	0	0	0	0	0	0	0	0	0	0	0	0	0	0	0	0	0	0	0	0	0	0
0	0	0	0	0	0	0	0	0	0	0	0	0	0	0	0	0	0	0	0	0	0	0	0	0	0	0	0	0	0	0.00974695	-0.0536634	0	0	0	0	0	0	-0.0334393	-0.0528358	0	0	0	0	0	0	0	0	0	0
0	0	0	0	0	0	0	0	0	0	0	0	0	0	0	0	0	0	0	0	0	0	0	0	0	0	0	-0.0930428	0.0805942	0.0047341	0	0	0	-0.0199255	-0.0395649	0	0	0	0	0	0	0	0	0	0	0	0	0	0	0
0	0	0	0	0	0	0	0	0	0	0	0	0	0	0	0	0	0	0	0	0	0	0	0	0	0	-0.111855	0	0.0227189	0	0	0	0	0.0221107	-0.0444385	0.0230052	0	0	0	0	0	0	0	0	0	0	0	0	0	0
0	0	0	0	0	0	0	0	0	0	0	0	0	0	0	0	0	0	0	0	0	0	0	0	0	0	0.0441423	-0.0739601	0	0	0	0	0	-0.0141059	0.0458211	0.0356598	0	0	0	0	0	0	0	0	0	0	0	0	0	0
0	0	0	0	0	0	0	0	0	0	0	0	0	0	0	0	0	0	0	0	0	0	0	0	0	0	-0.0211277	0	0	0	0	0	0	-0.0648229	0	0	0	0	0	0	0	0	0	0	0	0	0	0	0	0
0	0	0	0	0	0	0	0	0	0	0	0	0	0	0	0	0	0	0	0	0	0	0	0	0	-0.0538559	0	0	0	0	0	0	0.0696418	0	0	0	0	0	0.029216	-0.0517184	-0.00751535	0	0	0	0	0	0	0	0	0
0	0	0	0	0	0	0	0	0	0	0	0	0	0	0	0	0	0	0	0	0	0	0	0	0	-0.0359288	0	0	0	0	0	0	0	0	0	0	0	0	0.0226112	-0.0332073	-0.0782358	0	0	0	0	0	0	0	0	0
0	0	0	0	0	0	0	0	0	0	0	0	0	0	0	0	0	0	0	0	0	0	0	0	0	0	0	0	0	0	-0.00675855	0	0	0	0	0	0	0	0	-0.0187706	0	0	0	0	0	0	0	0	0	0
-0.0317132	0	0	0	0	0	0	0	0	0	0	0	0	0	0	0	0	0	0	0	0	0	0	0	0	0	0.00191324	0.104145	-0.0187448	-0.100653	0	0	0	0	-0.0662779	-0.0246426	-0.01683	0	0	0	0.00629696	-0.0113789	0	0	0	0	0	0	0	0
0.0506028	0	0	0	0	0	0	0	0	0	0	0	0	0	0	0	0	0	0	0	0	0	0	0	0	0	-0.00100018	-0.00476433	0.0468083	0	0	0	0	-0.139108	0	0	0	0	0	0	0	0	0	0	0	0	0	0	0	0
-0.0273599	0	0	0	0	0	0	0	0	0	0	0	0	0	0	0	0	0	0	0	0	0	0	0	0	0	0	-0.0708461	0.0680194	0	0	0	0	-0.0121725	0	0	0	0	0	0	0	0	0	0	0	0	0	0	0	0
0.0113407	0	0	0	0	0	0	0	0	0	0	0	0	0	0	0	0	0	0	0	0	0	0	0	0	0	0	0	0	0	0	0	0	-0.058631	0	0	0	0	0	0	-0.0430341	0	0	0	0	0	0	0	0	0
0	0	0	0	0	0	0	0	0	0	0	0	0	0	0	0	0	0	0	0	0	0	0	0	0	0	0	0	0	0	0	0	0	0	0	0	0	0	0	0	0	0	0	0	0	0	0	0	0	0
0	0	0	0	0	0	0	0	0	0	0	0	0	0	0	0	0	0	0	0	0	0	0	0	0	0.00221752	0	0	0	0	0.0416366	0.0289387	0	0	0	0	0	0	0	-0.0696699	-0.0305036	0	0	-0.0446209	0	0	0	0	0	0
0	0	0	0	0	0	0	0	0	0	0	0	0	0	0	0	0	0	0	0	0	0	0	0	0	-0.009827	0	0	0	0	0.00162621	-0.0055051	0.0378328	0	0	0	0	0	-0.022495	0	-0.00438804	0.0017512	0.0288127	0	0	0	0	0	0	0
-0.0455229	0	0	0	0	0	0	0	0	0	0	0	0	0	0	0	0	0	0	0	0	0	0	0	0	0	0	0	0	0	0.0310933	-0.0128178	0	0.0212573	0	0	-0.0646349	0	-0.00253986	-0.00324588	0	0	0.0431936	0	0	0	0	0	0	0
0.0629049	0	0	0	0	0	0	0	0	0	0	0	0	0	0	0	0	0	0	0	0	0	0	0	0	0	0	0	0	0	0	0	0	-0.0786677	0	0	0	0	0	-0.0716535	0	0	0	0	0	0	0	0	0	0
-0.00206601	0	0	0	0	0	0	0	0	0	0	0	0	0	0	0	0	0	0	0	0	0	0	0	0	0	0	0	0	0	0	0	0	0	0	0	0	0	0	-0.0518337	-0.0557491	0	0	0	0	0	0	0	0	0
0	0	0	0	0	0	0	0	0	0	0	0	0	0	0	0	0	0	0	0	0	0	0	0	0	0	0	0	0	0	0	0	0	0	0	0	0	0	-0.0361498	0	0	0	0	0	0	0	0	0	0	0
0	0	0	0	0	0	0	0	0	0	0.00621853	0	0	0	0	0	0	0	0	0	0	0	0	-0.0198121	0	0	0	0	0	0	0	0	0	0	0	0	0	0	0	0	0	0	0	0	0	-0.074637	-0.0439807	0	0.0216184	0.0170811
0	0	0	0	0	0	0	0	0	0	0.0232288	0	0	0	0	0	0	0	0	0	0	0	0	-0.00730619	0	0	0	0	0	0	0	0	0	0	0	0	0	0	0	0	0	0	0	0	-0.0236889	0	-0.00319965	-0.0143056	0.0444215	-0.0417064
0	0	0	0	0	0	0	0	0	0	0	0	0	0	0	0	0	0	0	0	0	0	0	0	0	0	0	0	0	0	0	0	0	0	0	0	0	0	0	0	0	0	0	0	-0.0327719	-0.0388632	0	0	0	0
0	0	0	0	0	0	0	0	0	0	0	0	0	0	0	0	0	0	0	0	0	0	0	0	0	0	0	0	0	0	0	0	0	0	0	0	0	0	0	0	0	0	0	0	0	0.021223	0	0	0.0305442	-0.0449796
0	0	0	0	0	0	0	0	0	0	0	0	0	0	0	0	0	0	0	0	0	0	0	0	0	0	0	0	0	0	0	0	0	0	0	0	0	0	0	0	0	0	0	0	-0.0073438	-0.00763247	0	0.0254506	0	0.0094564
0	0	0	0	0	0	0	0	0	0	0	0	0	0	0	0	0	0	0	0	0	0	0	0	0	0	0	0	0	0	0	0	0	0	0	0	0	0	0	0	0	0	0	0	0.0201146	-0.0266453	0	-0.0425475	0.0592499	0
0	0	0	0	0	0	0	0	0	0	0	0	0	0	0	0	0	0	0	0	0	0	0	0	0	0	0	0	0	0	0	0	0	0	0	0	0	0	0	0	0	0	0	0	-0.0483368	-0.0482281	0	0.0207262	0	-0.0520182
0	0	0	0	0	0	0	0	0	0	0	0	0	0	0	0	0	0	0	0	0	0	0	0	0	0	0	0	0	0	0	0	0	0	0	0	0	0	0	0	0	0	0	0	0	0	0.0123938	-0.065825	0	0
0	0	0	0	0	0	0	0	0	0	0	0	0	0	0	0	0	0	0	0	0	0	0	0	0	0	0	-0.0670349	0.00111884	0	0	0	0	0.0621941	0	0	-0.0359621	0	0	0	0.00748383	0	0	0	0	0	0	-0.0749554	0	0
0	0	0	0	0	0	0	0	0	0	0	0	0	0	0	0	0	0	0	0	0	0	0	0	0	0	0	0	0	0	0	0	0	0	0	0	0	0	0	0	0	0	0	0	0	-0.00187543	0.0443447	-0.0365697	0	0
0	0	0	0	0	0	0	0	0	0	0	0	0	0	0	0	0	0	0	0	0	0	0	0	0	0	0	0	0.00711204	0	0	0	0	0	0	0	0	0	0	0	0	0	0	0	0	0	0.069866	-0.0307862	-0.0043607	0
0	0	0	0	0	0	0	0	0	0	0	0	0	0	0	0	0	0	0	0	0	0	0	0	0	0	0.00990051	-0.00478514	-0.0392093	0	0	0	0	0.0313064	0	0	-0.016442	0	0	0	0.0309941	0	0	0	0	0	0	-0.0289768	0	0
0	0	0	0	0	0	0	0	0	0	0	0	0	0	0	0	0	0	0	0	0	0	0	0	0	0	0	0.043599	-0.0263569	0	0	0	0	0.0101909	0	0	0	0	0	0	-0.0194749	0	0	0	0	0	0	0.0138715	0	0
0	0	0	0	0	0	0	0	0	0	0	0	0	0	0	0	0	0	0	0	0	0	0	0	0	0	0	0.0339605	0	0	0	0	0	0	0	0	0	0	0	0	0	0	0	0	0	0	0	0	0	0
0	0	0	0	0	0	0	0	0	0	0	0	0	0	0	0	0	0	0	0	0	0	0	0	0	0	0	0.0439249	0.0151012	-0.0592036	0	0	0	-0.0219535	0.0339266	0	0	0	0	0	0	0	0	0	0	0	0	0	0	0
0	0	0	0	0	0	0	0	0	0	0	0	0	0	0	0	0	0	0	0	0	0	0	0	0	0	0	0.00996265	-0.0641193	0	0	0	0	0.0423406	0.033092	0.0222529	0	0	0	0	0	0	0	0	0	0	0	0	0	0
0	0.0351225	0	0.0306324	0	0	-0.0545637	0	-0.012983	0	0.0397095	0	0	0	0	0	0	0	0	0	0	0	0	0	0	0	0	0	0	0	0	0	0	0	0	0	0	0	0	0	0	0	0	0	0	0	0	0	0	0
0	-0.0457097	-0.00766676	0.0243581	-0.0275889	-0.0332006	0.0189225	0	0.018194	0	0.0634526	0	0.0263034	0.0167504	0	0	0	0	0	0	0	0	0	0.0193176	0	0	0	0	0	0	0	0	0	0	0	0	0	0	0	0	0	0	0	0	0	0	0	0	0	0
0	0.0414693	-0.0597262	0.0225844	0	0	0.03603	0	0.00873795	0	-0.00815469	0	0.0211913	0.0275475	0	0	0	0	0	0	0	0	0	-0.0280952	0	0	0	0	0	0	0	0	0	0	0	0	0	0	0	0	0	0	0	0	0	0	0	0	0	0
-0.030914	0.00452538	0.0717278	0.0192576	0.00372027	-0.0185991	-0.00466787	-0.0283368	0.023339	0.0729079	-0.0359651	-0.083544	0.00769559	0.0141914	-0.0284997	0	0	0	0	0	0	-0.0413793	0	0.0127797	-0.0496402	0	0	0	0	0	0	0	0	0	0	0	0	0	0	0	0	0	0	0	0	0	0	0	0	0
0	0	0	0	0	0	0	0	-0.0530045	0	0.0150579	0	-0.0259938	0	0	0	0	0	0	0	0	0	0	-0.00652043	0	0	0	0	0	0	0	0	0	0	0	0	0	0	0	0	0	0	0	0	0	0	0	0	0	0
0.0150386	0.0503086	0	0	0	0	0	0	0.0449324	0	-0.0530838	0	-0.0631901	0	0	0	0	0	0	0	0	0	0	0.0210933	-0.0676599	0	0	0	0	0	0	0	0	0	0	0	0	0	0	0	0	0	0	0	0	0	0	0	0	0
0	0	0	0	0	0	0	0	0	0	0	0	0	0	0	0	0	0	0	0	0	0	0	0	0	0	0	0	0	0	0	0	0	0	0	0	0	0	0	0	0	0	0	0	0	0	0	0	0	0
-0.00969451	0.0582023	0	0	0	0	0	0	-0.0126693	0	0.0280252	0	-0.0311766	0	0	0	0	0	0	0	0	0	0	0.0187176	0	0	0	0	0	0	0	0	0	0	0	0	0	0	0	0	0	0	0	0	-0.0188677	0.0616724	0	0	0	0
0	0	0	0	0	0	0	0	0	0	0	0	-0.0156346	0	0	0	0	0	0	0	0	0	0	0	0	0	0	0	0	0	0	0	0	0	0	0	0	0	0	0	0	0	0	0	0	0	0	0	0	0
0	0	0	0	0	0	0	0	0	0	0	0	0	0	0	0	0	0	0	0	0	0	0	0	0	0	0	0	0	0	0	0	0	0	0	0	0	0	0	0	0	0	0	0	0	0	0	0	0	0
0	0	0	0	0	0	0	0	0	0	0	0	0	0	0	0	0	0	0	0	0	0	0	0	0	0	0	0	0.0883786	0	0	0	0	0	0	0	0	0	0	0	0	0	0	0	0	0	0	0	0	0
0.0116717	0	0	0	0	0	0	0	0	0	0.0169858	0	0.0408193	0	0	0	0	0	0	0	0	0	0	0	0	0	0	0	0	0	0	0	0	0	0	0	0	0	0	0	0	0	0	0	0.0321095	0.00258744	0	0	0	0
0.00928695	0	0	0	0	0	0	0	0	0	0	0	0	0	0	0	0	0	0	0	0	0	0	0	0	0	0	0	0	0	0	0	0	0	0	0	0	0	0	0	0	0	0	0	0	-0.0239197	0	0	0	0
0	0	0	0	0	0	0	0	0	0	0	0	0	0	0	0	0	0	0	0	0	0	0	0	0	0	0	0	-0.0153974	0	0	0	0	0	0	-0.00256431	0	0	0	0	0	0	0.00312883	0	0	0	-0.0268432	-0.0159284	0	0
0	0	0	0	0	0	0	0	0	0	0	0	0	0	0	0	0	0	0	0	0	0	0	0	0	0	0	0.00936881	0.0305634	0	0	0	0	0	-0.0115473	-0.0220822	0	0	0	0	0	0	0	0	0	0	0	0	0	0
0	0	0	0	0	0	0	0	0	0	0	0	0	0	0	0	0	0	0	0	0	0	0	0	0	0	0	0	0.0275795	0	0	0	0	0	0	0.0128542	0	0	0	0	0	0	0	0	0	0	0	0	0	0
0	0	0	0	0	0	0	0	0	0	0	0	0	0	0	0	0	0	0	0	0	0	0	0	0	0	0	0	-0.0247381	0	0	0	0	0	0	0.0585965	0	0	0	0	0	0	0	0	0	0	0	0	0	0
0	0	0	0	0	0	0	0	0	0	0	0	0	0	0	0	0	0	0	0	0	0	0	0	0	0	0	0.0873395	-0.0629374	0	0	0	0	0	0	0	0	0	0	0	0	0	0	0	0	0	0	0	0	0
0.0308962	0	0	0	0	0	0	0	0	0	0	0	0	0	0	0	0	0	0	0	0	0	0	0	0	0	-0.0603067	0	0.000540504	0	0	0	0	0.0748704	0	-0.0485365	-0.0680521	0	0	0	0	0	0	0	0	0	-0.0449862	0	0	0
-0.0226624	0	0	0	0	0	0	0	0	0	0	0	0	0	0	0	0	0	0	0	0	0	0	0	0	0	0	0	0	0	0	0	0	0	0	0	0	0	0	0	0.0293869	0	0	0	0	0	0	0	0	0
0.0365803	0	0	0	0	0	0	0	0	0	0	0	0	0	0	0	0	0	0	0	0	0	0	0	0	0	0	0	0	0	0	0	0	0.0292706	0	0	-0.0514921	0	0	0	0.0365931	0	0	0	0	-0.028622	0	0	0	0
0	0	0	0	0	0	0	0	0	0	0	0	0	0	0	0	0	0	0	0	0	0	0	0	0	0	0	0	0	0	0	0	0	0	0	0	0	0	0	0	-0.0644017	0	0	0	0	0	0	0	0	0
0	0	0	0	0	0	0	0	0	0	0	0	0	0	0	0	0	0	0	0	0	0	0	0	0	0	0	0.020532	-0.0278861	-0.0117574	0	0	0	-0.0160732	0.0230048	0	-0.00774624	0	0	0	-0.000322948	0	0	0	0	0	0	0	0	0
0	0	0	0	0	0	0	0	0	0	0	0	0	0	0	0	0	0	0	0	0	0	0	0	0	0	0	0	0	0	0	0	0	-0.0678016	0	0	0.0418238	0	0	0	0	0	0	0	0	0	0	0	0	0
0	0	0	0	0	0	0	0	0	0	0	0	0	0	0	0	0	0	0	0	0	0	0	0	0	0	0	0	0	0	0	0	0	0	0	0	0.000592268	0	0	0	-0.0117559	0	0	0	0	0	0	0	0	0
0	0	0	0	0	0	0	0	0	0	0	0	0	0	0	0	0	0	0	0	0	0	0	0	0	0	0	-0.0359536	0.0215906	0	0	0	0	0	0	0	0	0	0	0	0	0	0	0	0	0	0	0	0	0
0	0	0	0	0	0	0	0	0	0	0	0	0	0	0	0	0	0	0	0	0	0	0	0	0	0	0	0	0	0	0	0	0	0	0	0	0	0	0	0	0	0	0	0	-0.0294851	0.0370766	-0.00189524	0.0359603	-0.00673688	0.00199527
0	0	0	0	0	0	0	0	0	0	0	0	0	0	0	0	0	0	0	0	0	0	0	0	0	0	0	0	0	0	0	0	0	0	0	0	0	0	0	0	0	0	0	0	0.00486854	0.0626006	0	0.06422	0	-0.0173657
0	0	0	0	0	0	0	0	0	0	0	0	0	0	0	0	0	0	0	0	0	0	0	0	0	0	0	0	0	0	0	0	0	0	0	0	0	0	0	0	0	0	0	0	0	0.031196	0	-0.102868	0	0.0295382
0	0	0	0	0	0.0412375	0	-0.0382403	0	0	0	0	0	0	0	0	0	0	0	0	0	0	0	0	0	0	0	0	0	0	0	0	0	0.00999426	-0.0385931	0.0243936	0.0174876	0	0	0	0	0	0	0	0	0.0273012	0	0.00156018	0	0
-0.00817457	0	0	0	0	0.0228941	0	-0.016201	-0.0378211	-0.0109797	-0.0129043	0.0171013	-0.0498969	0	0	0	0	0	0	0	0	0.0305856	0	-0.0203655	0.0383875	0	0	0	0.0133648	0	0	0	0	-0.00130421	-0.0248503	-0.00663188	0	0	0	0	0	0	0	0	0	-0.034174	0	0	-0.045913	-0.0157132
0	0	0	0	0	0	0	0	0	0	0	0	0	0	0	0	0	0	0	0	0	0	0	0	0	0	0	0	0	0	0	0	0	0	0	0	0	0	0	0	0	0	0	0	0	-0.0328672	0	0	0	0.0327067
0	0	0	0	0	0	0	0	0	0	0	0	0	0	0	0	0	0	0	0	0	0	0	0	0	0	0	0	0	0	0	0	0	0	0	0	0	0	0	0	0	0	0	0	0	0.0442627	0	0	0	0.00869971
0	0	0	0	0	0	0	0	0	0	0	0	0	0	0	0	0	0	0	0	0	0	0	0	0	0	0	0	0	0	0	0	0	0	0	0	0.0323782	0	0	0	-0.0282256	0	0	0	0	0	0	0.0240575	0.0139446	0
0	0	0	0	0	0	0	0	0	0	0	0	0	0	0	0	0	0	0	0	0	0	0	0	0	0	0	0	0	0	0	0	0	0	0	0	0	0	0	0	0	0	0	0	0	0	0	0	0	0
0	0	0	0	0	0	0	0	0	0	0	0	0	0	0	0	0	0	0	0	0	0	0	0	0	-0.0439603	0	0	0	0	0	-0.0701375	0	0	0	0	0	0	0.0145084	0.0543752	0	0	0	0	0	0	0	0	0	0
0	0	0	0	0	0	0	0	0	0	0	0	0	0	0	0	0	0	0	0	0	0	0	0	0	-0.0186003	0	0	0	0	0	0	-0.00970436	0	0	0	0	0	0	0	0	0	0	0	0	0	0	0	0	0
0	0	0	0	0	0	0	0	0	0	0	0	0	0	0	0	0	0	0	0	0	0	0	0	0	-0.0361749	0	0	0	0	0	0	-0.0412123	0	0	0	0	0	0	0	-0.022425	0	0	0	0	0	0	0	0	0
0	0	0	0	0	0	0	0	0	0	0	0	0	0	0	0	0	0	0	0	0	0	0	0	0	-0.0354567	0	0	0	0	0	0	0.0226352	0	0	0	0	0	0	0	0	0	0	0	0	0	0	0	0	0
-0.0224418	0	0	0	0	0	0	0	0	0	0	0	0	0	0	0	0	0	0	0	0	0	0	0	0	-0.0147576	0	0	0	0	0	0	0	0	0	0	0	0	0	0	0	0	0	0	0	0	0	0	0	0
-0.0231471	0	0	0	0	0	0	0	0	0	0	0	0	0	0	0	0	0	0	0	0	0	0	0	0	-0.00660928	0	0	0	0	-0.0253866	0.00756323	0	0	0	0	-0.0338502	0	-0.00414829	0.0175814	0	0	0	0	0	0	0	0	0	0
0	0	0	0	0	0	0	0	0	0	0	0	0	0	0	0	0	0	0	0	0	0	0	0	0	0	0	0	0	0	0	0	0	0	0	0	0	0	0	0	0	0	0	0	0	0	0	0	0	0
0	0	0	0	0	0	0	0	0	0	0	0	0	0	0	0	0	0	0	0	0	0	0	0	0	0	0	0	0	0	0	0	0	0	0	0	-0.021285	0	0	0	0	0	0	0	0	0	0	0	0	0
0	0	0	0	0	0	0	0	0	0	0	0	0	0	0	0	0	0	0	0	0	0	0	0	0	0	0	0	0	0	0	0	0	0	0	0	0.0171958	0	0	0	0	0	0	0	0	0	0	0	0	0
0	0	0	0	0	0	0	0	0	0	0	0	0	0	0	0	0	0	0	0	0	0	0	0	0	0	0	0	0	0	0	0	0	0	0	0	0	0	0	0	0	0	0	0	0	0	0	-0.000506795	0	0
0	0	0	0	0	0	0	0	0	0	0	0	0	0	0	0	0	0	0	0	0	0	0	0	0	0	0	0	0	0	0	0	0	0	0	0	0	0	0	0	0	0	0	0	0	-0.0243222	0	-0.0311844	0	0.0326109
0	0	0	0	0	0	0	0	0	0	0	0	0	0	0	0	0	0	0	0	0	0	0	0	0	0	0	0	0	0	0	0	0	0	0	0	0	0	0	0	0	0	0	0	0	0	0	0	0	0
-0.0671701	0	0.0327641	-0.0392452	0.0136582	0.0755426	-0.0806894	-0.0538441	0.023786	0.0168724	0.00200186	-0.0202041	0	0	0	-0.0610908	0	0	0.0373199	0	0	0	0	0.000410406	0	0	0	0	0	0	0	0	0	0	0	0	0	0	0	0	0	0	0	0	0	0	0	0	0	0
0.00586985	0	0	0	0	0	0	0	0	0	0	0	0	0	0	0	0	0	0	0	0	0	0	0	0	0.0624214	0	0	0	0	0	0	0	0	0	0	0	0	0	0	0	0	0	0	0	0	0	0	0	0
0.0246114	0	0	0	-0.0267552	0	0	0	0	0	0	0	0	0	0	0	0	0	0	0	0	0	0	0	0	0	0	0	0	0	0	0	0	0	0	0	0	0	0	0	0	0	0	0	0	0	0	0	0	0
0.00832999	0	0	0	0.0058279	0.00921252	0	-0.0242412	0	0	0	0	0	0	0	-0.00595989	0	0	-0.00658593	0	0	0	0	0	0	0	0	0	0	0	0	0	0	0	0	0	0	0	0	0	0	0	0	0	0	0	0	0	0	0
-0.00581061	0	-0.0350191	0.0177683	0.0175719	-0.00689816	-0.0208735	0.0371817	-0.0565298	0.0211887	0.00777259	-0.0323386	0	0	0.0464459	0.0309735	0	0	-0.0308009	-0.0198376	0	0.0517639	0	0.0126124	0	0	0	0	0	0	0	0	0	0	0	0	0	0	0	0	0	0	0	0	0	0	0	0	0	0
-0.0258099	0	0	0	0	0	0	0	0	0	0	0	0	0	0	0	0	0	0	0	0	0	0	0	0	0	0	0	0	0	0	0	0	0	0	0	0	0	0	0	0	0	0	0	0	0	0	0	0	0
0.00657891	0	-0.0218748	-0.0386632	-0.00292037	0.000599369	0.0233214	-0.0283727	0.0356709	-0.00150325	-0.0040423	-0.00435434	-0.00381696	0	0	0.0183158	0	0	0.029134	0.00245911	0	-0.0115765	0	0.0120479	0.014308	0	0	0	0	0	0	0	0	-0.00375711	0	0	0.0132198	0	0	0	0	0	0	0	0	0	0	0	0	0
0.0189654	0.042813	0.0160928	-0.0252016	0.034796	0.0220784	-0.0165347	-0.0141814	0.033515	-0.00724686	-0.04469	0.0588574	-0.00680543	-0.02213	0.0032972	-0.00682971	0	-0.015585	-0.0371888	0.0263298	0	-0.0227491	0	-0.00688524	0.0570108	0	0	0	0	0	0	0	0	0	0	0	0	0	0	0	0	0	0	0	0	0	0	0	0	0
-0.00506778	-0.0255361	0.0141224	-0.0155139	0.012339	-0.0281246	0.0485955	0.0543677	-0.0403736	-0.0814464	-0.0379685	0.0283073	-0.0381625	0.0380226	0.0618783	-0.0304368	0.000156262	0.0174209	-0.0520035	6.64835e-05	0	-0.00346791	0	0.00506379	-0.00304664	0	0	0	0	0	0	0	0	0	0	0	0	0	0	0	0	0	0	0	0	0	0	0	0	0
0.0371808	-0.00565186	0.0158206	0.0801565	-0.0611652	0	0	0	-0.036009	0	0	0	0	-0.0334905	-0.0271691	0.0176505	-0.00990997	0.0146675	-0.0658854	-0.00849598	0	0.0369918	0	0.0162711	0.00881017	0	0	0	0	0	0	0	0	0	0	0	0	0	0	0	0	0	0	0	0	0	0	0	0	0
-0.0461593	0	0	0	0.0159787	-0.00679173	0	0.039204	-0.0623515	0	-0.0449195	0	0	0	0	0	0	0	-0.0395954	0	0	0	0	0	0	0	0	0	0	0	0	0	0	0	0	0	0	0	0	0	0	0	0	0	0	0	0	0	0	0
0	-0.0196353	0.0229285	0.0122364	-0.0609092	0.00256243	-0.0425808	0	-0.027769	0	-0.0155202	0	0.0325694	-0.0211305	0	0	0	0	0	0	0	0	0	-0.0460926	0	0	0	0	0	0	0	0	0	0	0	0	0	0	0	0	0	0	0	0	0	0	0	0	0	0
0.00886283	0	-0.0352838	-0.0450882	0.0516647	0.0234312	0	-0.0591745	-0.0500091	0.0457115	0.00518638	-0.0174831	0	0	0	-0.00839178	0	0	0.0566965	-0.038092	0	-0.0659097	0	0.105895	0	0	0	0	0	0	0	0	0	0	0	0	0	0	0	0	0	0	0	0	0	0	0	0	0	0
0	0	0	0	0.0158043	-0.0248242	0	-0.0195872	-0.0255393	0.0113948	0.00215294	-0.0840373	0	0	0	0	0	0	0	0	0	0	0	0.0725903	0	0	0	0	0	0	0	0	0	0	0	0	0	0	0	0	0	0	0	0	0	-0.0715003	0	0	0	0
0	0	0	0	0	0	0.0222507	0	-0.0503544	0	0.0561036	0	0	0	0	0	0	0	0	0	0	0	0	0	0	0	0	0	0	0	0	0	0	0	0	0	0	0	0	0	0	0	0	0	0	0	0	0	0	0
0	0	0	0	0	0	0	0	0	0	0	0	0	0	0	0	0	0	0	0	0	0	0	0	0	0	0	0	0	0	0	0	0	0	0	0	0	0	0	0	0	0	0	0	0	0	0	0	0	0
0	0	0	0	0	0	0	0	0	0	0	0	0	0	0	0	0	0	0	0	0	0	0	0	0	0	0	0	0	0	0	0	0	0	0	0	0	0	0	0	0	0	0	0	0	0	0	0	0	0
0	0	0	0	0	0	0	0	0	0	0	0	0	0	0	0	0	0	0	0	0	0	0	0	0	0	0	0	-0.0146578	0	0	0	0	0	0	0	0	0	0	0	0	0	0	0	0	0	0	0	0	0
0	0	0	0	0	0	0	0	0	0	0	0	0	0	0	0	0	0	0	0	0	0	0	0	0	0	0	0	-0.0359172	0	0	0	0	0	0	0	0	0	0	0	0	0	0	0	0	0	0	0	0	0
0	0	0	0	0	0	0	0	0	0	0	0	0	0	0	0	0	0	0	0	0	0	0	0	0	0	0	0	-0.0405815	0	0	0	0	0	0	0	0	0	0	0	0	0	0	0	0	0	0	0	0	0
-0.0133144	0	0	0	0	0	0	0	0	0	0	0	0	0	0	0	0	0	0	0	0	0	0	0	0	0	0	0	0	0	0	0	0	0.0259714	0	0	-0.00135164	0	0	0	-0.0621907	0	0	0	0	0	0	0	0	0
0	0	0	0	0	0	0	0	0	0	0	0	0	0	0	0	0	0	0	0	0	0	0	0	0	0	0	0	0	0	0	0	0	0	0	0	0	0	0	0	0	0	0	0	0	0	0	0	0	0
0	0	0	0	0	0	0	0	0	0	0	0	0	0	0	0	0	0	0	0	0	0	0	0	0	0	0	0	0	0	0	0	0	0	0	0	0	0	0	0	0	0	0	0	0	0	0	0	0	0
0	0	0	0	0	0	0	0	0	0	0	0	0	0	0	0	0	0	0	0	0	0	0	0	0	0	0	0	-0.0244067	0	0	0	0	0	0	0	0	0	0	0	0	0	0	0	0	0	0	0	0	0
0	0	0	0	0	0	0	0	0	0	0	0	0	0	0	0	0	0	0	0	0	0	0	0	0	0	0	0	0	0	0	0	0	0	0	0	0	0	0	0	0	0	0	0	0	0	0	0	0	0
0	0	0	0	0	0	0	0	0	0	0	0	0	0	0	0	0	0	0	0	0	0	0	0	0	0	0	0	0	0	0	0	0	0	0	0	0	0	0	0	0	0	0	0	0	0	0	0	0	0
-0.0730841	0	0	0	0	0	0	0	0	0	0	0	0	0	0	0	0	0	0	0	0	0	0	0	0	-0.0141909	0	0	0	0	0	0	0.0176815	0	0	0	0	0	0	0	0	0	0	0	0	0	0	0	0	0
0	0	0	0	0	0	0	0.0287003	-0.0154528	0	0.0341441	0	0	0	0	0	0	0	0	0	0	0	0	-0.0387633	0	0	0	0	0	0	0	0	0	0	0	0	0	0	0	0	0	0	0	0	0	0	0	0	0	0
0	0	0	0	0	0	0	0	0.016138	0	-0.0460756	0	0	0	0	0	0	0	0	0	0	0	0	0	0	0	0	0	0	0	0	0	0	0	0	0	0	0	0	0	0	0	0	0	0	0	0	0	0	0
0	0	0	0	0	0	0	0	0	0	0	0	0	0	0	0	0	0	0	0	0	0	0	0	0	0	0	0	0.0097597	0	0	0	0	0	0	0	0	0	0	0	0	0	0	0	0	0	0	0	0	0
0	0	0	0	0	0	0	0	0	0	0	0	0	0	0	0	0	0	0	0	0	0	0	0	0	0	0	0	0	0	0	0	0	0	0	0	0	0	0	0	0	0	0	0	0	0	0	0	0	0
0	0	0	0	0	0	0	0	0	0	0	0	0	0	0	0	0	0	0	0	0	0	0	0	0	0	-0.043194	-0.0319657	0.00473426	0	0	0	0	0	0	0	0	0	0	0	0	0	0	0	0	0	0	0	0	0
0	0	0	0	0	0	0	0	0	0	0	0	0	0	0	0	0	0	0	0	0	0	0	0	0	0	0	0	0	0	0	0	0	0.0045831	0	0	0.0299499	0	0	0	0	0	0	0	0	0	0	0	0	0
0.00217089	0	0	0	-0.00876117	0.00175268	0	0.00359122	-0.0159055	-0.063056	0.0391209	0.0124867	0	0	0	0	0	0	0.00453514	0	0	0	0	-0.00406517	0	0	0	0	0	0	0	0	0	0.0118471	0	0	0.0147195	0	0	0	0	0	0	0	0	0.0112664	0	0	0	0.0133077
-0.000188179	0	0	0	0	0.0238088	0	-0.0425323	-0.00416509	0	-0.0176891	0	0	0	0	0	0	0	0	0	0	0	0	0	0	0	0	0	0	0	0	0	0	0	0	0	0.0213782	0	0	0	0	0	0	0	0	0	0	0	0	0
0	0	0	0	0	0	0	0	0	0	0	0	0	0	0	0	0	0	0	0	0	0	0	0	0	0	0	0	0	0	0	0	0	0	0	0	0.0230945	0	0	0	0	0	0	0	0	0	0	0	0	0
-0.0234285	0	0	0	0	0	0	0	0	0	0	0	0	0	0	0	0	0	0	0	0	0	0	0	0	0	0	0	0	0	0	0	0	0	0	0	0	0	0	0	0	0	0	0	0	0	0	0	0	0
0.0229298	0	0	0	0	0	0	0	0	0	0	0	0	0	0	0	0.0314898	0	0	0	0	0	0	0	-0.023127	0	0	0	0	0	0	0	0	0	0	0	0	0	0	0	0	0	0	0	0	0	0	0	0	0
-0.00348035	0	0	0	0	0	0	0	0	0	0.0151369	0	-0.0190607	0	0	0	0	0	0	0	0	0	0	0	-0.00731056	0	0	0	0	0	0	0	0	0	0	0	0	0	0	0	0	0	0	0	0.0558466	-0.0526871	0	0	0	0
-0.000501422	0	0	0	0	0	0	0	0	0	0	0	0	0	0	0	0	0	0	0	0	0	0	0	0	0	0	0	0	0	0	0	0	0	0	0	0	0	0	0	0	0	0	0	0	0	0	0	0	0
0.00935119	0	0	0	0	0	0	0	0	0	0	0	0	0	0	0	0	0	0	0	0	0	0	0	0	0	0	0	0	0	0	0	0	0	0	0	0	0	0	0	0	0	0	0	0	0	0	0	0	0
0.00966041	0	0	0	0	0	0	0	0	0	0	0	0	0	0	0	0	0	0	0	0	0	0	0	0	-0.0500724	0	0	0	0	-0.070948	0.0199154	0.0224653	0	0	0	0	0	0.0242922	0.0144706	0	0	0	0	0	0	0	0	0	0
0	0	0	0	0	0	0	0	0	0	0	0	0	0	0	0	0	0	0	0	0	0	0	0	0	0	0	0	0	0	0	0	0	0	0	0	0	0	0	0	0	0	0	0	0	0	0	0	0	0
-0.0621508	0	0	0	0	0	0	0	-0.00349915	0	0	0	0	0	0	0	0	0	0	0	0	0	0	0	0	0	0	0	0.0599844	0	0	0	0	0	0	0	0	0	0	0	0	0	0	0	-0.0156876	-0.0117521	0	0	0	0
0	0	0	0	0	0	0	0	0	0	0	0	0	0	0	0	0	0	0	0	0	0	0	0	0	0	0	0	0	0	0	0	0	0	0	0	-0.00468449	0	0	0	0	0	0	0	0	0	0	0	0	0
0	0	0	0	0	0	0	0	0	0	0	0	0	0	0	0	0	0	0	0	0	0	0	0	0	0	0	0	0	0	0	0	0	0	0	0	0	0	0	0	0	0	0	0	0	0	0	0	0	0
0	0	0	0	0	0	0	0	0	0	0	0	0	0	0	0	0	0	0	0	0	0	0	0	0	0	0	0	0	0	0	0	0	0	0	0	-0.00325522	0	0	0	0	0	0	0	0	0	0	0	0	0
0.0405517	0	0	0	0	0	0	0	0	0	0	0	0	0	0	0	0	0	0	0	0	0	0	0	-0.0395964	0	0	0	0	0	0	0	0	0	0	0	0	0	0	0	0	0	0	0	0	0	0	0	0	0
-0.0517694	0	0	0	0	0	0	0	0	0	0	0	0	0	0	0	0	0	0	0	0	0	0	0	0	0	0	0	0	0	0	0	0	0	0	0	0	0	0	0	0	0	0	0	0	0	0	0	0	0
0.027384	0	0	0	0	0	0	0	0	0	0	0	0	0	0	0	0	0	0	0	0	0	0	0	0	0	0	0	0	0	0	0	0	0	0	0	0	0	0	0	0	0	0	0	0	0	0	0	0	0
0	0	0	0	0	0	0	0	0	0	0	0	0	0	0	0	0	0	0	0	0	0	0	0	0	0	0	0	0	0	-0.125427	0	0	0	0	0	0	0	0.036407	0	0	0	0	0	0	0	0	0	0	0
0	0	0	0	0	0	0	0	0	0	0	0	0	0	0	0	0	0	0	0	0	0	0	0	0	-0.072947	0	0	0	0	0.0131444	-0.0491512	0.0767379	0	0	0	0	0	0	0.00281515	0	0	0	0	0	0	0	0	0	0
-0.00655308	0	0	0	0	0	0	0	0	0	0	0	0	0	0	0	0	0	0	0	0	0	0	0	0	0	0	0	0	0	0	0	0	0	0	0	0	0	0	0	0	0	0	0	0	0	0	0	0	0
-0.0454239	0	0	0	0	0	0	0	0	0	0	0	0	0	0	0	0	0	0	0	0	0	0	0	0	0	0	0	0	0	0	0	0	0	0	0	0	0	0	0	0	0	0	0	0	0	0	0	0	0
0.0158092	0	0	0	0	-0.0479092	0	0.0653094	0	0	0	0	0	0	0	0	0	0	-0.0592594	0	0	0	0	0	0	0	0	0	0	0	0	0	0	0	0	0	0	0	0	0	0	0	0	0	0	0	0	0	0	0
-0.00127195	0	0	0	0	0	0	0	0	0	0	0	0	0	0	0	0	0	0	0	0	0	0	0	0	0	0	0	0	0	0	0	0	0	0	0	0	0	0	0	0	0	0	0	0	0	0	0	0	0
-0.0424865	0	0	0	0	0	0	0.0836308	0	0	0	0	0	0	0	0	0	0	0	0	0	0	0	0	0	0	0	0	0	0	0	0	0	0	0	0	0	0	0	0	0	0	0	0	0	0	0	0	0	0
-0.00225273	0	0	0	0	0	0	0.00624995	0	0	0	0	0	0	0	0	0	0	0	0	0	0	0	0	0	0	0	0	0	0	0	0	0	0	0	0	0	0	0	0	0	0	0	0	0	0	0	0	0	0
-0.00261506	0	0	0	-0.0175592	0.0161937	0	-0.0142313	-0.00545759	-0.00454483	0.00829083	-0.00651333	0	0	0	0	0	0	0.00100787	0	0	0.00547699	0	0.0119009	0	0	0	0	0	0	0	0	0	0	0	0	0.0193024	0	0	0	0	0	0	0	0	0	0	0	0	0
-0.0436637	0	0	0	0	0	0	0	0	0	0	0	0	0	0	0	0	0	0	0	0	0	0	0	0	0	0	0	0	0	0	0	0	0	0	0	0	0	0	0	0	0	0	0	0	0	0	0	0	0
0.0114041	-0.0189949	0.0123977	-0.0179839	0.024389	-0.00895505	-0.0141256	-0.0220152	-0.00283984	0.021795	-0.0342462	-0.0152271	0.0318548	-0.0134915	-0.0187496	0.00158641	0	0	-0.00225773	0.0213836	0	-0.0124938	0	0.00378475	0.0139175	0	0	0	0	0	0	0	0	0	0	0	0	0	0	0	0	0	0	0	0.00171296	-0.0439536	0	0	0	0.0482062
-0.0137891	0	-0.022878	0.0203226	0.0211023	-0.0070535	-0.0212444	0.0418707	-0.0135555	-0.022459	-0.00213913	0.0119379	0.0395309	0	0	0.00011701	0	0	-0.0537602	-0.003165	0	-0.0264217	0	0.0148611	0	0	0	0	0	0	0	0	0	0	0	0	0	0	0	0	0	0	0	0	0	0	0	0	0	0
0.00190104	0	0	0	0.0535956	0.0147565	0	-0.00936262	0.047671	-0.0278892	-0.0324254	-0.0463348	0.0629302	0	0	0	0	0	0	0	0	0	0	0.0169079	0	0	0	0	0	0	0	0	0	0	0	0	0	0	0	0	0	0	0	0	0	0	0	0	0	-0.00275645
0	0	0	0	-0.0134303	-0.00642834	0.024462	-0.0445851	-0.0552903	-0.00824694	0.0217386	0.0212926	0.0678461	0	0	0	0	0	-0.00792324	0	0	-0.0106979	0	-0.0526647	0	0	0	0	0	0	0	0	0	0	0	0	0	0	0	0	0	0	0	0	0	0.0186396	0	0	0	0.0409189
0	0	0	0	0	0	0	0	-0.0111804	0	0.00252134	0	0	0	0	0	0	0	0	0	0	0	0	0	0	0	0	0	0	0	0	0	0	0	0	0	0	0	0	0	0	0	0	0	0	0	0	0	0	0.0115291
0	0	0	0	0	0	0	0	0	0	0	0	0	0	0	0	0	0	0	0	0	0	0	0	0	0	0	0	0	0	0	0	0	0	0	0	0	0	0	0	0	0	0	0	0	0	0	0	0	0.00336149
0	0	0	0	0	0	0	0	0	0	0	0	0	0	0	0	0	0	0	0	0	0	0	0	0	0	0	0	0	0	0	0	0	0	0	0	0	0	0	0	0	0	0	0	0	0	0	0	0	0
0	0	0	0	0	0	0	0	0	0	0	0	0	0	0	0	0	0	0	0	0	0	0	0	0	0	0	0	0	0	0	0	0	0	0	0	0	0	0	0	0	0	0	0	0	0.0130421	0	0	0	-0.00477475
-0.00644461	0	0	0	0	0.0304914	0	-0.0284375	0	0	0	-0.00097492	0	0	0	0	0	0	0.0208252	0	0	0	0	-0.0295864	0	0	0	0	0	0	0	0	0	0	0	0	0	0	0	0	0	0	0	0	0	0	0	0	0	0
-0.0171673	0	0	0	0	-0.00973432	0	0.035804	0	-0.0685184	0	0.0245802	-0.000859543	0	0	0	0	0	0	0	0	0	0	-0.00302673	-0.00201673	0	0	0	0	0	0	0	0	-0.0162788	0	0	0	0	0	0	0	0	0	0	0	0	0	0	0	0
0	0	0	0	0	0	0	0	0	0	0	0	0	0	0	0	0	0	0	0	0	0	0	0	0	0	0	0	0	0	0	0	0	0	0	0	-0.0700611	0	0	0	0	0	0	0	0	0	0	0	0	0
0.0302315	0	0	0	0	0	0	0	0	0	0	0	0	0	0	0	0	0	0	0	0	0	0	0	0	0	0	0	0	0	0	0	0	0	0	0	0	0	0	0	0	0	0	0	0	0	0	0	0	0
-0.00102785	0	0	0	0	0	0	0	0	0	0	0	0	0	0	0	0	0	0	0	0	0	0	0	0	0	0	0	0	0	0	0	0	0	0	0	0	0	0	0	0	0	0	0	0	0	0	0	0	0
0.00970137	0	0	0	0	0	0	0	0	0	0	0	0	0	0	0	0	0	0	0	0	0	0	0	0	0	0	0	0	0	0	0	0	0	0	0	0	0	0	0	0	0	0	0	0	0	0	0	0	0
0	0	0	0	0	0	0	0	0.0148347	0	0	0	0	0	0	0	0	0	0	0	0	0	0	0	0	0	0	-0.0166902	0	0	0	0	0	0.000894132	0.0470975	0	-0.0048581	0	0	0	0	0	0	0	0	0	0	0	0	0
0	0	0	0	0	0	0	0	0	0	0	0	0	0	0	0	0	0	0	0	0	0	0	0	0	0	0	0.0121882	0.0445963	0	0	0	0	0.0143777	-0.0143848	0	-0.0198039	0	0	0	0	0	0	0	0	0	0	0	0	0
-0.0319531	0	0	0	-0.00357381	0.0737853	0	-0.0571178	0	0	0	0	0	0	0	0	0	0	0	0	0	0	0	0	0	0	0	0	0	0	0	0	0	0	0	0	0	0	0	0	0	0	0	0	0	0.0228902	0	0	0	-0.00675047
0.00455141	0	0	0	0	-0.0319473	0	0.0186062	0	0	0	0	0	0	0	0	0	0	0	0	0	0	0	0	0	0	0	0	0	0	0	0	0	0	0	0	0	0	0	0	0	0	0	0	0	0	0	0	0	0
0.0667004	0	0	0	0.023896	-0.072175	0	-0.00604277	0	0.0609136	0	-0.0995724	0	0	0	0	0	0	0.0399506	0	0	0	0	-0.0182429	0	0	0	0	0	0	0	0	0	0	0	0	0	0	0	0	0	0	0	0	0	0.0262986	0	0	0	-0.0342674
0	0	0	0	0	0.0168222	0	-0.0162156	0	0.0477637	0	-0.0130888	0	0	0	0	0	0	0	0	0	0	0	-0.00938105	0	0	0	0	0	0	0	0	0	0	0	0	0	0	0	0	0	0	0	0	0	0.0521413	0	0	0	-0.027708
0	0	0	0	0	0	0	0	0	0	0	0	0	0	0	0	0	0	0	0	0	0	0	0	0	0	0	0	0	0	0	0	0	0	0	0	0	0	0	0	0	0	0	0	0	0	0	0	0	0.0147418
0.035291	0	0	0	0	0	0	0	-0.002904	0	-0.0273086	0	0	0	0	0	0	0	0	0	0	0	0	-0.020909	0.02094	0	0	0	0	0	0	0	0	0	0	0	0	0	0	0	0	0	0	0	-0.00964077	0.0128463	0	0	0	0
-0.010785	0	0	0	0	0	0	0	0	0	0	0	0	0	0	0	0	0	0	-0.016913	0	0.0170684	-0.0588983	0	-0.0092242	0	0	0	0	0	0	0	0	0	0	0	0	0	0	0	0	0	0	0	0	0	0	0	0	0
-0.0125691	0	0	0	0	0	0	0	0	0	0	0	0	0	0	0	0	0	0	0	0	0	0.0045118	0	-0.00902196	0	0	0	0	0	0	0	0	0	0	0	0	0	0	0	0	0	0	0	0	0	0	0	0	0
0.0184786	0	0	0	0	0	0	0	0	0	0	0	0	0	0	0	-0.0241441	0	0	0	0	-0.0133807	-0.0383965	0	0.0615592	0	0	0	0	0	0	0	0	0	0	0	0	0	0	0	0	0	0	0	0	0	0	0	0	0
-0.00199601	0	0	0	0	0	0	0	0	0	0	0	0	0.0293645	0.0106526	0	-0.0493957	0.00989145	0	-0.0283024	-0.0210136	0.0320989	0.0214837	0	0.0253889	0	0	0	0	0	0	0	0	0	0	0	0	0	0	0	0	0	0	0	0	0	0	0	0	0
-0.0189219	0.040947	0.0164587	-0.0126819	-0.00232398	-0.0341918	-0.0561117	-0.00176868	-0.0220602	0	0.0470086	0	0	-0.0667149	0.0234989	-0.00587203	0	0.0248225	0.000800946	-0.0472439	0	0.0456768	0.0232424	-0.0208968	-0.0200283	0	0	0	0	0	0	0	0	0	0	0	0	0	0	0	0	0	0	0	0	0	0	0	0	0
0	0.0259488	-0.00813327	0	0	0	0	0	0	0	0	0	0	-0.0712381	0.0534989	0.0375948	0	0.0227071	-0.0365933	0.0293058	-0.0165217	0.00478702	0.0146747	0	-0.00681407	0	0	0	0	0	0	0	0	0	0	0	0	0	0	0	0	0	0	0	0	0	0	0	0	0
0.0282187	0	0	0	-0.00100231	-0.0179042	-0.00329678	0.0354741	0.0272911	0.00270339	0.00755327	0.00923147	0.0152471	0	0	0	0	0	0.000998173	0	0	-0.0224029	0	-0.00185251	0.0391317	0	0	0	0	0	0	0	0	0	0	0	0	0	0	0	0	0	0	0	0.0164615	0.00826931	-0.0540368	0	0	-0.0405869
0	0	0	0	0	0	0	0	0	0	-0.0369818	0	0.0171854	0	0	0	0	0	0	0	0	0	0	-0.0223553	0.0895175	0	0	0	0	0	0	0	0	0	0	0	0	0	0	0	0	0	0	0	-0.0110859	-0.00770696	0.0285483	0	0	0.0344567
0	0	0	0	0	0	0	0	0	0	-0.0118705	0	0	0	0	0	0	0	0	0	0	0	0	-0.00240948	0	0	0	0	0	0	0	0	0	0	0	0	0	0	0	0	0	0	0	0	0.0249021	0.0094828	-0.0152288	0.0147513	0	-0.0381042
0	0	0	0	0	0	0	0	0	0	0	0	0	0	0	0	0	0	0	0	0	0	0	0	0	0	0	0	0	0	0	0	0	0	0	0	0	0	0	0	0	0	0	0	0	0	0	0	0	0
0	0	0	0	0	0	0	0	0	0	0	0	0	0	0	0	0	0	0	0	0	0	0	0	0	0	0	0	0	0	0	0	0	0	0	0	0	0	0	0	0	0	0	0	0	0	0	0	0	0
0	0	0	0	0	0	0	0	0	0	0	0	0	0	0	0	0	0	0	0	0	0	0	0	0	0	0	0	0	0	0	0	0	0	0	0	0	0	0	0	0	0	0	0	-0.00959407	0.0399932	0	0	0	0
0.00557848	0	0	0	0	0	0	0	0	0	0	0	0	0	0	0	0	0	-0.00142027	0.0371704	0	-0.0139588	0.0214168	0	0.0182499	0	0	0	0	0	0	0	0	0	0	0	0	0	0	0	0	0	0	0	0	0	0	0	0	0
0	0	0	0	0	0	0	0	0	0	0	0	0	0	0	0	0	0	0	0	0	0	0	0	0	0	0	0	0	0	0	0	0	0	0	0	0	0	0	0	0	0	0	0	0	0	0	0	0	0
0	0	0	0	0	0	0	0	0	0	0	0	0	0	0	0	0	0	0	0	0	0	0	0	0	0	0	0	0	0	0	0	0	0	0	0	0	0	0	0	0	0	0	0	0	0	0	0	0	0
0	0	0	0	0	0	0	-0.0191926	0	0	0	0	0	0	0	0	0	0	0	0	0	0	0	0	0	0	0	0	0	0	0	0	0	0	0	0	0	0	0	0	0	0	0	0	0	0	0	0	0	0
0	0	0	0	0	0	0	0	0	0	0	0	0	0	0	0	0	0	0	0	0	0	0	0	0	0	0	0	0	0	0	0	0	0	0	0	0	0	0	0	0	0	0	0	0	0	0	0	0	0
0	0	0	0	0	0	0	0	0	0	0	0	0	0	0	0	0	0	0	0	0	0	0	0	0	0	0	0	0	0	0	0	0	0	0	0	0	0	0	0	0	0	0	0	0	0	0	0	0	0
0	0	0	0	0	-0.0183141	0	0.00300814	0	0.101413	0	-0.0265853	0	0	0	0	0	0	-0.0139559	0	0	-0.0057232	0	0	0	0	0	0	0	0	0	0	0	0	0	0	0	0	0	0	0	0	0	0	0	0	0	0	0	0
0.00321331	0	0.00605141	-0.00624928	0.0441636	-0.0226569	0	-0.0128865	0	0.0173263	0	-0.0170004	0	0	0	-0.0165548	0	0	-0.0451624	0.0165847	0	0.0133023	0.010024	0.00409228	-0.00175409	0	0	0	0	0	0	0	0	0	0	0	0	0	0	0	0	0	0	0	0	0	0	0	0	0
0	0	0	0	0	0	0	0	0	0	0	0	0	0	0	0	0	0	0	0	0	0	0	0	0	0	0	0	0	0	0	0	0	0	0	0	0	0	0	0	0	0	0	0	0	0	0	0	0	0
0	0	0	0	0	0.0631715	0	-0.0115777	0	-0.0077655	0	-0.00630823	0	0	0	0	0	0	0.0260732	0	0	0.0368329	0	0	0	0	0	0	0	0	0	0	0	0	0	0	0	0	0	0	0	0	0	0	0	0	0	0	0	0
0	0	0	0	0	0	0	0	0	0	0	0	0	0	0	0	0	0	0	0	0	0	0	0	0	0	0	0	0	0	0	0	0	0	0	0	0	0	0	0	0	0	0	0	0	0	0	0	0	0
0	0	0	0	0	-0.0158337	0.00154058	0.0332243	0	0.0360258	0	-0.0271721	0	0	0	0	0	0	0.0160267	-0.0367211	-0.0219304	0.0016332	0.0824936	0.0198528	-0.0201317	0	0	0	0	0	0	0	0	0	0	0	0	0	0	0	0	0	0	0	0	0	0	0	0	0
0	0	0	0	0	0	0	0.0227404	0	0	0	-0.0265873	0	0	0	0	0	0	0	0	0	0.0255464	0	0	0	0	0	0	0	0	0	0	0	0	0	0	0	0	0	0	0	0	0	0	0	0	0	0	0	0
0	0	0	0	0	0	0	0	0	0	0	0	0	0	0	0	0	0	0	0	0	0	0	0	0	0	0	0	0	0	0	0	0	0	0	0	0	0	0	0	0	0	0	0	0	0	0	0	0	0
0	0	0	0	0	0	0	0	0	0	0	0	0	0	0	0	0	0	0	0	0	0	0	0	0	0	0	0	0	0	0	0	0	0	0	0	0	0	0	0	0	0	0	0	0	0	0	0	0	0
0	0	0	0	0	0	0	0	0	0	0	0	0	0	0	0	0	0	0	0	0	0	0	0	0	0	0	0	0	0	0	0	0	0	0	0	0	0	0	0	0	0	0	0	0	0	0	0	0	0
0	0	0	0	0	0	0	0	0	0	0	0	0	0	0	0	0	0	0	0	0	0	0	0	0	0	0	0	0	0	0	0	0	0	0	0	0	0	0	0	0	0	0	0	0	0	0	0	0	0
0	0	0	0	0	0	0	0	0	0	0	0	0	0	0	0	0	0	0	0	0	0	0	0	0	0	0	0	0	0	0	0	0	0	0	0	0	0	0	0	0	0	0	0	0	0	0	0	0	0
0.00981482	0	0	0	0	0	0	-0.00983388	0	0	0	0.036606	0	0	0	0.102527	0	0	-0.0302881	-0.0955466	0	0.0707602	0.0249585	-0.0114897	-0.0109343	0	0	0	0	0	0	0	0	0	0	0	0	0	0	0	0	0	0	0	0	0	0	0	0	0
0.0149434	0	0	0	0	0	0	0	0	0	0	0	0	0	0	0	0	0	0	0	0	0.0432191	0	0	0.0035685	0	0	0	0	0	0	0	0	0	0	0	0	0	0	0	0	0	0	0	0	0	0	0	0	0
-0.00663991	0	0	0	0	0	0	0.022181	0	0	0	-0.0649835	0	0	0	0	0	0	0.0181084	0.00710559	0	-0.0202155	-0.049187	0.0200137	0.0266983	0	0	0	0	0	0	0	0	0	0	0	0	0	0	0	0	0	0	0	0	0	0	0	0	0
0.0154118	0	0	0	0	0.0301869	0	-0.0152986	0	-0.0507696	0	0.0431092	0	0	0	-0.000709706	0	0	-0.0277909	0.0160106	0.0159674	-0.0594992	-0.011135	0.0330801	0.00165973	0	0	0	0	0	0	0	0	0	0	0	0	0	0	0	0	0	0	0	0	0	0	0	0	0
0.0408775	0	0	0	0	0	0	0.0624402	0.00810691	-0.0438786	-0.00357152	-0.0440964	0	0	0	0	0	0	-0.0170237	0.0244647	-0.00569872	0.0240989	0.0361157	0.0491816	-0.0740975	0	0	0	0	0	0	0	0	0	0	0	0	0	0	0	0	0	0	0	0	0	0	0	0	0
0.0207843	-0.0200162	0.0122252	-0.0238639	0.000998966	-0.0135962	-0.0118816	-0.00542201	0.01283	0.0311231	-0.0202239	-0.0172389	-0.00954959	0	0	0.0216279	0	-0.00230489	0.0181968	-0.0158339	0.000329633	-0.00575197	-0.0357732	0.0111923	0.0137667	0	0	0	0	0	0	0	0	0	0	0	0	0	0	0	0	0	0	0	0	0	0	0	0	0
0	0	0	0	0	0	0	0	0	0	0	0	0	0	0	0	0	0	0	0	0	0	0	0	0	0	0	0.0452231	0.0268382	0	0	0	0	0	0	0	0	0	0.00369237	0.00447406	0	0.0119375	0	-0.0226192	0	0	0	0	0	0
0	0	0	0	0	0	0	0	0	0	0	0	0	0	0	0	0	0	0	0	0	0	0	0	0	0	0	-0.0568059	0.0621455	0	0	0	0	0	0	0	0	0	0.00303581	0.0210014	0	0	0	0.0178875	0	0	0	0	0	0
0	0	0	0	0	0	0	0	0	0	0	0	0	0	0	0	0	0	0	0	0	0	0	0	0	0	-0.1354	0	0	0	0	0	0	0.118008	0	0	-0.0519279	0	0	-0.0181149	0.0613496	0	0	0	0	0	0	0	0	0
0	0	0	0	0	0	0	0	0	0	0	0	0	0	0	0	0	0	0	0	0	0	0	0	0	0	0	0	-0.0210507	0	0	0	0	0	0	0	0	0	-0.0650682	0.0889132	0	0.00528045	0.0132963	0	0	0	0	0	0	0
0	0	0	0	0	0	0	0	0	0	0	0	0	0	0	0	0	0	0	0	0	0	0	0	0	-0.000662991	0	0	0	0	0	0.0737907	0.013475	0	0	0	0	0	0	0.0447634	0.00290923	0	0	0	0	0	0	0	0	0
0	0	0	0	0	0	0	0	0	0	0	0	0	0	0	0	0	0	0	0	0	0	0	0	0	0	0	0	0	0	0	0	0	0	0	0	0	0	0	0	0	0	0	0	0	0	0	0	0	0
0	0	0	0	0	0	0	0	0	0	0	0	0	0	0	0	0	0	0	0	0	0	0	0	0	0	0.0329997	0	0	0	0	0	0	-0.0120651	0	0	0.036718	0	0	0.0580353	0.0120434	0	0	-0.014168	0	0	0	0	0	0
0	0	0	0	0	0	0	0	0	0	0	0	0	0	0	0	0	0	0	0	0	0	0	0	0	0	0	0	0	0	0	0	0	0	0	0	0	0	0	0	0	0	-0.0728246	0	0	0	0	0	0	0
0	0	0	0	0	0	0	0	0	0	0	0	0	0	0	0	0	0	0	0	0	0	0	0	0	0	0	0	0	0	0	0	0	0	0	0	0	0	0	0	0	0	0	0	0	0	0	0	0	0
0	0	0	0	0	0	0	0	0	0	0	0	0	0	0	0	0	0	0	0	0	0	0	0	0	0	0	0	0	0	0	0	0	0	0	0	0	0	0	0	0	0	0	0	0	0	0	0	0	0
0	0	0	0	0	0	0	0	0	0	0	0	0	0	0	0	0	0	0	0	0	0	0	0	0	0.00555271	0	0	0	0	-0.00381207	-0.0676265	0.0303133	0	0	0	0	0	0.0516713	0.0170109	0.0755587	0	0	-0.0700379	0	0	0	0	0	0
0	0	0	0	0	0	0	0	0	0	0	0	0	0	0	0	0	0	0	0	0	0	0	0	0	0	0.0138931	0	0	0	0	0	-0.0278527	0.078298	0	0	-0.0135076	0	0	0.0192611	0.0169458	0	0	0	0	0	0	0	0	0
0	0	0	0	0	0	0	0	0	0	0	0	0	0	0	0	0	0	0	0	0	0	0	0	0	0	0	0.0250465	0.00649822	0	-0.00529664	0.083202	0	0	0	0.00545718	0	0	0.0017768	0.0141994	0	-0.0564161	0.0210112	-0.00532636	0	0	0	0	0	0
0	0	0	0	0	0	0	0	0	0	0	0	0	0	0	0	0	0	0	0	0	0	0	0	0	0	0	0	0	0	0	0	0	0	0	0	0	0	0	0.00307625	0	0	0	-0.0813369	0	0	0	0	0	0
0	0	0	0	0	0	0	0	0	0	0	0	0	0	0	0	0	0	0	0	0	0	0	0	0	0	0	0	0	0	0	0	0	0	0	0	0	0	0	0	0	0	0	0	0	0	0	0	0	0
0	0	0	0	0	0	0	0	0	0	0	0	0	0	0	0	0	0	0	0	0	0	0	0	0	0	0	0	0	0	0	0	0	0	0	0	0	0	0.075804	0	0	0	-0.181605	0	0	0	0	0	0	0
0	0	0	0	0	0	0	0	0	0	0	0	0	0	0	0	0	0	0	0	0	0	0	0	0	-0.0057217	-0.0102578	0	0	0	0	0.0431123	0.0476855	-0.00207718	0	0	-0.00416249	0	0	0.0499757	-0.148682	0	0	0	0	0	0	0	0	0
0	0	0	0	0	0	0	0	0	0	0	0	0	0	0	0	0	0	0	0	0	0	0	0	0	0.0197232	0.00650699	0.0437534	0.040022	0	0.0159289	0.0472453	0.0178359	-0.0349248	0	0	0.00325827	-0.0331084	-0.0204824	-0.0644395	0.0197965	0.054731	-0.0216765	0.0460322	0	0	0	0	0	0
0	0	0	0	0	0	0	0	0	0	0	0	0	0	0	0	0	0	0	0	0	0	0	0	0	0.0484647	0.0276205	0.0270375	0	0	0	-0.00396672	0.00435909	-0.0310618	0	0	0.00342286	-0.038326	0.0267447	0.0162582	-0.076681	0	0	-0.0542434	0	0	0	0	0	0
0	0	0	0	0	0	0	0	0	0	0	0	0	0	0	0	0	0	0	0	0	0	0	0	0	0	0	0.0357704	0.0207245	0	-0.025022	0	0	0	0	-0.0212292	0	0	-0.0312566	0.0479031	0	-0.0466761	-0.0150943	-0.0279403	0	0	0	0	0	0
0	0	0	0	0	0	0	0	0	0	0	0	0	0	0	0	0	0	0	0	0	0	0	0	0	0	0	0	0	0	0	0	0	0	0	0	0	0	0	0	0	0	0	0	0	0	0	0	0	0
0	0	0	0	0	0	0	0	0	0	0	0	0	0	0	0	0	0	0	0	0	0	0	0	0	0	0	0	0	0	0	0	0	0	0	0	0	0	0	0	0	0	0	0	0	0	0	0	0	0
0	0	0	0	0	0	0	0	0	0	0	0	0	0	0	0	0	0	0	0	0	0	0	0	0	0	0	0	0	0	0	0	0	0	0	0	0	0	0	0	0	0	0	0	0	0	0	0	0	0
0	0	0	0	0	0	0	0	0	0	0	0	0	0	0	0	0	0	0	0	0	0	0	0	0	0	0	0	0	0	0	0	0	0	0	0	0	0	0	0	0	0	0	0	0	0	0	0	0	0
0	0	0	0	0	0	0	0	0	0	0	0	0	0	0	0	0	0	0	0	0	0	0	0	0	0	0	0	0	0	0	0	0	0	0	0	0	0	0	0	0	0	0	0	0	0	0	0	0	0
0	0	0	0	0	0	0	0	0	0	0	0	0	0	0	0	0	0	0	0	0	0	0	0	0	0	0	0	0	0	0	0	0	0	0	0	0	0	0	0	0	0	0	0	0	0	0	0	0	0
0	0	0	0	0	0	0	0	0	0	0	0	0	0	0	0	0	0	0	0	0	0	0	0	0	0	0	0	0	0	0	0	0	0	0	0	0	0	0	0	0	0	0	0	0	0	0	0	0	0
0	0	0	0	0	0	0	0	0	0	0	0	0	0	0	0	0	0	0	0	0	0	0	0	0	0	0	0	0	0	0	0	0	0	0	0	0	0	0	0	0	0	0	0	0	0	0	0	0	0
0	0	0	0	0	0	0	0	0	0	0	0	0	0	0	0	0	0	0	0	0	0	0	0	0	0	0	0	0	0	0	0	0	0	0	0	0	0	0	0	0	0	0	0	0	0	0	0	0	0
0	0	0	0	0	0	0	0	0	0	0	0	0	0	0	0	0	0	0	0	0	0	0	0	0	0	0	0	0	0	0	0	0	0	0	0	0	0	0	0	0.00642893	0	0	0	0	0	0	0	0	0
0	0	0	0	0	0	0	0	0	0	0	0	0	0	0	0	0	0	0	0	0	0	0	0	0	0	0	0	0	0	0	0	0	0	0	0	0	0	0	0	0	0	0	0	0	0	0	0	0	0
0	0	0	0	0	0	0	0	0	0	0	0	0	0	0	0	0	0	0	0	0	0	0	0	0	0	0	0	0	0	0	0	0	0	0	0	0	0	0	0	0	0	0	0	0	0	0	0	0	0
0	0	0	0	0	0	0	0	0	0	0	0	0	0	0	0	0	0	0	0	0	0	0	0	0	0	0	0	0	0	0	0	0	-0.0462453	0	0	-0.000700327	0	0	0	0.0263524	0	0	0	0	0	0	0	0	0
0	0	0	0	0	0	0	0	0	0	0	0	0	0	0	0	0	0	0	0	0	0	0	0	0	0	0	-0.0503258	0	0	0	0	0	0	0	0	0	0	0.0109236	0.0143729	0.0482118	0	0	-0.0318523	0	0	0	0	0	0
0	0	0	0	0	0	0	0	0	0	0	0	0	0	0	0	0	0	0	0	0	0	0	0	0	0	0	0	0	0	0	0	0	-0.00819994	0	0	0.0105898	0	0	0.0149012	0.00169759	0	0	0	0	0	0	0	0	0
0	0	0	0	0	0	0	0	0	0	0	0	0	0	0	0	0	0	0	0	0	0	0	0	0	0	0	0	0	0	0	0	0	0	0	0	0	0	0	0	0	0	0	0	0	0	0	0	0	0
0	0	0	0	0	0	0	0	0	0	0	0	0	0	0	0	0	0	0	0	0	0	0	0	-0.0423014	0	0	0	0	0	0	0	0	0	0	0	0	0	0	0	0	0	0	0	0	0	0	0	0	0
0	0	0	0	0	0	0	-0.00444292	0	0	0	0	0	0	0	0	0	0	0	0	0	-0.0518567	0	0	0	0	0	0	0	0	0	0	0	0	0	0	0	0	0	0	0	0	0	0	0	0	0	0	0	0
0	0	0	0	0	0	0	0	0	0	0	0	0	0	0	0	0	0	0	0	0	0	0	0	0	0	0	0	0	0	0	0	0	0	0	0	0	0	0	0	0	0	0	0	0	0	0	0	0	0
0	0	0	0	0	0	0	0	0	0	0	0	0	0	0	0	0	0	0	0	0	0	0	0	0	0	0	0	0	0	0	0	0	0	0	0	0	0	0	0	0	0	0	0	0	0	0	0	0	0
0	0	0	0	0	0	0	0	0	0	0	0	0	0	0	0	0	0	0	0	0	0	0	0	0	0	0	0	0	0	0	0	0	0	0	0	0	0	0	0	0	0	0	0	0	0	0	0	0	0
0	0	0	0	0	0	0	0	0	0	0	-0.0376836	0	0	0	0	0	0	0	0	0	0.0152936	0	-0.0387484	0.0741515	0	0	0	0	0	0	0	0	0	0	0	0	0	0	0	0	0	0	0	0	0	0	0	0	0
0	0	0	0	0	0	0	0	0	0	0	0	0	0	0	0	0	0	0	0	0	0	0	0	0	0	0	0	0	0	0	0	0	0	0	0	0	0	0	0	0	0	0	0	0	0	0	0	0	0
0.0196068	0	0	0	0	0	0	0.0518399	0	0	0	-0.0319131	0	0	0	0	0	0	0	0	0	0.0523229	0.0577671	-0.0553288	-0.0435157	0	0	0	0	0	0	0	0	0	0	0	0	0	0	0	0	0	0	0	0	0	0	0	0	0
0	0	0	0	0	0	0	0	0	0	0	0	0	0	0	0	0	0	0	0	0	0	0	0	0	0	0	0	0	0	0	0	0	0	0	0	0	0	0	0	0	0	0	0	0	0	0	0	0	0
0	0	0	0	0	0	0	0	0	0	0	0	0	0	0	0	0	0	0	0	0	0	0	0	0	0	0	0	0	0	0	0	0	0	0	0	0	0	0	0	0	0	0	0	0	0	0	0	0	0
0	0	0	0	0	0	0	0	0	0	0	0	0	0	0	0	0	0	0	0	0	0	0	0	0	0	0	0	0	0	0	0	0	0	0	0	0	0	0	0	0	0	0	0	0	0	0	0	0	0
-0.00723686	0	0	0	0	0	0	0	0	0	0	0	0	0	0	0	0	0	0	0	0	0	0	0	0	0	0	0	0	0	0	0	0	0	0	0	0	0	0	0	0	0	0	0	0	0	0	0	0	0
0.0264124	0	0	0	0	0	0	0	0	0	0	0	0	0	0	0	0	0	0	0	0	0	0	0	0	0	0	0	0	0	0	0	0	0	0	0	0	0	0	0	0	0	0	0	0	0	0	0	0	0
0	0	0	0	0	0	0	0	0	0	0	0	0	0	0	0	0	0	0	0	0	0	0	0	0	0	0	0	0	0	0	0	0	0	0	0	0	0	0	0	0	0	0	0	0	0	0	0	0	0
0	0	0	0	0	0	0	0	0	0	0	0	0	0	0	0	0	0	0	0	0	0	0	0	0	0	0	0	0	0	0	0	0	0	0	0	0	0	0.0271489	-0.0378536	0	0.000250426	-0.0274025	0.00938745	0	0	0	0	0	0
0	0	0	0	0	0	0	0	0	0	0	0	0	0	0	0	0	0	0	0	0	0	0	0	0	0	0	0	0	0	0	0	0	0	0	0	0	0	-0.000426244	0	0	0	0.0616133	0	0	0	0	0	0	0
0	0	0	0	0	0	0	0	0	0	0	0	0	0	0	0	0	0	0	0	0	0	0	0	0	0	0	0	0	0	0	0	0	0	0	0	0	0	0	0	0	0	0	0	0	0	0	0	0	0
0	0	0	0	0	0	0	0	0	0	0	0	0	0	0	0	0	0	0	0	0	0	0	0	0	0	0	0	0	0	0	0	0	0	0	0	0	0	0	0	0	0	0	0	0	0	0	0	0	0
0	0	0	0	0	0	0	0	0	0	0	0	0	0	0	0	0	0	0	0	0	0	0	0	0	0	0	0	0	0	0	0	0	0	0	0	0	0	0	0	0	0	0	0	0	0	0	0	0	0
0.00878911	0	0	0	0	0	0	0	0	0	0	0	0	0	0	0	0	0	0	0	0	0	0	0	0	0	0	0	0	0	0	0	0	0	0	0	0	0	0.0198161	0	0	0	0.00581497	0	0	0	0	0	0	0.0118412
0	0	0	0	0	0	0	0	0	0	0	0	0	0	0	0	0	0	0	0	0	0	0	0	0	0	0	0	0	0	0	0	0	0	0	0	0	0	0.0249576	0	0	0	-0.0332003	0	0	0	0	0	0	0.0131587
0	0	0	0	0	0	0	0	0	0	0	0	0	0	0	0	0	0	0	0	0	0	0	0	0	0	0	0	0	0	0	0	0	0	0	0	0	0	0.0422177	0	0	0	0.0175413	0	0	0	0	0	0	0
0	0	0	0	0	0	0	0	0	0	0	0	0	0	0	0	0	0	0	0	0	0	0	0	0	0	-0.0135946	0	0	0	0	0	0.0180499	-0.0168131	0	0	0.0290241	0	0	0.044772	0.0129008	0	0	0	0	0	0	0	0	0
0	0	0	0	0	0	0	0	0	0	0	0	0	0	0	0	0	0	0	0	0	0	0	0	0	0	0	0	0	0	0	0	0	0	0	0	0	0	0	0	0	0	0	0	0	0	0	0	0	0
0	0	0	0	0	0	0	0	0	0	0	0	0	0	0	0	0	0	0	0	0	0	0	0	0	0	0	0	0	0	0	0	0.0696494	0	0	0	-0.0560925	0	0	0	-0.0448158	0	0	0	0	0	0	0	0	0
0	0	0	0	0	0	0	0	0	0	0	0	0	0	0	0	0	0	0	0	0	0	0	0	0	0	0	0	0	0	0	0	0	0	0	0	0	0	0	0	0	0	0	0	0	0	0	0	0	0
0	0	0	0	0	0	0	0	0	0	0	0	0	0	0	0	0	0	0	0	0	0	0	0	0	0	0	0	0	0	0	0	0	0	0	0	0	0	0.0345594	0	0	0	0.000885883	0	0	0	0	0	0	0
0	0	0	0	0	0	0	0	0	0	0	0	0	0	0	0	0	0	0	0	0	0	0	0	0	0	0	0	0	0	0	0	0	0	0	0	0	0	-0.00561013	0	0	0	0.0274704	0	0	0	0	0	0	0
0	0	0	0	0	0	0	0	0	0	0	0	0	0	0	0	0	0	0	0	0	0	0	0	0	0	0.0213074	0	0	0	0	0	0.00828182	0.0161384	0	0	-0.0417981	0	0	0	0.0483909	0	0	0	0	0	0	0	0	0
0	0	0	0	0	0	0	0	0	0	0	0	0	0	0	0	0	0	0	0	0	0	0	0	0	0	0	0	0	0	0	0	0	0	0	0	0	0	0	0	0	0	0	0	0	0	0	0	0	0
0	0	0	0	0	0	0	0	0	0	0	0	0	0	0	0	0	0	0	0	0	0	0	0	0	0	0	0	0	0	0	0	0	0	0	0	0	0	0	0	0	0	0	0	0	0	0	0	0	0
0	0	0	0	0	0	0	0	0	0	0	0	0	0	0	0	0	0	0	0	0	0	0	0	0	0	0	0	0	0	0	0	0	0	0	0	0	0	0	0	0	0	0	0	0	0	0	0	0	0
0	0	0	0	0	0	0	0	0	0	0	0	0	0	0	0	0	0	0	0	0	0	0	0	0	0	0	0	0	0	0	0	0	0	0	0	0	0	0	0	0	0	0	0	0	0	0	0	0	0
0	0	0	0	0	0	0	0	0	0	0	0	0	0	0	0	0	0	0	0	0	0	0	0	0	0	0	0	0	0	0	0	0	0	0	0	0	0	0	0	0	0	0	0	0	0	0	0	0	0
0	0	0	0	0	0	0	0	0	0	0	0	0	0	0	0	0	0	0	0	0	0	0	0	0	0	0	0	0	0	0	0	0	0	0	0	0	0	0	0	0	0	0	0	0	0	0	0	0	0
0	0	0	0	0	0	0	0	0	0	0	0	0	0	0	0	0	0	0	0	0	0	0	0	0	0	0	0	0	0	0	0	0	0	0	0	0	0	0	0	0	0	0	0	0	0	0	0	0	0
0	0	0	0	0	0	0	0	0	0	0	0	0	0	0	0	0	0	0	0	0	0	0	0	0	0	0	0	0	0	0	0	-0.00875773	0	0	0	0	0	0	0	0	0	0	0	0	0	0	0	0	0
0	0	0	0	0	0	0	0	0	0	0	0	0	0	0	0	0	0	0	0	0	0	0	0	0	0	0	0	0	0	0	0.00924505	0.0523994	0	0	0	0	0	0	0	0	0	0	0	0	0	0	0	0	0
0	0	0	0	0	0	0	0	0	0	0	0	0	0	0	0	0	0	0	0	0	0	0	0	0	0	0	0	0	0	0	0	0	0	0	0	0	0	0	0	0	0	0	0	0	0	0	0	0	0
0	0	0	0	0	0	0	0	0	0	0	0	0	0	0	0	0	0	0	0	0	0	0	0	0	0	0	0	0	0	0	0	-0.0225158	0	0	0	0	0	0	0	0	0	0	0	0	0	0	0	0	0
0	0	0	0	0	0	0	0	0	0	0	0	0	0	0	0	0	0	0	0	0	0	0	0	0	0	0	0	0	0	0.0307718	0	0	0	0	0	0	0	0.0323869	0	0	0	0.0254669	0	0	0	0	0	0	0
0	0	0	0	0	0	0	0	0	0	0	0	0	0	0	0	0	0	0	0	0	0	0	0	0	0	0	0	0	0	-0.0335485	-0.0217031	0.0572557	0	0	0	0	0	0.0296927	-0.000846609	0	0	0	0	0	0	0	0	0	0
0	0	0	0	0	0	0	0	0	0	0	0	0	0	0	0	0	0	0	0	0	0	0	0	0	0.0674966	-0.0277229	0	0	0	0	0.0286044	-0.0975238	-0.0158694	0	0	-0.00387367	0	0	0.0136495	0.0484247	0	0	0	0	0	0	0	0	0
0	0	0	0	0	0	0	0	0	0	0	0	0	0	0	0	0	0	0	0	0	0	0	0	0	0	0	0	0	0	0	0	0.0244825	0	0	0	-0.00538652	0	0	0	-0.0107919	0	0	0	0	0	0	0	0	0
0	0	0	0	0	0	0	0	0	0	0	0	0	0	0	0	0	0	0	0	0	0	0	0	0	0	0	0	0	0	0	0	0	0	0	0	0	0	0	0	0	0	0	0	0	0	0	0	0	0
0	0	0	0	0	0	0	0	0	0	0	0	0	0	0	0	0	0	0	0	0	0	0	0	0	0	0	0	0	0	0	0	0	0	0	0	0	0	0	0	0	0	0	0	0	0	0	0	0	0
0	0	0	0	0	0	0	0	0	0	0	0	0	0	0	0	0	0	0	0	0	0	0	0	0	0	0	0	0	0	0	0	0	0	0	0	0	0	0	0	0	0	0	0	0	0	0	0	0	0
0	0	0	0	0	0	0	0	0	0	0	0	0	0	0	0	0	0	0	0	0	0	0	0	0	0	0	0	0	0	0	0	0	0	0	0	0	0	0	0	0	0	0	0	0	0	0	0	0	0
0	0	0	0	0	0	0	0	0	0	0	0	0	0	0	0	0	0	0	0	0	0	0	0	0	0	0	0	0	0	0	0	0	0	0	0	0	0	0	0	0	0	0	0	0	0	0	0	0	0
0	0	0	0	0	0	0	0	0	0	0	0	0	0	0	0	0	0	0	0	0	0	0	0	0	0	0	0	0	0	0	0	0	0	0	0	0	0	0	0	0	0	0	0	0	0	0	0	0	0
0	0	0	0	0	0	0	0	0	0	0	0	0	0	0	0	0	0	0	0	0	0	0	0	0	0	0	0	0	0	0	0	0	0	0	0	0	0	0	0	0	0	0	0	0	0	0	0	0	0
0	0	0	0	0	0	0	0	0	0	0	0	0	0	0	0	0	0	0	0	0	0	0	0	0	0	0	0	0	0	0	0	0	0	0	0	0	0	0	0	0	0	0	0	0	0	0	0	0	0
0	0	0	0	0	0	0	0	0	0	0	0	0	0	0	0	0	0	0	0	0	0	0	0	0	0	0	0	0	0	0	0	0	0	0	0	0	0	0	0	0	0	0	0	0	0	0	0	0	0
0	0	0	0	0	0	0	0	0	0	0	0	0	0	0	0	0	0	0	0	0	0	0	0	0	0	0	0	0	0	0	0	0	0	0	0	0	0	0	0	0	0	0	0	0	0	0	0	0	0
0	0	0	0	0	0	0	0	0	0	0	0	0	0	0	0	0	0	0	0	0	0	0	0	0	0	0	0	0	0	0	0	0	0	0	0	0	0	0	0	0	0	0	0	0	0	0	0	0	0
0	0	0	0	0	0	0	0	0	0	0	0	0	0	0	0	0	0	0	0	0	0	0	0	0	0	0	0	0	0	0	0	0	0	0	0	0	0	0	0	0	0	0	0	0	0	0	0	0	0
0	0	0	0	0	0	0	0	0	0	0	0	0	0	0	0	0	0	0	0	0	0	0	0	0	0	0	0	0	0	0	0	0	0	0	0	0	0	0	0	0	0	0	0	0	0	0	0	0	0
0	0	0	0	0	0	0	0	0	0	0	0	0	0	0	0	0	0	0	0	0	0	0	0	0	0	0	0	0	0	0	0	0	0	0	0	0	0	0	0	0	0	0	0	0	0	0	0	0	0
-0.00410388	0	0	0	0	0	0	0	0	0	0	0	0	0	0	0	0	0	0	0	0	0	0	0	0	0	0	0	0	0	0	0	0	0	0	0	0	0	0	0	0	0	0	0	0	0	0	0	0	0
-0.00662168	0	0	0	0	0	0	0	0	0	0	0	0	0	0	0	0	0	0	0	0	0	0	0	0	0	0	0	0	0	0	0	0	0	0	0	0	0	0	0	0	0	0	0	0	0	0	0	0	0
0.0184934	0	0	0	0	0	0	0	0	0	0	0	0	0	0	0	0	0	0	0	0	0	0	0	0	0	0	0	0	0	0	0	0	0	0	0	0	0	0	0	0	0	0	0	0	0	0	0	0	0
-0.0011706	0	0	0	0	0	0	0	0	0	0	0	0	0	0	0	0	0	0	0	0	0	0	0	0	0	0	0	0	0	0	0	0	0	0	0	0	0	0	0	0	0	0	0	0	0	0	0	0	0
0	0	0	0	0	0	0	0	0	0	0	0	0	0	0	0	0	0	0	0	0	0	0	0	0	0	0	0	0	0	0	0	0	0	0	0	0	0	0	0	0	0	0	0	0	0	0	0	0	0
0	0	0	0	0	0	0	0	0	0	0	0	0	0	0	0	0	0	0	0	0	0	0	0	0	0	0	0	0	0	0	0	0	0	0	0	0	0	0	0	0	0	0	0	0	0	0	0	0	0
0	0	0	0	0	0	0	0	0	0	0	0	0	0	0	0	0	0	0	0	0	0	0	0	0	0	0	0	0	0	0	0	0	0	0	0	0	0	0	0	0	0	0	0	0	0	0	0	0	0
0	0	0	0	0	0	0	0	0	0	0	0	0	0	0	0	0	0	0	0	0	0	0	0	0	0	0	0	0	0	0	0	0	0	0	0	0	0	0	0	0	0	0	0	0	0	0	0	0	0
0	0	0	0	0	0	0	0	0	0	0	0	0	0	0	0	0	0	0	0	0	0	0	0	0	0	0	0	0	0	0	0	0	0	0	0	0	0	0.0107144	0	0	0	0.011482	0	0	0	0	0	0	0
0	0	0	0	0	0	0	0	0	0	0	0	0	0	0	0	0	0	0	0	0	0	0	0	0	0	0	0	0	0	0	0	0	0	0	0	0	0	0	0	0	0	0	0	0	0	0	0	0	0
0	0	0	0	0	0	0	0	0	0	0	0	0	0	0	0	0	0	0	0	0	0	0	0	0	0	0	0	0	0	0	0	0	0	0	0	0	0	0	0	0	0	0	0	0	0	0	0	0	0
0	0	0	0	0	0	0	0	0	0	0	0	0	0	0	0	0	0	0	0	0	0	0	0	0	0	0	0	0	0	0	0	0.0222779	0	0	0	0	0	0	0	0	0	0	0	0	0	0	0	0	0
0	0	0	0	0	0	0	0	0	0	0	0	0	0	0	0	0	0	0	0	0	0	0	0	0	0	0	0	0	0	0	0	0	0	0	0	0	0	0	0	0	0	0	0	0	0	0	0	0	0
0	0	0	0	0	0	0	0	0	0	0	0	0	0	0	0	0	0	0	0	0	0	0	0	0	0	0	0	0	0	0	0	0	0	0	0	0	0	0	0	0	0	0	0	0	0	0	0	0	0
0	0	0	0	0	0	0	0	0	0	0	0	0	0	0	0	0	0	0	0	0	0	0	0	0	0	0	0	0	0	0	0	0	0	0	0	0	0	0	0	0	0	0	0	0	0	0	0	0	0
0	0	0	0	0	0	0	0	0	0	0	0	0	0	0	0	0	0	0	0	0	0	0	0	0	0	0	0	0	0	0	0	0	0	0	0	0	0	0	0	0	0	0	0	0	0	0	0	0	0
0	0	0	0	0	0	0	0	0	0	0	0	0	0	0	0	0	0	0	0	0	0	0	0	0	0	0	0	0	0	0	0	0	0	0	0	0	0	0	0	0	0	0	0	0	0	0	0	0	0
0	0	0	0	0	0	0	0	0	0	0	0	0	0	0	0	0	0	0	0	0	0	0	0	0	-0.0233708	0	0	0	0	0	0	0.044134	0	0	0	0	0	0	0	0	0	0	0	0	0	0	0	0	0
-0.0175706	0	0	0	0	0	0	0	0	0	0	0	0	0	0	0	0	0	0	0	0	0	0	0	0	0	0	0	0	0	0	0	0	0	0	0	0	0	0	0	0	0	0	0	0	0	0	0	0	0
0	0	0	0	0	0	0	0	0	0	0	0	0	0	0	0	0	0	0	0	0	0	0	0	0	0	0	0	0	0	0	0	0	0	0	0	0	0	0	0	0	0	0	0	0	0	0	0	0	0
0	0	0	0	0	0	0	0	0	0	0	0	0	0	0	0	0	0	0	0	0	0	0	0	0	0	0	0	0	0	0	0	0	0	0	0	0	0	0	0	0	0	0	0	0	0	0	0	0	0
0	0	0	0	0	0	0	0	0	0	0	0	0	0	0	0	0	0	0	0	0	0	0	0	0	0	0	0	0	0	0	0	0	0	0	0	0	0	0	0	0	0	0	0	0	0	0	0	0	0
0	0	0	0	0	0	0	0	0	0	0	0	0	0	0	0	0	0	0	0	0	0	0	0	0	0	0	0	0	0	0	0	0	0	0	0	0	0	0	0	0	0	0	0	0	0	0	0	0	0
0	0	0	0	0	0	0	0	0	0	0	0	0	0	0	0	0	0	0	0	0	0	0	0	0	0	0	0	0	0	0	0	0	0	0	0	0	0	0	0	0	0	0	0	0	0	0	0	0	0
0	0	0	0	0	0	0	0	0	0	0	0	0	0	0	0	0	0	0	0	0	0	0	0	0	0	0	0	0	0	0	0	0	0	0	0	0	0	0	0	0	0	0	0	0	0	0	0	0	0
0	0	0	0	0	0	0	0	0	0	0	0	0	0	0	0	0	0	0	0	0	0	0	0	0	0	0	0	0	0	0	0	0	0	0	0	0	0	0	0	0	0	0	0	0	0	0	0	0	0
0	0	0	0	0	0	0	0	0	0	0	0	0	0	0	0	0	0	0	0	0	0	0	0	0	0	0	0	0	0	0	0	0	0	0	0	0	0	0	0	0	0	0	0	0	0	0	0	0	0
0	0	0	0	0	0	0	0	0	0	0	0	0	0	0	0	0	0	0	0	0	0	0	0	0	0	0	0	0	0	0	0	0	0	0	0	0	0	0	0	0	0	0	0	0	0	0	0	0	0
0	0	0	0	0	0	0	0	0	0	0	0	0	0	0	0	0	0	0	0	0	0	0	0	0	0	0	0	0	0	0	0	0	0	0	0	0	0	0	0	0	0	0	0	0	0	0	0	0	0
0	0	0	0	0	0	0	0	0	0	0	0	0	0	0	0	0	0	0	0	0	0	0	0	0	0	0	0	0	0	0	0	0	0	0	0	0	0	0	0	0	0	0	0	0	0	0	0	0	0
0	0	0	0	0	0	0	0	0	0	0	0	0	0	0	0	0	0	0	0	0	0	0	0	0	0	0	0	0	0	0	0	0	0	0	0	0	0	0	0	0	0	0	0	0	0	0	0	0	0
0	0	0	0	0	0	0	0	0	0	0	0	0	0	0	0	0	0	0	0	0	0	0	0	0	0	0	0	0	0	0	0	0	0	0	0	0	0	0	0	0	0	0	0	0	0	0	0	0	0
0	0	0	0	0	0	0	0	0	0	0	0	0	0	0	0	0	0	0	0	0	0	0	0	0	0	0	0	0	0	0	0	0	0	0	0	0	0	0	0	0	0	0	0	0	0	0	0	0	0
0	0	0	0	0	0	0	0	0	0	0	0	0	0	0	0	0	0	0	0	0	-0.0447988	0	0	0.0112749	0	0	0	0	0	0	0	0	0	0	0	0	0	0	0	0	0	0	0	0	0	0	0	0	0
-0.0277369	0	0	0	0	0	0	0	0	0	0	0.0927117	0	0	0	0	0	0	0	0	0	-0.0549107	0.058287	-0.0163627	-0.0612507	0	0	0	0	0	0	0	0	0	0	0	0	0	0	0	0	0	0	0	0	0	0	0	0	0
0.04229	0	0	0	0	0	0	0	0	0	0	0	0	0	0	0	0	0	0	0	0	0	0	0	0	0	0	0	0	0	0	0	0	0	0	0	0	0	0	0	0	0	0	0	0	0	0	0	0	0
0	0	0	0	0	0	0	0	0	0	0	0	0	0	0	0	0	0	0	0	0	0	0	0	0	0	0	0	0	0	0	0	0	0	0	0	0	0	0.0299994	0	0	0	0.0055016	0	0	0	0	0	0	0
-0.0118232	0	0	0	0	0	0	0	0	0	0	0	0	0	0	0	0	0	0	0	0	0	0	0	0	0	0	0	0	0	0	0	0	0	0	0	0	0	0	0	0	0	0	0	0	0	0	0	0	0
0	0	0	0	0	0	0	0	0	0	0	0	0	0	0	0	0	0	0	0	0	0	0	0	0	0	0	0	0	0	0	0	0	0	0	0	0	0	0	0	0	0	0	0	0	0	0	0	0	0
0	0	0	0	0	0	0	0	0	0	0	0	0	0	0	0	0	0	0	0	0	0	0	0	0	-0.0358473	0	0	0	0	-0.0470643	0.0748723	0	0	0	0	0	0	0.0154925	0.0208946	0	0	0	0	0	0	0	0	0	0
0	0	0	0	0	0	0	0	0	0	0	0	0	0	0	0	0	0	0	0	0	0	0	0	0	0	0	0	0	0	0	0	0	0	0	0	0	0	0	0	0	0	0	0	0	0	0	0	0	0
0	0	0	0	0	0	0	0	0	0	0	0	0	0	0	0	0	0	0	0	0	0	0	0	0	0	0	0	0	0	0	0	0	0	0	0	0	0	0	0	0	0	0	0	0	0	0	0	0	0
0	0	0	0	0	0	0	0	0	0	0	0	0	0	0	0	0	0	0	0	0	0	0	0	0	0	0	0	0	0	0	0	0	0	0	0	0	0	0	0	0	0	0	0	0	0	0	0	0	0
0	0	0	0	0	0	0	0	0	0	0	0	0	0	0	0	0	0	0	0	0	0	0	0	0	0	0	0	0	0	0	0	0	0	0	0	0	0	0	0	0	0	0	0	0	0	0	0	0	0
0	0	0	0	0	0	0	0	0	0	0	0	0	0	0	0	0	0	0	0	0	0	0	0	0	0	0	0	0	0	0	0	0	0	0	0	0	0	0	0	0	0	0	0	0	0	0	0	0	0
0	0	0	0	0	0	0	0	0	0	0	0	0	0	0	0	0	0	0	0	0	0	0	0	0	0	0	0	0	0	0	0	0	0	0	0	0	0	0	0	0	0	0	0	0	0	0	0	0	0
-0.0320241	0	0	0	0	0	0	0	0	0	0	0	0	0	0	0	0	0	0	0	0	0	0	0	0	0	0	0	0	0	0	0	0	0	0	0	0	0	0	0	0	0	0	0	0	0	0	0	0	0
0	0	0	0	0	0	0	0	0	0	0	0	0	0	0	0	0	0	0	0	0	0	0	0	0	0	0	0	0	0	0	0	0	0	0	0	0	0	0	0	0	0	0	0	0	0	0	0	0	0
0	0	0	0	0	0	0	0	0	0	0	0	0	0	0	0	0	0	0	0	0	0	0	0	0	0	0	0	0	0	0	0	0	0	0	0	0	0	0	0	0	0	0	0	0	0	0	0	0	0
0	0	0	0	0	0	0	0	0	0	0	0	0	0	0	0	0	0	0	0	0	0	0	0	0	0	0	0	0	0	0	0	0	0	0	0	0	0	0	0	0	0	0	0	0	0	0	0	0	0
0.0511362	0	0	0	0	0	0	0	0	0	0	0	0	0	0	0	0	0	0	0	0	0	0	0	0	0	0	0	0	0	0	0	0	0	0	0	0	0	0	0	0	0	0	0	0	0	0	0	0	0
-0.0210135	0	0	0	0	0	0	0	0	0	0	0	0	0	0	0	0	0	0	0	0	0	0	0	0	0	0	0	0	0	0	0	0	0	0	0	0	0	0	0	0	0	0	0	0	0	0	0	0	0
0	0	0	0	0	0	0	0	0	0	0	0	0	0	0	0	0	0	0	0	0	0	0	0	0	0	0	0	0	0	0	0	0	0	0	0	0	0	0	0	0	0	0	0	0	0	0	0	0	0
0.0245357	0	0	0	0	0	0	0	0	0	0	0	0	0	0	0	0	0	0	0	0	0	0	0	0	0	0	0	0	0	0	0	0	0	0	0	0	0	0	0	0	0	0	0	0	0	0	0	0	0
0	0	0	0	0	0	0	0	0	0	0	0	0	0	0	0	0	0	0	0	0	0	0	0	0	0	0	0	0	0	0	0	0	0	0	0	0	0	0	0	0	0	0	0	0	0	0	0	0	0
0	0	0	0	0	0	0	0	0	0	0	0	0	0	0	0	0	0	0	0	0	0	0	0	0	0	0	0	0	0	0	0	0	0	0	0	0	0	0	0	0	0	0	0	0	0	0	0	0	0
0	0	0	0	0	0	0	0	0	0	0	0	0	0	0	0	0	0	0	0	0	0	0	0	0	0	0	0	0	0	0	0	0	0	0	0	0	0	0	0	0	0	0	0	0	0	0	0	0	0
0	0	0	0	0	0	0	0	0	0	0	0	0	0	0	0	0	0	0	0	0	0	0	0	0	0	0	0	0	0	0	0	0	0	0	0	0	0	0	0	0	0	0	0	0	0	0	0	0	0
0	0	0	0	0	0	0	0	0	0	0	0	0	0	0	0	0	0	0	0	0	0	0	0	0	0	0	0	0	0	0	0	0	0	0	0	0	0	0	0	0	0	0	0	0	0	0	0	0	0
0	0	0	0	0	0.0131173	0	0	0	0	0	0	0	0	0	0	0	0	0	0	0	0	0	0	0	0	0	0	0	0	0	0	0	0	0	0	0	0	0	0	0	0	0	0	0	0	0	0	0	0
0	0	0	0	0	0	0	0	0	0	0	0	0	0	0	0	0	0	0	0	0	0	0	0	0	0	0	0	0	0	0	0	0	0	0	0	0	0	0	0	0	0	0	0	0	0	0	0	0	0
0	0	0	0	0	0	0	0	0	0	0	0	0	0	0	0	0	0	0	0	0	0	0	0	0	0	0	0	0	0	0	0	0	0	0	0	0	0	0	0	0	0	0	0	0	0	0	0	0	0
0	0	0	0	0	0	0	0	0	0	0	0	0	0	0	0	0	0	0	0	0	0	0	0	0	0	0	0	0	0	0	0	0	0	0	0	0	0	0	0	0	0	0	0	0	0	0	0	0	0
0	0	0	0	0	0	0	0	0	0	0	0	0	0	0	0	0	0	0	0	0	0	0	0	0	0	0	0	0	0	0	0	-0.00561268	0	0	0	0	0	0	0	0	0	0	0	0	0	0	0	0	0
0	0	0	0	0	0	0	0	0	0	0	0	0	0	0	0	0	0	0	0	0	0	0	0	0	0	0	0	0	0	0	0	0	0	0	0	0	0	0	0	0	0	0	0	0	0	0	0	0	0
0	0	0	0	0	0	0	0	0	0	0	0	0	0	0	0	0	0	0	0	0	0	0	0	0	0	0	0	0	0	0	0	0	0	0	0	0	0	0	0	0	0	0	0	0	0	0	0	0	0
0	0	0	0	0	0	0	0	0	0	0	0	0	0	0	0	0	0	0	0	0	0	0	0	0	0	0	0	0	0	0	0	0	0	0	0	0	0	0	0	0	0	0	0	0	0	0	0	0	0
0	0	0	0	0	0	0	0	0	0	0	0	0	0	0	0	0	0	0	0	0	0	0	0	0	0	0	0	0	0	0	0	0	0	0	0	0	0	0	0	0	0	0	0	0	0	0	0	0	0
0	0	0	0	0	0	0	0	0	0	0	0	0	0	0	0	0	0	0	0	0	0	0	0	0.00161935	0	0	0	0	0	0	0	0	0	0	0	0	0	0	0	0	0	0	0	0	0	0	0	0	0
0	0	0	0	0	0	0	0	0	0	0	0	0	0	0	0	0	0	0	0	0	0	0	0	0	0	0	0	0	0	0	0	0	0	0	0	0	0	0	0	0	0	0	0	0	0	0	0	0	0
0.0280206	0	0	0	0	0	0	0	0	0	0	0	0	0	0	0	0	0	0	0	0.00542906	-0.0412469	0.0226601	0.0296911	-0.0167146	0	0	0	0	0	0	0	0	0	0	0	0	0	0	0	0	0	0	0	0	0	0	0	0	0
0	0	0	0	0	0	0	0	0	0	0	0	0	0	0	0	0	0	0	0	0	0	0	0	0	0	0	0	0	0	0	0	0	0	0	0	0	0	0	0	0	0	0	0	0	0	0	0	0	0
0	0	0	0	0	0	0	0	0	0	0	0	0	0	0	0	0	0	0	0	0	0	0	0	0	0	0	0	0	0	0	0	0	0	0	0	0	0	0	0	0	0	0	0	0	0	0	0	0	0
0	0	0	0	0	0	0	0	0	0	0	0	0	0	0	0	0	0	0	0	0	0	0	0	0	0	0	0	0	0	0	0	0	0	0	0	0	0	0	0	0	0	0	0	0	0	0	0	0	0
0	0	0	0	0	0	0	0	0	0	0	0	0	0	0	0	0	0	0	0	0	0	0	0	0	0	0	0	0	0	0	0	0	0	0	0	0	0	0	0	0	0	0	0	0	0	0	0	0	0
0	0	0	0	0	0	0	0	0	0	0	0	0	0	0	0	0	0	0	0	0	0	0	0	0	0	0	0	0	0	0	0	0	0	0	0	0	0	0	0	0	0	0	0	0	0	0	0	0	0
0	0	0	0	0	0	0	0	0	0	0	0	0	0	0	0	0	0	0	0	0	0	0	0	0	0	0	0	0	0	0	0	0	0	0	0	0	0	0	0	0	0	0	0	0	0	0	0	0	0
0	0	0	0	0	0	0	0	0	0	0	0	0	0	0	0	0	0	0	0	0	0	0	0	0	0	0	0	0	0	0	0	0	0	0	0	0	0	0	0	0	0	0	0	0	0	0	0	0	0
0	0	0	0	0	0	0	0	0	0	0	0	0	0	0	0	0	0	0	0	0	0	0	0	0	0	0	0	0	0	0	0	0	0	0	0	0	0	0	0	0	0	0	0	0	0	0	0	0	0
0	0	0	0	0	0	0	0	0	0	0	0	0	0	0	0	0	0	0	0	0	0	0	0	0	0	0	0	0	0	0	0	0	0	0	0	0	0	0	0	0	0	0	0	0	0	0	0	0	0
0	0	0	0	0	0	0	0	0	0	0	0	0	0	0	0	0	0	0	0	0	0	0	0	0	0	0	0	0	0	0	0	0	0	0	0	0	0	0	0	0	0	0	0	0	0	0	0	0	0
[truncated: 350 more columns]

## Sheet: Panel B - coarse systems
-1.72535	-1.72535	-1.72535	-1.72535	-1.72535	-1.72535	-1.72535	-1.72535	-1.72535	-1.72535	-1.72535	-1.72535	-1.72535	-1.72535	-1.72535	-1.72535	-1.72535	-1.72535	-1.72535	-1.72535	-1.72535	-1.72535	-1.72535	-1.72535	-1.72535	-1.72535	-1.72535	-1.72535	-1.72535	-1.72535	-1.72535	-1.72535	-1.72535	-1.72535	-1.72535	-1.72535	-1.72535	-1.72535	-1.72535	-1.72535	-1.72535	-1.72535	-1.72535	-1.72535	-1.72535	-1.72535	-1.72535	-1.72535	-1.72535	-1.72535
-1.72535	-1.72535	-1.72535	-1.72535	-1.72535	-1.72535	-1.72535	-1.72535	-1.72535	-1.72535	-1.72535	-1.72535	-1.72535	-1.72535	-1.72535	-1.72535	-1.72535	-1.72535	-1.72535	-1.72535	-1.72535	-1.72535	-1.72535	-1.72535	-1.72535	-1.72535	-1.72535	-1.72535	-1.72535	-1.72535	-1.72535	-1.72535	-1.72535	-1.72535	-1.72535	-1.72535	-1.72535	-1.72535	-1.72535	-1.72535	-1.72535	-1.72535	-1.72535	-1.72535	-1.72535	-1.72535	-1.72535	-1.72535	-1.72535	-1.72535
-1.72535	-1.72535	-1.72535	-1.72535	-1.72535	-1.72535	-1.72535	-1.72535	-1.72535	-1.72535	-1.72535	-1.72535	-1.72535	-1.72535	-1.72535	-1.72535	-1.72535	-1.72535	-1.72535	-1.72535	-1.72535	-1.72535	-1.72535	-1.72535	-1.72535	-1.72535	-1.72535	-1.72535	-1.72535	-1.72535	-1.72535	-1.72535	-1.72535	-1.72535	-1.72535	-1.72535	-1.72535	-1.72535	-1.72535	-1.72535	-1.72535	-1.72535	-1.72535	-1.72535	-1.72535	-1.72535	-1.72535	-1.72535	-1.72535	-1.72535
-1.72535	-1.72535	-1.72535	-1.72535	-1.72535	-1.72535	-1.72535	-1.72535	-1.72535	-1.72535	-1.72535	-1.72535	-1.72535	-1.72535	-1.72535	-1.72535	-1.72535	-1.72535	-1.72535	-1.72535	-1.72535	-1.72535	-1.72535	-1.72535	-1.72535	-1.72535	-1.72535	-1.72535	-1.72535	-1.72535	-1.72535	-1.72535	-1.72535	-1.72535	-1.72535	-1.72535	-1.72535	-1.72535	-1.72535	-1.72535	-1.72535	-1.72535	-1.72535	-1.72535	-1.72535	-1.72535	-1.72535	-1.72535	-1.72535	-1.72535
-1.72535	-1.72535	-1.72535	-1.72535	-1.72535	-1.72535	-1.72535	-1.72535	-1.72535	-1.72535	-1.72535	-1.72535	-1.72535	-1.72535	-1.72535	-1.72535	-1.72535	-1.72535	-1.72535	-1.72535	-1.72535	-1.72535	-1.72535	-1.72535	-1.72535	-1.72535	-1.72535	-1.72535	-1.72535	-1.72535	-1.72535	-1.72535	-1.72535	-1.72535	-1.72535	-1.72535	-1.72535	-1.72535	-1.72535	-1.72535	-1.72535	-1.72535	-1.72535	-1.72535	-1.72535	-1.72535	-1.72535	-1.72535	-1.72535	-1.72535
-1.72535	-1.72535	-1.72535	-1.72535	-1.72535	-1.72535	-1.72535	-1.72535	-1.72535	-1.72535	-1.72535	-1.72535	-1.72535	-1.72535	-1.72535	-1.72535	-1.72535	-1.72535	-1.72535	-1.72535	-1.72535	-1.72535	-1.72535	-1.72535	-1.72535	-1.72535	-1.72535	-1.72535	-1.72535	-1.72535	-1.72535	-1.72535	-1.72535	-1.72535	-1.72535	-1.72535	-1.72535	-1.72535	-1.72535	-1.72535	-1.72535	-1.72535	-1.72535	-1.72535	-1.72535	-1.72535	-1.72535	-1.72535	-1.72535	-1.72535
-1.72535	-1.72535	-1.72535	-1.72535	-1.72535	-1.72535	-1.72535	-1.72535	-1.72535	-1.72535	-1.72535	-1.72535	-1.72535	-1.72535	-1.72535	-1.72535	-1.72535	-1.72535	-1.72535	-1.72535	-1.72535	-1.72535	-1.72535	-1.72535	-1.72535	-1.72535	-1.72535	-1.72535	-1.72535	-1.72535	-1.72535	-1.72535	-1.72535	-1.72535	-1.72535	-1.72535	-1.72535	-1.72535	-1.72535	-1.72535	-1.72535	-1.72535	-1.72535	-1.72535	-1.72535	-1.72535	-1.72535	-1.72535	-1.72535	-1.72535
-1.72535	-1.72535	-1.72535	-1.72535	-1.72535	-1.72535	-1.72535	-1.72535	-1.72535	-1.72535	-1.72535	-1.72535	-1.72535	-1.72535	-1.72535	-1.72535	-1.72535	-1.72535	-1.72535	-1.72535	-1.72535	-1.72535	-1.72535	-1.72535	-1.72535	-1.72535	-1.72535	-1.72535	-1.72535	-1.72535	-1.72535	-1.72535	-1.72535	-1.72535	-1.72535	-1.72535	-1.72535	-1.72535	-1.72535	-1.72535	-1.72535	-1.72535	-1.72535	-1.72535	-1.72535	-1.72535	-1.72535	-1.72535	-1.72535	-1.72535
-1.72535	-1.72535	-1.72535	-1.72535	-1.72535	-1.72535	-1.72535	-1.72535	-1.72535	-1.72535	-1.72535	-1.72535	-1.72535	-1.72535	-1.72535	-1.72535	-1.72535	-1.72535	-1.72535	-1.72535	-1.72535	-1.72535	-1.72535	-1.72535	-1.72535	-1.72535	-1.72535	-1.72535	-1.72535	-1.72535	-1.72535	-1.72535	-1.72535	-1.72535	-1.72535	-1.72535	-1.72535	-1.72535	-1.72535	-1.72535	-1.72535	-1.72535	-1.72535	-1.72535	-1.72535	-1.72535	-1.72535	-1.72535	-1.72535	-1.72535
-1.72535	-1.72535	-1.72535	-1.72535	-1.72535	-1.72535	-1.72535	-1.72535	-1.72535	-1.72535	-1.72535	-1.72535	-1.72535	-1.72535	-1.72535	-1.72535	-1.72535	-1.72535	-1.72535	-1.72535	-1.72535	-1.72535	-1.72535	-1.72535	-1.72535	-1.72535	-1.72535	-1.72535	-1.72535	-1.72535	-1.72535	-1.72535	-1.72535	-1.72535	-1.72535	-1.72535	-1.72535	-1.72535	-1.72535	-1.72535	-1.72535	-1.72535	-1.72535	-1.72535	-1.72535	-1.72535	-1.72535	-1.72535	-1.72535	-1.72535
-1.72535	-1.72535	-1.72535	-1.72535	-1.72535	-1.72535	-1.72535	-1.72535	-1.72535	-1.72535	-1.72535	-1.72535	-1.72535	-1.72535	-1.72535	-1.72535	-1.72535	-1.72535	-1.72535	-1.72535	-1.72535	-1.72535	-1.72535	-1.72535	-1.72535	-1.72535	-1.72535	-1.72535	-1.72535	-1.72535	-1.72535	-1.72535	-1.72535	-1.72535	-1.72535	-1.72535	-1.72535	-1.72535	-1.72535	-1.72535	-1.72535	-1.72535	-1.72535	-1.72535	-1.72535	-1.72535	-1.72535	-1.72535	-1.72535	-1.72535
-1.72535	-1.72535	-1.72535	-1.72535	-1.72535	-1.72535	-1.72535	-1.72535	-1.72535	-1.72535	-1.72535	-1.72535	-1.72535	-1.72535	-1.72535	-1.72535	-1.72535	-1.72535	-1.72535	-1.72535	-1.72535	-1.72535	-1.72535	-1.72535	-1.72535	-1.72535	-1.72535	-1.72535	-1.72535	-1.72535	-1.72535	-1.72535	-1.72535	-1.72535	-1.72535	-1.72535	-1.72535	-1.72535	-1.72535	-1.72535	-1.72535	-1.72535	-1.72535	-1.72535	-1.72535	-1.72535	-1.72535	-1.72535	-1.72535	-1.72535
-1.72535	-1.72535	-1.72535	-1.72535	-1.72535	-1.72535	-1.72535	-1.72535	-1.72535	-1.72535	-1.72535	-1.72535	-1.72535	-1.72535	-1.72535	-1.72535	-1.72535	-1.72535	-1.72535	-1.72535	-1.72535	-1.72535	-1.72535	-1.72535	-1.72535	-1.72535	-1.72535	-1.72535	-1.72535	-1.72535	-1.72535	-1.72535	-1.72535	-1.72535	-1.72535	-1.72535	-1.72535	-1.72535	-1.72535	-1.72535	-1.72535	-1.72535	-1.72535	-1.72535	-1.72535	-1.72535	-1.72535	-1.72535	-1.72535	-1.72535
-1.72535	-1.72535	-1.72535	-1.72535	-1.72535	-1.72535	-1.72535	-1.72535	-1.72535	-1.72535	-1.72535	-1.72535	-1.72535	-1.72535	-1.72535	-1.72535	-1.72535	-1.72535	-1.72535	-1.72535	-1.72535	-1.72535	-1.72535	-1.72535	-1.72535	-1.72535	-1.72535	-1.72535	-1.72535	-1.72535	-1.72535	-1.72535	-1.72535	-1.72535	-1.72535	-1.72535	-1.72535	-1.72535	-1.72535	-1.72535	-1.72535	-1.72535	-1.72535	-1.72535	-1.72535	-1.72535	-1.72535	-1.72535	-1.72535	-1.72535
-1.72535	-1.72535	-1.72535	-1.72535	-1.72535	-1.72535	-1.72535	-1.72535	-1.72535	-1.72535	-1.72535	-1.72535	-1.72535	-1.72535	-1.72535	-1.72535	-1.72535	-1.72535	-1.72535	-1.72535	-1.72535	-1.72535	-1.72535	-1.72535	-1.72535	-1.72535	-1.72535	-1.72535	-1.72535	-1.72535	-1.72535	-1.72535	-1.72535	-1.72535	-1.72535	-1.72535	-1.72535	-1.72535	-1.72535	-1.72535	-1.72535	-1.72535	-1.72535	-1.72535	-1.72535	-1.72535	-1.72535	-1.72535	-1.72535	-1.72535
-1.72535	-1.72535	-1.72535	-1.72535	-1.72535	-1.72535	-1.72535	-1.72535	-1.72535	-1.72535	-1.72535	-1.72535	-1.72535	-1.72535	-1.72535	-1.72535	-1.72535	-1.72535	-1.72535	-1.72535	-1.72535	-1.72535	-1.72535	-1.72535	-1.72535	-1.72535	-1.72535	-1.72535	-1.72535	-1.72535	-1.72535	-1.72535	-1.72535	-1.72535	-1.72535	-1.72535	-1.72535	-1.72535	-1.72535	-1.72535	-1.72535	-1.72535	-1.72535	-1.72535	-1.72535	-1.72535	-1.72535	-1.72535	-1.72535	-1.72535
-1.72535	-1.72535	-1.72535	-1.72535	-1.72535	-1.72535	-1.72535	-1.72535	-1.72535	-1.72535	-1.72535	-1.72535	-1.72535	-1.72535	-1.72535	-1.72535	-1.72535	-1.72535	-1.72535	-1.72535	-1.72535	-1.72535	-1.72535	-1.72535	-1.72535	-1.72535	-1.72535	-1.72535	-1.72535	-1.72535	-1.72535	-1.72535	-1.72535	-1.72535	-1.72535	-1.72535	-1.72535	-1.72535	-1.72535	-1.72535	-1.72535	-1.72535	-1.72535	-1.72535	-1.72535	-1.72535	-1.72535	-1.72535	-1.72535	-1.72535
-1.72535	-1.72535	-1.72535	-1.72535	-1.72535	-1.72535	-1.72535	-1.72535	-1.72535	-1.72535	-1.72535	-1.72535	-1.72535	-1.72535	-1.72535	-1.72535	-1.72535	-1.72535	-1.72535	-1.72535	-1.72535	-1.72535	-1.72535	-1.72535	-1.72535	-1.72535	-1.72535	-1.72535	-1.72535	-1.72535	-1.72535	-1.72535	-1.72535	-1.72535	-1.72535	-1.72535	-1.72535	-1.72535	-1.72535	-1.72535	-1.72535	-1.72535	-1.72535	-1.72535	-1.72535	-1.72535	-1.72535	-1.72535	-1.72535	-1.72535
-1.72535	-1.72535	-1.72535	-1.72535	-1.72535	-1.72535	-1.72535	-1.72535	-1.72535	-1.72535	-1.72535	-1.72535	-1.72535	-1.72535	-1.72535	-1.72535	-1.72535	-1.72535	-1.72535	-1.72535	-1.72535	-1.72535	-1.72535	-1.72535	-1.72535	-1.72535	-1.72535	-1.72535	-1.72535	-1.72535	-1.72535	-1.72535	-1.72535	-1.72535	-1.72535	-1.72535	-1.72535	-1.72535	-1.72535	-1.72535	-1.72535	-1.72535	-1.72535	-1.72535	-1.72535	-1.72535	-1.72535	-1.72535	-1.72535	-1.72535
-1.72535	-1.72535	-1.72535	-1.72535	-1.72535	-1.72535	-1.72535	-1.72535	-1.72535	-1.72535	-1.72535	-1.72535	-1.72535	-1.72535	-1.72535	-1.72535	-1.72535	-1.72535	-1.72535	-1.72535	-1.72535	-1.72535	-1.72535	-1.72535	-1.72535	-1.72535	-1.72535	-1.72535	-1.72535	-1.72535	-1.72535	-1.72535	-1.72535	-1.72535	-1.72535	-1.72535	-1.72535	-1.72535	-1.72535	-1.72535	-1.72535	-1.72535	-1.72535	-1.72535	-1.72535	-1.72535	-1.72535	-1.72535	-1.72535	-1.72535
-1.72535	-1.72535	-1.72535	-1.72535	-1.72535	-1.72535	-1.72535	-1.72535	-1.72535	-1.72535	-1.72535	-1.72535	-1.72535	-1.72535	-1.72535	-1.72535	-1.72535	-1.72535	-1.72535	-1.72535	-1.72535	-1.72535	-1.72535	-1.72535	-1.72535	-1.72535	-1.72535	-1.72535	-1.72535	-1.72535	-1.72535	-1.72535	-1.72535	-1.72535	-1.72535	-1.72535	-1.72535	-1.72535	-1.72535	-1.72535	-1.72535	-1.72535	-1.72535	-1.72535	-1.72535	-1.72535	-1.72535	-1.72535	-1.72535	-1.72535
-1.72535	-1.72535	-1.72535	-1.72535	-1.72535	-1.72535	-1.72535	-1.72535	-1.72535	-1.72535	-1.72535	-1.72535	-1.72535	-1.72535	-1.72535	-1.72535	-1.72535	-1.72535	-1.72535	-1.72535	-1.72535	-1.72535	-1.72535	-1.72535	-1.72535	-1.72535	-1.72535	-1.72535	-1.72535	-1.72535	-1.72535	-1.72535	-1.72535	-1.72535	-1.72535	-1.72535	-1.72535	-1.72535	-1.72535	-1.72535	-1.72535	-1.72535	-1.72535	-1.72535	-1.72535	-1.72535	-1.72535	-1.72535	-1.72535	-1.72535
-1.72535	-1.72535	-1.72535	-1.72535	-1.72535	-1.72535	-1.72535	-1.72535	-1.72535	-1.72535	-1.72535	-1.72535	-1.72535	-1.72535	-1.72535	-1.72535	-1.72535	-1.72535	-1.72535	-1.72535	-1.72535	-1.72535	-1.72535	-1.72535	-1.72535	-1.72535	-1.72535	-1.72535	-1.72535	-1.72535	-1.72535	-1.72535	-1.72535	-1.72535	-1.72535	-1.72535	-1.72535	-1.72535	-1.72535	-1.72535	-1.72535	-1.72535	-1.72535	-1.72535	-1.72535	-1.72535	-1.72535	-1.72535	-1.72535	-1.72535
-1.72535	-1.72535	-1.72535	-1.72535	-1.72535	-1.72535	-1.72535	-1.72535	-1.72535	-1.72535	-1.72535	-1.72535	-1.72535	-1.72535	-1.72535	-1.72535	-1.72535	-1.72535	-1.72535	-1.72535	-1.72535	-1.72535	-1.72535	-1.72535	-1.72535	-1.72535	-1.72535	-1.72535	-1.72535	-1.72535	-1.72535	-1.72535	-1.72535	-1.72535	-1.72535	-1.72535	-1.72535	-1.72535	-1.72535	-1.72535	-1.72535	-1.72535	-1.72535	-1.72535	-1.72535	-1.72535	-1.72535	-1.72535	-1.72535	-1.72535
-1.72535	-1.72535	-1.72535	-1.72535	-1.72535	-1.72535	-1.72535	-1.72535	-1.72535	-1.72535	-1.72535	-1.72535	-1.72535	-1.72535	-1.72535	-1.72535	-1.72535	-1.72535	-1.72535	-1.72535	-1.72535	-1.72535	-1.72535	-1.72535	-1.72535	-1.72535	-1.72535	-1.72535	-1.72535	-1.72535	-1.72535	-1.72535	-1.72535	-1.72535	-1.72535	-1.72535	-1.72535	-1.72535	-1.72535	-1.72535	-1.72535	-1.72535	-1.72535	-1.72535	-1.72535	-1.72535	-1.72535	-1.72535	-1.72535	-1.72535
-1.72535	-1.72535	-1.72535	-1.72535	-1.72535	-1.72535	-1.72535	-1.72535	-1.72535	-1.72535	-1.72535	-1.72535	-1.72535	-1.72535	-1.72535	-1.72535	-1.72535	-1.72535	-1.72535	-1.72535	-1.72535	-1.72535	-1.72535	-1.72535	-1.72535	-1.72535	-1.72535	-1.72535	-1.72535	-1.72535	-1.72535	-1.72535	-1.72535	-1.72535	-1.72535	-1.72535	-1.72535	-1.72535	-1.72535	-1.72535	-1.72535	-1.72535	-1.72535	-1.72535	-1.72535	-1.72535	-1.72535	-1.72535	-1.72535	-1.72535
-1.72535	-1.72535	-1.72535	-1.72535	-1.72535	-1.72535	-1.72535	-1.72535	-1.72535	-1.72535	-1.72535	-1.72535	-1.72535	-1.72535	-1.72535	-1.72535	-1.72535	-1.72535	-1.72535	-1.72535	-1.72535	-1.72535	-1.72535	-1.72535	-1.72535	-1.72535	-1.72535	-1.72535	-1.72535	-1.72535	-1.72535	-1.72535	-1.72535	-1.72535	-1.72535	-1.72535	-1.72535	-1.72535	-1.72535	-1.72535	-1.72535	-1.72535	-1.72535	-1.72535	-1.72535	-1.72535	-1.72535	-1.72535	-1.72535	-1.72535
-1.72535	-1.72535	-1.72535	-1.72535	-1.72535	-1.72535	-1.72535	-1.72535	-1.72535	-1.72535	-1.72535	-1.72535	-1.72535	-1.72535	-1.72535	-1.72535	-1.72535	-1.72535	-1.72535	-1.72535	-1.72535	-1.72535	-1.72535	-1.72535	-1.72535	-1.72535	-1.72535	-1.72535	-1.72535	-1.72535	-1.72535	-1.72535	-1.72535	-1.72535	-1.72535	-1.72535	-1.72535	-1.72535	-1.72535	-1.72535	-1.72535	-1.72535	-1.72535	-1.72535	-1.72535	-1.72535	-1.72535	-1.72535	-1.72535	-1.72535
-1.72535	-1.72535	-1.72535	-1.72535	-1.72535	-1.72535	-1.72535	-1.72535	-1.72535	-1.72535	-1.72535	-1.72535	-1.72535	-1.72535	-1.72535	-1.72535	-1.72535	-1.72535	-1.72535	-1.72535	-1.72535	-1.72535	-1.72535	-1.72535	-1.72535	-1.72535	-1.72535	-1.72535	-1.72535	-1.72535	-1.72535	-1.72535	-1.72535	-1.72535	-1.72535	-1.72535	-1.72535	-1.72535	-1.72535	-1.72535	-1.72535	-1.72535	-1.72535	-1.72535	-1.72535	-1.72535	-1.72535	-1.72535	-1.72535	-1.72535
-1.72535	-1.72535	-1.72535	-1.72535	-1.72535	-1.72535	-1.72535	-1.72535	-1.72535	-1.72535	-1.72535	-1.72535	-1.72535	-1.72535	-1.72535	-1.72535	-1.72535	-1.72535	-1.72535	-1.72535	-1.72535	-1.72535	-1.72535	-1.72535	-1.72535	-1.72535	-1.72535	-1.72535	-1.72535	-1.72535	-1.72535	-1.72535	-1.72535	-1.72535	-1.72535	-1.72535	-1.72535	-1.72535	-1.72535	-1.72535	-1.72535	-1.72535	-1.72535	-1.72535	-1.72535	-1.72535	-1.72535	-1.72535	-1.72535	-1.72535
-1.72535	-1.72535	-1.72535	-1.72535	-1.72535	-1.72535	-1.72535	-1.72535	-1.72535	-1.72535	-1.72535	-1.72535	-1.72535	-1.72535	-1.72535	-1.72535	-1.72535	-1.72535	-1.72535	-1.72535	-1.72535	-1.72535	-1.72535	-1.72535	-1.72535	-1.72535	-1.72535	-1.72535	-1.72535	-1.72535	-1.72535	-1.72535	-1.72535	-1.72535	-1.72535	-1.72535	-1.72535	-1.72535	-1.72535	-1.72535	-1.72535	-1.72535	-1.72535	-1.72535	-1.72535	-1.72535	-1.72535	-1.72535	-1.72535	-1.72535
-1.72535	-1.72535	-1.72535	-1.72535	-1.72535	-1.72535	-1.72535	-1.72535	-1.72535	-1.72535	-1.72535	-1.72535	-1.72535	-1.72535	-1.72535	-1.72535	-1.72535	-1.72535	-1.72535	-1.72535	-1.72535	-1.72535	-1.72535	-1.72535	-1.72535	-1.72535	-1.72535	-1.72535	-1.72535	-1.72535	-1.72535	-1.72535	-1.72535	-1.72535	-1.72535	-1.72535	-1.72535	-1.72535	-1.72535	-1.72535	-1.72535	-1.72535	-1.72535	-1.72535	-1.72535	-1.72535	-1.72535	-1.72535	-1.72535	-1.72535
-1.72535	-1.72535	-1.72535	-1.72535	-1.72535	-1.72535	-1.72535	-1.72535	-1.72535	-1.72535	-1.72535	-1.72535	-1.72535	-1.72535	-1.72535	-1.72535	-1.72535	-1.72535	-1.72535	-1.72535	-1.72535	-1.72535	-1.72535	-1.72535	-1.72535	-1.72535	-1.72535	-1.72535	-1.72535	-1.72535	-1.72535	-1.72535	-1.72535	-1.72535	-1.72535	-1.72535	-1.72535	-1.72535	-1.72535	-1.72535	-1.72535	-1.72535	-1.72535	-1.72535	-1.72535	-1.72535	-1.72535	-1.72535	-1.72535	-1.72535
-1.72535	-1.72535	-1.72535	-1.72535	-1.72535	-1.72535	-1.72535	-1.72535	-1.72535	-1.72535	-1.72535	-1.72535	-1.72535	-1.72535	-1.72535	-1.72535	-1.72535	-1.72535	-1.72535	-1.72535	-1.72535	-1.72535	-1.72535	-1.72535	-1.72535	-1.72535	-1.72535	-1.72535	-1.72535	-1.72535	-1.72535	-1.72535	-1.72535	-1.72535	-1.72535	-1.72535	-1.72535	-1.72535	-1.72535	-1.72535	-1.72535	-1.72535	-1.72535	-1.72535	-1.72535	-1.72535	-1.72535	-1.72535	-1.72535	-1.72535
-1.72535	-1.72535	-1.72535	-1.72535	-1.72535	-1.72535	-1.72535	-1.72535	-1.72535	-1.72535	-1.72535	-1.72535	-1.72535	-1.72535	-1.72535	-1.72535	-1.72535	-1.72535	-1.72535	-1.72535	-1.72535	-1.72535	-1.72535	-1.72535	-1.72535	-1.72535	-1.72535	-1.72535	-1.72535	-1.72535	-1.72535	-1.72535	-1.72535	-1.72535	-1.72535	-1.72535	-1.72535	-1.72535	-1.72535	-1.72535	-1.72535	-1.72535	-1.72535	-1.72535	-1.72535	-1.72535	-1.72535	-1.72535	-1.72535	-1.72535
-1.72535	-1.72535	-1.72535	-1.72535	-1.72535	-1.72535	-1.72535	-1.72535	-1.72535	-1.72535	-1.72535	-1.72535	-1.72535	-1.72535	-1.72535	-1.72535	-1.72535	-1.72535	-1.72535	-1.72535	-1.72535	-1.72535	-1.72535	-1.72535	-1.72535	-1.72535	-1.72535	-1.72535	-1.72535	-1.72535	-1.72535	-1.72535	-1.72535	-1.72535	-1.72535	-1.72535	-1.72535	-1.72535	-1.72535	-1.72535	-1.72535	-1.72535	-1.72535	-1.72535	-1.72535	-1.72535	-1.72535	-1.72535	-1.72535	-1.72535
-1.72535	-1.72535	-1.72535	-1.72535	-1.72535	-1.72535	-1.72535	-1.72535	-1.72535	-1.72535	-1.72535	-1.72535	-1.72535	-1.72535	-1.72535	-1.72535	-1.72535	-1.72535	-1.72535	-1.72535	-1.72535	-1.72535	-1.72535	-1.72535	-1.72535	-1.72535	-1.72535	-1.72535	-1.72535	-1.72535	-1.72535	-1.72535	-1.72535	-1.72535	-1.72535	-1.72535	-1.72535	-1.72535	-1.72535	-1.72535	-1.72535	-1.72535	-1.72535	-1.72535	-1.72535	-1.72535	-1.72535	-1.72535	-1.72535	-1.72535
-1.72535	-1.72535	-1.72535	-1.72535	-1.72535	-1.72535	-1.72535	-1.72535	-1.72535	-1.72535	-1.72535	-1.72535	-1.72535	-1.72535	-1.72535	-1.72535	-1.72535	-1.72535	-1.72535	-1.72535	-1.72535	-1.72535	-1.72535	-1.72535	-1.72535	-1.72535	-1.72535	-1.72535	-1.72535	-1.72535	-1.72535	-1.72535	-1.72535	-1.72535	-1.72535	-1.72535	-1.72535	-1.72535	-1.72535	-1.72535	-1.72535	-1.72535	-1.72535	-1.72535	-1.72535	-1.72535	-1.72535	-1.72535	-1.72535	-1.72535
-1.72535	-1.72535	-1.72535	-1.72535	-1.72535	-1.72535	-1.72535	-1.72535	-1.72535	-1.72535	-1.72535	-1.72535	-1.72535	-1.72535	-1.72535	-1.72535	-1.72535	-1.72535	-1.72535	-1.72535	-1.72535	-1.72535	-1.72535	-1.72535	-1.72535	-1.72535	-1.72535	-1.72535	-1.72535	-1.72535	-1.72535	-1.72535	-1.72535	-1.72535	-1.72535	-1.72535	-1.72535	-1.72535	-1.72535	-1.72535	-1.72535	-1.72535	-1.72535	-1.72535	-1.72535	-1.72535	-1.72535	-1.72535	-1.72535	-1.72535
-1.72535	-1.72535	-1.72535	-1.72535	-1.72535	-1.72535	-1.72535	-1.72535	-1.72535	-1.72535	-1.72535	-1.72535	-1.72535	-1.72535	-1.72535	-1.72535	-1.72535	-1.72535	-1.72535	-1.72535	-1.72535	-1.72535	-1.72535	-1.72535	-1.72535	-1.72535	-1.72535	-1.72535	-1.72535	-1.72535	-1.72535	-1.72535	-1.72535	-1.72535	-1.72535	-1.72535	-1.72535	-1.72535	-1.72535	-1.72535	-1.72535	-1.72535	-1.72535	-1.72535	-1.72535	-1.72535	-1.72535	-1.72535	-1.72535	-1.72535
-1.72535	-1.72535	-1.72535	-1.72535	-1.72535	-1.72535	-1.72535	-1.72535	-1.72535	-1.72535	-1.72535	-1.72535	-1.72535	-1.72535	-1.72535	-1.72535	-1.72535	-1.72535	-1.72535	-1.72535	-1.72535	-1.72535	-1.72535	-1.72535	-1.72535	-1.72535	-1.72535	-1.72535	-1.72535	-1.72535	-1.72535	-1.72535	-1.72535	-1.72535	-1.72535	-1.72535	-1.72535	-1.72535	-1.72535	-1.72535	-1.72535	-1.72535	-1.72535	-1.72535	-1.72535	-1.72535	-1.72535	-1.72535	-1.72535	-1.72535
-1.72535	-1.72535	-1.72535	-1.72535	-1.72535	-1.72535	-1.72535	-1.72535	-1.72535	-1.72535	-1.72535	-1.72535	-1.72535	-1.72535	-1.72535	-1.72535	-1.72535	-1.72535	-1.72535	-1.72535	-1.72535	-1.72535	-1.72535	-1.72535	-1.72535	-1.72535	-1.72535	-1.72535	-1.72535	-1.72535	-1.72535	-1.72535	-1.72535	-1.72535	-1.72535	-1.72535	-1.72535	-1.72535	-1.72535	-1.72535	-1.72535	-1.72535	-1.72535	-1.72535	-1.72535	-1.72535	-1.72535	-1.72535	-1.72535	-1.72535
-1.72535	-1.72535	-1.72535	-1.72535	-1.72535	-1.72535	-1.72535	-1.72535	-1.72535	-1.72535	-1.72535	-1.72535	-1.72535	-1.72535	-1.72535	-1.72535	-1.72535	-1.72535	-1.72535	-1.72535	-1.72535	-1.72535	-1.72535	-1.72535	-1.72535	-1.72535	-1.72535	-1.72535	-1.72535	-1.72535	-1.72535	-1.72535	-1.72535	-1.72535	-1.72535	-1.72535	-1.72535	-1.72535	-1.72535	-1.72535	-1.72535	-1.72535	-1.72535	-1.72535	-1.72535	-1.72535	-1.72535	-1.72535	-1.72535	-1.72535
-1.72535	-1.72535	-1.72535	-1.72535	-1.72535	-1.72535	-1.72535	-1.72535	-1.72535	-1.72535	-1.72535	-1.72535	-1.72535	-1.72535	-1.72535	-1.72535	-1.72535	-1.72535	-1.72535	-1.72535	-1.72535	-1.72535	-1.72535	-1.72535	-1.72535	-1.72535	-1.72535	-1.72535	-1.72535	-1.72535	-1.72535	-1.72535	-1.72535	-1.72535	-1.72535	-1.72535	-1.72535	-1.72535	-1.72535	-1.72535	-1.72535	-1.72535	-1.72535	-1.72535	-1.72535	-1.72535	-1.72535	-1.72535	-1.72535	-1.72535
-1.72535	-1.72535	-1.72535	-1.72535	-1.72535	-1.72535	-1.72535	-1.72535	-1.72535	-1.72535	-1.72535	-1.72535	-1.72535	-1.72535	-1.72535	-1.72535	-1.72535	-1.72535	-1.72535	-1.72535	-1.72535	-1.72535	-1.72535	-1.72535	-1.72535	-1.72535	-1.72535	-1.72535	-1.72535	-1.72535	-1.72535	-1.72535	-1.72535	-1.72535	-1.72535	-1.72535	-1.72535	-1.72535	-1.72535	-1.72535	-1.72535	-1.72535	-1.72535	-1.72535	-1.72535	-1.72535	-1.72535	-1.72535	-1.72535	-1.72535
-1.72535	-1.72535	-1.72535	-1.72535	-1.72535	-1.72535	-1.72535	-1.72535	-1.72535	-1.72535	-1.72535	-1.72535	-1.72535	-1.72535	-1.72535	-1.72535	-1.72535	-1.72535	-1.72535	-1.72535	-1.72535	-1.72535	-1.72535	-1.72535	-1.72535	-1.72535	-1.72535	-1.72535	-1.72535	-1.72535	-1.72535	-1.72535	-1.72535	-1.72535	-1.72535	-1.72535	-1.72535	-1.72535	-1.72535	-1.72535	-1.72535	-1.72535	-1.72535	-1.72535	-1.72535	-1.72535	-1.72535	-1.72535	-1.72535	-1.72535
-1.72535	-1.72535	-1.72535	-1.72535	-1.72535	-1.72535	-1.72535	-1.72535	-1.72535	-1.72535	-1.72535	-1.72535	-1.72535	-1.72535	-1.72535	-1.72535	-1.72535	-1.72535	-1.72535	-1.72535	-1.72535	-1.72535	-1.72535	-1.72535	-1.72535	-1.72535	-1.72535	-1.72535	-1.72535	-1.72535	-1.72535	-1.72535	-1.72535	-1.72535	-1.72535	-1.72535	-1.72535	-1.72535	-1.72535	-1.72535	-1.72535	-1.72535	-1.72535	-1.72535	-1.72535	-1.72535	-1.72535	-1.72535	-1.72535	-1.72535
-1.72535	-1.72535	-1.72535	-1.72535	-1.72535	-1.72535	-1.72535	-1.72535	-1.72535	-1.72535	-1.72535	-1.72535	-1.72535	-1.72535	-1.72535	-1.72535	-1.72535	-1.72535	-1.72535	-1.72535	-1.72535	-1.72535	-1.72535	-1.72535	-1.72535	-1.72535	-1.72535	-1.72535	-1.72535	-1.72535	-1.72535	-1.72535	-1.72535	-1.72535	-1.72535	-1.72535	-1.72535	-1.72535	-1.72535	-1.72535	-1.72535	-1.72535	-1.72535	-1.72535	-1.72535	-1.72535	-1.72535	-1.72535	-1.72535	-1.72535
-1.72535	-1.72535	-1.72535	-1.72535	-1.72535	-1.72535	-1.72535	-1.72535	-1.72535	-1.72535	-1.72535	-1.72535	-1.72535	-1.72535	-1.72535	-1.72535	-1.72535	-1.72535	-1.72535	-1.72535	-1.72535	-1.72535	-1.72535	-1.72535	-1.72535	-1.72535	-1.72535	-1.72535	-1.72535	-1.72535	-1.72535	-1.72535	-1.72535	-1.72535	-1.72535	-1.72535	-1.72535	-1.72535	-1.72535	-1.72535	-1.72535	-1.72535	-1.72535	-1.72535	-1.72535	-1.72535	-1.72535	-1.72535	-1.72535	-1.72535
-1.72535	-1.72535	-1.72535	-1.72535	-1.72535	-1.72535	-1.72535	-1.72535	-1.72535	-1.72535	-1.72535	-1.72535	-1.72535	-1.72535	-1.72535	-1.72535	-1.72535	-1.72535	-1.72535	-1.72535	-1.72535	-1.72535	-1.72535	-1.72535	-1.72535	-1.72535	-1.72535	-1.72535	-1.72535	-1.72535	-1.72535	-1.72535	-1.72535	-1.72535	-1.72535	-1.72535	-1.72535	-1.72535	-1.72535	-1.72535	-1.72535	-1.72535	-1.72535	-1.72535	-1.72535	-1.72535	-1.72535	-1.72535	-1.72535	-1.72535
-1.72535	-1.72535	-1.72535	-1.72535	-1.72535	-1.72535	-1.72535	-1.72535	-1.72535	-1.72535	-1.72535	-1.72535	-1.72535	-1.72535	-1.72535	-1.72535	-1.72535	-1.72535	-1.72535	-1.72535	-1.72535	-1.72535	-1.72535	-1.72535	-1.72535	-1.72535	-1.72535	-1.72535	-1.72535	-1.72535	-1.72535	-1.72535	-1.72535	-1.72535	-1.72535	-1.72535	-1.72535	-1.72535	-1.72535	-1.72535	-1.72535	-1.72535	-1.72535	-1.72535	-1.72535	-1.72535	-1.72535	-1.72535	-1.72535	-1.72535
-1.72535	-1.72535	-1.72535	-1.72535	-1.72535	-1.72535	-1.72535	-1.72535	-1.72535	-1.72535	-1.72535	-1.72535	-1.72535	-1.72535	-1.72535	-1.72535	-1.72535	-1.72535	-1.72535	-1.72535	-1.72535	-1.72535	-1.72535	-1.72535	-1.72535	-1.72535	-1.72535	-1.72535	-1.72535	-1.72535	-1.72535	-1.72535	-1.72535	-1.72535	-1.72535	-1.72535	-1.72535	-1.72535	-1.72535	-1.72535	-1.72535	-1.72535	-1.72535	-1.72535	-1.72535	-1.72535	-1.72535	-1.72535	-1.72535	-1.72535
-1.72535	-1.72535	-1.72535	-1.72535	-1.72535	-1.72535	-1.72535	-1.72535	-1.72535	-1.72535	-1.72535	-1.72535	-1.72535	-1.72535	-1.72535	-1.72535	-1.72535	-1.72535	-1.72535	-1.72535	-1.72535	-1.72535	-1.72535	-1.72535	-1.72535	-1.72535	-1.72535	-1.72535	-1.72535	-1.72535	-1.72535	-1.72535	-1.72535	-1.72535	-1.72535	-1.72535	-1.72535	-1.72535	-1.72535	-1.72535	-1.72535	-1.72535	-1.72535	-1.72535	-1.72535	-1.72535	-1.72535	-1.72535	-1.72535	-1.72535
-1.72535	-1.72535	-1.72535	-1.72535	-1.72535	-1.72535	-1.72535	-1.72535	-1.72535	-1.72535	-1.72535	-1.72535	-1.72535	-1.72535	-1.72535	-1.72535	-1.72535	-1.72535	-1.72535	-1.72535	-1.72535	-1.72535	-1.72535	-1.72535	-1.72535	-1.72535	-1.72535	-1.72535	-1.72535	-1.72535	-1.72535	-1.72535	-1.72535	-1.72535	-1.72535	-1.72535	-1.72535	-1.72535	-1.72535	-1.72535	-1.72535	-1.72535	-1.72535	-1.72535	-1.72535	-1.72535	-1.72535	-1.72535	-1.72535	-1.72535
-1.72535	-1.72535	-1.72535	-1.72535	-1.72535	-1.72535	-1.72535	-1.72535	-1.72535	-1.72535	-1.72535	-1.72535	-1.72535	-1.72535	-1.72535	-1.72535	-1.72535	-1.72535	-1.72535	-1.72535	-1.72535	-1.72535	-1.72535	-1.72535	-1.72535	-1.72535	-1.72535	-1.72535	-1.72535	-1.72535	-1.72535	-1.72535	-1.72535	-1.72535	-1.72535	-1.72535	-1.72535	-1.72535	-1.72535	-1.72535	-1.72535	-1.72535	-1.72535	-1.72535	-1.72535	-1.72535	-1.72535	-1.72535	-1.72535	-1.72535
-1.72535	-1.72535	-1.72535	-1.72535	-1.72535	-1.72535	-1.72535	-1.72535	-1.72535	-1.72535	-1.72535	-1.72535	-1.72535	-1.72535	-1.72535	-1.72535	-1.72535	-1.72535	-1.72535	-1.72535	-1.72535	-1.72535	-1.72535	-1.72535	-1.72535	-1.72535	-1.72535	-1.72535	-1.72535	-1.72535	-1.72535	-1.72535	-1.72535	-1.72535	-1.72535	-1.72535	-1.72535	-1.72535	-1.72535	-1.72535	-1.72535	-1.72535	-1.72535	-1.72535	-1.72535	-1.72535	-1.72535	-1.72535	-1.72535	-1.72535
-1.72535	-1.72535	-1.72535	-1.72535	-1.72535	-1.72535	-1.72535	-1.72535	-1.72535	-1.72535	-1.72535	-1.72535	-1.72535	-1.72535	-1.72535	-1.72535	-1.72535	-1.72535	-1.72535	-1.72535	-1.72535	-1.72535	-1.72535	-1.72535	-1.72535	-1.72535	-1.72535	-1.72535	-1.72535	-1.72535	-1.72535	-1.72535	-1.72535	-1.72535	-1.72535	-1.72535	-1.72535	-1.72535	-1.72535	-1.72535	-1.72535	-1.72535	-1.72535	-1.72535	-1.72535	-1.72535	-1.72535	-1.72535	-1.72535	-1.72535
-1.72535	-1.72535	-1.72535	-1.72535	-1.72535	-1.72535	-1.72535	-1.72535	-1.72535	-1.72535	-1.72535	-1.72535	-1.72535	-1.72535	-1.72535	-1.72535	-1.72535	-1.72535	-1.72535	-1.72535	-1.72535	-1.72535	-1.72535	-1.72535	-1.72535	-1.72535	-1.72535	-1.72535	-1.72535	-1.72535	-1.72535	-1.72535	-1.72535	-1.72535	-1.72535	-1.72535	-1.72535	-1.72535	-1.72535	-1.72535	-1.72535	-1.72535	-1.72535	-1.72535	-1.72535	-1.72535	-1.72535	-1.72535	-1.72535	-1.72535
-1.72535	-1.72535	-1.72535	-1.72535	-1.72535	-1.72535	-1.72535	-1.72535	-1.72535	-1.72535	-1.72535	-1.72535	-1.72535	-1.72535	-1.72535	-1.72535	-1.72535	-1.72535	-1.72535	-1.72535	-1.72535	-1.72535	-1.72535	-1.72535	-1.72535	-1.72535	-1.72535	-1.72535	-1.72535	-1.72535	-1.72535	-1.72535	-1.72535	-1.72535	-1.72535	-1.72535	-1.72535	-1.72535	-1.72535	-1.72535	-1.72535	-1.72535	-1.72535	-1.72535	-1.72535	-1.72535	-1.72535	-1.72535	-1.72535	-1.72535
-1.72535	-1.72535	-1.72535	-1.72535	-1.72535	-1.72535	-1.72535	-1.72535	-1.72535	-1.72535	-1.72535	-1.72535	-1.72535	-1.72535	-1.72535	-1.72535	-1.72535	-1.72535	-1.72535	-1.72535	-1.72535	-1.72535	-1.72535	-1.72535	-1.72535	-1.72535	-1.72535	-1.72535	-1.72535	-1.72535	-1.72535	-1.72535	-1.72535	-1.72535	-1.72535	-1.72535	-1.72535	-1.72535	-1.72535	-1.72535	-1.72535	-1.72535	-1.72535	-1.72535	-1.72535	-1.72535	-1.72535	-1.72535	-1.72535	-1.72535
-1.72535	-1.72535	-1.72535	-1.72535	-1.72535	-1.72535	-1.72535	-1.72535	-1.72535	-1.72535	-1.72535	-1.72535	-1.72535	-1.72535	-1.72535	-1.72535	-1.72535	-1.72535	-1.72535	-1.72535	-1.72535	-1.72535	-1.72535	-1.72535	-1.72535	-1.72535	-1.72535	-1.72535	-1.72535	-1.72535	-1.72535	-1.72535	-1.72535	-1.72535	-1.72535	-1.72535	-1.72535	-1.72535	-1.72535	-1.72535	-1.72535	-1.72535	-1.72535	-1.72535	-1.72535	-1.72535	-1.72535	-1.72535	-1.72535	-1.72535
2.34276	2.34276	2.34276	2.34276	2.34276	2.34276	2.34276	2.34276	2.34276	2.34276	2.34276	2.34276	2.34276	2.34276	2.34276	2.34276	2.34276	2.34276	2.34276	2.34276	2.34276	2.34276	2.34276	2.34276	2.34276	2.34276	2.34276	2.34276	2.34276	2.34276	2.34276	2.34276	2.34276	2.34276	2.34276	2.34276	2.34276	2.34276	2.34276	2.34276	2.34276	2.34276	2.34276	2.34276	2.34276	2.34276	2.34276	2.34276	2.34276	2.34276
2.34276	2.34276	2.34276	2.34276	2.34276	2.34276	2.34276	2.34276	2.34276	2.34276	2.34276	2.34276	2.34276	2.34276	2.34276	2.34276	2.34276	2.34276	2.34276	2.34276	2.34276	2.34276	2.34276	2.34276	2.34276	2.34276	2.34276	2.34276	2.34276	2.34276	2.34276	2.34276	2.34276	2.34276	2.34276	2.34276	2.34276	2.34276	2.34276	2.34276	2.34276	2.34276	2.34276	2.34276	2.34276	2.34276	2.34276	2.34276	2.34276	2.34276
2.34276	2.34276	2.34276	2.34276	2.34276	2.34276	2.34276	2.34276	2.34276	2.34276	2.34276	2.34276	2.34276	2.34276	2.34276	2.34276	2.34276	2.34276	2.34276	2.34276	2.34276	2.34276	2.34276	2.34276	2.34276	2.34276	2.34276	2.34276	2.34276	2.34276	2.34276	2.34276	2.34276	2.34276	2.34276	2.34276	2.34276	2.34276	2.34276	2.34276	2.34276	2.34276	2.34276	2.34276	2.34276	2.34276	2.34276	2.34276	2.34276	2.34276
2.34276	2.34276	2.34276	2.34276	2.34276	2.34276	2.34276	2.34276	2.34276	2.34276	2.34276	2.34276	2.34276	2.34276	2.34276	2.34276	2.34276	2.34276	2.34276	2.34276	2.34276	2.34276	2.34276	2.34276	2.34276	2.34276	2.34276	2.34276	2.34276	2.34276	2.34276	2.34276	2.34276	2.34276	2.34276	2.34276	2.34276	2.34276	2.34276	2.34276	2.34276	2.34276	2.34276	2.34276	2.34276	2.34276	2.34276	2.34276	2.34276	2.34276
2.34276	2.34276	2.34276	2.34276	2.34276	2.34276	2.34276	2.34276	2.34276	2.34276	2.34276	2.34276	2.34276	2.34276	2.34276	2.34276	2.34276	2.34276	2.34276	2.34276	2.34276	2.34276	2.34276	2.34276	2.34276	2.34276	2.34276	2.34276	2.34276	2.34276	2.34276	2.34276	2.34276	2.34276	2.34276	2.34276	2.34276	2.34276	2.34276	2.34276	2.34276	2.34276	2.34276	2.34276	2.34276	2.34276	2.34276	2.34276	2.34276	2.34276
2.34276	2.34276	2.34276	2.34276	2.34276	2.34276	2.34276	2.34276	2.34276	2.34276	2.34276	2.34276	2.34276	2.34276	2.34276	2.34276	2.34276	2.34276	2.34276	2.34276	2.34276	2.34276	2.34276	2.34276	2.34276	2.34276	2.34276	2.34276	2.34276	2.34276	2.34276	2.34276	2.34276	2.34276	2.34276	2.34276	2.34276	2.34276	2.34276	2.34276	2.34276	2.34276	2.34276	2.34276	2.34276	2.34276	2.34276	2.34276	2.34276	2.34276
2.34276	2.34276	2.34276	2.34276	2.34276	2.34276	2.34276	2.34276	2.34276	2.34276	2.34276	2.34276	2.34276	2.34276	2.34276	2.34276	2.34276	2.34276	2.34276	2.34276	2.34276	2.34276	2.34276	2.34276	2.34276	2.34276	2.34276	2.34276	2.34276	2.34276	2.34276	2.34276	2.34276	2.34276	2.34276	2.34276	2.34276	2.34276	2.34276	2.34276	2.34276	2.34276	2.34276	2.34276	2.34276	2.34276	2.34276	2.34276	2.34276	2.34276
2.34276	2.34276	2.34276	2.34276	2.34276	2.34276	2.34276	2.34276	2.34276	2.34276	2.34276	2.34276	2.34276	2.34276	2.34276	2.34276	2.34276	2.34276	2.34276	2.34276	2.34276	2.34276	2.34276	2.34276	2.34276	2.34276	2.34276	2.34276	2.34276	2.34276	2.34276	2.34276	2.34276	2.34276	2.34276	2.34276	2.34276	2.34276	2.34276	2.34276	2.34276	2.34276	2.34276	2.34276	2.34276	2.34276	2.34276	2.34276	2.34276	2.34276
2.34276	2.34276	2.34276	2.34276	2.34276	2.34276	2.34276	2.34276	2.34276	2.34276	2.34276	2.34276	2.34276	2.34276	2.34276	2.34276	2.34276	2.34276	2.34276	2.34276	2.34276	2.34276	2.34276	2.34276	2.34276	2.34276	2.34276	2.34276	2.34276	2.34276	2.34276	2.34276	2.34276	2.34276	2.34276	2.34276	2.34276	2.34276	2.34276	2.34276	2.34276	2.34276	2.34276	2.34276	2.34276	2.34276	2.34276	2.34276	2.34276	2.34276
2.34276	2.34276	2.34276	2.34276	2.34276	2.34276	2.34276	2.34276	2.34276	2.34276	2.34276	2.34276	2.34276	2.34276	2.34276	2.34276	2.34276	2.34276	2.34276	2.34276	2.34276	2.34276	2.34276	2.34276	2.34276	2.34276	2.34276	2.34276	2.34276	2.34276	2.34276	2.34276	2.34276	2.34276	2.34276	2.34276	2.34276	2.34276	2.34276	2.34276	2.34276	2.34276	2.34276	2.34276	2.34276	2.34276	2.34276	2.34276	2.34276	2.34276
2.34276	2.34276	2.34276	2.34276	2.34276	2.34276	2.34276	2.34276	2.34276	2.34276	2.34276	2.34276	2.34276	2.34276	2.34276	2.34276	2.34276	2.34276	2.34276	2.34276	2.34276	2.34276	2.34276	2.34276	2.34276	2.34276	2.34276	2.34276	2.34276	2.34276	2.34276	2.34276	2.34276	2.34276	2.34276	2.34276	2.34276	2.34276	2.34276	2.34276	2.34276	2.34276	2.34276	2.34276	2.34276	2.34276	2.34276	2.34276	2.34276	2.34276
2.34276	2.34276	2.34276	2.34276	2.34276	2.34276	2.34276	2.34276	2.34276	2.34276	2.34276	2.34276	2.34276	2.34276	2.34276	2.34276	2.34276	2.34276	2.34276	2.34276	2.34276	2.34276	2.34276	2.34276	2.34276	2.34276	2.34276	2.34276	2.34276	2.34276	2.34276	2.34276	2.34276	2.34276	2.34276	2.34276	2.34276	2.34276	2.34276	2.34276	2.34276	2.34276	2.34276	2.34276	2.34276	2.34276	2.34276	2.34276	2.34276	2.34276
2.34276	2.34276	2.34276	2.34276	2.34276	2.34276	2.34276	2.34276	2.34276	2.34276	2.34276	2.34276	2.34276	2.34276	2.34276	2.34276	2.34276	2.34276	2.34276	2.34276	2.34276	2.34276	2.34276	2.34276	2.34276	2.34276	2.34276	2.34276	2.34276	2.34276	2.34276	2.34276	2.34276	2.34276	2.34276	2.34276	2.34276	2.34276	2.34276	2.34276	2.34276	2.34276	2.34276	2.34276	2.34276	2.34276	2.34276	2.34276	2.34276	2.34276
2.34276	2.34276	2.34276	2.34276	2.34276	2.34276	2.34276	2.34276	2.34276	2.34276	2.34276	2.34276	2.34276	2.34276	2.34276	2.34276	2.34276	2.34276	2.34276	2.34276	2.34276	2.34276	2.34276	2.34276	2.34276	2.34276	2.34276	2.34276	2.34276	2.34276	2.34276	2.34276	2.34276	2.34276	2.34276	2.34276	2.34276	2.34276	2.34276	2.34276	2.34276	2.34276	2.34276	2.34276	2.34276	2.34276	2.34276	2.34276	2.34276	2.34276
2.34276	2.34276	2.34276	2.34276	2.34276	2.34276	2.34276	2.34276	2.34276	2.34276	2.34276	2.34276	2.34276	2.34276	2.34276	2.34276	2.34276	2.34276	2.34276	2.34276	2.34276	2.34276	2.34276	2.34276	2.34276	2.34276	2.34276	2.34276	2.34276	2.34276	2.34276	2.34276	2.34276	2.34276	2.34276	2.34276	2.34276	2.34276	2.34276	2.34276	2.34276	2.34276	2.34276	2.34276	2.34276	2.34276	2.34276	2.34276	2.34276	2.34276
2.34276	2.34276	2.34276	2.34276	2.34276	2.34276	2.34276	2.34276	2.34276	2.34276	2.34276	2.34276	2.34276	2.34276	2.34276	2.34276	2.34276	2.34276	2.34276	2.34276	2.34276	2.34276	2.34276	2.34276	2.34276	2.34276	2.34276	2.34276	2.34276	2.34276	2.34276	2.34276	2.34276	2.34276	2.34276	2.34276	2.34276	2.34276	2.34276	2.34276	2.34276	2.34276	2.34276	2.34276	2.34276	2.34276	2.34276	2.34276	2.34276	2.34276
2.34276	2.34276	2.34276	2.34276	2.34276	2.34276	2.34276	2.34276	2.34276	2.34276	2.34276	2.34276	2.34276	2.34276	2.34276	2.34276	2.34276	2.34276	2.34276	2.34276	2.34276	2.34276	2.34276	2.34276	2.34276	2.34276	2.34276	2.34276	2.34276	2.34276	2.34276	2.34276	2.34276	2.34276	2.34276	2.34276	2.34276	2.34276	2.34276	2.34276	2.34276	2.34276	2.34276	2.34276	2.34276	2.34276	2.34276	2.34276	2.34276	2.34276
2.34276	2.34276	2.34276	2.34276	2.34276	2.34276	2.34276	2.34276	2.34276	2.34276	2.34276	2.34276	2.34276	2.34276	2.34276	2.34276	2.34276	2.34276	2.34276	2.34276	2.34276	2.34276	2.34276	2.34276	2.34276	2.34276	2.34276	2.34276	2.34276	2.34276	2.34276	2.34276	2.34276	2.34276	2.34276	2.34276	2.34276	2.34276	2.34276	2.34276	2.34276	2.34276	2.34276	2.34276	2.34276	2.34276	2.34276	2.34276	2.34276	2.34276
2.34276	2.34276	2.34276	2.34276	2.34276	2.34276	2.34276	2.34276	2.34276	2.34276	2.34276	2.34276	2.34276	2.34276	2.34276	2.34276	2.34276	2.34276	2.34276	2.34276	2.34276	2.34276	2.34276	2.34276	2.34276	2.34276	2.34276	2.34276	2.34276	2.34276	2.34276	2.34276	2.34276	2.34276	2.34276	2.34276	2.34276	2.34276	2.34276	2.34276	2.34276	2.34276	2.34276	2.34276	2.34276	2.34276	2.34276	2.34276	2.34276	2.34276
2.34276	2.34276	2.34276	2.34276	2.34276	2.34276	2.34276	2.34276	2.34276	2.34276	2.34276	2.34276	2.34276	2.34276	2.34276	2.34276	2.34276	2.34276	2.34276	2.34276	2.34276	2.34276	2.34276	2.34276	2.34276	2.34276	2.34276	2.34276	2.34276	2.34276	2.34276	2.34276	2.34276	2.34276	2.34276	2.34276	2.34276	2.34276	2.34276	2.34276	2.34276	2.34276	2.34276	2.34276	2.34276	2.34276	2.34276	2.34276	2.34276	2.34276
2.34276	2.34276	2.34276	2.34276	2.34276	2.34276	2.34276	2.34276	2.34276	2.34276	2.34276	2.34276	2.34276	2.34276	2.34276	2.34276	2.34276	2.34276	2.34276	2.34276	2.34276	2.34276	2.34276	2.34276	2.34276	2.34276	2.34276	2.34276	2.34276	2.34276	2.34276	2.34276	2.34276	2.34276	2.34276	2.34276	2.34276	2.34276	2.34276	2.34276	2.34276	2.34276	2.34276	2.34276	2.34276	2.34276	2.34276	2.34276	2.34276	2.34276
2.34276	2.34276	2.34276	2.34276	2.34276	2.34276	2.34276	2.34276	2.34276	2.34276	2.34276	2.34276	2.34276	2.34276	2.34276	2.34276	2.34276	2.34276	2.34276	2.34276	2.34276	2.34276	2.34276	2.34276	2.34276	2.34276	2.34276	2.34276	2.34276	2.34276	2.34276	2.34276	2.34276	2.34276	2.34276	2.34276	2.34276	2.34276	2.34276	2.34276	2.34276	2.34276	2.34276	2.34276	2.34276	2.34276	2.34276	2.34276	2.34276	2.34276
2.34276	2.34276	2.34276	2.34276	2.34276	2.34276	2.34276	2.34276	2.34276	2.34276	2.34276	2.34276	2.34276	2.34276	2.34276	2.34276	2.34276	2.34276	2.34276	2.34276	2.34276	2.34276	2.34276	2.34276	2.34276	2.34276	2.34276	2.34276	2.34276	2.34276	2.34276	2.34276	2.34276	2.34276	2.34276	2.34276	2.34276	2.34276	2.34276	2.34276	2.34276	2.34276	2.34276	2.34276	2.34276	2.34276	2.34276	2.34276	2.34276	2.34276
2.34276	2.34276	2.34276	2.34276	2.34276	2.34276	2.34276	2.34276	2.34276	2.34276	2.34276	2.34276	2.34276	2.34276	2.34276	2.34276	2.34276	2.34276	2.34276	2.34276	2.34276	2.34276	2.34276	2.34276	2.34276	2.34276	2.34276	2.34276	2.34276	2.34276	2.34276	2.34276	2.34276	2.34276	2.34276	2.34276	2.34276	2.34276	2.34276	2.34276	2.34276	2.34276	2.34276	2.34276	2.34276	2.34276	2.34276	2.34276	2.34276	2.34276
2.34276	2.34276	2.34276	2.34276	2.34276	2.34276	2.34276	2.34276	2.34276	2.34276	2.34276	2.34276	2.34276	2.34276	2.34276	2.34276	2.34276	2.34276	2.34276	2.34276	2.34276	2.34276	2.34276	2.34276	2.34276	2.34276	2.34276	2.34276	2.34276	2.34276	2.34276	2.34276	2.34276	2.34276	2.34276	2.34276	2.34276	2.34276	2.34276	2.34276	2.34276	2.34276	2.34276	2.34276	2.34276	2.34276	2.34276	2.34276	2.34276	2.34276
2.34276	2.34276	2.34276	2.34276	2.34276	2.34276	2.34276	2.34276	2.34276	2.34276	2.34276	2.34276	2.34276	2.34276	2.34276	2.34276	2.34276	2.34276	2.34276	2.34276	2.34276	2.34276	2.34276	2.34276	2.34276	2.34276	2.34276	2.34276	2.34276	2.34276	2.34276	2.34276	2.34276	2.34276	2.34276	2.34276	2.34276	2.34276	2.34276	2.34276	2.34276	2.34276	2.34276	2.34276	2.34276	2.34276	2.34276	2.34276	2.34276	2.34276
2.34276	2.34276	2.34276	2.34276	2.34276	2.34276	2.34276	2.34276	2.34276	2.34276	2.34276	2.34276	2.34276	2.34276	2.34276	2.34276	2.34276	2.34276	2.34276	2.34276	2.34276	2.34276	2.34276	2.34276	2.34276	2.34276	2.34276	2.34276	2.34276	2.34276	2.34276	2.34276	2.34276	2.34276	2.34276	2.34276	2.34276	2.34276	2.34276	2.34276	2.34276	2.34276	2.34276	2.34276	2.34276	2.34276	2.34276	2.34276	2.34276	2.34276
2.34276	2.34276	2.34276	2.34276	2.34276	2.34276	2.34276	2.34276	2.34276	2.34276	2.34276	2.34276	2.34276	2.34276	2.34276	2.34276	2.34276	2.34276	2.34276	2.34276	2.34276	2.34276	2.34276	2.34276	2.34276	2.34276	2.34276	2.34276	2.34276	2.34276	2.34276	2.34276	2.34276	2.34276	2.34276	2.34276	2.34276	2.34276	2.34276	2.34276	2.34276	2.34276	2.34276	2.34276	2.34276	2.34276	2.34276	2.34276	2.34276	2.34276
2.34276	2.34276	2.34276	2.34276	2.34276	2.34276	2.34276	2.34276	2.34276	2.34276	2.34276	2.34276	2.34276	2.34276	2.34276	2.34276	2.34276	2.34276	2.34276	2.34276	2.34276	2.34276	2.34276	2.34276	2.34276	2.34276	2.34276	2.34276	2.34276	2.34276	2.34276	2.34276	2.34276	2.34276	2.34276	2.34276	2.34276	2.34276	2.34276	2.34276	2.34276	2.34276	2.34276	2.34276	2.34276	2.34276	2.34276	2.34276	2.34276	2.34276
2.34276	2.34276	2.34276	2.34276	2.34276	2.34276	2.34276	2.34276	2.34276	2.34276	2.34276	2.34276	2.34276	2.34276	2.34276	2.34276	2.34276	2.34276	2.34276	2.34276	2.34276	2.34276	2.34276	2.34276	2.34276	2.34276	2.34276	2.34276	2.34276	2.34276	2.34276	2.34276	2.34276	2.34276	2.34276	2.34276	2.34276	2.34276	2.34276	2.34276	2.34276	2.34276	2.34276	2.34276	2.34276	2.34276	2.34276	2.34276	2.34276	2.34276
2.34276	2.34276	2.34276	2.34276	2.34276	2.34276	2.34276	2.34276	2.34276	2.34276	2.34276	2.34276	2.34276	2.34276	2.34276	2.34276	2.34276	2.34276	2.34276	2.34276	2.34276	2.34276	2.34276	2.34276	2.34276	2.34276	2.34276	2.34276	2.34276	2.34276	2.34276	2.34276	2.34276	2.34276	2.34276	2.34276	2.34276	2.34276	2.34276	2.34276	2.34276	2.34276	2.34276	2.34276	2.34276	2.34276	2.34276	2.34276	2.34276	2.34276
2.34276	2.34276	2.34276	2.34276	2.34276	2.34276	2.34276	2.34276	2.34276	2.34276	2.34276	2.34276	2.34276	2.34276	2.34276	2.34276	2.34276	2.34276	2.34276	2.34276	2.34276	2.34276	2.34276	2.34276	2.34276	2.34276	2.34276	2.34276	2.34276	2.34276	2.34276	2.34276	2.34276	2.34276	2.34276	2.34276	2.34276	2.34276	2.34276	2.34276	2.34276	2.34276	2.34276	2.34276	2.34276	2.34276	2.34276	2.34276	2.34276	2.34276
2.34276	2.34276	2.34276	2.34276	2.34276	2.34276	2.34276	2.34276	2.34276	2.34276	2.34276	2.34276	2.34276	2.34276	2.34276	2.34276	2.34276	2.34276	2.34276	2.34276	2.34276	2.34276	2.34276	2.34276	2.34276	2.34276	2.34276	2.34276	2.34276	2.34276	2.34276	2.34276	2.34276	2.34276	2.34276	2.34276	2.34276	2.34276	2.34276	2.34276	2.34276	2.34276	2.34276	2.34276	2.34276	2.34276	2.34276	2.34276	2.34276	2.34276
2.34276	2.34276	2.34276	2.34276	2.34276	2.34276	2.34276	2.34276	2.34276	2.34276	2.34276	2.34276	2.34276	2.34276	2.34276	2.34276	2.34276	2.34276	2.34276	2.34276	2.34276	2.34276	2.34276	2.34276	2.34276	2.34276	2.34276	2.34276	2.34276	2.34276	2.34276	2.34276	2.34276	2.34276	2.34276	2.34276	2.34276	2.34276	2.34276	2.34276	2.34276	2.34276	2.34276	2.34276	2.34276	2.34276	2.34276	2.34276	2.34276	2.34276
2.34276	2.34276	2.34276	2.34276	2.34276	2.34276	2.34276	2.34276	2.34276	2.34276	2.34276	2.34276	2.34276	2.34276	2.34276	2.34276	2.34276	2.34276	2.34276	2.34276	2.34276	2.34276	2.34276	2.34276	2.34276	2.34276	2.34276	2.34276	2.34276	2.34276	2.34276	2.34276	2.34276	2.34276	2.34276	2.34276	2.34276	2.34276	2.34276	2.34276	2.34276	2.34276	2.34276	2.34276	2.34276	2.34276	2.34276	2.34276	2.34276	2.34276
2.34276	2.34276	2.34276	2.34276	2.34276	2.34276	2.34276	2.34276	2.34276	2.34276	2.34276	2.34276	2.34276	2.34276	2.34276	2.34276	2.34276	2.34276	2.34276	2.34276	2.34276	2.34276	2.34276	2.34276	2.34276	2.34276	2.34276	2.34276	2.34276	2.34276	2.34276	2.34276	2.34276	2.34276	2.34276	2.34276	2.34276	2.34276	2.34276	2.34276	2.34276	2.34276	2.34276	2.34276	2.34276	2.34276	2.34276	2.34276	2.34276	2.34276
2.34276	2.34276	2.34276	2.34276	2.34276	2.34276	2.34276	2.34276	2.34276	2.34276	2.34276	2.34276	2.34276	2.34276	2.34276	2.34276	2.34276	2.34276	2.34276	2.34276	2.34276	2.34276	2.34276	2.34276	2.34276	2.34276	2.34276	2.34276	2.34276	2.34276	2.34276	2.34276	2.34276	2.34276	2.34276	2.34276	2.34276	2.34276	2.34276	2.34276	2.34276	2.34276	2.34276	2.34276	2.34276	2.34276	2.34276	2.34276	2.34276	2.34276
2.34276	2.34276	2.34276	2.34276	2.34276	2.34276	2.34276	2.34276	2.34276	2.34276	2.34276	2.34276	2.34276	2.34276	2.34276	2.34276	2.34276	2.34276	2.34276	2.34276	2.34276	2.34276	2.34276	2.34276	2.34276	2.34276	2.34276	2.34276	2.34276	2.34276	2.34276	2.34276	2.34276	2.34276	2.34276	2.34276	2.34276	2.34276	2.34276	2.34276	2.34276	2.34276	2.34276	2.34276	2.34276	2.34276	2.34276	2.34276	2.34276	2.34276
2.34276	2.34276	2.34276	2.34276	2.34276	2.34276	2.34276	2.34276	2.34276	2.34276	2.34276	2.34276	2.34276	2.34276	2.34276	2.34276	2.34276	2.34276	2.34276	2.34276	2.34276	2.34276	2.34276	2.34276	2.34276	2.34276	2.34276	2.34276	2.34276	2.34276	2.34276	2.34276	2.34276	2.34276	2.34276	2.34276	2.34276	2.34276	2.34276	2.34276	2.34276	2.34276	2.34276	2.34276	2.34276	2.34276	2.34276	2.34276	2.34276	2.34276
2.34276	2.34276	2.34276	2.34276	2.34276	2.34276	2.34276	2.34276	2.34276	2.34276	2.34276	2.34276	2.34276	2.34276	2.34276	2.34276	2.34276	2.34276	2.34276	2.34276	2.34276	2.34276	2.34276	2.34276	2.34276	2.34276	2.34276	2.34276	2.34276	2.34276	2.34276	2.34276	2.34276	2.34276	2.34276	2.34276	2.34276	2.34276	2.34276	2.34276	2.34276	2.34276	2.34276	2.34276	2.34276	2.34276	2.34276	2.34276	2.34276	2.34276
2.34276	2.34276	2.34276	2.34276	2.34276	2.34276	2.34276	2.34276	2.34276	2.34276	2.34276	2.34276	2.34276	2.34276	2.34276	2.34276	2.34276	2.34276	2.34276	2.34276	2.34276	2.34276	2.34276	2.34276	2.34276	2.34276	2.34276	2.34276	2.34276	2.34276	2.34276	2.34276	2.34276	2.34276	2.34276	2.34276	2.34276	2.34276	2.34276	2.34276	2.34276	2.34276	2.34276	2.34276	2.34276	2.34276	2.34276	2.34276	2.34276	2.34276
2.34276	2.34276	2.34276	2.34276	2.34276	2.34276	2.34276	2.34276	2.34276	2.34276	2.34276	2.34276	2.34276	2.34276	2.34276	2.34276	2.34276	2.34276	2.34276	2.34276	2.34276	2.34276	2.34276	2.34276	2.34276	2.34276	2.34276	2.34276	2.34276	2.34276	2.34276	2.34276	2.34276	2.34276	2.34276	2.34276	2.34276	2.34276	2.34276	2.34276	2.34276	2.34276	2.34276	2.34276	2.34276	2.34276	2.34276	2.34276	2.34276	2.34276
2.34276	2.34276	2.34276	2.34276	2.34276	2.34276	2.34276	2.34276	2.34276	2.34276	2.34276	2.34276	2.34276	2.34276	2.34276	2.34276	2.34276	2.34276	2.34276	2.34276	2.34276	2.34276	2.34276	2.34276	2.34276	2.34276	2.34276	2.34276	2.34276	2.34276	2.34276	2.34276	2.34276	2.34276	2.34276	2.34276	2.34276	2.34276	2.34276	2.34276	2.34276	2.34276	2.34276	2.34276	2.34276	2.34276	2.34276	2.34276	2.34276	2.34276
2.34276	2.34276	2.34276	2.34276	2.34276	2.34276	2.34276	2.34276	2.34276	2.34276	2.34276	2.34276	2.34276	2.34276	2.34276	2.34276	2.34276	2.34276	2.34276	2.34276	2.34276	2.34276	2.34276	2.34276	2.34276	2.34276	2.34276	2.34276	2.34276	2.34276	2.34276	2.34276	2.34276	2.34276	2.34276	2.34276	2.34276	2.34276	2.34276	2.34276	2.34276	2.34276	2.34276	2.34276	2.34276	2.34276	2.34276	2.34276	2.34276	2.34276
2.34276	2.34276	2.34276	2.34276	2.34276	2.34276	2.34276	2.34276	2.34276	2.34276	2.34276	2.34276	2.34276	2.34276	2.34276	2.34276	2.34276	2.34276	2.34276	2.34276	2.34276	2.34276	2.34276	2.34276	2.34276	2.34276	2.34276	2.34276	2.34276	2.34276	2.34276	2.34276	2.34276	2.34276	2.34276	2.34276	2.34276	2.34276	2.34276	2.34276	2.34276	2.34276	2.34276	2.34276	2.34276	2.34276	2.34276	2.34276	2.34276	2.34276
2.34276	2.34276	2.34276	2.34276	2.34276	2.34276	2.34276	2.34276	2.34276	2.34276	2.34276	2.34276	2.34276	2.34276	2.34276	2.34276	2.34276	2.34276	2.34276	2.34276	2.34276	2.34276	2.34276	2.34276	2.34276	2.34276	2.34276	2.34276	2.34276	2.34276	2.34276	2.34276	2.34276	2.34276	2.34276	2.34276	2.34276	2.34276	2.34276	2.34276	2.34276	2.34276	2.34276	2.34276	2.34276	2.34276	2.34276	2.34276	2.34276	2.34276
2.34276	2.34276	2.34276	2.34276	2.34276	2.34276	2.34276	2.34276	2.34276	2.34276	2.34276	2.34276	2.34276	2.34276	2.34276	2.34276	2.34276	2.34276	2.34276	2.34276	2.34276	2.34276	2.34276	2.34276	2.34276	2.34276	2.34276	2.34276	2.34276	2.34276	2.34276	2.34276	2.34276	2.34276	2.34276	2.34276	2.34276	2.34276	2.34276	2.34276	2.34276	2.34276	2.34276	2.34276	2.34276	2.34276	2.34276	2.34276	2.34276	2.34276
2.34276	2.34276	2.34276	2.34276	2.34276	2.34276	2.34276	2.34276	2.34276	2.34276	2.34276	2.34276	2.34276	2.34276	2.34276	2.34276	2.34276	2.34276	2.34276	2.34276	2.34276	2.34276	2.34276	2.34276	2.34276	2.34276	2.34276	2.34276	2.34276	2.34276	2.34276	2.34276	2.34276	2.34276	2.34276	2.34276	2.34276	2.34276	2.34276	2.34276	2.34276	2.34276	2.34276	2.34276	2.34276	2.34276	2.34276	2.34276	2.34276	2.34276
2.34276	2.34276	2.34276	2.34276	2.34276	2.34276	2.34276	2.34276	2.34276	2.34276	2.34276	2.34276	2.34276	2.34276	2.34276	2.34276	2.34276	2.34276	2.34276	2.34276	2.34276	2.34276	2.34276	2.34276	2.34276	2.34276	2.34276	2.34276	2.34276	2.34276	2.34276	2.34276	2.34276	2.34276	2.34276	2.34276	2.34276	2.34276	2.34276	2.34276	2.34276	2.34276	2.34276	2.34276	2.34276	2.34276	2.34276	2.34276	2.34276	2.34276
2.34276	2.34276	2.34276	2.34276	2.34276	2.34276	2.34276	2.34276	2.34276	2.34276	2.34276	2.34276	2.34276	2.34276	2.34276	2.34276	2.34276	2.34276	2.34276	2.34276	2.34276	2.34276	2.34276	2.34276	2.34276	2.34276	2.34276	2.34276	2.34276	2.34276	2.34276	2.34276	2.34276	2.34276	2.34276	2.34276	2.34276	2.34276	2.34276	2.34276	2.34276	2.34276	2.34276	2.34276	2.34276	2.34276	2.34276	2.34276	2.34276	2.34276
2.34276	2.34276	2.34276	2.34276	2.34276	2.34276	2.34276	2.34276	2.34276	2.34276	2.34276	2.34276	2.34276	2.34276	2.34276	2.34276	2.34276	2.34276	2.34276	2.34276	2.34276	2.34276	2.34276	2.34276	2.34276	2.34276	2.34276	2.34276	2.34276	2.34276	2.34276	2.34276	2.34276	2.34276	2.34276	2.34276	2.34276	2.34276	2.34276	2.34276	2.34276	2.34276	2.34276	2.34276	2.34276	2.34276	2.34276	2.34276	2.34276	2.34276
2.34276	2.34276	2.34276	2.34276	2.34276	2.34276	2.34276	2.34276	2.34276	2.34276	2.34276	2.34276	2.34276	2.34276	2.34276	2.34276	2.34276	2.34276	2.34276	2.34276	2.34276	2.34276	2.34276	2.34276	2.34276	2.34276	2.34276	2.34276	2.34276	2.34276	2.34276	2.34276	2.34276	2.34276	2.34276	2.34276	2.34276	2.34276	2.34276	2.34276	2.34276	2.34276	2.34276	2.34276	2.34276	2.34276	2.34276	2.34276	2.34276	2.34276
2.34276	2.34276	2.34276	2.34276	2.34276	2.34276	2.34276	2.34276	2.34276	2.34276	2.34276	2.34276	2.34276	2.34276	2.34276	2.34276	2.34276	2.34276	2.34276	2.34276	2.34276	2.34276	2.34276	2.34276	2.34276	2.34276	2.34276	2.34276	2.34276	2.34276	2.34276	2.34276	2.34276	2.34276	2.34276	2.34276	2.34276	2.34276	2.34276	2.34276	2.34276	2.34276	2.34276	2.34276	2.34276	2.34276	2.34276	2.34276	2.34276	2.34276
2.34276	2.34276	2.34276	2.34276	2.34276	2.34276	2.34276	2.34276	2.34276	2.34276	2.34276	2.34276	2.34276	2.34276	2.34276	2.34276	2.34276	2.34276	2.34276	2.34276	2.34276	2.34276	2.34276	2.34276	2.34276	2.34276	2.34276	2.34276	2.34276	2.34276	2.34276	2.34276	2.34276	2.34276	2.34276	2.34276	2.34276	2.34276	2.34276	2.34276	2.34276	2.34276	2.34276	2.34276	2.34276	2.34276	2.34276	2.34276	2.34276	2.34276
2.34276	2.34276	2.34276	2.34276	2.34276	2.34276	2.34276	2.34276	2.34276	2.34276	2.34276	2.34276	2.34276	2.34276	2.34276	2.34276	2.34276	2.34276	2.34276	2.34276	2.34276	2.34276	2.34276	2.34276	2.34276	2.34276	2.34276	2.34276	2.34276	2.34276	2.34276	2.34276	2.34276	2.34276	2.34276	2.34276	2.34276	2.34276	2.34276	2.34276	2.34276	2.34276	2.34276	2.34276	2.34276	2.34276	2.34276	2.34276	2.34276	2.34276
2.34276	2.34276	2.34276	2.34276	2.34276	2.34276	2.34276	2.34276	2.34276	2.34276	2.34276	2.34276	2.34276	2.34276	2.34276	2.34276	2.34276	2.34276	2.34276	2.34276	2.34276	2.34276	2.34276	2.34276	2.34276	2.34276	2.34276	2.34276	2.34276	2.34276	2.34276	2.34276	2.34276	2.34276	2.34276	2.34276	2.34276	2.34276	2.34276	2.34276	2.34276	2.34276	2.34276	2.34276	2.34276	2.34276	2.34276	2.34276	2.34276	2.34276
2.34276	2.34276	2.34276	2.34276	2.34276	2.34276	2.34276	2.34276	2.34276	2.34276	2.34276	2.34276	2.34276	2.34276	2.34276	2.34276	2.34276	2.34276	2.34276	2.34276	2.34276	2.34276	2.34276	2.34276	2.34276	2.34276	2.34276	2.34276	2.34276	2.34276	2.34276	2.34276	2.34276	2.34276	2.34276	2.34276	2.34276	2.34276	2.34276	2.34276	2.34276	2.34276	2.34276	2.34276	2.34276	2.34276	2.34276	2.34276	2.34276	2.34276
2.34276	2.34276	2.34276	2.34276	2.34276	2.34276	2.34276	2.34276	2.34276	2.34276	2.34276	2.34276	2.34276	2.34276	2.34276	2.34276	2.34276	2.34276	2.34276	2.34276	2.34276	2.34276	2.34276	2.34276	2.34276	2.34276	2.34276	2.34276	2.34276	2.34276	2.34276	2.34276	2.34276	2.34276	2.34276	2.34276	2.34276	2.34276	2.34276	2.34276	2.34276	2.34276	2.34276	2.34276	2.34276	2.34276	2.34276	2.34276	2.34276	2.34276
2.34276	2.34276	2.34276	2.34276	2.34276	2.34276	2.34276	2.34276	2.34276	2.34276	2.34276	2.34276	2.34276	2.34276	2.34276	2.34276	2.34276	2.34276	2.34276	2.34276	2.34276	2.34276	2.34276	2.34276	2.34276	2.34276	2.34276	2.34276	2.34276	2.34276	2.34276	2.34276	2.34276	2.34276	2.34276	2.34276	2.34276	2.34276	2.34276	2.34276	2.34276	2.34276	2.34276	2.34276	2.34276	2.34276	2.34276	2.34276	2.34276	2.34276
2.34276	2.34276	2.34276	2.34276	2.34276	2.34276	2.34276	2.34276	2.34276	2.34276	2.34276	2.34276	2.34276	2.34276	2.34276	2.34276	2.34276	2.34276	2.34276	2.34276	2.34276	2.34276	2.34276	2.34276	2.34276	2.34276	2.34276	2.34276	2.34276	2.34276	2.34276	2.34276	2.34276	2.34276	2.34276	2.34276	2.34276	2.34276	2.34276	2.34276	2.34276	2.34276	2.34276	2.34276	2.34276	2.34276	2.34276	2.34276	2.34276	2.34276
2.34276	2.34276	2.34276	2.34276	2.34276	2.34276	2.34276	2.34276	2.34276	2.34276	2.34276	2.34276	2.34276	2.34276	2.34276	2.34276	2.34276	2.34276	2.34276	2.34276	2.34276	2.34276	2.34276	2.34276	2.34276	2.34276	2.34276	2.34276	2.34276	2.34276	2.34276	2.34276	2.34276	2.34276	2.34276	2.34276	2.34276	2.34276	2.34276	2.34276	2.34276	2.34276	2.34276	2.34276	2.34276	2.34276	2.34276	2.34276	2.34276	2.34276
2.34276	2.34276	2.34276	2.34276	2.34276	2.34276	2.34276	2.34276	2.34276	2.34276	2.34276	2.34276	2.34276	2.34276	2.34276	2.34276	2.34276	2.34276	2.34276	2.34276	2.34276	2.34276	2.34276	2.34276	2.34276	2.34276	2.34276	2.34276	2.34276	2.34276	2.34276	2.34276	2.34276	2.34276	2.34276	2.34276	2.34276	2.34276	2.34276	2.34276	2.34276	2.34276	2.34276	2.34276	2.34276	2.34276	2.34276	2.34276	2.34276	2.34276
2.34276	2.34276	2.34276	2.34276	2.34276	2.34276	2.34276	2.34276	2.34276	2.34276	2.34276	2.34276	2.34276	2.34276	2.34276	2.34276	2.34276	2.34276	2.34276	2.34276	2.34276	2.34276	2.34276	2.34276	2.34276	2.34276	2.34276	2.34276	2.34276	2.34276	2.34276	2.34276	2.34276	2.34276	2.34276	2.34276	2.34276	2.34276	2.34276	2.34276	2.34276	2.34276	2.34276	2.34276	2.34276	2.34276	2.34276	2.34276	2.34276	2.34276
2.34276	2.34276	2.34276	2.34276	2.34276	2.34276	2.34276	2.34276	2.34276	2.34276	2.34276	2.34276	2.34276	2.34276	2.34276	2.34276	2.34276	2.34276	2.34276	2.34276	2.34276	2.34276	2.34276	2.34276	2.34276	2.34276	2.34276	2.34276	2.34276	2.34276	2.34276	2.34276	2.34276	2.34276	2.34276	2.34276	2.34276	2.34276	2.34276	2.34276	2.34276	2.34276	2.34276	2.34276	2.34276	2.34276	2.34276	2.34276	2.34276	2.34276
2.34276	2.34276	2.34276	2.34276	2.34276	2.34276	2.34276	2.34276	2.34276	2.34276	2.34276	2.34276	2.34276	2.34276	2.34276	2.34276	2.34276	2.34276	2.34276	2.34276	2.34276	2.34276	2.34276	2.34276	2.34276	2.34276	2.34276	2.34276	2.34276	2.34276	2.34276	2.34276	2.34276	2.34276	2.34276	2.34276	2.34276	2.34276	2.34276	2.34276	2.34276	2.34276	2.34276	2.34276	2.34276	2.34276	2.34276	2.34276	2.34276	2.34276
2.34276	2.34276	2.34276	2.34276	2.34276	2.34276	2.34276	2.34276	2.34276	2.34276	2.34276	2.34276	2.34276	2.34276	2.34276	2.34276	2.34276	2.34276	2.34276	2.34276	2.34276	2.34276	2.34276	2.34276	2.34276	2.34276	2.34276	2.34276	2.34276	2.34276	2.34276	2.34276	2.34276	2.34276	2.34276	2.34276	2.34276	2.34276	2.34276	2.34276	2.34276	2.34276	2.34276	2.34276	2.34276	2.34276	2.34276	2.34276	2.34276	2.34276
2.34276	2.34276	2.34276	2.34276	2.34276	2.34276	2.34276	2.34276	2.34276	2.34276	2.34276	2.34276	2.34276	2.34276	2.34276	2.34276	2.34276	2.34276	2.34276	2.34276	2.34276	2.34276	2.34276	2.34276	2.34276	2.34276	2.34276	2.34276	2.34276	2.34276	2.34276	2.34276	2.34276	2.34276	2.34276	2.34276	2.34276	2.34276	2.34276	2.34276	2.34276	2.34276	2.34276	2.34276	2.34276	2.34276	2.34276	2.34276	2.34276	2.34276
2.34276	2.34276	2.34276	2.34276	2.34276	2.34276	2.34276	2.34276	2.34276	2.34276	2.34276	2.34276	2.34276	2.34276	2.34276	2.34276	2.34276	2.34276	2.34276	2.34276	2.34276	2.34276	2.34276	2.34276	2.34276	2.34276	2.34276	2.34276	2.34276	2.34276	2.34276	2.34276	2.34276	2.34276	2.34276	2.34276	2.34276	2.34276	2.34276	2.34276	2.34276	2.34276	2.34276	2.34276	2.34276	2.34276	2.34276	2.34276	2.34276	2.34276
2.34276	2.34276	2.34276	2.34276	2.34276	2.34276	2.34276	2.34276	2.34276	2.34276	2.34276	2.34276	2.34276	2.34276	2.34276	2.34276	2.34276	2.34276	2.34276	2.34276	2.34276	2.34276	2.34276	2.34276	2.34276	2.34276	2.34276	2.34276	2.34276	2.34276	2.34276	2.34276	2.34276	2.34276	2.34276	2.34276	2.34276	2.34276	2.34276	2.34276	2.34276	2.34276	2.34276	2.34276	2.34276	2.34276	2.34276	2.34276	2.34276	2.34276
2.34276	2.34276	2.34276	2.34276	2.34276	2.34276	2.34276	2.34276	2.34276	2.34276	2.34276	2.34276	2.34276	2.34276	2.34276	2.34276	2.34276	2.34276	2.34276	2.34276	2.34276	2.34276	2.34276	2.34276	2.34276	2.34276	2.34276	2.34276	2.34276	2.34276	2.34276	2.34276	2.34276	2.34276	2.34276	2.34276	2.34276	2.34276	2.34276	2.34276	2.34276	2.34276	2.34276	2.34276	2.34276	2.34276	2.34276	2.34276	2.34276	2.34276
2.34276	2.34276	2.34276	2.34276	2.34276	2.34276	2.34276	2.34276	2.34276	2.34276	2.34276	2.34276	2.34276	2.34276	2.34276	2.34276	2.34276	2.34276	2.34276	2.34276	2.34276	2.34276	2.34276	2.34276	2.34276	2.34276	2.34276	2.34276	2.34276	2.34276	2.34276	2.34276	2.34276	2.34276	2.34276	2.34276	2.34276	2.34276	2.34276	2.34276	2.34276	2.34276	2.34276	2.34276	2.34276	2.34276	2.34276	2.34276	2.34276	2.34276
2.34276	2.34276	2.34276	2.34276	2.34276	2.34276	2.34276	2.34276	2.34276	2.34276	2.34276	2.34276	2.34276	2.34276	2.34276	2.34276	2.34276	2.34276	2.34276	2.34276	2.34276	2.34276	2.34276	2.34276	2.34276	2.34276	2.34276	2.34276	2.34276	2.34276	2.34276	2.34276	2.34276	2.34276	2.34276	2.34276	2.34276	2.34276	2.34276	2.34276	2.34276	2.34276	2.34276	2.34276	2.34276	2.34276	2.34276	2.34276	2.34276	2.34276
2.34276	2.34276	2.34276	2.34276	2.34276	2.34276	2.34276	2.34276	2.34276	2.34276	2.34276	2.34276	2.34276	2.34276	2.34276	2.34276	2.34276	2.34276	2.34276	2.34276	2.34276	2.34276	2.34276	2.34276	2.34276	2.34276	2.34276	2.34276	2.34276	2.34276	2.34276	2.34276	2.34276	2.34276	2.34276	2.34276	2.34276	2.34276	2.34276	2.34276	2.34276	2.34276	2.34276	2.34276	2.34276	2.34276	2.34276	2.34276	2.34276	2.34276
2.34276	2.34276	2.34276	2.34276	2.34276	2.34276	2.34276	2.34276	2.34276	2.34276	2.34276	2.34276	2.34276	2.34276	2.34276	2.34276	2.34276	2.34276	2.34276	2.34276	2.34276	2.34276	2.34276	2.34276	2.34276	2.34276	2.34276	2.34276	2.34276	2.34276	2.34276	2.34276	2.34276	2.34276	2.34276	2.34276	2.34276	2.34276	2.34276	2.34276	2.34276	2.34276	2.34276	2.34276	2.34276	2.34276	2.34276	2.34276	2.34276	2.34276
2.34276	2.34276	2.34276	2.34276	2.34276	2.34276	2.34276	2.34276	2.34276	2.34276	2.34276	2.34276	2.34276	2.34276	2.34276	2.34276	2.34276	2.34276	2.34276	2.34276	2.34276	2.34276	2.34276	2.34276	2.34276	2.34276	2.34276	2.34276	2.34276	2.34276	2.34276	2.34276	2.34276	2.34276	2.34276	2.34276	2.34276	2.34276	2.34276	2.34276	2.34276	2.34276	2.34276	2.34276	2.34276	2.34276	2.34276	2.34276	2.34276	2.34276
2.34276	2.34276	2.34276	2.34276	2.34276	2.34276	2.34276	2.34276	2.34276	2.34276	2.34276	2.34276	2.34276	2.34276	2.34276	2.34276	2.34276	2.34276	2.34276	2.34276	2.34276	2.34276	2.34276	2.34276	2.34276	2.34276	2.34276	2.34276	2.34276	2.34276	2.34276	2.34276	2.34276	2.34276	2.34276	2.34276	2.34276	2.34276	2.34276	2.34276	2.34276	2.34276	2.34276	2.34276	2.34276	2.34276	2.34276	2.34276	2.34276	2.34276
2.34276	2.34276	2.34276	2.34276	2.34276	2.34276	2.34276	2.34276	2.34276	2.34276	2.34276	2.34276	2.34276	2.34276	2.34276	2.34276	2.34276	2.34276	2.34276	2.34276	2.34276	2.34276	2.34276	2.34276	2.34276	2.34276	2.34276	2.34276	2.34276	2.34276	2.34276	2.34276	2.34276	2.34276	2.34276	2.34276	2.34276	2.34276	2.34276	2.34276	2.34276	2.34276	2.34276	2.34276	2.34276	2.34276	2.34276	2.34276	2.34276	2.34276
2.34276	2.34276	2.34276	2.34276	2.34276	2.34276	2.34276	2.34276	2.34276	2.34276	2.34276	2.34276	2.34276	2.34276	2.34276	2.34276	2.34276	2.34276	2.34276	2.34276	2.34276	2.34276	2.34276	2.34276	2.34276	2.34276	2.34276	2.34276	2.34276	2.34276	2.34276	2.34276	2.34276	2.34276	2.34276	2.34276	2.34276	2.34276	2.34276	2.34276	2.34276	2.34276	2.34276	2.34276	2.34276	2.34276	2.34276	2.34276	2.34276	2.34276
2.34276	2.34276	2.34276	2.34276	2.34276	2.34276	2.34276	2.34276	2.34276	2.34276	2.34276	2.34276	2.34276	2.34276	2.34276	2.34276	2.34276	2.34276	2.34276	2.34276	2.34276	2.34276	2.34276	2.34276	2.34276	2.34276	2.34276	2.34276	2.34276	2.34276	2.34276	2.34276	2.34276	2.34276	2.34276	2.34276	2.34276	2.34276	2.34276	2.34276	2.34276	2.34276	2.34276	2.34276	2.34276	2.34276	2.34276	2.34276	2.34276	2.34276
-0.0450123	-0.0450123	-0.0450123	-0.0450123	-0.0450123	-0.0450123	-0.0450123	-0.0450123	-0.0450123	-0.0450123	-0.0450123	-0.0450123	-0.0450123	-0.0450123	-0.0450123	-0.0450123	-0.0450123	-0.0450123	-0.0450123	-0.0450123	-0.0450123	-0.0450123	-0.0450123	-0.0450123	-0.0450123	-0.0450123	-0.0450123	-0.0450123	-0.0450123	-0.0450123	-0.0450123	-0.0450123	-0.0450123	-0.0450123	-0.0450123	-0.0450123	-0.0450123	-0.0450123	-0.0450123	-0.0450123	-0.0450123	-0.0450123	-0.0450123	-0.0450123	-0.0450123	-0.0450123	-0.0450123	-0.0450123	-0.0450123	-0.0450123
-0.0450123	-0.0450123	-0.0450123	-0.0450123	-0.0450123	-0.0450123	-0.0450123	-0.0450123	-0.0450123	-0.0450123	-0.0450123	-0.0450123	-0.0450123	-0.0450123	-0.0450123	-0.0450123	-0.0450123	-0.0450123	-0.0450123	-0.0450123	-0.0450123	-0.0450123	-0.0450123	-0.0450123	-0.0450123	-0.0450123	-0.0450123	-0.0450123	-0.0450123	-0.0450123	-0.0450123	-0.0450123	-0.0450123	-0.0450123	-0.0450123	-0.0450123	-0.0450123	-0.0450123	-0.0450123	-0.0450123	-0.0450123	-0.0450123	-0.0450123	-0.0450123	-0.0450123	-0.0450123	-0.0450123	-0.0450123	-0.0450123	-0.0450123
-0.0450123	-0.0450123	-0.0450123	-0.0450123	-0.0450123	-0.0450123	-0.0450123	-0.0450123	-0.0450123	-0.0450123	-0.0450123	-0.0450123	-0.0450123	-0.0450123	-0.0450123	-0.0450123	-0.0450123	-0.0450123	-0.0450123	-0.0450123	-0.0450123	-0.0450123	-0.0450123	-0.0450123	-0.0450123	-0.0450123	-0.0450123	-0.0450123	-0.0450123	-0.0450123	-0.0450123	-0.0450123	-0.0450123	-0.0450123	-0.0450123	-0.0450123	-0.0450123	-0.0450123	-0.0450123	-0.0450123	-0.0450123	-0.0450123	-0.0450123	-0.0450123	-0.0450123	-0.0450123	-0.0450123	-0.0450123	-0.0450123	-0.0450123
-0.0450123	-0.0450123	-0.0450123	-0.0450123	-0.0450123	-0.0450123	-0.0450123	-0.0450123	-0.0450123	-0.0450123	-0.0450123	-0.0450123	-0.0450123	-0.0450123	-0.0450123	-0.0450123	-0.0450123	-0.0450123	-0.0450123	-0.0450123	-0.0450123	-0.0450123	-0.0450123	-0.0450123	-0.0450123	-0.0450123	-0.0450123	-0.0450123	-0.0450123	-0.0450123	-0.0450123	-0.0450123	-0.0450123	-0.0450123	-0.0450123	-0.0450123	-0.0450123	-0.0450123	-0.0450123	-0.0450123	-0.0450123	-0.0450123	-0.0450123	-0.0450123	-0.0450123	-0.0450123	-0.0450123	-0.0450123	-0.0450123	-0.0450123
-0.0450123	-0.0450123	-0.0450123	-0.0450123	-0.0450123	-0.0450123	-0.0450123	-0.0450123	-0.0450123	-0.0450123	-0.0450123	-0.0450123	-0.0450123	-0.0450123	-0.0450123	-0.0450123	-0.0450123	-0.0450123	-0.0450123	-0.0450123	-0.0450123	-0.0450123	-0.0450123	-0.0450123	-0.0450123	-0.0450123	-0.0450123	-0.0450123	-0.0450123	-0.0450123	-0.0450123	-0.0450123	-0.0450123	-0.0450123	-0.0450123	-0.0450123	-0.0450123	-0.0450123	-0.0450123	-0.0450123	-0.0450123	-0.0450123	-0.0450123	-0.0450123	-0.0450123	-0.0450123	-0.0450123	-0.0450123	-0.0450123	-0.0450123
-0.0450123	-0.0450123	-0.0450123	-0.0450123	-0.0450123	-0.0450123	-0.0450123	-0.0450123	-0.0450123	-0.0450123	-0.0450123	-0.0450123	-0.0450123	-0.0450123	-0.0450123	-0.0450123	-0.0450123	-0.0450123	-0.0450123	-0.0450123	-0.0450123	-0.0450123	-0.0450123	-0.0450123	-0.0450123	-0.0450123	-0.0450123	-0.0450123	-0.0450123	-0.0450123	-0.0450123	-0.0450123	-0.0450123	-0.0450123	-0.0450123	-0.0450123	-0.0450123	-0.0450123	-0.0450123	-0.0450123	-0.0450123	-0.0450123	-0.0450123	-0.0450123	-0.0450123	-0.0450123	-0.0450123	-0.0450123	-0.0450123	-0.0450123
-0.0450123	-0.0450123	-0.0450123	-0.0450123	-0.0450123	-0.0450123	-0.0450123	-0.0450123	-0.0450123	-0.0450123	-0.0450123	-0.0450123	-0.0450123	-0.0450123	-0.0450123	-0.0450123	-0.0450123	-0.0450123	-0.0450123	-0.0450123	-0.0450123	-0.0450123	-0.0450123	-0.0450123	-0.0450123	-0.0450123	-0.0450123	-0.0450123	-0.0450123	-0.0450123	-0.0450123	-0.0450123	-0.0450123	-0.0450123	-0.0450123	-0.0450123	-0.0450123	-0.0450123	-0.0450123	-0.0450123	-0.0450123	-0.0450123	-0.0450123	-0.0450123	-0.0450123	-0.0450123	-0.0450123	-0.0450123	-0.0450123	-0.0450123
-0.0450123	-0.0450123	-0.0450123	-0.0450123	-0.0450123	-0.0450123	-0.0450123	-0.0450123	-0.0450123	-0.0450123	-0.0450123	-0.0450123	-0.0450123	-0.0450123	-0.0450123	-0.0450123	-0.0450123	-0.0450123	-0.0450123	-0.0450123	-0.0450123	-0.0450123	-0.0450123	-0.0450123	-0.0450123	-0.0450123	-0.0450123	-0.0450123	-0.0450123	-0.0450123	-0.0450123	-0.0450123	-0.0450123	-0.0450123	-0.0450123	-0.0450123	-0.0450123	-0.0450123	-0.0450123	-0.0450123	-0.0450123	-0.0450123	-0.0450123	-0.0450123	-0.0450123	-0.0450123	-0.0450123	-0.0450123	-0.0450123	-0.0450123
-0.0450123	-0.0450123	-0.0450123	-0.0450123	-0.0450123	-0.0450123	-0.0450123	-0.0450123	-0.0450123	-0.0450123	-0.0450123	-0.0450123	-0.0450123	-0.0450123	-0.0450123	-0.0450123	-0.0450123	-0.0450123	-0.0450123	-0.0450123	-0.0450123	-0.0450123	-0.0450123	-0.0450123	-0.0450123	-0.0450123	-0.0450123	-0.0450123	-0.0450123	-0.0450123	-0.0450123	-0.0450123	-0.0450123	-0.0450123	-0.0450123	-0.0450123	-0.0450123	-0.0450123	-0.0450123	-0.0450123	-0.0450123	-0.0450123	-0.0450123	-0.0450123	-0.0450123	-0.0450123	-0.0450123	-0.0450123	-0.0450123	-0.0450123
-0.0450123	-0.0450123	-0.0450123	-0.0450123	-0.0450123	-0.0450123	-0.0450123	-0.0450123	-0.0450123	-0.0450123	-0.0450123	-0.0450123	-0.0450123	-0.0450123	-0.0450123	-0.0450123	-0.0450123	-0.0450123	-0.0450123	-0.0450123	-0.0450123	-0.0450123	-0.0450123	-0.0450123	-0.0450123	-0.0450123	-0.0450123	-0.0450123	-0.0450123	-0.0450123	-0.0450123	-0.0450123	-0.0450123	-0.0450123	-0.0450123	-0.0450123	-0.0450123	-0.0450123	-0.0450123	-0.0450123	-0.0450123	-0.0450123	-0.0450123	-0.0450123	-0.0450123	-0.0450123	-0.0450123	-0.0450123	-0.0450123	-0.0450123
-0.0450123	-0.0450123	-0.0450123	-0.0450123	-0.0450123	-0.0450123	-0.0450123	-0.0450123	-0.0450123	-0.0450123	-0.0450123	-0.0450123	-0.0450123	-0.0450123	-0.0450123	-0.0450123	-0.0450123	-0.0450123	-0.0450123	-0.0450123	-0.0450123	-0.0450123	-0.0450123	-0.0450123	-0.0450123	-0.0450123	-0.0450123	-0.0450123	-0.0450123	-0.0450123	-0.0450123	-0.0450123	-0.0450123	-0.0450123	-0.0450123	-0.0450123	-0.0450123	-0.0450123	-0.0450123	-0.0450123	-0.0450123	-0.0450123	-0.0450123	-0.0450123	-0.0450123	-0.0450123	-0.0450123	-0.0450123	-0.0450123	-0.0450123
-0.0450123	-0.0450123	-0.0450123	-0.0450123	-0.0450123	-0.0450123	-0.0450123	-0.0450123	-0.0450123	-0.0450123	-0.0450123	-0.0450123	-0.0450123	-0.0450123	-0.0450123	-0.0450123	-0.0450123	-0.0450123	-0.0450123	-0.0450123	-0.0450123	-0.0450123	-0.0450123	-0.0450123	-0.0450123	-0.0450123	-0.0450123	-0.0450123	-0.0450123	-0.0450123	-0.0450123	-0.0450123	-0.0450123	-0.0450123	-0.0450123	-0.0450123	-0.0450123	-0.0450123	-0.0450123	-0.0450123	-0.0450123	-0.0450123	-0.0450123	-0.0450123	-0.0450123	-0.0450123	-0.0450123	-0.0450123	-0.0450123	-0.0450123
-0.0450123	-0.0450123	-0.0450123	-0.0450123	-0.0450123	-0.0450123	-0.0450123	-0.0450123	-0.0450123	-0.0450123	-0.0450123	-0.0450123	-0.0450123	-0.0450123	-0.0450123	-0.0450123	-0.0450123	-0.0450123	-0.0450123	-0.0450123	-0.0450123	-0.0450123	-0.0450123	-0.0450123	-0.0450123	-0.0450123	-0.0450123	-0.0450123	-0.0450123	-0.0450123	-0.0450123	-0.0450123	-0.0450123	-0.0450123	-0.0450123	-0.0450123	-0.0450123	-0.0450123	-0.0450123	-0.0450123	-0.0450123	-0.0450123	-0.0450123	-0.0450123	-0.0450123	-0.0450123	-0.0450123	-0.0450123	-0.0450123	-0.0450123
-0.0450123	-0.0450123	-0.0450123	-0.0450123	-0.0450123	-0.0450123	-0.0450123	-0.0450123	-0.0450123	-0.0450123	-0.0450123	-0.0450123	-0.0450123	-0.0450123	-0.0450123	-0.0450123	-0.0450123	-0.0450123	-0.0450123	-0.0450123	-0.0450123	-0.0450123	-0.0450123	-0.0450123	-0.0450123	-0.0450123	-0.0450123	-0.0450123	-0.0450123	-0.0450123	-0.0450123	-0.0450123	-0.0450123	-0.0450123	-0.0450123	-0.0450123	-0.0450123	-0.0450123	-0.0450123	-0.0450123	-0.0450123	-0.0450123	-0.0450123	-0.0450123	-0.0450123	-0.0450123	-0.0450123	-0.0450123	-0.0450123	-0.0450123
-0.0450123	-0.0450123	-0.0450123	-0.0450123	-0.0450123	-0.0450123	-0.0450123	-0.0450123	-0.0450123	-0.0450123	-0.0450123	-0.0450123	-0.0450123	-0.0450123	-0.0450123	-0.0450123	-0.0450123	-0.0450123	-0.0450123	-0.0450123	-0.0450123	-0.0450123	-0.0450123	-0.0450123	-0.0450123	-0.0450123	-0.0450123	-0.0450123	-0.0450123	-0.0450123	-0.0450123	-0.0450123	-0.0450123	-0.0450123	-0.0450123	-0.0450123	-0.0450123	-0.0450123	-0.0450123	-0.0450123	-0.0450123	-0.0450123	-0.0450123	-0.0450123	-0.0450123	-0.0450123	-0.0450123	-0.0450123	-0.0450123	-0.0450123
-0.0450123	-0.0450123	-0.0450123	-0.0450123	-0.0450123	-0.0450123	-0.0450123	-0.0450123	-0.0450123	-0.0450123	-0.0450123	-0.0450123	-0.0450123	-0.0450123	-0.0450123	-0.0450123	-0.0450123	-0.0450123	-0.0450123	-0.0450123	-0.0450123	-0.0450123	-0.0450123	-0.0450123	-0.0450123	-0.0450123	-0.0450123	-0.0450123	-0.0450123	-0.0450123	-0.0450123	-0.0450123	-0.0450123	-0.0450123	-0.0450123	-0.0450123	-0.0450123	-0.0450123	-0.0450123	-0.0450123	-0.0450123	-0.0450123	-0.0450123	-0.0450123	-0.0450123	-0.0450123	-0.0450123	-0.0450123	-0.0450123	-0.0450123
-0.0450123	-0.0450123	-0.0450123	-0.0450123	-0.0450123	-0.0450123	-0.0450123	-0.0450123	-0.0450123	-0.0450123	-0.0450123	-0.0450123	-0.0450123	-0.0450123	-0.0450123	-0.0450123	-0.0450123	-0.0450123	-0.0450123	-0.0450123	-0.0450123	-0.0450123	-0.0450123	-0.0450123	-0.0450123	-0.0450123	-0.0450123	-0.0450123	-0.0450123	-0.0450123	-0.0450123	-0.0450123	-0.0450123	-0.0450123	-0.0450123	-0.0450123	-0.0450123	-0.0450123	-0.0450123	-0.0450123	-0.0450123	-0.0450123	-0.0450123	-0.0450123	-0.0450123	-0.0450123	-0.0450123	-0.0450123	-0.0450123	-0.0450123
-0.0450123	-0.0450123	-0.0450123	-0.0450123	-0.0450123	-0.0450123	-0.0450123	-0.0450123	-0.0450123	-0.0450123	-0.0450123	-0.0450123	-0.0450123	-0.0450123	-0.0450123	-0.0450123	-0.0450123	-0.0450123	-0.0450123	-0.0450123	-0.0450123	-0.0450123	-0.0450123	-0.0450123	-0.0450123	-0.0450123	-0.0450123	-0.0450123	-0.0450123	-0.0450123	-0.0450123	-0.0450123	-0.0450123	-0.0450123	-0.0450123	-0.0450123	-0.0450123	-0.0450123	-0.0450123	-0.0450123	-0.0450123	-0.0450123	-0.0450123	-0.0450123	-0.0450123	-0.0450123	-0.0450123	-0.0450123	-0.0450123	-0.0450123
-0.0450123	-0.0450123	-0.0450123	-0.0450123	-0.0450123	-0.0450123	-0.0450123	-0.0450123	-0.0450123	-0.0450123	-0.0450123	-0.0450123	-0.0450123	-0.0450123	-0.0450123	-0.0450123	-0.0450123	-0.0450123	-0.0450123	-0.0450123	-0.0450123	-0.0450123	-0.0450123	-0.0450123	-0.0450123	-0.0450123	-0.0450123	-0.0450123	-0.0450123	-0.0450123	-0.0450123	-0.0450123	-0.0450123	-0.0450123	-0.0450123	-0.0450123	-0.0450123	-0.0450123	-0.0450123	-0.0450123	-0.0450123	-0.0450123	-0.0450123	-0.0450123	-0.0450123	-0.0450123	-0.0450123	-0.0450123	-0.0450123	-0.0450123
-0.0450123	-0.0450123	-0.0450123	-0.0450123	-0.0450123	-0.0450123	-0.0450123	-0.0450123	-0.0450123	-0.0450123	-0.0450123	-0.0450123	-0.0450123	-0.0450123	-0.0450123	-0.0450123	-0.0450123	-0.0450123	-0.0450123	-0.0450123	-0.0450123	-0.0450123	-0.0450123	-0.0450123	-0.0450123	-0.0450123	-0.0450123	-0.0450123	-0.0450123	-0.0450123	-0.0450123	-0.0450123	-0.0450123	-0.0450123	-0.0450123	-0.0450123	-0.0450123	-0.0450123	-0.0450123	-0.0450123	-0.0450123	-0.0450123	-0.0450123	-0.0450123	-0.0450123	-0.0450123	-0.0450123	-0.0450123	-0.0450123	-0.0450123
-0.0450123	-0.0450123	-0.0450123	-0.0450123	-0.0450123	-0.0450123	-0.0450123	-0.0450123	-0.0450123	-0.0450123	-0.0450123	-0.0450123	-0.0450123	-0.0450123	-0.0450123	-0.0450123	-0.0450123	-0.0450123	-0.0450123	-0.0450123	-0.0450123	-0.0450123	-0.0450123	-0.0450123	-0.0450123	-0.0450123	-0.0450123	-0.0450123	-0.0450123	-0.0450123	-0.0450123	-0.0450123	-0.0450123	-0.0450123	-0.0450123	-0.0450123	-0.0450123	-0.0450123	-0.0450123	-0.0450123	-0.0450123	-0.0450123	-0.0450123	-0.0450123	-0.0450123	-0.0450123	-0.0450123	-0.0450123	-0.0450123	-0.0450123
-0.0450123	-0.0450123	-0.0450123	-0.0450123	-0.0450123	-0.0450123	-0.0450123	-0.0450123	-0.0450123	-0.0450123	-0.0450123	-0.0450123	-0.0450123	-0.0450123	-0.0450123	-0.0450123	-0.0450123	-0.0450123	-0.0450123	-0.0450123	-0.0450123	-0.0450123	-0.0450123	-0.0450123	-0.0450123	-0.0450123	-0.0450123	-0.0450123	-0.0450123	-0.0450123	-0.0450123	-0.0450123	-0.0450123	-0.0450123	-0.0450123	-0.0450123	-0.0450123	-0.0450123	-0.0450123	-0.0450123	-0.0450123	-0.0450123	-0.0450123	-0.0450123	-0.0450123	-0.0450123	-0.0450123	-0.0450123	-0.0450123	-0.0450123
-0.0450123	-0.0450123	-0.0450123	-0.0450123	-0.0450123	-0.0450123	-0.0450123	-0.0450123	-0.0450123	-0.0450123	-0.0450123	-0.0450123	-0.0450123	-0.0450123	-0.0450123	-0.0450123	-0.0450123	-0.0450123	-0.0450123	-0.0450123	-0.0450123	-0.0450123	-0.0450123	-0.0450123	-0.0450123	-0.0450123	-0.0450123	-0.0450123	-0.0450123	-0.0450123	-0.0450123	-0.0450123	-0.0450123	-0.0450123	-0.0450123	-0.0450123	-0.0450123	-0.0450123	-0.0450123	-0.0450123	-0.0450123	-0.0450123	-0.0450123	-0.0450123	-0.0450123	-0.0450123	-0.0450123	-0.0450123	-0.0450123	-0.0450123
-0.0450123	-0.0450123	-0.0450123	-0.0450123	-0.0450123	-0.0450123	-0.0450123	-0.0450123	-0.0450123	-0.0450123	-0.0450123	-0.0450123	-0.0450123	-0.0450123	-0.0450123	-0.0450123	-0.0450123	-0.0450123	-0.0450123	-0.0450123	-0.0450123	-0.0450123	-0.0450123	-0.0450123	-0.0450123	-0.0450123	-0.0450123	-0.0450123	-0.0450123	-0.0450123	-0.0450123	-0.0450123	-0.0450123	-0.0450123	-0.0450123	-0.0450123	-0.0450123	-0.0450123	-0.0450123	-0.0450123	-0.0450123	-0.0450123	-0.0450123	-0.0450123	-0.0450123	-0.0450123	-0.0450123	-0.0450123	-0.0450123	-0.0450123
-0.0450123	-0.0450123	-0.0450123	-0.0450123	-0.0450123	-0.0450123	-0.0450123	-0.0450123	-0.0450123	-0.0450123	-0.0450123	-0.0450123	-0.0450123	-0.0450123	-0.0450123	-0.0450123	-0.0450123	-0.0450123	-0.0450123	-0.0450123	-0.0450123	-0.0450123	-0.0450123	-0.0450123	-0.0450123	-0.0450123	-0.0450123	-0.0450123	-0.0450123	-0.0450123	-0.0450123	-0.0450123	-0.0450123	-0.0450123	-0.0450123	-0.0450123	-0.0450123	-0.0450123	-0.0450123	-0.0450123	-0.0450123	-0.0450123	-0.0450123	-0.0450123	-0.0450123	-0.0450123	-0.0450123	-0.0450123	-0.0450123	-0.0450123
-0.0450123	-0.0450123	-0.0450123	-0.0450123	-0.0450123	-0.0450123	-0.0450123	-0.0450123	-0.0450123	-0.0450123	-0.0450123	-0.0450123	-0.0450123	-0.0450123	-0.0450123	-0.0450123	-0.0450123	-0.0450123	-0.0450123	-0.0450123	-0.0450123	-0.0450123	-0.0450123	-0.0450123	-0.0450123	-0.0450123	-0.0450123	-0.0450123	-0.0450123	-0.0450123	-0.0450123	-0.0450123	-0.0450123	-0.0450123	-0.0450123	-0.0450123	-0.0450123	-0.0450123	-0.0450123	-0.0450123	-0.0450123	-0.0450123	-0.0450123	-0.0450123	-0.0450123	-0.0450123	-0.0450123	-0.0450123	-0.0450123	-0.0450123
-0.0450123	-0.0450123	-0.0450123	-0.0450123	-0.0450123	-0.0450123	-0.0450123	-0.0450123	-0.0450123	-0.0450123	-0.0450123	-0.0450123	-0.0450123	-0.0450123	-0.0450123	-0.0450123	-0.0450123	-0.0450123	-0.0450123	-0.0450123	-0.0450123	-0.0450123	-0.0450123	-0.0450123	-0.0450123	-0.0450123	-0.0450123	-0.0450123	-0.0450123	-0.0450123	-0.0450123	-0.0450123	-0.0450123	-0.0450123	-0.0450123	-0.0450123	-0.0450123	-0.0450123	-0.0450123	-0.0450123	-0.0450123	-0.0450123	-0.0450123	-0.0450123	-0.0450123	-0.0450123	-0.0450123	-0.0450123	-0.0450123	-0.0450123
-0.0450123	-0.0450123	-0.0450123	-0.0450123	-0.0450123	-0.0450123	-0.0450123	-0.0450123	-0.0450123	-0.0450123	-0.0450123	-0.0450123	-0.0450123	-0.0450123	-0.0450123	-0.0450123	-0.0450123	-0.0450123	-0.0450123	-0.0450123	-0.0450123	-0.0450123	-0.0450123	-0.0450123	-0.0450123	-0.0450123	-0.0450123	-0.0450123	-0.0450123	-0.0450123	-0.0450123	-0.0450123	-0.0450123	-0.0450123	-0.0450123	-0.0450123	-0.0450123	-0.0450123	-0.0450123	-0.0450123	-0.0450123	-0.0450123	-0.0450123	-0.0450123	-0.0450123	-0.0450123	-0.0450123	-0.0450123	-0.0450123	-0.0450123
-0.0450123	-0.0450123	-0.0450123	-0.0450123	-0.0450123	-0.0450123	-0.0450123	-0.0450123	-0.0450123	-0.0450123	-0.0450123	-0.0450123	-0.0450123	-0.0450123	-0.0450123	-0.0450123	-0.0450123	-0.0450123	-0.0450123	-0.0450123	-0.0450123	-0.0450123	-0.0450123	-0.0450123	-0.0450123	-0.0450123	-0.0450123	-0.0450123	-0.0450123	-0.0450123	-0.0450123	-0.0450123	-0.0450123	-0.0450123	-0.0450123	-0.0450123	-0.0450123	-0.0450123	-0.0450123	-0.0450123	-0.0450123	-0.0450123	-0.0450123	-0.0450123	-0.0450123	-0.0450123	-0.0450123	-0.0450123	-0.0450123	-0.0450123
-0.0450123	-0.0450123	-0.0450123	-0.0450123	-0.0450123	-0.0450123	-0.0450123	-0.0450123	-0.0450123	-0.0450123	-0.0450123	-0.0450123	-0.0450123	-0.0450123	-0.0450123	-0.0450123	-0.0450123	-0.0450123	-0.0450123	-0.0450123	-0.0450123	-0.0450123	-0.0450123	-0.0450123	-0.0450123	-0.0450123	-0.0450123	-0.0450123	-0.0450123	-0.0450123	-0.0450123	-0.0450123	-0.0450123	-0.0450123	-0.0450123	-0.0450123	-0.0450123	-0.0450123	-0.0450123	-0.0450123	-0.0450123	-0.0450123	-0.0450123	-0.0450123	-0.0450123	-0.0450123	-0.0450123	-0.0450123	-0.0450123	-0.0450123
-0.0450123	-0.0450123	-0.0450123	-0.0450123	-0.0450123	-0.0450123	-0.0450123	-0.0450123	-0.0450123	-0.0450123	-0.0450123	-0.0450123	-0.0450123	-0.0450123	-0.0450123	-0.0450123	-0.0450123	-0.0450123	-0.0450123	-0.0450123	-0.0450123	-0.0450123	-0.0450123	-0.0450123	-0.0450123	-0.0450123	-0.0450123	-0.0450123	-0.0450123	-0.0450123	-0.0450123	-0.0450123	-0.0450123	-0.0450123	-0.0450123	-0.0450123	-0.0450123	-0.0450123	-0.0450123	-0.0450123	-0.0450123	-0.0450123	-0.0450123	-0.0450123	-0.0450123	-0.0450123	-0.0450123	-0.0450123	-0.0450123	-0.0450123
-0.0450123	-0.0450123	-0.0450123	-0.0450123	-0.0450123	-0.0450123	-0.0450123	-0.0450123	-0.0450123	-0.0450123	-0.0450123	-0.0450123	-0.0450123	-0.0450123	-0.0450123	-0.0450123	-0.0450123	-0.0450123	-0.0450123	-0.0450123	-0.0450123	-0.0450123	-0.0450123	-0.0450123	-0.0450123	-0.0450123	-0.0450123	-0.0450123	-0.0450123	-0.0450123	-0.0450123	-0.0450123	-0.0450123	-0.0450123	-0.0450123	-0.0450123	-0.0450123	-0.0450123	-0.0450123	-0.0450123	-0.0450123	-0.0450123	-0.0450123	-0.0450123	-0.0450123	-0.0450123	-0.0450123	-0.0450123	-0.0450123	-0.0450123
-0.0450123	-0.0450123	-0.0450123	-0.0450123	-0.0450123	-0.0450123	-0.0450123	-0.0450123	-0.0450123	-0.0450123	-0.0450123	-0.0450123	-0.0450123	-0.0450123	-0.0450123	-0.0450123	-0.0450123	-0.0450123	-0.0450123	-0.0450123	-0.0450123	-0.0450123	-0.0450123	-0.0450123	-0.0450123	-0.0450123	-0.0450123	-0.0450123	-0.0450123	-0.0450123	-0.0450123	-0.0450123	-0.0450123	-0.0450123	-0.0450123	-0.0450123	-0.0450123	-0.0450123	-0.0450123	-0.0450123	-0.0450123	-0.0450123	-0.0450123	-0.0450123	-0.0450123	-0.0450123	-0.0450123	-0.0450123	-0.0450123	-0.0450123
-0.0450123	-0.0450123	-0.0450123	-0.0450123	-0.0450123	-0.0450123	-0.0450123	-0.0450123	-0.0450123	-0.0450123	-0.0450123	-0.0450123	-0.0450123	-0.0450123	-0.0450123	-0.0450123	-0.0450123	-0.0450123	-0.0450123	-0.0450123	-0.0450123	-0.0450123	-0.0450123	-0.0450123	-0.0450123	-0.0450123	-0.0450123	-0.0450123	-0.0450123	-0.0450123	-0.0450123	-0.0450123	-0.0450123	-0.0450123	-0.0450123	-0.0450123	-0.0450123	-0.0450123	-0.0450123	-0.0450123	-0.0450123	-0.0450123	-0.0450123	-0.0450123	-0.0450123	-0.0450123	-0.0450123	-0.0450123	-0.0450123	-0.0450123
-0.0450123	-0.0450123	-0.0450123	-0.0450123	-0.0450123	-0.0450123	-0.0450123	-0.0450123	-0.0450123	-0.0450123	-0.0450123	-0.0450123	-0.0450123	-0.0450123	-0.0450123	-0.0450123	-0.0450123	-0.0450123	-0.0450123	-0.0450123	-0.0450123	-0.0450123	-0.0450123	-0.0450123	-0.0450123	-0.0450123	-0.0450123	-0.0450123	-0.0450123	-0.0450123	-0.0450123	-0.0450123	-0.0450123	-0.0450123	-0.0450123	-0.0450123	-0.0450123	-0.0450123	-0.0450123	-0.0450123	-0.0450123	-0.0450123	-0.0450123	-0.0450123	-0.0450123	-0.0450123	-0.0450123	-0.0450123	-0.0450123	-0.0450123
-0.0450123	-0.0450123	-0.0450123	-0.0450123	-0.0450123	-0.0450123	-0.0450123	-0.0450123	-0.0450123	-0.0450123	-0.0450123	-0.0450123	-0.0450123	-0.0450123	-0.0450123	-0.0450123	-0.0450123	-0.0450123	-0.0450123	-0.0450123	-0.0450123	-0.0450123	-0.0450123	-0.0450123	-0.0450123	-0.0450123	-0.0450123	-0.0450123	-0.0450123	-0.0450123	-0.0450123	-0.0450123	-0.0450123	-0.0450123	-0.0450123	-0.0450123	-0.0450123	-0.0450123	-0.0450123	-0.0450123	-0.0450123	-0.0450123	-0.0450123	-0.0450123	-0.0450123	-0.0450123	-0.0450123	-0.0450123	-0.0450123	-0.0450123
-0.0450123	-0.0450123	-0.0450123	-0.0450123	-0.0450123	-0.0450123	-0.0450123	-0.0450123	-0.0450123	-0.0450123	-0.0450123	-0.0450123	-0.0450123	-0.0450123	-0.0450123	-0.0450123	-0.0450123	-0.0450123	-0.0450123	-0.0450123	-0.0450123	-0.0450123	-0.0450123	-0.0450123	-0.0450123	-0.0450123	-0.0450123	-0.0450123	-0.0450123	-0.0450123	-0.0450123	-0.0450123	-0.0450123	-0.0450123	-0.0450123	-0.0450123	-0.0450123	-0.0450123	-0.0450123	-0.0450123	-0.0450123	-0.0450123	-0.0450123	-0.0450123	-0.0450123	-0.0450123	-0.0450123	-0.0450123	-0.0450123	-0.0450123
-0.0450123	-0.0450123	-0.0450123	-0.0450123	-0.0450123	-0.0450123	-0.0450123	-0.0450123	-0.0450123	-0.0450123	-0.0450123	-0.0450123	-0.0450123	-0.0450123	-0.0450123	-0.0450123	-0.0450123	-0.0450123	-0.0450123	-0.0450123	-0.0450123	-0.0450123	-0.0450123	-0.0450123	-0.0450123	-0.0450123	-0.0450123	-0.0450123	-0.0450123	-0.0450123	-0.0450123	-0.0450123	-0.0450123	-0.0450123	-0.0450123	-0.0450123	-0.0450123	-0.0450123	-0.0450123	-0.0450123	-0.0450123	-0.0450123	-0.0450123	-0.0450123	-0.0450123	-0.0450123	-0.0450123	-0.0450123	-0.0450123	-0.0450123
-0.0450123	-0.0450123	-0.0450123	-0.0450123	-0.0450123	-0.0450123	-0.0450123	-0.0450123	-0.0450123	-0.0450123	-0.0450123	-0.0450123	-0.0450123	-0.0450123	-0.0450123	-0.0450123	-0.0450123	-0.0450123	-0.0450123	-0.0450123	-0.0450123	-0.0450123	-0.0450123	-0.0450123	-0.0450123	-0.0450123	-0.0450123	-0.0450123	-0.0450123	-0.0450123	-0.0450123	-0.0450123	-0.0450123	-0.0450123	-0.0450123	-0.0450123	-0.0450123	-0.0450123	-0.0450123	-0.0450123	-0.0450123	-0.0450123	-0.0450123	-0.0450123	-0.0450123	-0.0450123	-0.0450123	-0.0450123	-0.0450123	-0.0450123
-0.0450123	-0.0450123	-0.0450123	-0.0450123	-0.0450123	-0.0450123	-0.0450123	-0.0450123	-0.0450123	-0.0450123	-0.0450123	-0.0450123	-0.0450123	-0.0450123	-0.0450123	-0.0450123	-0.0450123	-0.0450123	-0.0450123	-0.0450123	-0.0450123	-0.0450123	-0.0450123	-0.0450123	-0.0450123	-0.0450123	-0.0450123	-0.0450123	-0.0450123	-0.0450123	-0.0450123	-0.0450123	-0.0450123	-0.0450123	-0.0450123	-0.0450123	-0.0450123	-0.0450123	-0.0450123	-0.0450123	-0.0450123	-0.0450123	-0.0450123	-0.0450123	-0.0450123	-0.0450123	-0.0450123	-0.0450123	-0.0450123	-0.0450123
-0.0450123	-0.0450123	-0.0450123	-0.0450123	-0.0450123	-0.0450123	-0.0450123	-0.0450123	-0.0450123	-0.0450123	-0.0450123	-0.0450123	-0.0450123	-0.0450123	-0.0450123	-0.0450123	-0.0450123	-0.0450123	-0.0450123	-0.0450123	-0.0450123	-0.0450123	-0.0450123	-0.0450123	-0.0450123	-0.0450123	-0.0450123	-0.0450123	-0.0450123	-0.0450123	-0.0450123	-0.0450123	-0.0450123	-0.0450123	-0.0450123	-0.0450123	-0.0450123	-0.0450123	-0.0450123	-0.0450123	-0.0450123	-0.0450123	-0.0450123	-0.0450123	-0.0450123	-0.0450123	-0.0450123	-0.0450123	-0.0450123	-0.0450123
-0.0450123	-0.0450123	-0.0450123	-0.0450123	-0.0450123	-0.0450123	-0.0450123	-0.0450123	-0.0450123	-0.0450123	-0.0450123	-0.0450123	-0.0450123	-0.0450123	-0.0450123	-0.0450123	-0.0450123	-0.0450123	-0.0450123	-0.0450123	-0.0450123	-0.0450123	-0.0450123	-0.0450123	-0.0450123	-0.0450123	-0.0450123	-0.0450123	-0.0450123	-0.0450123	-0.0450123	-0.0450123	-0.0450123	-0.0450123	-0.0450123	-0.0450123	-0.0450123	-0.0450123	-0.0450123	-0.0450123	-0.0450123	-0.0450123	-0.0450123	-0.0450123	-0.0450123	-0.0450123	-0.0450123	-0.0450123	-0.0450123	-0.0450123
-0.0450123	-0.0450123	-0.0450123	-0.0450123	-0.0450123	-0.0450123	-0.0450123	-0.0450123	-0.0450123	-0.0450123	-0.0450123	-0.0450123	-0.0450123	-0.0450123	-0.0450123	-0.0450123	-0.0450123	-0.0450123	-0.0450123	-0.0450123	-0.0450123	-0.0450123	-0.0450123	-0.0450123	-0.0450123	-0.0450123	-0.0450123	-0.0450123	-0.0450123	-0.0450123	-0.0450123	-0.0450123	-0.0450123	-0.0450123	-0.0450123	-0.0450123	-0.0450123	-0.0450123	-0.0450123	-0.0450123	-0.0450123	-0.0450123	-0.0450123	-0.0450123	-0.0450123	-0.0450123	-0.0450123	-0.0450123	-0.0450123	-0.0450123
-0.0450123	-0.0450123	-0.0450123	-0.0450123	-0.0450123	-0.0450123	-0.0450123	-0.0450123	-0.0450123	-0.0450123	-0.0450123	-0.0450123	-0.0450123	-0.0450123	-0.0450123	-0.0450123	-0.0450123	-0.0450123	-0.0450123	-0.0450123	-0.0450123	-0.0450123	-0.0450123	-0.0450123	-0.0450123	-0.0450123	-0.0450123	-0.0450123	-0.0450123	-0.0450123	-0.0450123	-0.0450123	-0.0450123	-0.0450123	-0.0450123	-0.0450123	-0.0450123	-0.0450123	-0.0450123	-0.0450123	-0.0450123	-0.0450123	-0.0450123	-0.0450123	-0.0450123	-0.0450123	-0.0450123	-0.0450123	-0.0450123	-0.0450123
-0.0450123	-0.0450123	-0.0450123	-0.0450123	-0.0450123	-0.0450123	-0.0450123	-0.0450123	-0.0450123	-0.0450123	-0.0450123	-0.0450123	-0.0450123	-0.0450123	-0.0450123	-0.0450123	-0.0450123	-0.0450123	-0.0450123	-0.0450123	-0.0450123	-0.0450123	-0.0450123	-0.0450123	-0.0450123	-0.0450123	-0.0450123	-0.0450123	-0.0450123	-0.0450123	-0.0450123	-0.0450123	-0.0450123	-0.0450123	-0.0450123	-0.0450123	-0.0450123	-0.0450123	-0.0450123	-0.0450123	-0.0450123	-0.0450123	-0.0450123	-0.0450123	-0.0450123	-0.0450123	-0.0450123	-0.0450123	-0.0450123	-0.0450123
-0.0450123	-0.0450123	-0.0450123	-0.0450123	-0.0450123	-0.0450123	-0.0450123	-0.0450123	-0.0450123	-0.0450123	-0.0450123	-0.0450123	-0.0450123	-0.0450123	-0.0450123	-0.0450123	-0.0450123	-0.0450123	-0.0450123	-0.0450123	-0.0450123	-0.0450123	-0.0450123	-0.0450123	-0.0450123	-0.0450123	-0.0450123	-0.0450123	-0.0450123	-0.0450123	-0.0450123	-0.0450123	-0.0450123	-0.0450123	-0.0450123	-0.0450123	-0.0450123	-0.0450123	-0.0450123	-0.0450123	-0.0450123	-0.0450123	-0.0450123	-0.0450123	-0.0450123	-0.0450123	-0.0450123	-0.0450123	-0.0450123	-0.0450123
-0.0450123	-0.0450123	-0.0450123	-0.0450123	-0.0450123	-0.0450123	-0.0450123	-0.0450123	-0.0450123	-0.0450123	-0.0450123	-0.0450123	-0.0450123	-0.0450123	-0.0450123	-0.0450123	-0.0450123	-0.0450123	-0.0450123	-0.0450123	-0.0450123	-0.0450123	-0.0450123	-0.0450123	-0.0450123	-0.0450123	-0.0450123	-0.0450123	-0.0450123	-0.0450123	-0.0450123	-0.0450123	-0.0450123	-0.0450123	-0.0450123	-0.0450123	-0.0450123	-0.0450123	-0.0450123	-0.0450123	-0.0450123	-0.0450123	-0.0450123	-0.0450123	-0.0450123	-0.0450123	-0.0450123	-0.0450123	-0.0450123	-0.0450123
-0.0450123	-0.0450123	-0.0450123	-0.0450123	-0.0450123	-0.0450123	-0.0450123	-0.0450123	-0.0450123	-0.0450123	-0.0450123	-0.0450123	-0.0450123	-0.0450123	-0.0450123	-0.0450123	-0.0450123	-0.0450123	-0.0450123	-0.0450123	-0.0450123	-0.0450123	-0.0450123	-0.0450123	-0.0450123	-0.0450123	-0.0450123	-0.0450123	-0.0450123	-0.0450123	-0.0450123	-0.0450123	-0.0450123	-0.0450123	-0.0450123	-0.0450123	-0.0450123	-0.0450123	-0.0450123	-0.0450123	-0.0450123	-0.0450123	-0.0450123	-0.0450123	-0.0450123	-0.0450123	-0.0450123	-0.0450123	-0.0450123	-0.0450123
-0.0450123	-0.0450123	-0.0450123	-0.0450123	-0.0450123	-0.0450123	-0.0450123	-0.0450123	-0.0450123	-0.0450123	-0.0450123	-0.0450123	-0.0450123	-0.0450123	-0.0450123	-0.0450123	-0.0450123	-0.0450123	-0.0450123	-0.0450123	-0.0450123	-0.0450123	-0.0450123	-0.0450123	-0.0450123	-0.0450123	-0.0450123	-0.0450123	-0.0450123	-0.0450123	-0.0450123	-0.0450123	-0.0450123	-0.0450123	-0.0450123	-0.0450123	-0.0450123	-0.0450123	-0.0450123	-0.0450123	-0.0450123	-0.0450123	-0.0450123	-0.0450123	-0.0450123	-0.0450123	-0.0450123	-0.0450123	-0.0450123	-0.0450123
-0.0450123	-0.0450123	-0.0450123	-0.0450123	-0.0450123	-0.0450123	-0.0450123	-0.0450123	-0.0450123	-0.0450123	-0.0450123	-0.0450123	-0.0450123	-0.0450123	-0.0450123	-0.0450123	-0.0450123	-0.0450123	-0.0450123	-0.0450123	-0.0450123	-0.0450123	-0.0450123	-0.0450123	-0.0450123	-0.0450123	-0.0450123	-0.0450123	-0.0450123	-0.0450123	-0.0450123	-0.0450123	-0.0450123	-0.0450123	-0.0450123	-0.0450123	-0.0450123	-0.0450123	-0.0450123	-0.0450123	-0.0450123	-0.0450123	-0.0450123	-0.0450123	-0.0450123	-0.0450123	-0.0450123	-0.0450123	-0.0450123	-0.0450123
-0.0450123	-0.0450123	-0.0450123	-0.0450123	-0.0450123	-0.0450123	-0.0450123	-0.0450123	-0.0450123	-0.0450123	-0.0450123	-0.0450123	-0.0450123	-0.0450123	-0.0450123	-0.0450123	-0.0450123	-0.0450123	-0.0450123	-0.0450123	-0.0450123	-0.0450123	-0.0450123	-0.0450123	-0.0450123	-0.0450123	-0.0450123	-0.0450123	-0.0450123	-0.0450123	-0.0450123	-0.0450123	-0.0450123	-0.0450123	-0.0450123	-0.0450123	-0.0450123	-0.0450123	-0.0450123	-0.0450123	-0.0450123	-0.0450123	-0.0450123	-0.0450123	-0.0450123	-0.0450123	-0.0450123	-0.0450123	-0.0450123	-0.0450123
-0.0450123	-0.0450123	-0.0450123	-0.0450123	-0.0450123	-0.0450123	-0.0450123	-0.0450123	-0.0450123	-0.0450123	-0.0450123	-0.0450123	-0.0450123	-0.0450123	-0.0450123	-0.0450123	-0.0450123	-0.0450123	-0.0450123	-0.0450123	-0.0450123	-0.0450123	-0.0450123	-0.0450123	-0.0450123	-0.0450123	-0.0450123	-0.0450123	-0.0450123	-0.0450123	-0.0450123	-0.0450123	-0.0450123	-0.0450123	-0.0450123	-0.0450123	-0.0450123	-0.0450123	-0.0450123	-0.0450123	-0.0450123	-0.0450123	-0.0450123	-0.0450123	-0.0450123	-0.0450123	-0.0450123	-0.0450123	-0.0450123	-0.0450123
-0.232591	-0.232591	-0.232591	-0.232591	-0.232591	-0.232591	-0.232591	-0.232591	-0.232591	-0.232591	-0.232591	-0.232591	-0.232591	-0.232591	-0.232591	-0.232591	-0.232591	-0.232591	-0.232591	-0.232591	-0.232591	-0.232591	-0.232591	-0.232591	-0.232591	-0.232591	-0.232591	-0.232591	-0.232591	-0.232591	-0.232591	-0.232591	-0.232591	-0.232591	-0.232591	-0.232591	-0.232591	-0.232591	-0.232591	-0.232591	-0.232591	-0.232591	-0.232591	-0.232591	-0.232591	-0.232591	-0.232591	-0.232591	-0.232591	-0.232591
-0.232591	-0.232591	-0.232591	-0.232591	-0.232591	-0.232591	-0.232591	-0.232591	-0.232591	-0.232591	-0.232591	-0.232591	-0.232591	-0.232591	-0.232591	-0.232591	-0.232591	-0.232591	-0.232591	-0.232591	-0.232591	-0.232591	-0.232591	-0.232591	-0.232591	-0.232591	-0.232591	-0.232591	-0.232591	-0.232591	-0.232591	-0.232591	-0.232591	-0.232591	-0.232591	-0.232591	-0.232591	-0.232591	-0.232591	-0.232591	-0.232591	-0.232591	-0.232591	-0.232591	-0.232591	-0.232591	-0.232591	-0.232591	-0.232591	-0.232591
-0.232591	-0.232591	-0.232591	-0.232591	-0.232591	-0.232591	-0.232591	-0.232591	-0.232591	-0.232591	-0.232591	-0.232591	-0.232591	-0.232591	-0.232591	-0.232591	-0.232591	-0.232591	-0.232591	-0.232591	-0.232591	-0.232591	-0.232591	-0.232591	-0.232591	-0.232591	-0.232591	-0.232591	-0.232591	-0.232591	-0.232591	-0.232591	-0.232591	-0.232591	-0.232591	-0.232591	-0.232591	-0.232591	-0.232591	-0.232591	-0.232591	-0.232591	-0.232591	-0.232591	-0.232591	-0.232591	-0.232591	-0.232591	-0.232591	-0.232591
-0.232591	-0.232591	-0.232591	-0.232591	-0.232591	-0.232591	-0.232591	-0.232591	-0.232591	-0.232591	-0.232591	-0.232591	-0.232591	-0.232591	-0.232591	-0.232591	-0.232591	-0.232591	-0.232591	-0.232591	-0.232591	-0.232591	-0.232591	-0.232591	-0.232591	-0.232591	-0.232591	-0.232591	-0.232591	-0.232591	-0.232591	-0.232591	-0.232591	-0.232591	-0.232591	-0.232591	-0.232591	-0.232591	-0.232591	-0.232591	-0.232591	-0.232591	-0.232591	-0.232591	-0.232591	-0.232591	-0.232591	-0.232591	-0.232591	-0.232591
-0.232591	-0.232591	-0.232591	-0.232591	-0.232591	-0.232591	-0.232591	-0.232591	-0.232591	-0.232591	-0.232591	-0.232591	-0.232591	-0.232591	-0.232591	-0.232591	-0.232591	-0.232591	-0.232591	-0.232591	-0.232591	-0.232591	-0.232591	-0.232591	-0.232591	-0.232591	-0.232591	-0.232591	-0.232591	-0.232591	-0.232591	-0.232591	-0.232591	-0.232591	-0.232591	-0.232591	-0.232591	-0.232591	-0.232591	-0.232591	-0.232591	-0.232591	-0.232591	-0.232591	-0.232591	-0.232591	-0.232591	-0.232591	-0.232591	-0.232591
-0.232591	-0.232591	-0.232591	-0.232591	-0.232591	-0.232591	-0.232591	-0.232591	-0.232591	-0.232591	-0.232591	-0.232591	-0.232591	-0.232591	-0.232591	-0.232591	-0.232591	-0.232591	-0.232591	-0.232591	-0.232591	-0.232591	-0.232591	-0.232591	-0.232591	-0.232591	-0.232591	-0.232591	-0.232591	-0.232591	-0.232591	-0.232591	-0.232591	-0.232591	-0.232591	-0.232591	-0.232591	-0.232591	-0.232591	-0.232591	-0.232591	-0.232591	-0.232591	-0.232591	-0.232591	-0.232591	-0.232591	-0.232591	-0.232591	-0.232591
-0.232591	-0.232591	-0.232591	-0.232591	-0.232591	-0.232591	-0.232591	-0.232591	-0.232591	-0.232591	-0.232591	-0.232591	-0.232591	-0.232591	-0.232591	-0.232591	-0.232591	-0.232591	-0.232591	-0.232591	-0.232591	-0.232591	-0.232591	-0.232591	-0.232591	-0.232591	-0.232591	-0.232591	-0.232591	-0.232591	-0.232591	-0.232591	-0.232591	-0.232591	-0.232591	-0.232591	-0.232591	-0.232591	-0.232591	-0.232591	-0.232591	-0.232591	-0.232591	-0.232591	-0.232591	-0.232591	-0.232591	-0.232591	-0.232591	-0.232591
-0.232591	-0.232591	-0.232591	-0.232591	-0.232591	-0.232591	-0.232591	-0.232591	-0.232591	-0.232591	-0.232591	-0.232591	-0.232591	-0.232591	-0.232591	-0.232591	-0.232591	-0.232591	-0.232591	-0.232591	-0.232591	-0.232591	-0.232591	-0.232591	-0.232591	-0.232591	-0.232591	-0.232591	-0.232591	-0.232591	-0.232591	-0.232591	-0.232591	-0.232591	-0.232591	-0.232591	-0.232591	-0.232591	-0.232591	-0.232591	-0.232591	-0.232591	-0.232591	-0.232591	-0.232591	-0.232591	-0.232591	-0.232591	-0.232591	-0.232591
-0.232591	-0.232591	-0.232591	-0.232591	-0.232591	-0.232591	-0.232591	-0.232591	-0.232591	-0.232591	-0.232591	-0.232591	-0.232591	-0.232591	-0.232591	-0.232591	-0.232591	-0.232591	-0.232591	-0.232591	-0.232591	-0.232591	-0.232591	-0.232591	-0.232591	-0.232591	-0.232591	-0.232591	-0.232591	-0.232591	-0.232591	-0.232591	-0.232591	-0.232591	-0.232591	-0.232591	-0.232591	-0.232591	-0.232591	-0.232591	-0.232591	-0.232591	-0.232591	-0.232591	-0.232591	-0.232591	-0.232591	-0.232591	-0.232591	-0.232591
-0.232591	-0.232591	-0.232591	-0.232591	-0.232591	-0.232591	-0.232591	-0.232591	-0.232591	-0.232591	-0.232591	-0.232591	-0.232591	-0.232591	-0.232591	-0.232591	-0.232591	-0.232591	-0.232591	-0.232591	-0.232591	-0.232591	-0.232591	-0.232591	-0.232591	-0.232591	-0.232591	-0.232591	-0.232591	-0.232591	-0.232591	-0.232591	-0.232591	-0.232591	-0.232591	-0.232591	-0.232591	-0.232591	-0.232591	-0.232591	-0.232591	-0.232591	-0.232591	-0.232591	-0.232591	-0.232591	-0.232591	-0.232591	-0.232591	-0.232591
-0.232591	-0.232591	-0.232591	-0.232591	-0.232591	-0.232591	-0.232591	-0.232591	-0.232591	-0.232591	-0.232591	-0.232591	-0.232591	-0.232591	-0.232591	-0.232591	-0.232591	-0.232591	-0.232591	-0.232591	-0.232591	-0.232591	-0.232591	-0.232591	-0.232591	-0.232591	-0.232591	-0.232591	-0.232591	-0.232591	-0.232591	-0.232591	-0.232591	-0.232591	-0.232591	-0.232591	-0.232591	-0.232591	-0.232591	-0.232591	-0.232591	-0.232591	-0.232591	-0.232591	-0.232591	-0.232591	-0.232591	-0.232591	-0.232591	-0.232591
-0.232591	-0.232591	-0.232591	-0.232591	-0.232591	-0.232591	-0.232591	-0.232591	-0.232591	-0.232591	-0.232591	-0.232591	-0.232591	-0.232591	-0.232591	-0.232591	-0.232591	-0.232591	-0.232591	-0.232591	-0.232591	-0.232591	-0.232591	-0.232591	-0.232591	-0.232591	-0.232591	-0.232591	-0.232591	-0.232591	-0.232591	-0.232591	-0.232591	-0.232591	-0.232591	-0.232591	-0.232591	-0.232591	-0.232591	-0.232591	-0.232591	-0.232591	-0.232591	-0.232591	-0.232591	-0.232591	-0.232591	-0.232591	-0.232591	-0.232591
-0.232591	-0.232591	-0.232591	-0.232591	-0.232591	-0.232591	-0.232591	-0.232591	-0.232591	-0.232591	-0.232591	-0.232591	-0.232591	-0.232591	-0.232591	-0.232591	-0.232591	-0.232591	-0.232591	-0.232591	-0.232591	-0.232591	-0.232591	-0.232591	-0.232591	-0.232591	-0.232591	-0.232591	-0.232591	-0.232591	-0.232591	-0.232591	-0.232591	-0.232591	-0.232591	-0.232591	-0.232591	-0.232591	-0.232591	-0.232591	-0.232591	-0.232591	-0.232591	-0.232591	-0.232591	-0.232591	-0.232591	-0.232591	-0.232591	-0.232591
-0.232591	-0.232591	-0.232591	-0.232591	-0.232591	-0.232591	-0.232591	-0.232591	-0.232591	-0.232591	-0.232591	-0.232591	-0.232591	-0.232591	-0.232591	-0.232591	-0.232591	-0.232591	-0.232591	-0.232591	-0.232591	-0.232591	-0.232591	-0.232591	-0.232591	-0.232591	-0.232591	-0.232591	-0.232591	-0.232591	-0.232591	-0.232591	-0.232591	-0.232591	-0.232591	-0.232591	-0.232591	-0.232591	-0.232591	-0.232591	-0.232591	-0.232591	-0.232591	-0.232591	-0.232591	-0.232591	-0.232591	-0.232591	-0.232591	-0.232591
-0.232591	-0.232591	-0.232591	-0.232591	-0.232591	-0.232591	-0.232591	-0.232591	-0.232591	-0.232591	-0.232591	-0.232591	-0.232591	-0.232591	-0.232591	-0.232591	-0.232591	-0.232591	-0.232591	-0.232591	-0.232591	-0.232591	-0.232591	-0.232591	-0.232591	-0.232591	-0.232591	-0.232591	-0.232591	-0.232591	-0.232591	-0.232591	-0.232591	-0.232591	-0.232591	-0.232591	-0.232591	-0.232591	-0.232591	-0.232591	-0.232591	-0.232591	-0.232591	-0.232591	-0.232591	-0.232591	-0.232591	-0.232591	-0.232591	-0.232591
-0.232591	-0.232591	-0.232591	-0.232591	-0.232591	-0.232591	-0.232591	-0.232591	-0.232591	-0.232591	-0.232591	-0.232591	-0.232591	-0.232591	-0.232591	-0.232591	-0.232591	-0.232591	-0.232591	-0.232591	-0.232591	-0.232591	-0.232591	-0.232591	-0.232591	-0.232591	-0.232591	-0.232591	-0.232591	-0.232591	-0.232591	-0.232591	-0.232591	-0.232591	-0.232591	-0.232591	-0.232591	-0.232591	-0.232591	-0.232591	-0.232591	-0.232591	-0.232591	-0.232591	-0.232591	-0.232591	-0.232591	-0.232591	-0.232591	-0.232591
-0.232591	-0.232591	-0.232591	-0.232591	-0.232591	-0.232591	-0.232591	-0.232591	-0.232591	-0.232591	-0.232591	-0.232591	-0.232591	-0.232591	-0.232591	-0.232591	-0.232591	-0.232591	-0.232591	-0.232591	-0.232591	-0.232591	-0.232591	-0.232591	-0.232591	-0.232591	-0.232591	-0.232591	-0.232591	-0.232591	-0.232591	-0.232591	-0.232591	-0.232591	-0.232591	-0.232591	-0.232591	-0.232591	-0.232591	-0.232591	-0.232591	-0.232591	-0.232591	-0.232591	-0.232591	-0.232591	-0.232591	-0.232591	-0.232591	-0.232591
-0.232591	-0.232591	-0.232591	-0.232591	-0.232591	-0.232591	-0.232591	-0.232591	-0.232591	-0.232591	-0.232591	-0.232591	-0.232591	-0.232591	-0.232591	-0.232591	-0.232591	-0.232591	-0.232591	-0.232591	-0.232591	-0.232591	-0.232591	-0.232591	-0.232591	-0.232591	-0.232591	-0.232591	-0.232591	-0.232591	-0.232591	-0.232591	-0.232591	-0.232591	-0.232591	-0.232591	-0.232591	-0.232591	-0.232591	-0.232591	-0.232591	-0.232591	-0.232591	-0.232591	-0.232591	-0.232591	-0.232591	-0.232591	-0.232591	-0.232591
-0.232591	-0.232591	-0.232591	-0.232591	-0.232591	-0.232591	-0.232591	-0.232591	-0.232591	-0.232591	-0.232591	-0.232591	-0.232591	-0.232591	-0.232591	-0.232591	-0.232591	-0.232591	-0.232591	-0.232591	-0.232591	-0.232591	-0.232591	-0.232591	-0.232591	-0.232591	-0.232591	-0.232591	-0.232591	-0.232591	-0.232591	-0.232591	-0.232591	-0.232591	-0.232591	-0.232591	-0.232591	-0.232591	-0.232591	-0.232591	-0.232591	-0.232591	-0.232591	-0.232591	-0.232591	-0.232591	-0.232591	-0.232591	-0.232591	-0.232591
-0.232591	-0.232591	-0.232591	-0.232591	-0.232591	-0.232591	-0.232591	-0.232591	-0.232591	-0.232591	-0.232591	-0.232591	-0.232591	-0.232591	-0.232591	-0.232591	-0.232591	-0.232591	-0.232591	-0.232591	-0.232591	-0.232591	-0.232591	-0.232591	-0.232591	-0.232591	-0.232591	-0.232591	-0.232591	-0.232591	-0.232591	-0.232591	-0.232591	-0.232591	-0.232591	-0.232591	-0.232591	-0.232591	-0.232591	-0.232591	-0.232591	-0.232591	-0.232591	-0.232591	-0.232591	-0.232591	-0.232591	-0.232591	-0.232591	-0.232591
-0.232591	-0.232591	-0.232591	-0.232591	-0.232591	-0.232591	-0.232591	-0.232591	-0.232591	-0.232591	-0.232591	-0.232591	-0.232591	-0.232591	-0.232591	-0.232591	-0.232591	-0.232591	-0.232591	-0.232591	-0.232591	-0.232591	-0.232591	-0.232591	-0.232591	-0.232591	-0.232591	-0.232591	-0.232591	-0.232591	-0.232591	-0.232591	-0.232591	-0.232591	-0.232591	-0.232591	-0.232591	-0.232591	-0.232591	-0.232591	-0.232591	-0.232591	-0.232591	-0.232591	-0.232591	-0.232591	-0.232591	-0.232591	-0.232591	-0.232591
-0.232591	-0.232591	-0.232591	-0.232591	-0.232591	-0.232591	-0.232591	-0.232591	-0.232591	-0.232591	-0.232591	-0.232591	-0.232591	-0.232591	-0.232591	-0.232591	-0.232591	-0.232591	-0.232591	-0.232591	-0.232591	-0.232591	-0.232591	-0.232591	-0.232591	-0.232591	-0.232591	-0.232591	-0.232591	-0.232591	-0.232591	-0.232591	-0.232591	-0.232591	-0.232591	-0.232591	-0.232591	-0.232591	-0.232591	-0.232591	-0.232591	-0.232591	-0.232591	-0.232591	-0.232591	-0.232591	-0.232591	-0.232591	-0.232591	-0.232591
-0.232591	-0.232591	-0.232591	-0.232591	-0.232591	-0.232591	-0.232591	-0.232591	-0.232591	-0.232591	-0.232591	-0.232591	-0.232591	-0.232591	-0.232591	-0.232591	-0.232591	-0.232591	-0.232591	-0.232591	-0.232591	-0.232591	-0.232591	-0.232591	-0.232591	-0.232591	-0.232591	-0.232591	-0.232591	-0.232591	-0.232591	-0.232591	-0.232591	-0.232591	-0.232591	-0.232591	-0.232591	-0.232591	-0.232591	-0.232591	-0.232591	-0.232591	-0.232591	-0.232591	-0.232591	-0.232591	-0.232591	-0.232591	-0.232591	-0.232591
-0.232591	-0.232591	-0.232591	-0.232591	-0.232591	-0.232591	-0.232591	-0.232591	-0.232591	-0.232591	-0.232591	-0.232591	-0.232591	-0.232591	-0.232591	-0.232591	-0.232591	-0.232591	-0.232591	-0.232591	-0.232591	-0.232591	-0.232591	-0.232591	-0.232591	-0.232591	-0.232591	-0.232591	-0.232591	-0.232591	-0.232591	-0.232591	-0.232591	-0.232591	-0.232591	-0.232591	-0.232591	-0.232591	-0.232591	-0.232591	-0.232591	-0.232591	-0.232591	-0.232591	-0.232591	-0.232591	-0.232591	-0.232591	-0.232591	-0.232591
0.477589	0.477589	0.477589	0.477589	0.477589	0.477589	0.477589	0.477589	0.477589	0.477589	0.477589	0.477589	0.477589	0.477589	0.477589	0.477589	0.477589	0.477589	0.477589	0.477589	0.477589	0.477589	0.477589	0.477589	0.477589	0.477589	0.477589	0.477589	0.477589	0.477589	0.477589	0.477589	0.477589	0.477589	0.477589	0.477589	0.477589	0.477589	0.477589	0.477589	0.477589	0.477589	0.477589	0.477589	0.477589	0.477589	0.477589	0.477589	0.477589	0.477589
0.477589	0.477589	0.477589	0.477589	0.477589	0.477589	0.477589	0.477589	0.477589	0.477589	0.477589	0.477589	0.477589	0.477589	0.477589	0.477589	0.477589	0.477589	0.477589	0.477589	0.477589	0.477589	0.477589	0.477589	0.477589	0.477589	0.477589	0.477589	0.477589	0.477589	0.477589	0.477589	0.477589	0.477589	0.477589	0.477589	0.477589	0.477589	0.477589	0.477589	0.477589	0.477589	0.477589	0.477589	0.477589	0.477589	0.477589	0.477589	0.477589	0.477589
0.477589	0.477589	0.477589	0.477589	0.477589	0.477589	0.477589	0.477589	0.477589	0.477589	0.477589	0.477589	0.477589	0.477589	0.477589	0.477589	0.477589	0.477589	0.477589	0.477589	0.477589	0.477589	0.477589	0.477589	0.477589	0.477589	0.477589	0.477589	0.477589	0.477589	0.477589	0.477589	0.477589	0.477589	0.477589	0.477589	0.477589	0.477589	0.477589	0.477589	0.477589	0.477589	0.477589	0.477589	0.477589	0.477589	0.477589	0.477589	0.477589	0.477589
0.477589	0.477589	0.477589	0.477589	0.477589	0.477589	0.477589	0.477589	0.477589	0.477589	0.477589	0.477589	0.477589	0.477589	0.477589	0.477589	0.477589	0.477589	0.477589	0.477589	0.477589	0.477589	0.477589	0.477589	0.477589	0.477589	0.477589	0.477589	0.477589	0.477589	0.477589	0.477589	0.477589	0.477589	0.477589	0.477589	0.477589	0.477589	0.477589	0.477589	0.477589	0.477589	0.477589	0.477589	0.477589	0.477589	0.477589	0.477589	0.477589	0.477589
0.477589	0.477589	0.477589	0.477589	0.477589	0.477589	0.477589	0.477589	0.477589	0.477589	0.477589	0.477589	0.477589	0.477589	0.477589	0.477589	0.477589	0.477589	0.477589	0.477589	0.477589	0.477589	0.477589	0.477589	0.477589	0.477589	0.477589	0.477589	0.477589	0.477589	0.477589	0.477589	0.477589	0.477589	0.477589	0.477589	0.477589	0.477589	0.477589	0.477589	0.477589	0.477589	0.477589	0.477589	0.477589	0.477589	0.477589	0.477589	0.477589	0.477589
0.477589	0.477589	0.477589	0.477589	0.477589	0.477589	0.477589	0.477589	0.477589	0.477589	0.477589	0.477589	0.477589	0.477589	0.477589	0.477589	0.477589	0.477589	0.477589	0.477589	0.477589	0.477589	0.477589	0.477589	0.477589	0.477589	0.477589	0.477589	0.477589	0.477589	0.477589	0.477589	0.477589	0.477589	0.477589	0.477589	0.477589	0.477589	0.477589	0.477589	0.477589	0.477589	0.477589	0.477589	0.477589	0.477589	0.477589	0.477589	0.477589	0.477589
0.477589	0.477589	0.477589	0.477589	0.477589	0.477589	0.477589	0.477589	0.477589	0.477589	0.477589	0.477589	0.477589	0.477589	0.477589	0.477589	0.477589	0.477589	0.477589	0.477589	0.477589	0.477589	0.477589	0.477589	0.477589	0.477589	0.477589	0.477589	0.477589	0.477589	0.477589	0.477589	0.477589	0.477589	0.477589	0.477589	0.477589	0.477589	0.477589	0.477589	0.477589	0.477589	0.477589	0.477589	0.477589	0.477589	0.477589	0.477589	0.477589	0.477589
0.477589	0.477589	0.477589	0.477589	0.477589	0.477589	0.477589	0.477589	0.477589	0.477589	0.477589	0.477589	0.477589	0.477589	0.477589	0.477589	0.477589	0.477589	0.477589	0.477589	0.477589	0.477589	0.477589	0.477589	0.477589	0.477589	0.477589	0.477589	0.477589	0.477589	0.477589	0.477589	0.477589	0.477589	0.477589	0.477589	0.477589	0.477589	0.477589	0.477589	0.477589	0.477589	0.477589	0.477589	0.477589	0.477589	0.477589	0.477589	0.477589	0.477589
0.477589	0.477589	0.477589	0.477589	0.477589	0.477589	0.477589	0.477589	0.477589	0.477589	0.477589	0.477589	0.477589	0.477589	0.477589	0.477589	0.477589	0.477589	0.477589	0.477589	0.477589	0.477589	0.477589	0.477589	0.477589	0.477589	0.477589	0.477589	0.477589	0.477589	0.477589	0.477589	0.477589	0.477589	0.477589	0.477589	0.477589	0.477589	0.477589	0.477589	0.477589	0.477589	0.477589	0.477589	0.477589	0.477589	0.477589	0.477589	0.477589	0.477589
0.477589	0.477589	0.477589	0.477589	0.477589	0.477589	0.477589	0.477589	0.477589	0.477589	0.477589	0.477589	0.477589	0.477589	0.477589	0.477589	0.477589	0.477589	0.477589	0.477589	0.477589	0.477589	0.477589	0.477589	0.477589	0.477589	0.477589	0.477589	0.477589	0.477589	0.477589	0.477589	0.477589	0.477589	0.477589	0.477589	0.477589	0.477589	0.477589	0.477589	0.477589	0.477589	0.477589	0.477589	0.477589	0.477589	0.477589	0.477589	0.477589	0.477589
0.477589	0.477589	0.477589	0.477589	0.477589	0.477589	0.477589	0.477589	0.477589	0.477589	0.477589	0.477589	0.477589	0.477589	0.477589	0.477589	0.477589	0.477589	0.477589	0.477589	0.477589	0.477589	0.477589	0.477589	0.477589	0.477589	0.477589	0.477589	0.477589	0.477589	0.477589	0.477589	0.477589	0.477589	0.477589	0.477589	0.477589	0.477589	0.477589	0.477589	0.477589	0.477589	0.477589	0.477589	0.477589	0.477589	0.477589	0.477589	0.477589	0.477589
0.477589	0.477589	0.477589	0.477589	0.477589	0.477589	0.477589	0.477589	0.477589	0.477589	0.477589	0.477589	0.477589	0.477589	0.477589	0.477589	0.477589	0.477589	0.477589	0.477589	0.477589	0.477589	0.477589	0.477589	0.477589	0.477589	0.477589	0.477589	0.477589	0.477589	0.477589	0.477589	0.477589	0.477589	0.477589	0.477589	0.477589	0.477589	0.477589	0.477589	0.477589	0.477589	0.477589	0.477589	0.477589	0.477589	0.477589	0.477589	0.477589	0.477589
0.477589	0.477589	0.477589	0.477589	0.477589	0.477589	0.477589	0.477589	0.477589	0.477589	0.477589	0.477589	0.477589	0.477589	0.477589	0.477589	0.477589	0.477589	0.477589	0.477589	0.477589	0.477589	0.477589	0.477589	0.477589	0.477589	0.477589	0.477589	0.477589	0.477589	0.477589	0.477589	0.477589	0.477589	0.477589	0.477589	0.477589	0.477589	0.477589	0.477589	0.477589	0.477589	0.477589	0.477589	0.477589	0.477589	0.477589	0.477589	0.477589	0.477589
0.477589	0.477589	0.477589	0.477589	0.477589	0.477589	0.477589	0.477589	0.477589	0.477589	0.477589	0.477589	0.477589	0.477589	0.477589	0.477589	0.477589	0.477589	0.477589	0.477589	0.477589	0.477589	0.477589	0.477589	0.477589	0.477589	0.477589	0.477589	0.477589	0.477589	0.477589	0.477589	0.477589	0.477589	0.477589	0.477589	0.477589	0.477589	0.477589	0.477589	0.477589	0.477589	0.477589	0.477589	0.477589	0.477589	0.477589	0.477589	0.477589	0.477589
0.477589	0.477589	0.477589	0.477589	0.477589	0.477589	0.477589	0.477589	0.477589	0.477589	0.477589	0.477589	0.477589	0.477589	0.477589	0.477589	0.477589	0.477589	0.477589	0.477589	0.477589	0.477589	0.477589	0.477589	0.477589	0.477589	0.477589	0.477589	0.477589	0.477589	0.477589	0.477589	0.477589	0.477589	0.477589	0.477589	0.477589	0.477589	0.477589	0.477589	0.477589	0.477589	0.477589	0.477589	0.477589	0.477589	0.477589	0.477589	0.477589	0.477589
0.477589	0.477589	0.477589	0.477589	0.477589	0.477589	0.477589	0.477589	0.477589	0.477589	0.477589	0.477589	0.477589	0.477589	0.477589	0.477589	0.477589	0.477589	0.477589	0.477589	0.477589	0.477589	0.477589	0.477589	0.477589	0.477589	0.477589	0.477589	0.477589	0.477589	0.477589	0.477589	0.477589	0.477589	0.477589	0.477589	0.477589	0.477589	0.477589	0.477589	0.477589	0.477589	0.477589	0.477589	0.477589	0.477589	0.477589	0.477589	0.477589	0.477589
0.477589	0.477589	0.477589	0.477589	0.477589	0.477589	0.477589	0.477589	0.477589	0.477589	0.477589	0.477589	0.477589	0.477589	0.477589	0.477589	0.477589	0.477589	0.477589	0.477589	0.477589	0.477589	0.477589	0.477589	0.477589	0.477589	0.477589	0.477589	0.477589	0.477589	0.477589	0.477589	0.477589	0.477589	0.477589	0.477589	0.477589	0.477589	0.477589	0.477589	0.477589	0.477589	0.477589	0.477589	0.477589	0.477589	0.477589	0.477589	0.477589	0.477589
0.477589	0.477589	0.477589	0.477589	0.477589	0.477589	0.477589	0.477589	0.477589	0.477589	0.477589	0.477589	0.477589	0.477589	0.477589	0.477589	0.477589	0.477589	0.477589	0.477589	0.477589	0.477589	0.477589	0.477589	0.477589	0.477589	0.477589	0.477589	0.477589	0.477589	0.477589	0.477589	0.477589	0.477589	0.477589	0.477589	0.477589	0.477589	0.477589	0.477589	0.477589	0.477589	0.477589	0.477589	0.477589	0.477589	0.477589	0.477589	0.477589	0.477589
0.477589	0.477589	0.477589	0.477589	0.477589	0.477589	0.477589	0.477589	0.477589	0.477589	0.477589	0.477589	0.477589	0.477589	0.477589	0.477589	0.477589	0.477589	0.477589	0.477589	0.477589	0.477589	0.477589	0.477589	0.477589	0.477589	0.477589	0.477589	0.477589	0.477589	0.477589	0.477589	0.477589	0.477589	0.477589	0.477589	0.477589	0.477589	0.477589	0.477589	0.477589	0.477589	0.477589	0.477589	0.477589	0.477589	0.477589	0.477589	0.477589	0.477589
0.477589	0.477589	0.477589	0.477589	0.477589	0.477589	0.477589	0.477589	0.477589	0.477589	0.477589	0.477589	0.477589	0.477589	0.477589	0.477589	0.477589	0.477589	0.477589	0.477589	0.477589	0.477589	0.477589	0.477589	0.477589	0.477589	0.477589	0.477589	0.477589	0.477589	0.477589	0.477589	0.477589	0.477589	0.477589	0.477589	0.477589	0.477589	0.477589	0.477589	0.477589	0.477589	0.477589	0.477589	0.477589	0.477589	0.477589	0.477589	0.477589	0.477589
0.477589	0.477589	0.477589	0.477589	0.477589	0.477589	0.477589	0.477589	0.477589	0.477589	0.477589	0.477589	0.477589	0.477589	0.477589	0.477589	0.477589	0.477589	0.477589	0.477589	0.477589	0.477589	0.477589	0.477589	0.477589	0.477589	0.477589	0.477589	0.477589	0.477589	0.477589	0.477589	0.477589	0.477589	0.477589	0.477589	0.477589	0.477589	0.477589	0.477589	0.477589	0.477589	0.477589	0.477589	0.477589	0.477589	0.477589	0.477589	0.477589	0.477589
0.477589	0.477589	0.477589	0.477589	0.477589	0.477589	0.477589	0.477589	0.477589	0.477589	0.477589	0.477589	0.477589	0.477589	0.477589	0.477589	0.477589	0.477589	0.477589	0.477589	0.477589	0.477589	0.477589	0.477589	0.477589	0.477589	0.477589	0.477589	0.477589	0.477589	0.477589	0.477589	0.477589	0.477589	0.477589	0.477589	0.477589	0.477589	0.477589	0.477589	0.477589	0.477589	0.477589	0.477589	0.477589	0.477589	0.477589	0.477589	0.477589	0.477589
0.477589	0.477589	0.477589	0.477589	0.477589	0.477589	0.477589	0.477589	0.477589	0.477589	0.477589	0.477589	0.477589	0.477589	0.477589	0.477589	0.477589	0.477589	0.477589	0.477589	0.477589	0.477589	0.477589	0.477589	0.477589	0.477589	0.477589	0.477589	0.477589	0.477589	0.477589	0.477589	0.477589	0.477589	0.477589	0.477589	0.477589	0.477589	0.477589	0.477589	0.477589	0.477589	0.477589	0.477589	0.477589	0.477589	0.477589	0.477589	0.477589	0.477589
0.477589	0.477589	0.477589	0.477589	0.477589	0.477589	0.477589	0.477589	0.477589	0.477589	0.477589	0.477589	0.477589	0.477589	0.477589	0.477589	0.477589	0.477589	0.477589	0.477589	0.477589	0.477589	0.477589	0.477589	0.477589	0.477589	0.477589	0.477589	0.477589	0.477589	0.477589	0.477589	0.477589	0.477589	0.477589	0.477589	0.477589	0.477589	0.477589	0.477589	0.477589	0.477589	0.477589	0.477589	0.477589	0.477589	0.477589	0.477589	0.477589	0.477589
0.477589	0.477589	0.477589	0.477589	0.477589	0.477589	0.477589	0.477589	0.477589	0.477589	0.477589	0.477589	0.477589	0.477589	0.477589	0.477589	0.477589	0.477589	0.477589	0.477589	0.477589	0.477589	0.477589	0.477589	0.477589	0.477589	0.477589	0.477589	0.477589	0.477589	0.477589	0.477589	0.477589	0.477589	0.477589	0.477589	0.477589	0.477589	0.477589	0.477589	0.477589	0.477589	0.477589	0.477589	0.477589	0.477589	0.477589	0.477589	0.477589	0.477589
0.477589	0.477589	0.477589	0.477589	0.477589	0.477589	0.477589	0.477589	0.477589	0.477589	0.477589	0.477589	0.477589	0.477589	0.477589	0.477589	0.477589	0.477589	0.477589	0.477589	0.477589	0.477589	0.477589	0.477589	0.477589	0.477589	0.477589	0.477589	0.477589	0.477589	0.477589	0.477589	0.477589	0.477589	0.477589	0.477589	0.477589	0.477589	0.477589	0.477589	0.477589	0.477589	0.477589	0.477589	0.477589	0.477589	0.477589	0.477589	0.477589	0.477589
0.477589	0.477589	0.477589	0.477589	0.477589	0.477589	0.477589	0.477589	0.477589	0.477589	0.477589	0.477589	0.477589	0.477589	0.477589	0.477589	0.477589	0.477589	0.477589	0.477589	0.477589	0.477589	0.477589	0.477589	0.477589	0.477589	0.477589	0.477589	0.477589	0.477589	0.477589	0.477589	0.477589	0.477589	0.477589	0.477589	0.477589	0.477589	0.477589	0.477589	0.477589	0.477589	0.477589	0.477589	0.477589	0.477589	0.477589	0.477589	0.477589	0.477589
0.477589	0.477589	0.477589	0.477589	0.477589	0.477589	0.477589	0.477589	0.477589	0.477589	0.477589	0.477589	0.477589	0.477589	0.477589	0.477589	0.477589	0.477589	0.477589	0.477589	0.477589	0.477589	0.477589	0.477589	0.477589	0.477589	0.477589	0.477589	0.477589	0.477589	0.477589	0.477589	0.477589	0.477589	0.477589	0.477589	0.477589	0.477589	0.477589	0.477589	0.477589	0.477589	0.477589	0.477589	0.477589	0.477589	0.477589	0.477589	0.477589	0.477589
0.477589	0.477589	0.477589	0.477589	0.477589	0.477589	0.477589	0.477589	0.477589	0.477589	0.477589	0.477589	0.477589	0.477589	0.477589	0.477589	0.477589	0.477589	0.477589	0.477589	0.477589	0.477589	0.477589	0.477589	0.477589	0.477589	0.477589	0.477589	0.477589	0.477589	0.477589	0.477589	0.477589	0.477589	0.477589	0.477589	0.477589	0.477589	0.477589	0.477589	0.477589	0.477589	0.477589	0.477589	0.477589	0.477589	0.477589	0.477589	0.477589	0.477589
0.477589	0.477589	0.477589	0.477589	0.477589	0.477589	0.477589	0.477589	0.477589	0.477589	0.477589	0.477589	0.477589	0.477589	0.477589	0.477589	0.477589	0.477589	0.477589	0.477589	0.477589	0.477589	0.477589	0.477589	0.477589	0.477589	0.477589	0.477589	0.477589	0.477589	0.477589	0.477589	0.477589	0.477589	0.477589	0.477589	0.477589	0.477589	0.477589	0.477589	0.477589	0.477589	0.477589	0.477589	0.477589	0.477589	0.477589	0.477589	0.477589	0.477589
0.477589	0.477589	0.477589	0.477589	0.477589	0.477589	0.477589	0.477589	0.477589	0.477589	0.477589	0.477589	0.477589	0.477589	0.477589	0.477589	0.477589	0.477589	0.477589	0.477589	0.477589	0.477589	0.477589	0.477589	0.477589	0.477589	0.477589	0.477589	0.477589	0.477589	0.477589	0.477589	0.477589	0.477589	0.477589	0.477589	0.477589	0.477589	0.477589	0.477589	0.477589	0.477589	0.477589	0.477589	0.477589	0.477589	0.477589	0.477589	0.477589	0.477589
0.477589	0.477589	0.477589	0.477589	0.477589	0.477589	0.477589	0.477589	0.477589	0.477589	0.477589	0.477589	0.477589	0.477589	0.477589	0.477589	0.477589	0.477589	0.477589	0.477589	0.477589	0.477589	0.477589	0.477589	0.477589	0.477589	0.477589	0.477589	0.477589	0.477589	0.477589	0.477589	0.477589	0.477589	0.477589	0.477589	0.477589	0.477589	0.477589	0.477589	0.477589	0.477589	0.477589	0.477589	0.477589	0.477589	0.477589	0.477589	0.477589	0.477589
0.477589	0.477589	0.477589	0.477589	0.477589	0.477589	0.477589	0.477589	0.477589	0.477589	0.477589	0.477589	0.477589	0.477589	0.477589	0.477589	0.477589	0.477589	0.477589	0.477589	0.477589	0.477589	0.477589	0.477589	0.477589	0.477589	0.477589	0.477589	0.477589	0.477589	0.477589	0.477589	0.477589	0.477589	0.477589	0.477589	0.477589	0.477589	0.477589	0.477589	0.477589	0.477589	0.477589	0.477589	0.477589	0.477589	0.477589	0.477589	0.477589	0.477589
0.477589	0.477589	0.477589	0.477589	0.477589	0.477589	0.477589	0.477589	0.477589	0.477589	0.477589	0.477589	0.477589	0.477589	0.477589	0.477589	0.477589	0.477589	0.477589	0.477589	0.477589	0.477589	0.477589	0.477589	0.477589	0.477589	0.477589	0.477589	0.477589	0.477589	0.477589	0.477589	0.477589	0.477589	0.477589	0.477589	0.477589	0.477589	0.477589	0.477589	0.477589	0.477589	0.477589	0.477589	0.477589	0.477589	0.477589	0.477589	0.477589	0.477589
0.477589	0.477589	0.477589	0.477589	0.477589	0.477589	0.477589	0.477589	0.477589	0.477589	0.477589	0.477589	0.477589	0.477589	0.477589	0.477589	0.477589	0.477589	0.477589	0.477589	0.477589	0.477589	0.477589	0.477589	0.477589	0.477589	0.477589	0.477589	0.477589	0.477589	0.477589	0.477589	0.477589	0.477589	0.477589	0.477589	0.477589	0.477589	0.477589	0.477589	0.477589	0.477589	0.477589	0.477589	0.477589	0.477589	0.477589	0.477589	0.477589	0.477589
0.477589	0.477589	0.477589	0.477589	0.477589	0.477589	0.477589	0.477589	0.477589	0.477589	0.477589	0.477589	0.477589	0.477589	0.477589	0.477589	0.477589	0.477589	0.477589	0.477589	0.477589	0.477589	0.477589	0.477589	0.477589	0.477589	0.477589	0.477589	0.477589	0.477589	0.477589	0.477589	0.477589	0.477589	0.477589	0.477589	0.477589	0.477589	0.477589	0.477589	0.477589	0.477589	0.477589	0.477589	0.477589	0.477589	0.477589	0.477589	0.477589	0.477589
0.477589	0.477589	0.477589	0.477589	0.477589	0.477589	0.477589	0.477589	0.477589	0.477589	0.477589	0.477589	0.477589	0.477589	0.477589	0.477589	0.477589	0.477589	0.477589	0.477589	0.477589	0.477589	0.477589	0.477589	0.477589	0.477589	0.477589	0.477589	0.477589	0.477589	0.477589	0.477589	0.477589	0.477589	0.477589	0.477589	0.477589	0.477589	0.477589	0.477589	0.477589	0.477589	0.477589	0.477589	0.477589	0.477589	0.477589	0.477589	0.477589	0.477589
0.477589	0.477589	0.477589	0.477589	0.477589	0.477589	0.477589	0.477589	0.477589	0.477589	0.477589	0.477589	0.477589	0.477589	0.477589	0.477589	0.477589	0.477589	0.477589	0.477589	0.477589	0.477589	0.477589	0.477589	0.477589	0.477589	0.477589	0.477589	0.477589	0.477589	0.477589	0.477589	0.477589	0.477589	0.477589	0.477589	0.477589	0.477589	0.477589	0.477589	0.477589	0.477589	0.477589	0.477589	0.477589	0.477589	0.477589	0.477589	0.477589	0.477589
0.477589	0.477589	0.477589	0.477589	0.477589	0.477589	0.477589	0.477589	0.477589	0.477589	0.477589	0.477589	0.477589	0.477589	0.477589	0.477589	0.477589	0.477589	0.477589	0.477589	0.477589	0.477589	0.477589	0.477589	0.477589	0.477589	0.477589	0.477589	0.477589	0.477589	0.477589	0.477589	0.477589	0.477589	0.477589	0.477589	0.477589	0.477589	0.477589	0.477589	0.477589	0.477589	0.477589	0.477589	0.477589	0.477589	0.477589	0.477589	0.477589	0.477589
0.477589	0.477589	0.477589	0.477589	0.477589	0.477589	0.477589	0.477589	0.477589	0.477589	0.477589	0.477589	0.477589	0.477589	0.477589	0.477589	0.477589	0.477589	0.477589	0.477589	0.477589	0.477589	0.477589	0.477589	0.477589	0.477589	0.477589	0.477589	0.477589	0.477589	0.477589	0.477589	0.477589	0.477589	0.477589	0.477589	0.477589	0.477589	0.477589	0.477589	0.477589	0.477589	0.477589	0.477589	0.477589	0.477589	0.477589	0.477589	0.477589	0.477589
0.477589	0.477589	0.477589	0.477589	0.477589	0.477589	0.477589	0.477589	0.477589	0.477589	0.477589	0.477589	0.477589	0.477589	0.477589	0.477589	0.477589	0.477589	0.477589	0.477589	0.477589	0.477589	0.477589	0.477589	0.477589	0.477589	0.477589	0.477589	0.477589	0.477589	0.477589	0.477589	0.477589	0.477589	0.477589	0.477589	0.477589	0.477589	0.477589	0.477589	0.477589	0.477589	0.477589	0.477589	0.477589	0.477589	0.477589	0.477589	0.477589	0.477589
0.477589	0.477589	0.477589	0.477589	0.477589	0.477589	0.477589	0.477589	0.477589	0.477589	0.477589	0.477589	0.477589	0.477589	0.477589	0.477589	0.477589	0.477589	0.477589	0.477589	0.477589	0.477589	0.477589	0.477589	0.477589	0.477589	0.477589	0.477589	0.477589	0.477589	0.477589	0.477589	0.477589	0.477589	0.477589	0.477589	0.477589	0.477589	0.477589	0.477589	0.477589	0.477589	0.477589	0.477589	0.477589	0.477589	0.477589	0.477589	0.477589	0.477589
0.477589	0.477589	0.477589	0.477589	0.477589	0.477589	0.477589	0.477589	0.477589	0.477589	0.477589	0.477589	0.477589	0.477589	0.477589	0.477589	0.477589	0.477589	0.477589	0.477589	0.477589	0.477589	0.477589	0.477589	0.477589	0.477589	0.477589	0.477589	0.477589	0.477589	0.477589	0.477589	0.477589	0.477589	0.477589	0.477589	0.477589	0.477589	0.477589	0.477589	0.477589	0.477589	0.477589	0.477589	0.477589	0.477589	0.477589	0.477589	0.477589	0.477589
0.477589	0.477589	0.477589	0.477589	0.477589	0.477589	0.477589	0.477589	0.477589	0.477589	0.477589	0.477589	0.477589	0.477589	0.477589	0.477589	0.477589	0.477589	0.477589	0.477589	0.477589	0.477589	0.477589	0.477589	0.477589	0.477589	0.477589	0.477589	0.477589	0.477589	0.477589	0.477589	0.477589	0.477589	0.477589	0.477589	0.477589	0.477589	0.477589	0.477589	0.477589	0.477589	0.477589	0.477589	0.477589	0.477589	0.477589	0.477589	0.477589	0.477589
0.477589	0.477589	0.477589	0.477589	0.477589	0.477589	0.477589	0.477589	0.477589	0.477589	0.477589	0.477589	0.477589	0.477589	0.477589	0.477589	0.477589	0.477589	0.477589	0.477589	0.477589	0.477589	0.477589	0.477589	0.477589	0.477589	0.477589	0.477589	0.477589	0.477589	0.477589	0.477589	0.477589	0.477589	0.477589	0.477589	0.477589	0.477589	0.477589	0.477589	0.477589	0.477589	0.477589	0.477589	0.477589	0.477589	0.477589	0.477589	0.477589	0.477589
0.477589	0.477589	0.477589	0.477589	0.477589	0.477589	0.477589	0.477589	0.477589	0.477589	0.477589	0.477589	0.477589	0.477589	0.477589	0.477589	0.477589	0.477589	0.477589	0.477589	0.477589	0.477589	0.477589	0.477589	0.477589	0.477589	0.477589	0.477589	0.477589	0.477589	0.477589	0.477589	0.477589	0.477589	0.477589	0.477589	0.477589	0.477589	0.477589	0.477589	0.477589	0.477589	0.477589	0.477589	0.477589	0.477589	0.477589	0.477589	0.477589	0.477589
0.477589	0.477589	0.477589	0.477589	0.477589	0.477589	0.477589	0.477589	0.477589	0.477589	0.477589	0.477589	0.477589	0.477589	0.477589	0.477589	0.477589	0.477589	0.477589	0.477589	0.477589	0.477589	0.477589	0.477589	0.477589	0.477589	0.477589	0.477589	0.477589	0.477589	0.477589	0.477589	0.477589	0.477589	0.477589	0.477589	0.477589	0.477589	0.477589	0.477589	0.477589	0.477589	0.477589	0.477589	0.477589	0.477589	0.477589	0.477589	0.477589	0.477589
0.477589	0.477589	0.477589	0.477589	0.477589	0.477589	0.477589	0.477589	0.477589	0.477589	0.477589	0.477589	0.477589	0.477589	0.477589	0.477589	0.477589	0.477589	0.477589	0.477589	0.477589	0.477589	0.477589	0.477589	0.477589	0.477589	0.477589	0.477589	0.477589	0.477589	0.477589	0.477589	0.477589	0.477589	0.477589	0.477589	0.477589	0.477589	0.477589	0.477589	0.477589	0.477589	0.477589	0.477589	0.477589	0.477589	0.477589	0.477589	0.477589	0.477589
0.477589	0.477589	0.477589	0.477589	0.477589	0.477589	0.477589	0.477589	0.477589	0.477589	0.477589	0.477589	0.477589	0.477589	0.477589	0.477589	0.477589	0.477589	0.477589	0.477589	0.477589	0.477589	0.477589	0.477589	0.477589	0.477589	0.477589	0.477589	0.477589	0.477589	0.477589	0.477589	0.477589	0.477589	0.477589	0.477589	0.477589	0.477589	0.477589	0.477589	0.477589	0.477589	0.477589	0.477589	0.477589	0.477589	0.477589	0.477589	0.477589	0.477589
0.477589	0.477589	0.477589	0.477589	0.477589	0.477589	0.477589	0.477589	0.477589	0.477589	0.477589	0.477589	0.477589	0.477589	0.477589	0.477589	0.477589	0.477589	0.477589	0.477589	0.477589	0.477589	0.477589	0.477589	0.477589	0.477589	0.477589	0.477589	0.477589	0.477589	0.477589	0.477589	0.477589	0.477589	0.477589	0.477589	0.477589	0.477589	0.477589	0.477589	0.477589	0.477589	0.477589	0.477589	0.477589	0.477589	0.477589	0.477589	0.477589	0.477589
0.477589	0.477589	0.477589	0.477589	0.477589	0.477589	0.477589	0.477589	0.477589	0.477589	0.477589	0.477589	0.477589	0.477589	0.477589	0.477589	0.477589	0.477589	0.477589	0.477589	0.477589	0.477589	0.477589	0.477589	0.477589	0.477589	0.477589	0.477589	0.477589	0.477589	0.477589	0.477589	0.477589	0.477589	0.477589	0.477589	0.477589	0.477589	0.477589	0.477589	0.477589	0.477589	0.477589	0.477589	0.477589	0.477589	0.477589	0.477589	0.477589	0.477589
-0.635087	-0.635087	-0.635087	-0.635087	-0.635087	-0.635087	-0.635087	-0.635087	-0.635087	-0.635087	-0.635087	-0.635087	-0.635087	-0.635087	-0.635087	-0.635087	-0.635087	-0.635087	-0.635087	-0.635087	-0.635087	-0.635087	-0.635087	-0.635087	-0.635087	-0.635087	-0.635087	-0.635087	-0.635087	-0.635087	-0.635087	-0.635087	-0.635087	-0.635087	-0.635087	-0.635087	-0.635087	-0.635087	-0.635087	-0.635087	-0.635087	-0.635087	-0.635087	-0.635087	-0.635087	-0.635087	-0.635087	-0.635087	-0.635087	-0.635087
-0.635087	-0.635087	-0.635087	-0.635087	-0.635087	-0.635087	-0.635087	-0.635087	-0.635087	-0.635087	-0.635087	-0.635087	-0.635087	-0.635087	-0.635087	-0.635087	-0.635087	-0.635087	-0.635087	-0.635087	-0.635087	-0.635087	-0.635087	-0.635087	-0.635087	-0.635087	-0.635087	-0.635087	-0.635087	-0.635087	-0.635087	-0.635087	-0.635087	-0.635087	-0.635087	-0.635087	-0.635087	-0.635087	-0.635087	-0.635087	-0.635087	-0.635087	-0.635087	-0.635087	-0.635087	-0.635087	-0.635087	-0.635087	-0.635087	-0.635087
-0.635087	-0.635087	-0.635087	-0.635087	-0.635087	-0.635087	-0.635087	-0.635087	-0.635087	-0.635087	-0.635087	-0.635087	-0.635087	-0.635087	-0.635087	-0.635087	-0.635087	-0.635087	-0.635087	-0.635087	-0.635087	-0.635087	-0.635087	-0.635087	-0.635087	-0.635087	-0.635087	-0.635087	-0.635087	-0.635087	-0.635087	-0.635087	-0.635087	-0.635087	-0.635087	-0.635087	-0.635087	-0.635087	-0.635087	-0.635087	-0.635087	-0.635087	-0.635087	-0.635087	-0.635087	-0.635087	-0.635087	-0.635087	-0.635087	-0.635087
-0.635087	-0.635087	-0.635087	-0.635087	-0.635087	-0.635087	-0.635087	-0.635087	-0.635087	-0.635087	-0.635087	-0.635087	-0.635087	-0.635087	-0.635087	-0.635087	-0.635087	-0.635087	-0.635087	-0.635087	-0.635087	-0.635087	-0.635087	-0.635087	-0.635087	-0.635087	-0.635087	-0.635087	-0.635087	-0.635087	-0.635087	-0.635087	-0.635087	-0.635087	-0.635087	-0.635087	-0.635087	-0.635087	-0.635087	-0.635087	-0.635087	-0.635087	-0.635087	-0.635087	-0.635087	-0.635087	-0.635087	-0.635087	-0.635087	-0.635087
-0.635087	-0.635087	-0.635087	-0.635087	-0.635087	-0.635087	-0.635087	-0.635087	-0.635087	-0.635087	-0.635087	-0.635087	-0.635087	-0.635087	-0.635087	-0.635087	-0.635087	-0.635087	-0.635087	-0.635087	-0.635087	-0.635087	-0.635087	-0.635087	-0.635087	-0.635087	-0.635087	-0.635087	-0.635087	-0.635087	-0.635087	-0.635087	-0.635087	-0.635087	-0.635087	-0.635087	-0.635087	-0.635087	-0.635087	-0.635087	-0.635087	-0.635087	-0.635087	-0.635087	-0.635087	-0.635087	-0.635087	-0.635087	-0.635087	-0.635087
-0.635087	-0.635087	-0.635087	-0.635087	-0.635087	-0.635087	-0.635087	-0.635087	-0.635087	-0.635087	-0.635087	-0.635087	-0.635087	-0.635087	-0.635087	-0.635087	-0.635087	-0.635087	-0.635087	-0.635087	-0.635087	-0.635087	-0.635087	-0.635087	-0.635087	-0.635087	-0.635087	-0.635087	-0.635087	-0.635087	-0.635087	-0.635087	-0.635087	-0.635087	-0.635087	-0.635087	-0.635087	-0.635087	-0.635087	-0.635087	-0.635087	-0.635087	-0.635087	-0.635087	-0.635087	-0.635087	-0.635087	-0.635087	-0.635087	-0.635087
-0.635087	-0.635087	-0.635087	-0.635087	-0.635087	-0.635087	-0.635087	-0.635087	-0.635087	-0.635087	-0.635087	-0.635087	-0.635087	-0.635087	-0.635087	-0.635087	-0.635087	-0.635087	-0.635087	-0.635087	-0.635087	-0.635087	-0.635087	-0.635087	-0.635087	-0.635087	-0.635087	-0.635087	-0.635087	-0.635087	-0.635087	-0.635087	-0.635087	-0.635087	-0.635087	-0.635087	-0.635087	-0.635087	-0.635087	-0.635087	-0.635087	-0.635087	-0.635087	-0.635087	-0.635087	-0.635087	-0.635087	-0.635087	-0.635087	-0.635087
-0.635087	-0.635087	-0.635087	-0.635087	-0.635087	-0.635087	-0.635087	-0.635087	-0.635087	-0.635087	-0.635087	-0.635087	-0.635087	-0.635087	-0.635087	-0.635087	-0.635087	-0.635087	-0.635087	-0.635087	-0.635087	-0.635087	-0.635087	-0.635087	-0.635087	-0.635087	-0.635087	-0.635087	-0.635087	-0.635087	-0.635087	-0.635087	-0.635087	-0.635087	-0.635087	-0.635087	-0.635087	-0.635087	-0.635087	-0.635087	-0.635087	-0.635087	-0.635087	-0.635087	-0.635087	-0.635087	-0.635087	-0.635087	-0.635087	-0.635087
-0.635087	-0.635087	-0.635087	-0.635087	-0.635087	-0.635087	-0.635087	-0.635087	-0.635087	-0.635087	-0.635087	-0.635087	-0.635087	-0.635087	-0.635087	-0.635087	-0.635087	-0.635087	-0.635087	-0.635087	-0.635087	-0.635087	-0.635087	-0.635087	-0.635087	-0.635087	-0.635087	-0.635087	-0.635087	-0.635087	-0.635087	-0.635087	-0.635087	-0.635087	-0.635087	-0.635087	-0.635087	-0.635087	-0.635087	-0.635087	-0.635087	-0.635087	-0.635087	-0.635087	-0.635087	-0.635087	-0.635087	-0.635087	-0.635087	-0.635087
-0.635087	-0.635087	-0.635087	-0.635087	-0.635087	-0.635087	-0.635087	-0.635087	-0.635087	-0.635087	-0.635087	-0.635087	-0.635087	-0.635087	-0.635087	-0.635087	-0.635087	-0.635087	-0.635087	-0.635087	-0.635087	-0.635087	-0.635087	-0.635087	-0.635087	-0.635087	-0.635087	-0.635087	-0.635087	-0.635087	-0.635087	-0.635087	-0.635087	-0.635087	-0.635087	-0.635087	-0.635087	-0.635087	-0.635087	-0.635087	-0.635087	-0.635087	-0.635087	-0.635087	-0.635087	-0.635087	-0.635087	-0.635087	-0.635087	-0.635087
-0.635087	-0.635087	-0.635087	-0.635087	-0.635087	-0.635087	-0.635087	-0.635087	-0.635087	-0.635087	-0.635087	-0.635087	-0.635087	-0.635087	-0.635087	-0.635087	-0.635087	-0.635087	-0.635087	-0.635087	-0.635087	-0.635087	-0.635087	-0.635087	-0.635087	-0.635087	-0.635087	-0.635087	-0.635087	-0.635087	-0.635087	-0.635087	-0.635087	-0.635087	-0.635087	-0.635087	-0.635087	-0.635087	-0.635087	-0.635087	-0.635087	-0.635087	-0.635087	-0.635087	-0.635087	-0.635087	-0.635087	-0.635087	-0.635087	-0.635087
-0.635087	-0.635087	-0.635087	-0.635087	-0.635087	-0.635087	-0.635087	-0.635087	-0.635087	-0.635087	-0.635087	-0.635087	-0.635087	-0.635087	-0.635087	-0.635087	-0.635087	-0.635087	-0.635087	-0.635087	-0.635087	-0.635087	-0.635087	-0.635087	-0.635087	-0.635087	-0.635087	-0.635087	-0.635087	-0.635087	-0.635087	-0.635087	-0.635087	-0.635087	-0.635087	-0.635087	-0.635087	-0.635087	-0.635087	-0.635087	-0.635087	-0.635087	-0.635087	-0.635087	-0.635087	-0.635087	-0.635087	-0.635087	-0.635087	-0.635087
-0.635087	-0.635087	-0.635087	-0.635087	-0.635087	-0.635087	-0.635087	-0.635087	-0.635087	-0.635087	-0.635087	-0.635087	-0.635087	-0.635087	-0.635087	-0.635087	-0.635087	-0.635087	-0.635087	-0.635087	-0.635087	-0.635087	-0.635087	-0.635087	-0.635087	-0.635087	-0.635087	-0.635087	-0.635087	-0.635087	-0.635087	-0.635087	-0.635087	-0.635087	-0.635087	-0.635087	-0.635087	-0.635087	-0.635087	-0.635087	-0.635087	-0.635087	-0.635087	-0.635087	-0.635087	-0.635087	-0.635087	-0.635087	-0.635087	-0.635087
-0.635087	-0.635087	-0.635087	-0.635087	-0.635087	-0.635087	-0.635087	-0.635087	-0.635087	-0.635087	-0.635087	-0.635087	-0.635087	-0.635087	-0.635087	-0.635087	-0.635087	-0.635087	-0.635087	-0.635087	-0.635087	-0.635087	-0.635087	-0.635087	-0.635087	-0.635087	-0.635087	-0.635087	-0.635087	-0.635087	-0.635087	-0.635087	-0.635087	-0.635087	-0.635087	-0.635087	-0.635087	-0.635087	-0.635087	-0.635087	-0.635087	-0.635087	-0.635087	-0.635087	-0.635087	-0.635087	-0.635087	-0.635087	-0.635087	-0.635087
-0.635087	-0.635087	-0.635087	-0.635087	-0.635087	-0.635087	-0.635087	-0.635087	-0.635087	-0.635087	-0.635087	-0.635087	-0.635087	-0.635087	-0.635087	-0.635087	-0.635087	-0.635087	-0.635087	-0.635087	-0.635087	-0.635087	-0.635087	-0.635087	-0.635087	-0.635087	-0.635087	-0.635087	-0.635087	-0.635087	-0.635087	-0.635087	-0.635087	-0.635087	-0.635087	-0.635087	-0.635087	-0.635087	-0.635087	-0.635087	-0.635087	-0.635087	-0.635087	-0.635087	-0.635087	-0.635087	-0.635087	-0.635087	-0.635087	-0.635087
-0.635087	-0.635087	-0.635087	-0.635087	-0.635087	-0.635087	-0.635087	-0.635087	-0.635087	-0.635087	-0.635087	-0.635087	-0.635087	-0.635087	-0.635087	-0.635087	-0.635087	-0.635087	-0.635087	-0.635087	-0.635087	-0.635087	-0.635087	-0.635087	-0.635087	-0.635087	-0.635087	-0.635087	-0.635087	-0.635087	-0.635087	-0.635087	-0.635087	-0.635087	-0.635087	-0.635087	-0.635087	-0.635087	-0.635087	-0.635087	-0.635087	-0.635087	-0.635087	-0.635087	-0.635087	-0.635087	-0.635087	-0.635087	-0.635087	-0.635087
-0.635087	-0.635087	-0.635087	-0.635087	-0.635087	-0.635087	-0.635087	-0.635087	-0.635087	-0.635087	-0.635087	-0.635087	-0.635087	-0.635087	-0.635087	-0.635087	-0.635087	-0.635087	-0.635087	-0.635087	-0.635087	-0.635087	-0.635087	-0.635087	-0.635087	-0.635087	-0.635087	-0.635087	-0.635087	-0.635087	-0.635087	-0.635087	-0.635087	-0.635087	-0.635087	-0.635087	-0.635087	-0.635087	-0.635087	-0.635087	-0.635087	-0.635087	-0.635087	-0.635087	-0.635087	-0.635087	-0.635087	-0.635087	-0.635087	-0.635087
-0.635087	-0.635087	-0.635087	-0.635087	-0.635087	-0.635087	-0.635087	-0.635087	-0.635087	-0.635087	-0.635087	-0.635087	-0.635087	-0.635087	-0.635087	-0.635087	-0.635087	-0.635087	-0.635087	-0.635087	-0.635087	-0.635087	-0.635087	-0.635087	-0.635087	-0.635087	-0.635087	-0.635087	-0.635087	-0.635087	-0.635087	-0.635087	-0.635087	-0.635087	-0.635087	-0.635087	-0.635087	-0.635087	-0.635087	-0.635087	-0.635087	-0.635087	-0.635087	-0.635087	-0.635087	-0.635087	-0.635087	-0.635087	-0.635087	-0.635087
-0.635087	-0.635087	-0.635087	-0.635087	-0.635087	-0.635087	-0.635087	-0.635087	-0.635087	-0.635087	-0.635087	-0.635087	-0.635087	-0.635087	-0.635087	-0.635087	-0.635087	-0.635087	-0.635087	-0.635087	-0.635087	-0.635087	-0.635087	-0.635087	-0.635087	-0.635087	-0.635087	-0.635087	-0.635087	-0.635087	-0.635087	-0.635087	-0.635087	-0.635087	-0.635087	-0.635087	-0.635087	-0.635087	-0.635087	-0.635087	-0.635087	-0.635087	-0.635087	-0.635087	-0.635087	-0.635087	-0.635087	-0.635087	-0.635087	-0.635087
-0.635087	-0.635087	-0.635087	-0.635087	-0.635087	-0.635087	-0.635087	-0.635087	-0.635087	-0.635087	-0.635087	-0.635087	-0.635087	-0.635087	-0.635087	-0.635087	-0.635087	-0.635087	-0.635087	-0.635087	-0.635087	-0.635087	-0.635087	-0.635087	-0.635087	-0.635087	-0.635087	-0.635087	-0.635087	-0.635087	-0.635087	-0.635087	-0.635087	-0.635087	-0.635087	-0.635087	-0.635087	-0.635087	-0.635087	-0.635087	-0.635087	-0.635087	-0.635087	-0.635087	-0.635087	-0.635087	-0.635087	-0.635087	-0.635087	-0.635087
-0.635087	-0.635087	-0.635087	-0.635087	-0.635087	-0.635087	-0.635087	-0.635087	-0.635087	-0.635087	-0.635087	-0.635087	-0.635087	-0.635087	-0.635087	-0.635087	-0.635087	-0.635087	-0.635087	-0.635087	-0.635087	-0.635087	-0.635087	-0.635087	-0.635087	-0.635087	-0.635087	-0.635087	-0.635087	-0.635087	-0.635087	-0.635087	-0.635087	-0.635087	-0.635087	-0.635087	-0.635087	-0.635087	-0.635087	-0.635087	-0.635087	-0.635087	-0.635087	-0.635087	-0.635087	-0.635087	-0.635087	-0.635087	-0.635087	-0.635087
-0.635087	-0.635087	-0.635087	-0.635087	-0.635087	-0.635087	-0.635087	-0.635087	-0.635087	-0.635087	-0.635087	-0.635087	-0.635087	-0.635087	-0.635087	-0.635087	-0.635087	-0.635087	-0.635087	-0.635087	-0.635087	-0.635087	-0.635087	-0.635087	-0.635087	-0.635087	-0.635087	-0.635087	-0.635087	-0.635087	-0.635087	-0.635087	-0.635087	-0.635087	-0.635087	-0.635087	-0.635087	-0.635087	-0.635087	-0.635087	-0.635087	-0.635087	-0.635087	-0.635087	-0.635087	-0.635087	-0.635087	-0.635087	-0.635087	-0.635087
-0.635087	-0.635087	-0.635087	-0.635087	-0.635087	-0.635087	-0.635087	-0.635087	-0.635087	-0.635087	-0.635087	-0.635087	-0.635087	-0.635087	-0.635087	-0.635087	-0.635087	-0.635087	-0.635087	-0.635087	-0.635087	-0.635087	-0.635087	-0.635087	-0.635087	-0.635087	-0.635087	-0.635087	-0.635087	-0.635087	-0.635087	-0.635087	-0.635087	-0.635087	-0.635087	-0.635087	-0.635087	-0.635087	-0.635087	-0.635087	-0.635087	-0.635087	-0.635087	-0.635087	-0.635087	-0.635087	-0.635087	-0.635087	-0.635087	-0.635087
-0.635087	-0.635087	-0.635087	-0.635087	-0.635087	-0.635087	-0.635087	-0.635087	-0.635087	-0.635087	-0.635087	-0.635087	-0.635087	-0.635087	-0.635087	-0.635087	-0.635087	-0.635087	-0.635087	-0.635087	-0.635087	-0.635087	-0.635087	-0.635087	-0.635087	-0.635087	-0.635087	-0.635087	-0.635087	-0.635087	-0.635087	-0.635087	-0.635087	-0.635087	-0.635087	-0.635087	-0.635087	-0.635087	-0.635087	-0.635087	-0.635087	-0.635087	-0.635087	-0.635087	-0.635087	-0.635087	-0.635087	-0.635087	-0.635087	-0.635087
-0.635087	-0.635087	-0.635087	-0.635087	-0.635087	-0.635087	-0.635087	-0.635087	-0.635087	-0.635087	-0.635087	-0.635087	-0.635087	-0.635087	-0.635087	-0.635087	-0.635087	-0.635087	-0.635087	-0.635087	-0.635087	-0.635087	-0.635087	-0.635087	-0.635087	-0.635087	-0.635087	-0.635087	-0.635087	-0.635087	-0.635087	-0.635087	-0.635087	-0.635087	-0.635087	-0.635087	-0.635087	-0.635087	-0.635087	-0.635087	-0.635087	-0.635087	-0.635087	-0.635087	-0.635087	-0.635087	-0.635087	-0.635087	-0.635087	-0.635087
-0.635087	-0.635087	-0.635087	-0.635087	-0.635087	-0.635087	-0.635087	-0.635087	-0.635087	-0.635087	-0.635087	-0.635087	-0.635087	-0.635087	-0.635087	-0.635087	-0.635087	-0.635087	-0.635087	-0.635087	-0.635087	-0.635087	-0.635087	-0.635087	-0.635087	-0.635087	-0.635087	-0.635087	-0.635087	-0.635087	-0.635087	-0.635087	-0.635087	-0.635087	-0.635087	-0.635087	-0.635087	-0.635087	-0.635087	-0.635087	-0.635087	-0.635087	-0.635087	-0.635087	-0.635087	-0.635087	-0.635087	-0.635087	-0.635087	-0.635087
-0.635087	-0.635087	-0.635087	-0.635087	-0.635087	-0.635087	-0.635087	-0.635087	-0.635087	-0.635087	-0.635087	-0.635087	-0.635087	-0.635087	-0.635087	-0.635087	-0.635087	-0.635087	-0.635087	-0.635087	-0.635087	-0.635087	-0.635087	-0.635087	-0.635087	-0.635087	-0.635087	-0.635087	-0.635087	-0.635087	-0.635087	-0.635087	-0.635087	-0.635087	-0.635087	-0.635087	-0.635087	-0.635087	-0.635087	-0.635087	-0.635087	-0.635087	-0.635087	-0.635087	-0.635087	-0.635087	-0.635087	-0.635087	-0.635087	-0.635087
-0.635087	-0.635087	-0.635087	-0.635087	-0.635087	-0.635087	-0.635087	-0.635087	-0.635087	-0.635087	-0.635087	-0.635087	-0.635087	-0.635087	-0.635087	-0.635087	-0.635087	-0.635087	-0.635087	-0.635087	-0.635087	-0.635087	-0.635087	-0.635087	-0.635087	-0.635087	-0.635087	-0.635087	-0.635087	-0.635087	-0.635087	-0.635087	-0.635087	-0.635087	-0.635087	-0.635087	-0.635087	-0.635087	-0.635087	-0.635087	-0.635087	-0.635087	-0.635087	-0.635087	-0.635087	-0.635087	-0.635087	-0.635087	-0.635087	-0.635087
-0.635087	-0.635087	-0.635087	-0.635087	-0.635087	-0.635087	-0.635087	-0.635087	-0.635087	-0.635087	-0.635087	-0.635087	-0.635087	-0.635087	-0.635087	-0.635087	-0.635087	-0.635087	-0.635087	-0.635087	-0.635087	-0.635087	-0.635087	-0.635087	-0.635087	-0.635087	-0.635087	-0.635087	-0.635087	-0.635087	-0.635087	-0.635087	-0.635087	-0.635087	-0.635087	-0.635087	-0.635087	-0.635087	-0.635087	-0.635087	-0.635087	-0.635087	-0.635087	-0.635087	-0.635087	-0.635087	-0.635087	-0.635087	-0.635087	-0.635087
-0.635087	-0.635087	-0.635087	-0.635087	-0.635087	-0.635087	-0.635087	-0.635087	-0.635087	-0.635087	-0.635087	-0.635087	-0.635087	-0.635087	-0.635087	-0.635087	-0.635087	-0.635087	-0.635087	-0.635087	-0.635087	-0.635087	-0.635087	-0.635087	-0.635087	-0.635087	-0.635087	-0.635087	-0.635087	-0.635087	-0.635087	-0.635087	-0.635087	-0.635087	-0.635087	-0.635087	-0.635087	-0.635087	-0.635087	-0.635087	-0.635087	-0.635087	-0.635087	-0.635087	-0.635087	-0.635087	-0.635087	-0.635087	-0.635087	-0.635087
-0.635087	-0.635087	-0.635087	-0.635087	-0.635087	-0.635087	-0.635087	-0.635087	-0.635087	-0.635087	-0.635087	-0.635087	-0.635087	-0.635087	-0.635087	-0.635087	-0.635087	-0.635087	-0.635087	-0.635087	-0.635087	-0.635087	-0.635087	-0.635087	-0.635087	-0.635087	-0.635087	-0.635087	-0.635087	-0.635087	-0.635087	-0.635087	-0.635087	-0.635087	-0.635087	-0.635087	-0.635087	-0.635087	-0.635087	-0.635087	-0.635087	-0.635087	-0.635087	-0.635087	-0.635087	-0.635087	-0.635087	-0.635087	-0.635087	-0.635087
-0.635087	-0.635087	-0.635087	-0.635087	-0.635087	-0.635087	-0.635087	-0.635087	-0.635087	-0.635087	-0.635087	-0.635087	-0.635087	-0.635087	-0.635087	-0.635087	-0.635087	-0.635087	-0.635087	-0.635087	-0.635087	-0.635087	-0.635087	-0.635087	-0.635087	-0.635087	-0.635087	-0.635087	-0.635087	-0.635087	-0.635087	-0.635087	-0.635087	-0.635087	-0.635087	-0.635087	-0.635087	-0.635087	-0.635087	-0.635087	-0.635087	-0.635087	-0.635087	-0.635087	-0.635087	-0.635087	-0.635087	-0.635087	-0.635087	-0.635087
-0.635087	-0.635087	-0.635087	-0.635087	-0.635087	-0.635087	-0.635087	-0.635087	-0.635087	-0.635087	-0.635087	-0.635087	-0.635087	-0.635087	-0.635087	-0.635087	-0.635087	-0.635087	-0.635087	-0.635087	-0.635087	-0.635087	-0.635087	-0.635087	-0.635087	-0.635087	-0.635087	-0.635087	-0.635087	-0.635087	-0.635087	-0.635087	-0.635087	-0.635087	-0.635087	-0.635087	-0.635087	-0.635087	-0.635087	-0.635087	-0.635087	-0.635087	-0.635087	-0.635087	-0.635087	-0.635087	-0.635087	-0.635087	-0.635087	-0.635087
-0.635087	-0.635087	-0.635087	-0.635087	-0.635087	-0.635087	-0.635087	-0.635087	-0.635087	-0.635087	-0.635087	-0.635087	-0.635087	-0.635087	-0.635087	-0.635087	-0.635087	-0.635087	-0.635087	-0.635087	-0.635087	-0.635087	-0.635087	-0.635087	-0.635087	-0.635087	-0.635087	-0.635087	-0.635087	-0.635087	-0.635087	-0.635087	-0.635087	-0.635087	-0.635087	-0.635087	-0.635087	-0.635087	-0.635087	-0.635087	-0.635087	-0.635087	-0.635087	-0.635087	-0.635087	-0.635087	-0.635087	-0.635087	-0.635087	-0.635087
-0.635087	-0.635087	-0.635087	-0.635087	-0.635087	-0.635087	-0.635087	-0.635087	-0.635087	-0.635087	-0.635087	-0.635087	-0.635087	-0.635087	-0.635087	-0.635087	-0.635087	-0.635087	-0.635087	-0.635087	-0.635087	-0.635087	-0.635087	-0.635087	-0.635087	-0.635087	-0.635087	-0.635087	-0.635087	-0.635087	-0.635087	-0.635087	-0.635087	-0.635087	-0.635087	-0.635087	-0.635087	-0.635087	-0.635087	-0.635087	-0.635087	-0.635087	-0.635087	-0.635087	-0.635087	-0.635087	-0.635087	-0.635087	-0.635087	-0.635087
-0.635087	-0.635087	-0.635087	-0.635087	-0.635087	-0.635087	-0.635087	-0.635087	-0.635087	-0.635087	-0.635087	-0.635087	-0.635087	-0.635087	-0.635087	-0.635087	-0.635087	-0.635087	-0.635087	-0.635087	-0.635087	-0.635087	-0.635087	-0.635087	-0.635087	-0.635087	-0.635087	-0.635087	-0.635087	-0.635087	-0.635087	-0.635087	-0.635087	-0.635087	-0.635087	-0.635087	-0.635087	-0.635087	-0.635087	-0.635087	-0.635087	-0.635087	-0.635087	-0.635087	-0.635087	-0.635087	-0.635087	-0.635087	-0.635087	-0.635087
-0.635087	-0.635087	-0.635087	-0.635087	-0.635087	-0.635087	-0.635087	-0.635087	-0.635087	-0.635087	-0.635087	-0.635087	-0.635087	-0.635087	-0.635087	-0.635087	-0.635087	-0.635087	-0.635087	-0.635087	-0.635087	-0.635087	-0.635087	-0.635087	-0.635087	-0.635087	-0.635087	-0.635087	-0.635087	-0.635087	-0.635087	-0.635087	-0.635087	-0.635087	-0.635087	-0.635087	-0.635087	-0.635087	-0.635087	-0.635087	-0.635087	-0.635087	-0.635087	-0.635087	-0.635087	-0.635087	-0.635087	-0.635087	-0.635087	-0.635087
-0.635087	-0.635087	-0.635087	-0.635087	-0.635087	-0.635087	-0.635087	-0.635087	-0.635087	-0.635087	-0.635087	-0.635087	-0.635087	-0.635087	-0.635087	-0.635087	-0.635087	-0.635087	-0.635087	-0.635087	-0.635087	-0.635087	-0.635087	-0.635087	-0.635087	-0.635087	-0.635087	-0.635087	-0.635087	-0.635087	-0.635087	-0.635087	-0.635087	-0.635087	-0.635087	-0.635087	-0.635087	-0.635087	-0.635087	-0.635087	-0.635087	-0.635087	-0.635087	-0.635087	-0.635087	-0.635087	-0.635087	-0.635087	-0.635087	-0.635087
-0.635087	-0.635087	-0.635087	-0.635087	-0.635087	-0.635087	-0.635087	-0.635087	-0.635087	-0.635087	-0.635087	-0.635087	-0.635087	-0.635087	-0.635087	-0.635087	-0.635087	-0.635087	-0.635087	-0.635087	-0.635087	-0.635087	-0.635087	-0.635087	-0.635087	-0.635087	-0.635087	-0.635087	-0.635087	-0.635087	-0.635087	-0.635087	-0.635087	-0.635087	-0.635087	-0.635087	-0.635087	-0.635087	-0.635087	-0.635087	-0.635087	-0.635087	-0.635087	-0.635087	-0.635087	-0.635087	-0.635087	-0.635087	-0.635087	-0.635087
-0.635087	-0.635087	-0.635087	-0.635087	-0.635087	-0.635087	-0.635087	-0.635087	-0.635087	-0.635087	-0.635087	-0.635087	-0.635087	-0.635087	-0.635087	-0.635087	-0.635087	-0.635087	-0.635087	-0.635087	-0.635087	-0.635087	-0.635087	-0.635087	-0.635087	-0.635087	-0.635087	-0.635087	-0.635087	-0.635087	-0.635087	-0.635087	-0.635087	-0.635087	-0.635087	-0.635087	-0.635087	-0.635087	-0.635087	-0.635087	-0.635087	-0.635087	-0.635087	-0.635087	-0.635087	-0.635087	-0.635087	-0.635087	-0.635087	-0.635087
-0.635087	-0.635087	-0.635087	-0.635087	-0.635087	-0.635087	-0.635087	-0.635087	-0.635087	-0.635087	-0.635087	-0.635087	-0.635087	-0.635087	-0.635087	-0.635087	-0.635087	-0.635087	-0.635087	-0.635087	-0.635087	-0.635087	-0.635087	-0.635087	-0.635087	-0.635087	-0.635087	-0.635087	-0.635087	-0.635087	-0.635087	-0.635087	-0.635087	-0.635087	-0.635087	-0.635087	-0.635087	-0.635087	-0.635087	-0.635087	-0.635087	-0.635087	-0.635087	-0.635087	-0.635087	-0.635087	-0.635087	-0.635087	-0.635087	-0.635087
-0.635087	-0.635087	-0.635087	-0.635087	-0.635087	-0.635087	-0.635087	-0.635087	-0.635087	-0.635087	-0.635087	-0.635087	-0.635087	-0.635087	-0.635087	-0.635087	-0.635087	-0.635087	-0.635087	-0.635087	-0.635087	-0.635087	-0.635087	-0.635087	-0.635087	-0.635087	-0.635087	-0.635087	-0.635087	-0.635087	-0.635087	-0.635087	-0.635087	-0.635087	-0.635087	-0.635087	-0.635087	-0.635087	-0.635087	-0.635087	-0.635087	-0.635087	-0.635087	-0.635087	-0.635087	-0.635087	-0.635087	-0.635087	-0.635087	-0.635087
-0.635087	-0.635087	-0.635087	-0.635087	-0.635087	-0.635087	-0.635087	-0.635087	-0.635087	-0.635087	-0.635087	-0.635087	-0.635087	-0.635087	-0.635087	-0.635087	-0.635087	-0.635087	-0.635087	-0.635087	-0.635087	-0.635087	-0.635087	-0.635087	-0.635087	-0.635087	-0.635087	-0.635087	-0.635087	-0.635087	-0.635087	-0.635087	-0.635087	-0.635087	-0.635087	-0.635087	-0.635087	-0.635087	-0.635087	-0.635087	-0.635087	-0.635087	-0.635087	-0.635087	-0.635087	-0.635087	-0.635087	-0.635087	-0.635087	-0.635087
-0.635087	-0.635087	-0.635087	-0.635087	-0.635087	-0.635087	-0.635087	-0.635087	-0.635087	-0.635087	-0.635087	-0.635087	-0.635087	-0.635087	-0.635087	-0.635087	-0.635087	-0.635087	-0.635087	-0.635087	-0.635087	-0.635087	-0.635087	-0.635087	-0.635087	-0.635087	-0.635087	-0.635087	-0.635087	-0.635087	-0.635087	-0.635087	-0.635087	-0.635087	-0.635087	-0.635087	-0.635087	-0.635087	-0.635087	-0.635087	-0.635087	-0.635087	-0.635087	-0.635087	-0.635087	-0.635087	-0.635087	-0.635087	-0.635087	-0.635087
-0.635087	-0.635087	-0.635087	-0.635087	-0.635087	-0.635087	-0.635087	-0.635087	-0.635087	-0.635087	-0.635087	-0.635087	-0.635087	-0.635087	-0.635087	-0.635087	-0.635087	-0.635087	-0.635087	-0.635087	-0.635087	-0.635087	-0.635087	-0.635087	-0.635087	-0.635087	-0.635087	-0.635087	-0.635087	-0.635087	-0.635087	-0.635087	-0.635087	-0.635087	-0.635087	-0.635087	-0.635087	-0.635087	-0.635087	-0.635087	-0.635087	-0.635087	-0.635087	-0.635087	-0.635087	-0.635087	-0.635087	-0.635087	-0.635087	-0.635087
-0.635087	-0.635087	-0.635087	-0.635087	-0.635087	-0.635087	-0.635087	-0.635087	-0.635087	-0.635087	-0.635087	-0.635087	-0.635087	-0.635087	-0.635087	-0.635087	-0.635087	-0.635087	-0.635087	-0.635087	-0.635087	-0.635087	-0.635087	-0.635087	-0.635087	-0.635087	-0.635087	-0.635087	-0.635087	-0.635087	-0.635087	-0.635087	-0.635087	-0.635087	-0.635087	-0.635087	-0.635087	-0.635087	-0.635087	-0.635087	-0.635087	-0.635087	-0.635087	-0.635087	-0.635087	-0.635087	-0.635087	-0.635087	-0.635087	-0.635087
-0.635087	-0.635087	-0.635087	-0.635087	-0.635087	-0.635087	-0.635087	-0.635087	-0.635087	-0.635087	-0.635087	-0.635087	-0.635087	-0.635087	-0.635087	-0.635087	-0.635087	-0.635087	-0.635087	-0.635087	-0.635087	-0.635087	-0.635087	-0.635087	-0.635087	-0.635087	-0.635087	-0.635087	-0.635087	-0.635087	-0.635087	-0.635087	-0.635087	-0.635087	-0.635087	-0.635087	-0.635087	-0.635087	-0.635087	-0.635087	-0.635087	-0.635087	-0.635087	-0.635087	-0.635087	-0.635087	-0.635087	-0.635087	-0.635087	-0.635087
-0.635087	-0.635087	-0.635087	-0.635087	-0.635087	-0.635087	-0.635087	-0.635087	-0.635087	-0.635087	-0.635087	-0.635087	-0.635087	-0.635087	-0.635087	-0.635087	-0.635087	-0.635087	-0.635087	-0.635087	-0.635087	-0.635087	-0.635087	-0.635087	-0.635087	-0.635087	-0.635087	-0.635087	-0.635087	-0.635087	-0.635087	-0.635087	-0.635087	-0.635087	-0.635087	-0.635087	-0.635087	-0.635087	-0.635087	-0.635087	-0.635087	-0.635087	-0.635087	-0.635087	-0.635087	-0.635087	-0.635087	-0.635087	-0.635087	-0.635087
-0.635087	-0.635087	-0.635087	-0.635087	-0.635087	-0.635087	-0.635087	-0.635087	-0.635087	-0.635087	-0.635087	-0.635087	-0.635087	-0.635087	-0.635087	-0.635087	-0.635087	-0.635087	-0.635087	-0.635087	-0.635087	-0.635087	-0.635087	-0.635087	-0.635087	-0.635087	-0.635087	-0.635087	-0.635087	-0.635087	-0.635087	-0.635087	-0.635087	-0.635087	-0.635087	-0.635087	-0.635087	-0.635087	-0.635087	-0.635087	-0.635087	-0.635087	-0.635087	-0.635087	-0.635087	-0.635087	-0.635087	-0.635087	-0.635087	-0.635087
-0.635087	-0.635087	-0.635087	-0.635087	-0.635087	-0.635087	-0.635087	-0.635087	-0.635087	-0.635087	-0.635087	-0.635087	-0.635087	-0.635087	-0.635087	-0.635087	-0.635087	-0.635087	-0.635087	-0.635087	-0.635087	-0.635087	-0.635087	-0.635087	-0.635087	-0.635087	-0.635087	-0.635087	-0.635087	-0.635087	-0.635087	-0.635087	-0.635087	-0.635087	-0.635087	-0.635087	-0.635087	-0.635087	-0.635087	-0.635087	-0.635087	-0.635087	-0.635087	-0.635087	-0.635087	-0.635087	-0.635087	-0.635087	-0.635087	-0.635087
-0.635087	-0.635087	-0.635087	-0.635087	-0.635087	-0.635087	-0.635087	-0.635087	-0.635087	-0.635087	-0.635087	-0.635087	-0.635087	-0.635087	-0.635087	-0.635087	-0.635087	-0.635087	-0.635087	-0.635087	-0.635087	-0.635087	-0.635087	-0.635087	-0.635087	-0.635087	-0.635087	-0.635087	-0.635087	-0.635087	-0.635087	-0.635087	-0.635087	-0.635087	-0.635087	-0.635087	-0.635087	-0.635087	-0.635087	-0.635087	-0.635087	-0.635087	-0.635087	-0.635087	-0.635087	-0.635087	-0.635087	-0.635087	-0.635087	-0.635087
-0.635087	-0.635087	-0.635087	-0.635087	-0.635087	-0.635087	-0.635087	-0.635087	-0.635087	-0.635087	-0.635087	-0.635087	-0.635087	-0.635087	-0.635087	-0.635087	-0.635087	-0.635087	-0.635087	-0.635087	-0.635087	-0.635087	-0.635087	-0.635087	-0.635087	-0.635087	-0.635087	-0.635087	-0.635087	-0.635087	-0.635087	-0.635087	-0.635087	-0.635087	-0.635087	-0.635087	-0.635087	-0.635087	-0.635087	-0.635087	-0.635087	-0.635087	-0.635087	-0.635087	-0.635087	-0.635087	-0.635087	-0.635087	-0.635087	-0.635087
-0.635087	-0.635087	-0.635087	-0.635087	-0.635087	-0.635087	-0.635087	-0.635087	-0.635087	-0.635087	-0.635087	-0.635087	-0.635087	-0.635087	-0.635087	-0.635087	-0.635087	-0.635087	-0.635087	-0.635087	-0.635087	-0.635087	-0.635087	-0.635087	-0.635087	-0.635087	-0.635087	-0.635087	-0.635087	-0.635087	-0.635087	-0.635087	-0.635087	-0.635087	-0.635087	-0.635087	-0.635087	-0.635087	-0.635087	-0.635087	-0.635087	-0.635087	-0.635087	-0.635087	-0.635087	-0.635087	-0.635087	-0.635087	-0.635087	-0.635087
-0.635087	-0.635087	-0.635087	-0.635087	-0.635087	-0.635087	-0.635087	-0.635087	-0.635087	-0.635087	-0.635087	-0.635087	-0.635087	-0.635087	-0.635087	-0.635087	-0.635087	-0.635087	-0.635087	-0.635087	-0.635087	-0.635087	-0.635087	-0.635087	-0.635087	-0.635087	-0.635087	-0.635087	-0.635087	-0.635087	-0.635087	-0.635087	-0.635087	-0.635087	-0.635087	-0.635087	-0.635087	-0.635087	-0.635087	-0.635087	-0.635087	-0.635087	-0.635087	-0.635087	-0.635087	-0.635087	-0.635087	-0.635087	-0.635087	-0.635087
-0.635087	-0.635087	-0.635087	-0.635087	-0.635087	-0.635087	-0.635087	-0.635087	-0.635087	-0.635087	-0.635087	-0.635087	-0.635087	-0.635087	-0.635087	-0.635087	-0.635087	-0.635087	-0.635087	-0.635087	-0.635087	-0.635087	-0.635087	-0.635087	-0.635087	-0.635087	-0.635087	-0.635087	-0.635087	-0.635087	-0.635087	-0.635087	-0.635087	-0.635087	-0.635087	-0.635087	-0.635087	-0.635087	-0.635087	-0.635087	-0.635087	-0.635087	-0.635087	-0.635087	-0.635087	-0.635087	-0.635087	-0.635087	-0.635087	-0.635087
-0.635087	-0.635087	-0.635087	-0.635087	-0.635087	-0.635087	-0.635087	-0.635087	-0.635087	-0.635087	-0.635087	-0.635087	-0.635087	-0.635087	-0.635087	-0.635087	-0.635087	-0.635087	-0.635087	-0.635087	-0.635087	-0.635087	-0.635087	-0.635087	-0.635087	-0.635087	-0.635087	-0.635087	-0.635087	-0.635087	-0.635087	-0.635087	-0.635087	-0.635087	-0.635087	-0.635087	-0.635087	-0.635087	-0.635087	-0.635087	-0.635087	-0.635087	-0.635087	-0.635087	-0.635087	-0.635087	-0.635087	-0.635087	-0.635087	-0.635087
-0.635087	-0.635087	-0.635087	-0.635087	-0.635087	-0.635087	-0.635087	-0.635087	-0.635087	-0.635087	-0.635087	-0.635087	-0.635087	-0.635087	-0.635087	-0.635087	-0.635087	-0.635087	-0.635087	-0.635087	-0.635087	-0.635087	-0.635087	-0.635087	-0.635087	-0.635087	-0.635087	-0.635087	-0.635087	-0.635087	-0.635087	-0.635087	-0.635087	-0.635087	-0.635087	-0.635087	-0.635087	-0.635087	-0.635087	-0.635087	-0.635087	-0.635087	-0.635087	-0.635087	-0.635087	-0.635087	-0.635087	-0.635087	-0.635087	-0.635087
-0.635087	-0.635087	-0.635087	-0.635087	-0.635087	-0.635087	-0.635087	-0.635087	-0.635087	-0.635087	-0.635087	-0.635087	-0.635087	-0.635087	-0.635087	-0.635087	-0.635087	-0.635087	-0.635087	-0.635087	-0.635087	-0.635087	-0.635087	-0.635087	-0.635087	-0.635087	-0.635087	-0.635087	-0.635087	-0.635087	-0.635087	-0.635087	-0.635087	-0.635087	-0.635087	-0.635087	-0.635087	-0.635087	-0.635087	-0.635087	-0.635087	-0.635087	-0.635087	-0.635087	-0.635087	-0.635087	-0.635087	-0.635087	-0.635087	-0.635087
-0.635087	-0.635087	-0.635087	-0.635087	-0.635087	-0.635087	-0.635087	-0.635087	-0.635087	-0.635087	-0.635087	-0.635087	-0.635087	-0.635087	-0.635087	-0.635087	-0.635087	-0.635087	-0.635087	-0.635087	-0.635087	-0.635087	-0.635087	-0.635087	-0.635087	-0.635087	-0.635087	-0.635087	-0.635087	-0.635087	-0.635087	-0.635087	-0.635087	-0.635087	-0.635087	-0.635087	-0.635087	-0.635087	-0.635087	-0.635087	-0.635087	-0.635087	-0.635087	-0.635087	-0.635087	-0.635087	-0.635087	-0.635087	-0.635087	-0.635087
-0.635087	-0.635087	-0.635087	-0.635087	-0.635087	-0.635087	-0.635087	-0.635087	-0.635087	-0.635087	-0.635087	-0.635087	-0.635087	-0.635087	-0.635087	-0.635087	-0.635087	-0.635087	-0.635087	-0.635087	-0.635087	-0.635087	-0.635087	-0.635087	-0.635087	-0.635087	-0.635087	-0.635087	-0.635087	-0.635087	-0.635087	-0.635087	-0.635087	-0.635087	-0.635087	-0.635087	-0.635087	-0.635087	-0.635087	-0.635087	-0.635087	-0.635087	-0.635087	-0.635087	-0.635087	-0.635087	-0.635087	-0.635087	-0.635087	-0.635087
-0.635087	-0.635087	-0.635087	-0.635087	-0.635087	-0.635087	-0.635087	-0.635087	-0.635087	-0.635087	-0.635087	-0.635087	-0.635087	-0.635087	-0.635087	-0.635087	-0.635087	-0.635087	-0.635087	-0.635087	-0.635087	-0.635087	-0.635087	-0.635087	-0.635087	-0.635087	-0.635087	-0.635087	-0.635087	-0.635087	-0.635087	-0.635087	-0.635087	-0.635087	-0.635087	-0.635087	-0.635087	-0.635087	-0.635087	-0.635087	-0.635087	-0.635087	-0.635087	-0.635087	-0.635087	-0.635087	-0.635087	-0.635087	-0.635087	-0.635087
-0.635087	-0.635087	-0.635087	-0.635087	-0.635087	-0.635087	-0.635087	-0.635087	-0.635087	-0.635087	-0.635087	-0.635087	-0.635087	-0.635087	-0.635087	-0.635087	-0.635087	-0.635087	-0.635087	-0.635087	-0.635087	-0.635087	-0.635087	-0.635087	-0.635087	-0.635087	-0.635087	-0.635087	-0.635087	-0.635087	-0.635087	-0.635087	-0.635087	-0.635087	-0.635087	-0.635087	-0.635087	-0.635087	-0.635087	-0.635087	-0.635087	-0.635087	-0.635087	-0.635087	-0.635087	-0.635087	-0.635087	-0.635087	-0.635087	-0.635087
-0.635087	-0.635087	-0.635087	-0.635087	-0.635087	-0.635087	-0.635087	-0.635087	-0.635087	-0.635087	-0.635087	-0.635087	-0.635087	-0.635087	-0.635087	-0.635087	-0.635087	-0.635087	-0.635087	-0.635087	-0.635087	-0.635087	-0.635087	-0.635087	-0.635087	-0.635087	-0.635087	-0.635087	-0.635087	-0.635087	-0.635087	-0.635087	-0.635087	-0.635087	-0.635087	-0.635087	-0.635087	-0.635087	-0.635087	-0.635087	-0.635087	-0.635087	-0.635087	-0.635087	-0.635087	-0.635087	-0.635087	-0.635087	-0.635087	-0.635087
-0.635087	-0.635087	-0.635087	-0.635087	-0.635087	-0.635087	-0.635087	-0.635087	-0.635087	-0.635087	-0.635087	-0.635087	-0.635087	-0.635087	-0.635087	-0.635087	-0.635087	-0.635087	-0.635087	-0.635087	-0.635087	-0.635087	-0.635087	-0.635087	-0.635087	-0.635087	-0.635087	-0.635087	-0.635087	-0.635087	-0.635087	-0.635087	-0.635087	-0.635087	-0.635087	-0.635087	-0.635087	-0.635087	-0.635087	-0.635087	-0.635087	-0.635087	-0.635087	-0.635087	-0.635087	-0.635087	-0.635087	-0.635087	-0.635087	-0.635087
-0.635087	-0.635087	-0.635087	-0.635087	-0.635087	-0.635087	-0.635087	-0.635087	-0.635087	-0.635087	-0.635087	-0.635087	-0.635087	-0.635087	-0.635087	-0.635087	-0.635087	-0.635087	-0.635087	-0.635087	-0.635087	-0.635087	-0.635087	-0.635087	-0.635087	-0.635087	-0.635087	-0.635087	-0.635087	-0.635087	-0.635087	-0.635087	-0.635087	-0.635087	-0.635087	-0.635087	-0.635087	-0.635087	-0.635087	-0.635087	-0.635087	-0.635087	-0.635087	-0.635087	-0.635087	-0.635087	-0.635087	-0.635087	-0.635087	-0.635087
-0.635087	-0.635087	-0.635087	-0.635087	-0.635087	-0.635087	-0.635087	-0.635087	-0.635087	-0.635087	-0.635087	-0.635087	-0.635087	-0.635087	-0.635087	-0.635087	-0.635087	-0.635087	-0.635087	-0.635087	-0.635087	-0.635087	-0.635087	-0.635087	-0.635087	-0.635087	-0.635087	-0.635087	-0.635087	-0.635087	-0.635087	-0.635087	-0.635087	-0.635087	-0.635087	-0.635087	-0.635087	-0.635087	-0.635087	-0.635087	-0.635087	-0.635087	-0.635087	-0.635087	-0.635087	-0.635087	-0.635087	-0.635087	-0.635087	-0.635087
-0.635087	-0.635087	-0.635087	-0.635087	-0.635087	-0.635087	-0.635087	-0.635087	-0.635087	-0.635087	-0.635087	-0.635087	-0.635087	-0.635087	-0.635087	-0.635087	-0.635087	-0.635087	-0.635087	-0.635087	-0.635087	-0.635087	-0.635087	-0.635087	-0.635087	-0.635087	-0.635087	-0.635087	-0.635087	-0.635087	-0.635087	-0.635087	-0.635087	-0.635087	-0.635087	-0.635087	-0.635087	-0.635087	-0.635087	-0.635087	-0.635087	-0.635087	-0.635087	-0.635087	-0.635087	-0.635087	-0.635087	-0.635087	-0.635087	-0.635087
-0.635087	-0.635087	-0.635087	-0.635087	-0.635087	-0.635087	-0.635087	-0.635087	-0.635087	-0.635087	-0.635087	-0.635087	-0.635087	-0.635087	-0.635087	-0.635087	-0.635087	-0.635087	-0.635087	-0.635087	-0.635087	-0.635087	-0.635087	-0.635087	-0.635087	-0.635087	-0.635087	-0.635087	-0.635087	-0.635087	-0.635087	-0.635087	-0.635087	-0.635087	-0.635087	-0.635087	-0.635087	-0.635087	-0.635087	-0.635087	-0.635087	-0.635087	-0.635087	-0.635087	-0.635087	-0.635087	-0.635087	-0.635087	-0.635087	-0.635087
-0.635087	-0.635087	-0.635087	-0.635087	-0.635087	-0.635087	-0.635087	-0.635087	-0.635087	-0.635087	-0.635087	-0.635087	-0.635087	-0.635087	-0.635087	-0.635087	-0.635087	-0.635087	-0.635087	-0.635087	-0.635087	-0.635087	-0.635087	-0.635087	-0.635087	-0.635087	-0.635087	-0.635087	-0.635087	-0.635087	-0.635087	-0.635087	-0.635087	-0.635087	-0.635087	-0.635087	-0.635087	-0.635087	-0.635087	-0.635087	-0.635087	-0.635087	-0.635087	-0.635087	-0.635087	-0.635087	-0.635087	-0.635087	-0.635087	-0.635087
-0.635087	-0.635087	-0.635087	-0.635087	-0.635087	-0.635087	-0.635087	-0.635087	-0.635087	-0.635087	-0.635087	-0.635087	-0.635087	-0.635087	-0.635087	-0.635087	-0.635087	-0.635087	-0.635087	-0.635087	-0.635087	-0.635087	-0.635087	-0.635087	-0.635087	-0.635087	-0.635087	-0.635087	-0.635087	-0.635087	-0.635087	-0.635087	-0.635087	-0.635087	-0.635087	-0.635087	-0.635087	-0.635087	-0.635087	-0.635087	-0.635087	-0.635087	-0.635087	-0.635087	-0.635087	-0.635087	-0.635087	-0.635087	-0.635087	-0.635087
2.34276	2.34276	2.34276	2.34276	2.34276	2.34276	2.34276	2.34276	2.34276	2.34276	2.34276	2.34276	2.34276	2.34276	2.34276	2.34276	2.34276	2.34276	2.34276	2.34276	2.34276	2.34276	2.34276	2.34276	2.34276	2.34276	2.34276	2.34276	2.34276	2.34276	2.34276	2.34276	2.34276	2.34276	2.34276	2.34276	2.34276	2.34276	2.34276	2.34276	2.34276	2.34276	2.34276	2.34276	2.34276	2.34276	2.34276	2.34276	2.34276	2.34276
2.34276	2.34276	2.34276	2.34276	2.34276	2.34276	2.34276	2.34276	2.34276	2.34276	2.34276	2.34276	2.34276	2.34276	2.34276	2.34276	2.34276	2.34276	2.34276	2.34276	2.34276	2.34276	2.34276	2.34276	2.34276	2.34276	2.34276	2.34276	2.34276	2.34276	2.34276	2.34276	2.34276	2.34276	2.34276	2.34276	2.34276	2.34276	2.34276	2.34276	2.34276	2.34276	2.34276	2.34276	2.34276	2.34276	2.34276	2.34276	2.34276	2.34276
2.34276	2.34276	2.34276	2.34276	2.34276	2.34276	2.34276	2.34276	2.34276	2.34276	2.34276	2.34276	2.34276	2.34276	2.34276	2.34276	2.34276	2.34276	2.34276	2.34276	2.34276	2.34276	2.34276	2.34276	2.34276	2.34276	2.34276	2.34276	2.34276	2.34276	2.34276	2.34276	2.34276	2.34276	2.34276	2.34276	2.34276	2.34276	2.34276	2.34276	2.34276	2.34276	2.34276	2.34276	2.34276	2.34276	2.34276	2.34276	2.34276	2.34276
2.34276	2.34276	2.34276	2.34276	2.34276	2.34276	2.34276	2.34276	2.34276	2.34276	2.34276	2.34276	2.34276	2.34276	2.34276	2.34276	2.34276	2.34276	2.34276	2.34276	2.34276	2.34276	2.34276	2.34276	2.34276	2.34276	2.34276	2.34276	2.34276	2.34276	2.34276	2.34276	2.34276	2.34276	2.34276	2.34276	2.34276	2.34276	2.34276	2.34276	2.34276	2.34276	2.34276	2.34276	2.34276	2.34276	2.34276	2.34276	2.34276	2.34276
2.34276	2.34276	2.34276	2.34276	2.34276	2.34276	2.34276	2.34276	2.34276	2.34276	2.34276	2.34276	2.34276	2.34276	2.34276	2.34276	2.34276	2.34276	2.34276	2.34276	2.34276	2.34276	2.34276	2.34276	2.34276	2.34276	2.34276	2.34276	2.34276	2.34276	2.34276	2.34276	2.34276	2.34276	2.34276	2.34276	2.34276	2.34276	2.34276	2.34276	2.34276	2.34276	2.34276	2.34276	2.34276	2.34276	2.34276	2.34276	2.34276	2.34276
2.34276	2.34276	2.34276	2.34276	2.34276	2.34276	2.34276	2.34276	2.34276	2.34276	2.34276	2.34276	2.34276	2.34276	2.34276	2.34276	2.34276	2.34276	2.34276	2.34276	2.34276	2.34276	2.34276	2.34276	2.34276	2.34276	2.34276	2.34276	2.34276	2.34276	2.34276	2.34276	2.34276	2.34276	2.34276	2.34276	2.34276	2.34276	2.34276	2.34276	2.34276	2.34276	2.34276	2.34276	2.34276	2.34276	2.34276	2.34276	2.34276	2.34276
2.34276	2.34276	2.34276	2.34276	2.34276	2.34276	2.34276	2.34276	2.34276	2.34276	2.34276	2.34276	2.34276	2.34276	2.34276	2.34276	2.34276	2.34276	2.34276	2.34276	2.34276	2.34276	2.34276	2.34276	2.34276	2.34276	2.34276	2.34276	2.34276	2.34276	2.34276	2.34276	2.34276	2.34276	2.34276	2.34276	2.34276	2.34276	2.34276	2.34276	2.34276	2.34276	2.34276	2.34276	2.34276	2.34276	2.34276	2.34276	2.34276	2.34276
2.34276	2.34276	2.34276	2.34276	2.34276	2.34276	2.34276	2.34276	2.34276	2.34276	2.34276	2.34276	2.34276	2.34276	2.34276	2.34276	2.34276	2.34276	2.34276	2.34276	2.34276	2.34276	2.34276	2.34276	2.34276	2.34276	2.34276	2.34276	2.34276	2.34276	2.34276	2.34276	2.34276	2.34276	2.34276	2.34276	2.34276	2.34276	2.34276	2.34276	2.34276	2.34276	2.34276	2.34276	2.34276	2.34276	2.34276	2.34276	2.34276	2.34276
2.34276	2.34276	2.34276	2.34276	2.34276	2.34276	2.34276	2.34276	2.34276	2.34276	2.34276	2.34276	2.34276	2.34276	2.34276	2.34276	2.34276	2.34276	2.34276	2.34276	2.34276	2.34276	2.34276	2.34276	2.34276	2.34276	2.34276	2.34276	2.34276	2.34276	2.34276	2.34276	2.34276	2.34276	2.34276	2.34276	2.34276	2.34276	2.34276	2.34276	2.34276	2.34276	2.34276	2.34276	2.34276	2.34276	2.34276	2.34276	2.34276	2.34276
2.34276	2.34276	2.34276	2.34276	2.34276	2.34276	2.34276	2.34276	2.34276	2.34276	2.34276	2.34276	2.34276	2.34276	2.34276	2.34276	2.34276	2.34276	2.34276	2.34276	2.34276	2.34276	2.34276	2.34276	2.34276	2.34276	2.34276	2.34276	2.34276	2.34276	2.34276	2.34276	2.34276	2.34276	2.34276	2.34276	2.34276	2.34276	2.34276	2.34276	2.34276	2.34276	2.34276	2.34276	2.34276	2.34276	2.34276	2.34276	2.34276	2.34276
2.34276	2.34276	2.34276	2.34276	2.34276	2.34276	2.34276	2.34276	2.34276	2.34276	2.34276	2.34276	2.34276	2.34276	2.34276	2.34276	2.34276	2.34276	2.34276	2.34276	2.34276	2.34276	2.34276	2.34276	2.34276	2.34276	2.34276	2.34276	2.34276	2.34276	2.34276	2.34276	2.34276	2.34276	2.34276	2.34276	2.34276	2.34276	2.34276	2.34276	2.34276	2.34276	2.34276	2.34276	2.34276	2.34276	2.34276	2.34276	2.34276	2.34276
2.34276	2.34276	2.34276	2.34276	2.34276	2.34276	2.34276	2.34276	2.34276	2.34276	2.34276	2.34276	2.34276	2.34276	2.34276	2.34276	2.34276	2.34276	2.34276	2.34276	2.34276	2.34276	2.34276	2.34276	2.34276	2.34276	2.34276	2.34276	2.34276	2.34276	2.34276	2.34276	2.34276	2.34276	2.34276	2.34276	2.34276	2.34276	2.34276	2.34276	2.34276	2.34276	2.34276	2.34276	2.34276	2.34276	2.34276	2.34276	2.34276	2.34276
2.34276	2.34276	2.34276	2.34276	2.34276	2.34276	2.34276	2.34276	2.34276	2.34276	2.34276	2.34276	2.34276	2.34276	2.34276	2.34276	2.34276	2.34276	2.34276	2.34276	2.34276	2.34276	2.34276	2.34276	2.34276	2.34276	2.34276	2.34276	2.34276	2.34276	2.34276	2.34276	2.34276	2.34276	2.34276	2.34276	2.34276	2.34276	2.34276	2.34276	2.34276	2.34276	2.34276	2.34276	2.34276	2.34276	2.34276	2.34276	2.34276	2.34276
2.34276	2.34276	2.34276	2.34276	2.34276	2.34276	2.34276	2.34276	2.34276	2.34276	2.34276	2.34276	2.34276	2.34276	2.34276	2.34276	2.34276	2.34276	2.34276	2.34276	2.34276	2.34276	2.34276	2.34276	2.34276	2.34276	2.34276	2.34276	2.34276	2.34276	2.34276	2.34276	2.34276	2.34276	2.34276	2.34276	2.34276	2.34276	2.34276	2.34276	2.34276	2.34276	2.34276	2.34276	2.34276	2.34276	2.34276	2.34276	2.34276	2.34276
2.34276	2.34276	2.34276	2.34276	2.34276	2.34276	2.34276	2.34276	2.34276	2.34276	2.34276	2.34276	2.34276	2.34276	2.34276	2.34276	2.34276	2.34276	2.34276	2.34276	2.34276	2.34276	2.34276	2.34276	2.34276	2.34276	2.34276	2.34276	2.34276	2.34276	2.34276	2.34276	2.34276	2.34276	2.34276	2.34276	2.34276	2.34276	2.34276	2.34276	2.34276	2.34276	2.34276	2.34276	2.34276	2.34276	2.34276	2.34276	2.34276	2.34276
2.34276	2.34276	2.34276	2.34276	2.34276	2.34276	2.34276	2.34276	2.34276	2.34276	2.34276	2.34276	2.34276	2.34276	2.34276	2.34276	2.34276	2.34276	2.34276	2.34276	2.34276	2.34276	2.34276	2.34276	2.34276	2.34276	2.34276	2.34276	2.34276	2.34276	2.34276	2.34276	2.34276	2.34276	2.34276	2.34276	2.34276	2.34276	2.34276	2.34276	2.34276	2.34276	2.34276	2.34276	2.34276	2.34276	2.34276	2.34276	2.34276	2.34276
0.235014	0.235014	0.235014	0.235014	0.235014	0.235014	0.235014	0.235014	0.235014	0.235014	0.235014	0.235014	0.235014	0.235014	0.235014	0.235014	0.235014	0.235014	0.235014	0.235014	0.235014	0.235014	0.235014	0.235014	0.235014	0.235014	0.235014	0.235014	0.235014	0.235014	0.235014	0.235014	0.235014	0.235014	0.235014	0.235014	0.235014	0.235014	0.235014	0.235014	0.235014	0.235014	0.235014	0.235014	0.235014	0.235014	0.235014	0.235014	0.235014	0.235014
0.235014	0.235014	0.235014	0.235014	0.235014	0.235014	0.235014	0.235014	0.235014	0.235014	0.235014	0.235014	0.235014	0.235014	0.235014	0.235014	0.235014	0.235014	0.235014	0.235014	0.235014	0.235014	0.235014	0.235014	0.235014	0.235014	0.235014	0.235014	0.235014	0.235014	0.235014	0.235014	0.235014	0.235014	0.235014	0.235014	0.235014	0.235014	0.235014	0.235014	0.235014	0.235014	0.235014	0.235014	0.235014	0.235014	0.235014	0.235014	0.235014	0.235014
0.235014	0.235014	0.235014	0.235014	0.235014	0.235014	0.235014	0.235014	0.235014	0.235014	0.235014	0.235014	0.235014	0.235014	0.235014	0.235014	0.235014	0.235014	0.235014	0.235014	0.235014	0.235014	0.235014	0.235014	0.235014	0.235014	0.235014	0.235014	0.235014	0.235014	0.235014	0.235014	0.235014	0.235014	0.235014	0.235014	0.235014	0.235014	0.235014	0.235014	0.235014	0.235014	0.235014	0.235014	0.235014	0.235014	0.235014	0.235014	0.235014	0.235014
0.235014	0.235014	0.235014	0.235014	0.235014	0.235014	0.235014	0.235014	0.235014	0.235014	0.235014	0.235014	0.235014	0.235014	0.235014	0.235014	0.235014	0.235014	0.235014	0.235014	0.235014	0.235014	0.235014	0.235014	0.235014	0.235014	0.235014	0.235014	0.235014	0.235014	0.235014	0.235014	0.235014	0.235014	0.235014	0.235014	0.235014	0.235014	0.235014	0.235014	0.235014	0.235014	0.235014	0.235014	0.235014	0.235014	0.235014	0.235014	0.235014	0.235014
0.235014	0.235014	0.235014	0.235014	0.235014	0.235014	0.235014	0.235014	0.235014	0.235014	0.235014	0.235014	0.235014	0.235014	0.235014	0.235014	0.235014	0.235014	0.235014	0.235014	0.235014	0.235014	0.235014	0.235014	0.235014	0.235014	0.235014	0.235014	0.235014	0.235014	0.235014	0.235014	0.235014	0.235014	0.235014	0.235014	0.235014	0.235014	0.235014	0.235014	0.235014	0.235014	0.235014	0.235014	0.235014	0.235014	0.235014	0.235014	0.235014	0.235014
0.235014	0.235014	0.235014	0.235014	0.235014	0.235014	0.235014	0.235014	0.235014	0.235014	0.235014	0.235014	0.235014	0.235014	0.235014	0.235014	0.235014	0.235014	0.235014	0.235014	0.235014	0.235014	0.235014	0.235014	0.235014	0.235014	0.235014	0.235014	0.235014	0.235014	0.235014	0.235014	0.235014	0.235014	0.235014	0.235014	0.235014	0.235014	0.235014	0.235014	0.235014	0.235014	0.235014	0.235014	0.235014	0.235014	0.235014	0.235014	0.235014	0.235014
0.235014	0.235014	0.235014	0.235014	0.235014	0.235014	0.235014	0.235014	0.235014	0.235014	0.235014	0.235014	0.235014	0.235014	0.235014	0.235014	0.235014	0.235014	0.235014	0.235014	0.235014	0.235014	0.235014	0.235014	0.235014	0.235014	0.235014	0.235014	0.235014	0.235014	0.235014	0.235014	0.235014	0.235014	0.235014	0.235014	0.235014	0.235014	0.235014	0.235014	0.235014	0.235014	0.235014	0.235014	0.235014	0.235014	0.235014	0.235014	0.235014	0.235014
0.235014	0.235014	0.235014	0.235014	0.235014	0.235014	0.235014	0.235014	0.235014	0.235014	0.235014	0.235014	0.235014	0.235014	0.235014	0.235014	0.235014	0.235014	0.235014	0.235014	0.235014	0.235014	0.235014	0.235014	0.235014	0.235014	0.235014	0.235014	0.235014	0.235014	0.235014	0.235014	0.235014	0.235014	0.235014	0.235014	0.235014	0.235014	0.235014	0.235014	0.235014	0.235014	0.235014	0.235014	0.235014	0.235014	0.235014	0.235014	0.235014	0.235014
0.235014	0.235014	0.235014	0.235014	0.235014	0.235014	0.235014	0.235014	0.235014	0.235014	0.235014	0.235014	0.235014	0.235014	0.235014	0.235014	0.235014	0.235014	0.235014	0.235014	0.235014	0.235014	0.235014	0.235014	0.235014	0.235014	0.235014	0.235014	0.235014	0.235014	0.235014	0.235014	0.235014	0.235014	0.235014	0.235014	0.235014	0.235014	0.235014	0.235014	0.235014	0.235014	0.235014	0.235014	0.235014	0.235014	0.235014	0.235014	0.235014	0.235014
0.235014	0.235014	0.235014	0.235014	0.235014	0.235014	0.235014	0.235014	0.235014	0.235014	0.235014	0.235014	0.235014	0.235014	0.235014	0.235014	0.235014	0.235014	0.235014	0.235014	0.235014	0.235014	0.235014	0.235014	0.235014	0.235014	0.235014	0.235014	0.235014	0.235014	0.235014	0.235014	0.235014	0.235014	0.235014	0.235014	0.235014	0.235014	0.235014	0.235014	0.235014	0.235014	0.235014	0.235014	0.235014	0.235014	0.235014	0.235014	0.235014	0.235014
0.235014	0.235014	0.235014	0.235014	0.235014	0.235014	0.235014	0.235014	0.235014	0.235014	0.235014	0.235014	0.235014	0.235014	0.235014	0.235014	0.235014	0.235014	0.235014	0.235014	0.235014	0.235014	0.235014	0.235014	0.235014	0.235014	0.235014	0.235014	0.235014	0.235014	0.235014	0.235014	0.235014	0.235014	0.235014	0.235014	0.235014	0.235014	0.235014	0.235014	0.235014	0.235014	0.235014	0.235014	0.235014	0.235014	0.235014	0.235014	0.235014	0.235014
0.235014	0.235014	0.235014	0.235014	0.235014	0.235014	0.235014	0.235014	0.235014	0.235014	0.235014	0.235014	0.235014	0.235014	0.235014	0.235014	0.235014	0.235014	0.235014	0.235014	0.235014	0.235014	0.235014	0.235014	0.235014	0.235014	0.235014	0.235014	0.235014	0.235014	0.235014	0.235014	0.235014	0.235014	0.235014	0.235014	0.235014	0.235014	0.235014	0.235014	0.235014	0.235014	0.235014	0.235014	0.235014	0.235014	0.235014	0.235014	0.235014	0.235014
0.235014	0.235014	0.235014	0.235014	0.235014	0.235014	0.235014	0.235014	0.235014	0.235014	0.235014	0.235014	0.235014	0.235014	0.235014	0.235014	0.235014	0.235014	0.235014	0.235014	0.235014	0.235014	0.235014	0.235014	0.235014	0.235014	0.235014	0.235014	0.235014	0.235014	0.235014	0.235014	0.235014	0.235014	0.235014	0.235014	0.235014	0.235014	0.235014	0.235014	0.235014	0.235014	0.235014	0.235014	0.235014	0.235014	0.235014	0.235014	0.235014	0.235014
0.235014	0.235014	0.235014	0.235014	0.235014	0.235014	0.235014	0.235014	0.235014	0.235014	0.235014	0.235014	0.235014	0.235014	0.235014	0.235014	0.235014	0.235014	0.235014	0.235014	0.235014	0.235014	0.235014	0.235014	0.235014	0.235014	0.235014	0.235014	0.235014	0.235014	0.235014	0.235014	0.235014	0.235014	0.235014	0.235014	0.235014	0.235014	0.235014	0.235014	0.235014	0.235014	0.235014	0.235014	0.235014	0.235014	0.235014	0.235014	0.235014	0.235014
0.235014	0.235014	0.235014	0.235014	0.235014	0.235014	0.235014	0.235014	0.235014	0.235014	0.235014	0.235014	0.235014	0.235014	0.235014	0.235014	0.235014	0.235014	0.235014	0.235014	0.235014	0.235014	0.235014	0.235014	0.235014	0.235014	0.235014	0.235014	0.235014	0.235014	0.235014	0.235014	0.235014	0.235014	0.235014	0.235014	0.235014	0.235014	0.235014	0.235014	0.235014	0.235014	0.235014	0.235014	0.235014	0.235014	0.235014	0.235014	0.235014	0.235014
0.235014	0.235014	0.235014	0.235014	0.235014	0.235014	0.235014	0.235014	0.235014	0.235014	0.235014	0.235014	0.235014	0.235014	0.235014	0.235014	0.235014	0.235014	0.235014	0.235014	0.235014	0.235014	0.235014	0.235014	0.235014	0.235014	0.235014	0.235014	0.235014	0.235014	0.235014	0.235014	0.235014	0.235014	0.235014	0.235014	0.235014	0.235014	0.235014	0.235014	0.235014	0.235014	0.235014	0.235014	0.235014	0.235014	0.235014	0.235014	0.235014	0.235014
0.235014	0.235014	0.235014	0.235014	0.235014	0.235014	0.235014	0.235014	0.235014	0.235014	0.235014	0.235014	0.235014	0.235014	0.235014	0.235014	0.235014	0.235014	0.235014	0.235014	0.235014	0.235014	0.235014	0.235014	0.235014	0.235014	0.235014	0.235014	0.235014	0.235014	0.235014	0.235014	0.235014	0.235014	0.235014	0.235014	0.235014	0.235014	0.235014	0.235014	0.235014	0.235014	0.235014	0.235014	0.235014	0.235014	0.235014	0.235014	0.235014	0.235014
0.235014	0.235014	0.235014	0.235014	0.235014	0.235014	0.235014	0.235014	0.235014	0.235014	0.235014	0.235014	0.235014	0.235014	0.235014	0.235014	0.235014	0.235014	0.235014	0.235014	0.235014	0.235014	0.235014	0.235014	0.235014	0.235014	0.235014	0.235014	0.235014	0.235014	0.235014	0.235014	0.235014	0.235014	0.235014	0.235014	0.235014	0.235014	0.235014	0.235014	0.235014	0.235014	0.235014	0.235014	0.235014	0.235014	0.235014	0.235014	0.235014	0.235014
0.235014	0.235014	0.235014	0.235014	0.235014	0.235014	0.235014	0.235014	0.235014	0.235014	0.235014	0.235014	0.235014	0.235014	0.235014	0.235014	0.235014	0.235014	0.235014	0.235014	0.235014	0.235014	0.235014	0.235014	0.235014	0.235014	0.235014	0.235014	0.235014	0.235014	0.235014	0.235014	0.235014	0.235014	0.235014	0.235014	0.235014	0.235014	0.235014	0.235014	0.235014	0.235014	0.235014	0.235014	0.235014	0.235014	0.235014	0.235014	0.235014	0.235014
0.235014	0.235014	0.235014	0.235014	0.235014	0.235014	0.235014	0.235014	0.235014	0.235014	0.235014	0.235014	0.235014	0.235014	0.235014	0.235014	0.235014	0.235014	0.235014	0.235014	0.235014	0.235014	0.235014	0.235014	0.235014	0.235014	0.235014	0.235014	0.235014	0.235014	0.235014	0.235014	0.235014	0.235014	0.235014	0.235014	0.235014	0.235014	0.235014	0.235014	0.235014	0.235014	0.235014	0.235014	0.235014	0.235014	0.235014	0.235014	0.235014	0.235014
0.235014	0.235014	0.235014	0.235014	0.235014	0.235014	0.235014	0.235014	0.235014	0.235014	0.235014	0.235014	0.235014	0.235014	0.235014	0.235014	0.235014	0.235014	0.235014	0.235014	0.235014	0.235014	0.235014	0.235014	0.235014	0.235014	0.235014	0.235014	0.235014	0.235014	0.235014	0.235014	0.235014	0.235014	0.235014	0.235014	0.235014	0.235014	0.235014	0.235014	0.235014	0.235014	0.235014	0.235014	0.235014	0.235014	0.235014	0.235014	0.235014	0.235014
0.235014	0.235014	0.235014	0.235014	0.235014	0.235014	0.235014	0.235014	0.235014	0.235014	0.235014	0.235014	0.235014	0.235014	0.235014	0.235014	0.235014	0.235014	0.235014	0.235014	0.235014	0.235014	0.235014	0.235014	0.235014	0.235014	0.235014	0.235014	0.235014	0.235014	0.235014	0.235014	0.235014	0.235014	0.235014	0.235014	0.235014	0.235014	0.235014	0.235014	0.235014	0.235014	0.235014	0.235014	0.235014	0.235014	0.235014	0.235014	0.235014	0.235014
0.235014	0.235014	0.235014	0.235014	0.235014	0.235014	0.235014	0.235014	0.235014	0.235014	0.235014	0.235014	0.235014	0.235014	0.235014	0.235014	0.235014	0.235014	0.235014	0.235014	0.235014	0.235014	0.235014	0.235014	0.235014	0.235014	0.235014	0.235014	0.235014	0.235014	0.235014	0.235014	0.235014	0.235014	0.235014	0.235014	0.235014	0.235014	0.235014	0.235014	0.235014	0.235014	0.235014	0.235014	0.235014	0.235014	0.235014	0.235014	0.235014	0.235014
0.235014	0.235014	0.235014	0.235014	0.235014	0.235014	0.235014	0.235014	0.235014	0.235014	0.235014	0.235014	0.235014	0.235014	0.235014	0.235014	0.235014	0.235014	0.235014	0.235014	0.235014	0.235014	0.235014	0.235014	0.235014	0.235014	0.235014	0.235014	0.235014	0.235014	0.235014	0.235014	0.235014	0.235014	0.235014	0.235014	0.235014	0.235014	0.235014	0.235014	0.235014	0.235014	0.235014	0.235014	0.235014	0.235014	0.235014	0.235014	0.235014	0.235014
0.235014	0.235014	0.235014	0.235014	0.235014	0.235014	0.235014	0.235014	0.235014	0.235014	0.235014	0.235014	0.235014	0.235014	0.235014	0.235014	0.235014	0.235014	0.235014	0.235014	0.235014	0.235014	0.235014	0.235014	0.235014	0.235014	0.235014	0.235014	0.235014	0.235014	0.235014	0.235014	0.235014	0.235014	0.235014	0.235014	0.235014	0.235014	0.235014	0.235014	0.235014	0.235014	0.235014	0.235014	0.235014	0.235014	0.235014	0.235014	0.235014	0.235014
0.235014	0.235014	0.235014	0.235014	0.235014	0.235014	0.235014	0.235014	0.235014	0.235014	0.235014	0.235014	0.235014	0.235014	0.235014	0.235014	0.235014	0.235014	0.235014	0.235014	0.235014	0.235014	0.235014	0.235014	0.235014	0.235014	0.235014	0.235014	0.235014	0.235014	0.235014	0.235014	0.235014	0.235014	0.235014	0.235014	0.235014	0.235014	0.235014	0.235014	0.235014	0.235014	0.235014	0.235014	0.235014	0.235014	0.235014	0.235014	0.235014	0.235014
0.235014	0.235014	0.235014	0.235014	0.235014	0.235014	0.235014	0.235014	0.235014	0.235014	0.235014	0.235014	0.235014	0.235014	0.235014	0.235014	0.235014	0.235014	0.235014	0.235014	0.235014	0.235014	0.235014	0.235014	0.235014	0.235014	0.235014	0.235014	0.235014	0.235014	0.235014	0.235014	0.235014	0.235014	0.235014	0.235014	0.235014	0.235014	0.235014	0.235014	0.235014	0.235014	0.235014	0.235014	0.235014	0.235014	0.235014	0.235014	0.235014	0.235014
0.235014	0.235014	0.235014	0.235014	0.235014	0.235014	0.235014	0.235014	0.235014	0.235014	0.235014	0.235014	0.235014	0.235014	0.235014	0.235014	0.235014	0.235014	0.235014	0.235014	0.235014	0.235014	0.235014	0.235014	0.235014	0.235014	0.235014	0.235014	0.235014	0.235014	0.235014	0.235014	0.235014	0.235014	0.235014	0.235014	0.235014	0.235014	0.235014	0.235014	0.235014	0.235014	0.235014	0.235014	0.235014	0.235014	0.235014	0.235014	0.235014	0.235014
0.235014	0.235014	0.235014	0.235014	0.235014	0.235014	0.235014	0.235014	0.235014	0.235014	0.235014	0.235014	0.235014	0.235014	0.235014	0.235014	0.235014	0.235014	0.235014	0.235014	0.235014	0.235014	0.235014	0.235014	0.235014	0.235014	0.235014	0.235014	0.235014	0.235014	0.235014	0.235014	0.235014	0.235014	0.235014	0.235014	0.235014	0.235014	0.235014	0.235014	0.235014	0.235014	0.235014	0.235014	0.235014	0.235014	0.235014	0.235014	0.235014	0.235014
0.235014	0.235014	0.235014	0.235014	0.235014	0.235014	0.235014	0.235014	0.235014	0.235014	0.235014	0.235014	0.235014	0.235014	0.235014	0.235014	0.235014	0.235014	0.235014	0.235014	0.235014	0.235014	0.235014	0.235014	0.235014	0.235014	0.235014	0.235014	0.235014	0.235014	0.235014	0.235014	0.235014	0.235014	0.235014	0.235014	0.235014	0.235014	0.235014	0.235014	0.235014	0.235014	0.235014	0.235014	0.235014	0.235014	0.235014	0.235014	0.235014	0.235014
0.235014	0.235014	0.235014	0.235014	0.235014	0.235014	0.235014	0.235014	0.235014	0.235014	0.235014	0.235014	0.235014	0.235014	0.235014	0.235014	0.235014	0.235014	0.235014	0.235014	0.235014	0.235014	0.235014	0.235014	0.235014	0.235014	0.235014	0.235014	0.235014	0.235014	0.235014	0.235014	0.235014	0.235014	0.235014	0.235014	0.235014	0.235014	0.235014	0.235014	0.235014	0.235014	0.235014	0.235014	0.235014	0.235014	0.235014	0.235014	0.235014	0.235014
0.235014	0.235014	0.235014	0.235014	0.235014	0.235014	0.235014	0.235014	0.235014	0.235014	0.235014	0.235014	0.235014	0.235014	0.235014	0.235014	0.235014	0.235014	0.235014	0.235014	0.235014	0.235014	0.235014	0.235014	0.235014	0.235014	0.235014	0.235014	0.235014	0.235014	0.235014	0.235014	0.235014	0.235014	0.235014	0.235014	0.235014	0.235014	0.235014	0.235014	0.235014	0.235014	0.235014	0.235014	0.235014	0.235014	0.235014	0.235014	0.235014	0.235014
0.235014	0.235014	0.235014	0.235014	0.235014	0.235014	0.235014	0.235014	0.235014	0.235014	0.235014	0.235014	0.235014	0.235014	0.235014	0.235014	0.235014	0.235014	0.235014	0.235014	0.235014	0.235014	0.235014	0.235014	0.235014	0.235014	0.235014	0.235014	0.235014	0.235014	0.235014	0.235014	0.235014	0.235014	0.235014	0.235014	0.235014	0.235014	0.235014	0.235014	0.235014	0.235014	0.235014	0.235014	0.235014	0.235014	0.235014	0.235014	0.235014	0.235014
0.235014	0.235014	0.235014	0.235014	0.235014	0.235014	0.235014	0.235014	0.235014	0.235014	0.235014	0.235014	0.235014	0.235014	0.235014	0.235014	0.235014	0.235014	0.235014	0.235014	0.235014	0.235014	0.235014	0.235014	0.235014	0.235014	0.235014	0.235014	0.235014	0.235014	0.235014	0.235014	0.235014	0.235014	0.235014	0.235014	0.235014	0.235014	0.235014	0.235014	0.235014	0.235014	0.235014	0.235014	0.235014	0.235014	0.235014	0.235014	0.235014	0.235014
0.235014	0.235014	0.235014	0.235014	0.235014	0.235014	0.235014	0.235014	0.235014	0.235014	0.235014	0.235014	0.235014	0.235014	0.235014	0.235014	0.235014	0.235014	0.235014	0.235014	0.235014	0.235014	0.235014	0.235014	0.235014	0.235014	0.235014	0.235014	0.235014	0.235014	0.235014	0.235014	0.235014	0.235014	0.235014	0.235014	0.235014	0.235014	0.235014	0.235014	0.235014	0.235014	0.235014	0.235014	0.235014	0.235014	0.235014	0.235014	0.235014	0.235014
0.235014	0.235014	0.235014	0.235014	0.235014	0.235014	0.235014	0.235014	0.235014	0.235014	0.235014	0.235014	0.235014	0.235014	0.235014	0.235014	0.235014	0.235014	0.235014	0.235014	0.235014	0.235014	0.235014	0.235014	0.235014	0.235014	0.235014	0.235014	0.235014	0.235014	0.235014	0.235014	0.235014	0.235014	0.235014	0.235014	0.235014	0.235014	0.235014	0.235014	0.235014	0.235014	0.235014	0.235014	0.235014	0.235014	0.235014	0.235014	0.235014	0.235014
0.235014	0.235014	0.235014	0.235014	0.235014	0.235014	0.235014	0.235014	0.235014	0.235014	0.235014	0.235014	0.235014	0.235014	0.235014	0.235014	0.235014	0.235014	0.235014	0.235014	0.235014	0.235014	0.235014	0.235014	0.235014	0.235014	0.235014	0.235014	0.235014	0.235014	0.235014	0.235014	0.235014	0.235014	0.235014	0.235014	0.235014	0.235014	0.235014	0.235014	0.235014	0.235014	0.235014	0.235014	0.235014	0.235014	0.235014	0.235014	0.235014	0.235014
0.235014	0.235014	0.235014	0.235014	0.235014	0.235014	0.235014	0.235014	0.235014	0.235014	0.235014	0.235014	0.235014	0.235014	0.235014	0.235014	0.235014	0.235014	0.235014	0.235014	0.235014	0.235014	0.235014	0.235014	0.235014	0.235014	0.235014	0.235014	0.235014	0.235014	0.235014	0.235014	0.235014	0.235014	0.235014	0.235014	0.235014	0.235014	0.235014	0.235014	0.235014	0.235014	0.235014	0.235014	0.235014	0.235014	0.235014	0.235014	0.235014	0.235014
0.235014	0.235014	0.235014	0.235014	0.235014	0.235014	0.235014	0.235014	0.235014	0.235014	0.235014	0.235014	0.235014	0.235014	0.235014	0.235014	0.235014	0.235014	0.235014	0.235014	0.235014	0.235014	0.235014	0.235014	0.235014	0.235014	0.235014	0.235014	0.235014	0.235014	0.235014	0.235014	0.235014	0.235014	0.235014	0.235014	0.235014	0.235014	0.235014	0.235014	0.235014	0.235014	0.235014	0.235014	0.235014	0.235014	0.235014	0.235014	0.235014	0.235014
0.235014	0.235014	0.235014	0.235014	0.235014	0.235014	0.235014	0.235014	0.235014	0.235014	0.235014	0.235014	0.235014	0.235014	0.235014	0.235014	0.235014	0.235014	0.235014	0.235014	0.235014	0.235014	0.235014	0.235014	0.235014	0.235014	0.235014	0.235014	0.235014	0.235014	0.235014	0.235014	0.235014	0.235014	0.235014	0.235014	0.235014	0.235014	0.235014	0.235014	0.235014	0.235014	0.235014	0.235014	0.235014	0.235014	0.235014	0.235014	0.235014	0.235014
0.235014	0.235014	0.235014	0.235014	0.235014	0.235014	0.235014	0.235014	0.235014	0.235014	0.235014	0.235014	0.235014	0.235014	0.235014	0.235014	0.235014	0.235014	0.235014	0.235014	0.235014	0.235014	0.235014	0.235014	0.235014	0.235014	0.235014	0.235014	0.235014	0.235014	0.235014	0.235014	0.235014	0.235014	0.235014	0.235014	0.235014	0.235014	0.235014	0.235014	0.235014	0.235014	0.235014	0.235014	0.235014	0.235014	0.235014	0.235014	0.235014	0.235014
0.235014	0.235014	0.235014	0.235014	0.235014	0.235014	0.235014	0.235014	0.235014	0.235014	0.235014	0.235014	0.235014	0.235014	0.235014	0.235014	0.235014	0.235014	0.235014	0.235014	0.235014	0.235014	0.235014	0.235014	0.235014	0.235014	0.235014	0.235014	0.235014	0.235014	0.235014	0.235014	0.235014	0.235014	0.235014	0.235014	0.235014	0.235014	0.235014	0.235014	0.235014	0.235014	0.235014	0.235014	0.235014	0.235014	0.235014	0.235014	0.235014	0.235014
0.235014	0.235014	0.235014	0.235014	0.235014	0.235014	0.235014	0.235014	0.235014	0.235014	0.235014	0.235014	0.235014	0.235014	0.235014	0.235014	0.235014	0.235014	0.235014	0.235014	0.235014	0.235014	0.235014	0.235014	0.235014	0.235014	0.235014	0.235014	0.235014	0.235014	0.235014	0.235014	0.235014	0.235014	0.235014	0.235014	0.235014	0.235014	0.235014	0.235014	0.235014	0.235014	0.235014	0.235014	0.235014	0.235014	0.235014	0.235014	0.235014	0.235014
0.235014	0.235014	0.235014	0.235014	0.235014	0.235014	0.235014	0.235014	0.235014	0.235014	0.235014	0.235014	0.235014	0.235014	0.235014	0.235014	0.235014	0.235014	0.235014	0.235014	0.235014	0.235014	0.235014	0.235014	0.235014	0.235014	0.235014	0.235014	0.235014	0.235014	0.235014	0.235014	0.235014	0.235014	0.235014	0.235014	0.235014	0.235014	0.235014	0.235014	0.235014	0.235014	0.235014	0.235014	0.235014	0.235014	0.235014	0.235014	0.235014	0.235014
0.235014	0.235014	0.235014	0.235014	0.235014	0.235014	0.235014	0.235014	0.235014	0.235014	0.235014	0.235014	0.235014	0.235014	0.235014	0.235014	0.235014	0.235014	0.235014	0.235014	0.235014	0.235014	0.235014	0.235014	0.235014	0.235014	0.235014	0.235014	0.235014	0.235014	0.235014	0.235014	0.235014	0.235014	0.235014	0.235014	0.235014	0.235014	0.235014	0.235014	0.235014	0.235014	0.235014	0.235014	0.235014	0.235014	0.235014	0.235014	0.235014	0.235014
0.235014	0.235014	0.235014	0.235014	0.235014	0.235014	0.235014	0.235014	0.235014	0.235014	0.235014	0.235014	0.235014	0.235014	0.235014	0.235014	0.235014	0.235014	0.235014	0.235014	0.235014	0.235014	0.235014	0.235014	0.235014	0.235014	0.235014	0.235014	0.235014	0.235014	0.235014	0.235014	0.235014	0.235014	0.235014	0.235014	0.235014	0.235014	0.235014	0.235014	0.235014	0.235014	0.235014	0.235014	0.235014	0.235014	0.235014	0.235014	0.235014	0.235014
0.235014	0.235014	0.235014	0.235014	0.235014	0.235014	0.235014	0.235014	0.235014	0.235014	0.235014	0.235014	0.235014	0.235014	0.235014	0.235014	0.235014	0.235014	0.235014	0.235014	0.235014	0.235014	0.235014	0.235014	0.235014	0.235014	0.235014	0.235014	0.235014	0.235014	0.235014	0.235014	0.235014	0.235014	0.235014	0.235014	0.235014	0.235014	0.235014	0.235014	0.235014	0.235014	0.235014	0.235014	0.235014	0.235014	0.235014	0.235014	0.235014	0.235014
[truncated: 350 more columns]

## Sheet: Panel C - fine systems
-1.34641	-1.34641	-1.34641	-1.34641	-1.34641	-1.34641	-1.34641	-1.34641	-1.34641	-1.34641	-1.34641	-1.34641	-1.34641	-1.34641	-1.34641	-1.34641	-1.34641	-1.34641	-1.34641	-1.34641	-1.34641	-1.34641	-1.34641	-1.34641	1.24028	1.24028	1.24028	1.24028	1.24028	1.24028	1.24028	1.24028	1.24028	1.24028	1.24028	1.24028	1.24028	1.24028	1.24028	1.24028	1.24028	1.24028	1.24028	1.24028	1.24028	1.24028	1.24028	1.24028	1.24028	0.428738
-1.34641	-1.34641	-1.34641	-1.34641	-1.34641	-1.34641	-1.34641	-1.34641	-1.34641	-1.34641	-1.34641	-1.34641	-1.34641	-1.34641	-1.34641	-1.34641	-1.34641	-1.34641	-1.34641	-1.34641	-1.34641	-1.34641	-1.34641	-1.34641	1.24028	1.24028	1.24028	1.24028	1.24028	1.24028	1.24028	1.24028	1.24028	1.24028	1.24028	1.24028	1.24028	1.24028	1.24028	1.24028	1.24028	1.24028	1.24028	1.24028	1.24028	1.24028	1.24028	1.24028	1.24028	0.428738
-1.34641	-1.34641	-1.34641	-1.34641	-1.34641	-1.34641	-1.34641	-1.34641	-1.34641	-1.34641	-1.34641	-1.34641	-1.34641	-1.34641	-1.34641	-1.34641	-1.34641	-1.34641	-1.34641	-1.34641	-1.34641	-1.34641	-1.34641	-1.34641	1.24028	1.24028	1.24028	1.24028	1.24028	1.24028	1.24028	1.24028	1.24028	1.24028	1.24028	1.24028	1.24028	1.24028	1.24028	1.24028	1.24028	1.24028	1.24028	1.24028	1.24028	1.24028	1.24028	1.24028	1.24028	0.428738
-1.34641	-1.34641	-1.34641	-1.34641	-1.34641	-1.34641	-1.34641	-1.34641	-1.34641	-1.34641	-1.34641	-1.34641	-1.34641	-1.34641	-1.34641	-1.34641	-1.34641	-1.34641	-1.34641	-1.34641	-1.34641	-1.34641	-1.34641	-1.34641	1.24028	1.24028	1.24028	1.24028	1.24028	1.24028	1.24028	1.24028	1.24028	1.24028	1.24028	1.24028	1.24028	1.24028	1.24028	1.24028	1.24028	1.24028	1.24028	1.24028	1.24028	1.24028	1.24028	1.24028	1.24028	0.428738
-1.34641	-1.34641	-1.34641	-1.34641	-1.34641	-1.34641	-1.34641	-1.34641	-1.34641	-1.34641	-1.34641	-1.34641	-1.34641	-1.34641	-1.34641	-1.34641	-1.34641	-1.34641	-1.34641	-1.34641	-1.34641	-1.34641	-1.34641	-1.34641	1.24028	1.24028	1.24028	1.24028	1.24028	1.24028	1.24028	1.24028	1.24028	1.24028	1.24028	1.24028	1.24028	1.24028	1.24028	1.24028	1.24028	1.24028	1.24028	1.24028	1.24028	1.24028	1.24028	1.24028	1.24028	0.428738
-1.34641	-1.34641	-1.34641	-1.34641	-1.34641	-1.34641	-1.34641	-1.34641	-1.34641	-1.34641	-1.34641	-1.34641	-1.34641	-1.34641	-1.34641	-1.34641	-1.34641	-1.34641	-1.34641	-1.34641	-1.34641	-1.34641	-1.34641	-1.34641	1.24028	1.24028	1.24028	1.24028	1.24028	1.24028	1.24028	1.24028	1.24028	1.24028	1.24028	1.24028	1.24028	1.24028	1.24028	1.24028	1.24028	1.24028	1.24028	1.24028	1.24028	1.24028	1.24028	1.24028	1.24028	0.428738
-1.34641	-1.34641	-1.34641	-1.34641	-1.34641	-1.34641	-1.34641	-1.34641	-1.34641	-1.34641	-1.34641	-1.34641	-1.34641	-1.34641	-1.34641	-1.34641	-1.34641	-1.34641	-1.34641	-1.34641	-1.34641	-1.34641	-1.34641	-1.34641	1.24028	1.24028	1.24028	1.24028	1.24028	1.24028	1.24028	1.24028	1.24028	1.24028	1.24028	1.24028	1.24028	1.24028	1.24028	1.24028	1.24028	1.24028	1.24028	1.24028	1.24028	1.24028	1.24028	1.24028	1.24028	0.428738
-1.34641	-1.34641	-1.34641	-1.34641	-1.34641	-1.34641	-1.34641	-1.34641	-1.34641	-1.34641	-1.34641	-1.34641	-1.34641	-1.34641	-1.34641	-1.34641	-1.34641	-1.34641	-1.34641	-1.34641	-1.34641	-1.34641	-1.34641	-1.34641	1.24028	1.24028	1.24028	1.24028	1.24028	1.24028	1.24028	1.24028	1.24028	1.24028	1.24028	1.24028	1.24028	1.24028	1.24028	1.24028	1.24028	1.24028	1.24028	1.24028	1.24028	1.24028	1.24028	1.24028	1.24028	0.428738
-1.34641	-1.34641	-1.34641	-1.34641	-1.34641	-1.34641	-1.34641	-1.34641	-1.34641	-1.34641	-1.34641	-1.34641	-1.34641	-1.34641	-1.34641	-1.34641	-1.34641	-1.34641	-1.34641	-1.34641	-1.34641	-1.34641	-1.34641	-1.34641	1.24028	1.24028	1.24028	1.24028	1.24028	1.24028	1.24028	1.24028	1.24028	1.24028	1.24028	1.24028	1.24028	1.24028	1.24028	1.24028	1.24028	1.24028	1.24028	1.24028	1.24028	1.24028	1.24028	1.24028	1.24028	0.428738
-1.34641	-1.34641	-1.34641	-1.34641	-1.34641	-1.34641	-1.34641	-1.34641	-1.34641	-1.34641	-1.34641	-1.34641	-1.34641	-1.34641	-1.34641	-1.34641	-1.34641	-1.34641	-1.34641	-1.34641	-1.34641	-1.34641	-1.34641	-1.34641	1.24028	1.24028	1.24028	1.24028	1.24028	1.24028	1.24028	1.24028	1.24028	1.24028	1.24028	1.24028	1.24028	1.24028	1.24028	1.24028	1.24028	1.24028	1.24028	1.24028	1.24028	1.24028	1.24028	1.24028	1.24028	0.428738
-1.34641	-1.34641	-1.34641	-1.34641	-1.34641	-1.34641	-1.34641	-1.34641	-1.34641	-1.34641	-1.34641	-1.34641	-1.34641	-1.34641	-1.34641	-1.34641	-1.34641	-1.34641	-1.34641	-1.34641	-1.34641	-1.34641	-1.34641	-1.34641	1.24028	1.24028	1.24028	1.24028	1.24028	1.24028	1.24028	1.24028	1.24028	1.24028	1.24028	1.24028	1.24028	1.24028	1.24028	1.24028	1.24028	1.24028	1.24028	1.24028	1.24028	1.24028	1.24028	1.24028	1.24028	0.428738
-1.34641	-1.34641	-1.34641	-1.34641	-1.34641	-1.34641	-1.34641	-1.34641	-1.34641	-1.34641	-1.34641	-1.34641	-1.34641	-1.34641	-1.34641	-1.34641	-1.34641	-1.34641	-1.34641	-1.34641	-1.34641	-1.34641	-1.34641	-1.34641	1.24028	1.24028	1.24028	1.24028	1.24028	1.24028	1.24028	1.24028	1.24028	1.24028	1.24028	1.24028	1.24028	1.24028	1.24028	1.24028	1.24028	1.24028	1.24028	1.24028	1.24028	1.24028	1.24028	1.24028	1.24028	0.428738
-1.34641	-1.34641	-1.34641	-1.34641	-1.34641	-1.34641	-1.34641	-1.34641	-1.34641	-1.34641	-1.34641	-1.34641	-1.34641	-1.34641	-1.34641	-1.34641	-1.34641	-1.34641	-1.34641	-1.34641	-1.34641	-1.34641	-1.34641	-1.34641	1.24028	1.24028	1.24028	1.24028	1.24028	1.24028	1.24028	1.24028	1.24028	1.24028	1.24028	1.24028	1.24028	1.24028	1.24028	1.24028	1.24028	1.24028	1.24028	1.24028	1.24028	1.24028	1.24028	1.24028	1.24028	0.428738
-1.34641	-1.34641	-1.34641	-1.34641	-1.34641	-1.34641	-1.34641	-1.34641	-1.34641	-1.34641	-1.34641	-1.34641	-1.34641	-1.34641	-1.34641	-1.34641	-1.34641	-1.34641	-1.34641	-1.34641	-1.34641	-1.34641	-1.34641	-1.34641	1.24028	1.24028	1.24028	1.24028	1.24028	1.24028	1.24028	1.24028	1.24028	1.24028	1.24028	1.24028	1.24028	1.24028	1.24028	1.24028	1.24028	1.24028	1.24028	1.24028	1.24028	1.24028	1.24028	1.24028	1.24028	0.428738
-1.34641	-1.34641	-1.34641	-1.34641	-1.34641	-1.34641	-1.34641	-1.34641	-1.34641	-1.34641	-1.34641	-1.34641	-1.34641	-1.34641	-1.34641	-1.34641	-1.34641	-1.34641	-1.34641	-1.34641	-1.34641	-1.34641	-1.34641	-1.34641	1.24028	1.24028	1.24028	1.24028	1.24028	1.24028	1.24028	1.24028	1.24028	1.24028	1.24028	1.24028	1.24028	1.24028	1.24028	1.24028	1.24028	1.24028	1.24028	1.24028	1.24028	1.24028	1.24028	1.24028	1.24028	0.428738
-1.34641	-1.34641	-1.34641	-1.34641	-1.34641	-1.34641	-1.34641	-1.34641	-1.34641	-1.34641	-1.34641	-1.34641	-1.34641	-1.34641	-1.34641	-1.34641	-1.34641	-1.34641	-1.34641	-1.34641	-1.34641	-1.34641	-1.34641	-1.34641	1.24028	1.24028	1.24028	1.24028	1.24028	1.24028	1.24028	1.24028	1.24028	1.24028	1.24028	1.24028	1.24028	1.24028	1.24028	1.24028	1.24028	1.24028	1.24028	1.24028	1.24028	1.24028	1.24028	1.24028	1.24028	0.428738
-1.34641	-1.34641	-1.34641	-1.34641	-1.34641	-1.34641	-1.34641	-1.34641	-1.34641	-1.34641	-1.34641	-1.34641	-1.34641	-1.34641	-1.34641	-1.34641	-1.34641	-1.34641	-1.34641	-1.34641	-1.34641	-1.34641	-1.34641	-1.34641	1.24028	1.24028	1.24028	1.24028	1.24028	1.24028	1.24028	1.24028	1.24028	1.24028	1.24028	1.24028	1.24028	1.24028	1.24028	1.24028	1.24028	1.24028	1.24028	1.24028	1.24028	1.24028	1.24028	1.24028	1.24028	0.428738
-1.34641	-1.34641	-1.34641	-1.34641	-1.34641	-1.34641	-1.34641	-1.34641	-1.34641	-1.34641	-1.34641	-1.34641	-1.34641	-1.34641	-1.34641	-1.34641	-1.34641	-1.34641	-1.34641	-1.34641	-1.34641	-1.34641	-1.34641	-1.34641	1.24028	1.24028	1.24028	1.24028	1.24028	1.24028	1.24028	1.24028	1.24028	1.24028	1.24028	1.24028	1.24028	1.24028	1.24028	1.24028	1.24028	1.24028	1.24028	1.24028	1.24028	1.24028	1.24028	1.24028	1.24028	0.428738
-1.34641	-1.34641	-1.34641	-1.34641	-1.34641	-1.34641	-1.34641	-1.34641	-1.34641	-1.34641	-1.34641	-1.34641	-1.34641	-1.34641	-1.34641	-1.34641	-1.34641	-1.34641	-1.34641	-1.34641	-1.34641	-1.34641	-1.34641	-1.34641	1.24028	1.24028	1.24028	1.24028	1.24028	1.24028	1.24028	1.24028	1.24028	1.24028	1.24028	1.24028	1.24028	1.24028	1.24028	1.24028	1.24028	1.24028	1.24028	1.24028	1.24028	1.24028	1.24028	1.24028	1.24028	0.428738
-1.34641	-1.34641	-1.34641	-1.34641	-1.34641	-1.34641	-1.34641	-1.34641	-1.34641	-1.34641	-1.34641	-1.34641	-1.34641	-1.34641	-1.34641	-1.34641	-1.34641	-1.34641	-1.34641	-1.34641	-1.34641	-1.34641	-1.34641	-1.34641	1.24028	1.24028	1.24028	1.24028	1.24028	1.24028	1.24028	1.24028	1.24028	1.24028	1.24028	1.24028	1.24028	1.24028	1.24028	1.24028	1.24028	1.24028	1.24028	1.24028	1.24028	1.24028	1.24028	1.24028	1.24028	0.428738
-1.34641	-1.34641	-1.34641	-1.34641	-1.34641	-1.34641	-1.34641	-1.34641	-1.34641	-1.34641	-1.34641	-1.34641	-1.34641	-1.34641	-1.34641	-1.34641	-1.34641	-1.34641	-1.34641	-1.34641	-1.34641	-1.34641	-1.34641	-1.34641	1.24028	1.24028	1.24028	1.24028	1.24028	1.24028	1.24028	1.24028	1.24028	1.24028	1.24028	1.24028	1.24028	1.24028	1.24028	1.24028	1.24028	1.24028	1.24028	1.24028	1.24028	1.24028	1.24028	1.24028	1.24028	0.428738
-1.34641	-1.34641	-1.34641	-1.34641	-1.34641	-1.34641	-1.34641	-1.34641	-1.34641	-1.34641	-1.34641	-1.34641	-1.34641	-1.34641	-1.34641	-1.34641	-1.34641	-1.34641	-1.34641	-1.34641	-1.34641	-1.34641	-1.34641	-1.34641	1.24028	1.24028	1.24028	1.24028	1.24028	1.24028	1.24028	1.24028	1.24028	1.24028	1.24028	1.24028	1.24028	1.24028	1.24028	1.24028	1.24028	1.24028	1.24028	1.24028	1.24028	1.24028	1.24028	1.24028	1.24028	0.428738
-1.34641	-1.34641	-1.34641	-1.34641	-1.34641	-1.34641	-1.34641	-1.34641	-1.34641	-1.34641	-1.34641	-1.34641	-1.34641	-1.34641	-1.34641	-1.34641	-1.34641	-1.34641	-1.34641	-1.34641	-1.34641	-1.34641	-1.34641	-1.34641	1.24028	1.24028	1.24028	1.24028	1.24028	1.24028	1.24028	1.24028	1.24028	1.24028	1.24028	1.24028	1.24028	1.24028	1.24028	1.24028	1.24028	1.24028	1.24028	1.24028	1.24028	1.24028	1.24028	1.24028	1.24028	0.428738
-1.34641	-1.34641	-1.34641	-1.34641	-1.34641	-1.34641	-1.34641	-1.34641	-1.34641	-1.34641	-1.34641	-1.34641	-1.34641	-1.34641	-1.34641	-1.34641	-1.34641	-1.34641	-1.34641	-1.34641	-1.34641	-1.34641	-1.34641	-1.34641	1.24028	1.24028	1.24028	1.24028	1.24028	1.24028	1.24028	1.24028	1.24028	1.24028	1.24028	1.24028	1.24028	1.24028	1.24028	1.24028	1.24028	1.24028	1.24028	1.24028	1.24028	1.24028	1.24028	1.24028	1.24028	0.428738
-1.56977	-1.56977	-1.56977	-1.56977	-1.56977	-1.56977	-1.56977	-1.56977	-1.56977	-1.56977	-1.56977	-1.56977	-1.56977	-1.56977	-1.56977	-1.56977	-1.56977	-1.56977	-1.56977	-1.56977	-1.56977	-1.56977	-1.56977	-1.56977	-1.01248	-1.01248	-1.01248	-1.01248	-1.01248	-1.01248	-1.01248	-1.01248	-1.01248	-1.01248	-1.01248	-1.01248	-1.01248	-1.01248	-1.01248	-1.01248	-1.01248	-1.01248	-1.01248	-1.01248	-1.01248	-1.01248	-1.01248	-1.01248	-1.01248	-0.0487305
-1.56977	-1.56977	-1.56977	-1.56977	-1.56977	-1.56977	-1.56977	-1.56977	-1.56977	-1.56977	-1.56977	-1.56977	-1.56977	-1.56977	-1.56977	-1.56977	-1.56977	-1.56977	-1.56977	-1.56977	-1.56977	-1.56977	-1.56977	-1.56977	-1.01248	-1.01248	-1.01248	-1.01248	-1.01248	-1.01248	-1.01248	-1.01248	-1.01248	-1.01248	-1.01248	-1.01248	-1.01248	-1.01248	-1.01248	-1.01248	-1.01248	-1.01248	-1.01248	-1.01248	-1.01248	-1.01248	-1.01248	-1.01248	-1.01248	-0.0487305
-1.56977	-1.56977	-1.56977	-1.56977	-1.56977	-1.56977	-1.56977	-1.56977	-1.56977	-1.56977	-1.56977	-1.56977	-1.56977	-1.56977	-1.56977	-1.56977	-1.56977	-1.56977	-1.56977	-1.56977	-1.56977	-1.56977	-1.56977	-1.56977	-1.01248	-1.01248	-1.01248	-1.01248	-1.01248	-1.01248	-1.01248	-1.01248	-1.01248	-1.01248	-1.01248	-1.01248	-1.01248	-1.01248	-1.01248	-1.01248	-1.01248	-1.01248	-1.01248	-1.01248	-1.01248	-1.01248	-1.01248	-1.01248	-1.01248	-0.0487305
-1.56977	-1.56977	-1.56977	-1.56977	-1.56977	-1.56977	-1.56977	-1.56977	-1.56977	-1.56977	-1.56977	-1.56977	-1.56977	-1.56977	-1.56977	-1.56977	-1.56977	-1.56977	-1.56977	-1.56977	-1.56977	-1.56977	-1.56977	-1.56977	-1.01248	-1.01248	-1.01248	-1.01248	-1.01248	-1.01248	-1.01248	-1.01248	-1.01248	-1.01248	-1.01248	-1.01248	-1.01248	-1.01248	-1.01248	-1.01248	-1.01248	-1.01248	-1.01248	-1.01248	-1.01248	-1.01248	-1.01248	-1.01248	-1.01248	-0.0487305
-1.56977	-1.56977	-1.56977	-1.56977	-1.56977	-1.56977	-1.56977	-1.56977	-1.56977	-1.56977	-1.56977	-1.56977	-1.56977	-1.56977	-1.56977	-1.56977	-1.56977	-1.56977	-1.56977	-1.56977	-1.56977	-1.56977	-1.56977	-1.56977	-1.01248	-1.01248	-1.01248	-1.01248	-1.01248	-1.01248	-1.01248	-1.01248	-1.01248	-1.01248	-1.01248	-1.01248	-1.01248	-1.01248	-1.01248	-1.01248	-1.01248	-1.01248	-1.01248	-1.01248	-1.01248	-1.01248	-1.01248	-1.01248	-1.01248	-0.0487305
-1.56977	-1.56977	-1.56977	-1.56977	-1.56977	-1.56977	-1.56977	-1.56977	-1.56977	-1.56977	-1.56977	-1.56977	-1.56977	-1.56977	-1.56977	-1.56977	-1.56977	-1.56977	-1.56977	-1.56977	-1.56977	-1.56977	-1.56977	-1.56977	-1.01248	-1.01248	-1.01248	-1.01248	-1.01248	-1.01248	-1.01248	-1.01248	-1.01248	-1.01248	-1.01248	-1.01248	-1.01248	-1.01248	-1.01248	-1.01248	-1.01248	-1.01248	-1.01248	-1.01248	-1.01248	-1.01248	-1.01248	-1.01248	-1.01248	-0.0487305
-1.56977	-1.56977	-1.56977	-1.56977	-1.56977	-1.56977	-1.56977	-1.56977	-1.56977	-1.56977	-1.56977	-1.56977	-1.56977	-1.56977	-1.56977	-1.56977	-1.56977	-1.56977	-1.56977	-1.56977	-1.56977	-1.56977	-1.56977	-1.56977	-1.01248	-1.01248	-1.01248	-1.01248	-1.01248	-1.01248	-1.01248	-1.01248	-1.01248	-1.01248	-1.01248	-1.01248	-1.01248	-1.01248	-1.01248	-1.01248	-1.01248	-1.01248	-1.01248	-1.01248	-1.01248	-1.01248	-1.01248	-1.01248	-1.01248	-0.0487305
-1.56977	-1.56977	-1.56977	-1.56977	-1.56977	-1.56977	-1.56977	-1.56977	-1.56977	-1.56977	-1.56977	-1.56977	-1.56977	-1.56977	-1.56977	-1.56977	-1.56977	-1.56977	-1.56977	-1.56977	-1.56977	-1.56977	-1.56977	-1.56977	-1.01248	-1.01248	-1.01248	-1.01248	-1.01248	-1.01248	-1.01248	-1.01248	-1.01248	-1.01248	-1.01248	-1.01248	-1.01248	-1.01248	-1.01248	-1.01248	-1.01248	-1.01248	-1.01248	-1.01248	-1.01248	-1.01248	-1.01248	-1.01248	-1.01248	-0.0487305
-1.56977	-1.56977	-1.56977	-1.56977	-1.56977	-1.56977	-1.56977	-1.56977	-1.56977	-1.56977	-1.56977	-1.56977	-1.56977	-1.56977	-1.56977	-1.56977	-1.56977	-1.56977	-1.56977	-1.56977	-1.56977	-1.56977	-1.56977	-1.56977	-1.01248	-1.01248	-1.01248	-1.01248	-1.01248	-1.01248	-1.01248	-1.01248	-1.01248	-1.01248	-1.01248	-1.01248	-1.01248	-1.01248	-1.01248	-1.01248	-1.01248	-1.01248	-1.01248	-1.01248	-1.01248	-1.01248	-1.01248	-1.01248	-1.01248	-0.0487305
-1.56977	-1.56977	-1.56977	-1.56977	-1.56977	-1.56977	-1.56977	-1.56977	-1.56977	-1.56977	-1.56977	-1.56977	-1.56977	-1.56977	-1.56977	-1.56977	-1.56977	-1.56977	-1.56977	-1.56977	-1.56977	-1.56977	-1.56977	-1.56977	-1.01248	-1.01248	-1.01248	-1.01248	-1.01248	-1.01248	-1.01248	-1.01248	-1.01248	-1.01248	-1.01248	-1.01248	-1.01248	-1.01248	-1.01248	-1.01248	-1.01248	-1.01248	-1.01248	-1.01248	-1.01248	-1.01248	-1.01248	-1.01248	-1.01248	-0.0487305
-1.56977	-1.56977	-1.56977	-1.56977	-1.56977	-1.56977	-1.56977	-1.56977	-1.56977	-1.56977	-1.56977	-1.56977	-1.56977	-1.56977	-1.56977	-1.56977	-1.56977	-1.56977	-1.56977	-1.56977	-1.56977	-1.56977	-1.56977	-1.56977	-1.01248	-1.01248	-1.01248	-1.01248	-1.01248	-1.01248	-1.01248	-1.01248	-1.01248	-1.01248	-1.01248	-1.01248	-1.01248	-1.01248	-1.01248	-1.01248	-1.01248	-1.01248	-1.01248	-1.01248	-1.01248	-1.01248	-1.01248	-1.01248	-1.01248	-0.0487305
-1.56977	-1.56977	-1.56977	-1.56977	-1.56977	-1.56977	-1.56977	-1.56977	-1.56977	-1.56977	-1.56977	-1.56977	-1.56977	-1.56977	-1.56977	-1.56977	-1.56977	-1.56977	-1.56977	-1.56977	-1.56977	-1.56977	-1.56977	-1.56977	-1.01248	-1.01248	-1.01248	-1.01248	-1.01248	-1.01248	-1.01248	-1.01248	-1.01248	-1.01248	-1.01248	-1.01248	-1.01248	-1.01248	-1.01248	-1.01248	-1.01248	-1.01248	-1.01248	-1.01248	-1.01248	-1.01248	-1.01248	-1.01248	-1.01248	-0.0487305
-1.56977	-1.56977	-1.56977	-1.56977	-1.56977	-1.56977	-1.56977	-1.56977	-1.56977	-1.56977	-1.56977	-1.56977	-1.56977	-1.56977	-1.56977	-1.56977	-1.56977	-1.56977	-1.56977	-1.56977	-1.56977	-1.56977	-1.56977	-1.56977	-1.01248	-1.01248	-1.01248	-1.01248	-1.01248	-1.01248	-1.01248	-1.01248	-1.01248	-1.01248	-1.01248	-1.01248	-1.01248	-1.01248	-1.01248	-1.01248	-1.01248	-1.01248	-1.01248	-1.01248	-1.01248	-1.01248	-1.01248	-1.01248	-1.01248	-0.0487305
-1.56977	-1.56977	-1.56977	-1.56977	-1.56977	-1.56977	-1.56977	-1.56977	-1.56977	-1.56977	-1.56977	-1.56977	-1.56977	-1.56977	-1.56977	-1.56977	-1.56977	-1.56977	-1.56977	-1.56977	-1.56977	-1.56977	-1.56977	-1.56977	-1.01248	-1.01248	-1.01248	-1.01248	-1.01248	-1.01248	-1.01248	-1.01248	-1.01248	-1.01248	-1.01248	-1.01248	-1.01248	-1.01248	-1.01248	-1.01248	-1.01248	-1.01248	-1.01248	-1.01248	-1.01248	-1.01248	-1.01248	-1.01248	-1.01248	-0.0487305
-1.56977	-1.56977	-1.56977	-1.56977	-1.56977	-1.56977	-1.56977	-1.56977	-1.56977	-1.56977	-1.56977	-1.56977	-1.56977	-1.56977	-1.56977	-1.56977	-1.56977	-1.56977	-1.56977	-1.56977	-1.56977	-1.56977	-1.56977	-1.56977	-1.01248	-1.01248	-1.01248	-1.01248	-1.01248	-1.01248	-1.01248	-1.01248	-1.01248	-1.01248	-1.01248	-1.01248	-1.01248	-1.01248	-1.01248	-1.01248	-1.01248	-1.01248	-1.01248	-1.01248	-1.01248	-1.01248	-1.01248	-1.01248	-1.01248	-0.0487305
-1.56977	-1.56977	-1.56977	-1.56977	-1.56977	-1.56977	-1.56977	-1.56977	-1.56977	-1.56977	-1.56977	-1.56977	-1.56977	-1.56977	-1.56977	-1.56977	-1.56977	-1.56977	-1.56977	-1.56977	-1.56977	-1.56977	-1.56977	-1.56977	-1.01248	-1.01248	-1.01248	-1.01248	-1.01248	-1.01248	-1.01248	-1.01248	-1.01248	-1.01248	-1.01248	-1.01248	-1.01248	-1.01248	-1.01248	-1.01248	-1.01248	-1.01248	-1.01248	-1.01248	-1.01248	-1.01248	-1.01248	-1.01248	-1.01248	-0.0487305
-1.56977	-1.56977	-1.56977	-1.56977	-1.56977	-1.56977	-1.56977	-1.56977	-1.56977	-1.56977	-1.56977	-1.56977	-1.56977	-1.56977	-1.56977	-1.56977	-1.56977	-1.56977	-1.56977	-1.56977	-1.56977	-1.56977	-1.56977	-1.56977	-1.01248	-1.01248	-1.01248	-1.01248	-1.01248	-1.01248	-1.01248	-1.01248	-1.01248	-1.01248	-1.01248	-1.01248	-1.01248	-1.01248	-1.01248	-1.01248	-1.01248	-1.01248	-1.01248	-1.01248	-1.01248	-1.01248	-1.01248	-1.01248	-1.01248	-0.0487305
-1.56977	-1.56977	-1.56977	-1.56977	-1.56977	-1.56977	-1.56977	-1.56977	-1.56977	-1.56977	-1.56977	-1.56977	-1.56977	-1.56977	-1.56977	-1.56977	-1.56977	-1.56977	-1.56977	-1.56977	-1.56977	-1.56977	-1.56977	-1.56977	-1.01248	-1.01248	-1.01248	-1.01248	-1.01248	-1.01248	-1.01248	-1.01248	-1.01248	-1.01248	-1.01248	-1.01248	-1.01248	-1.01248	-1.01248	-1.01248	-1.01248	-1.01248	-1.01248	-1.01248	-1.01248	-1.01248	-1.01248	-1.01248	-1.01248	-0.0487305
-1.56977	-1.56977	-1.56977	-1.56977	-1.56977	-1.56977	-1.56977	-1.56977	-1.56977	-1.56977	-1.56977	-1.56977	-1.56977	-1.56977	-1.56977	-1.56977	-1.56977	-1.56977	-1.56977	-1.56977	-1.56977	-1.56977	-1.56977	-1.56977	-1.01248	-1.01248	-1.01248	-1.01248	-1.01248	-1.01248	-1.01248	-1.01248	-1.01248	-1.01248	-1.01248	-1.01248	-1.01248	-1.01248	-1.01248	-1.01248	-1.01248	-1.01248	-1.01248	-1.01248	-1.01248	-1.01248	-1.01248	-1.01248	-1.01248	-0.0487305
-1.56977	-1.56977	-1.56977	-1.56977	-1.56977	-1.56977	-1.56977	-1.56977	-1.56977	-1.56977	-1.56977	-1.56977	-1.56977	-1.56977	-1.56977	-1.56977	-1.56977	-1.56977	-1.56977	-1.56977	-1.56977	-1.56977	-1.56977	-1.56977	-1.01248	-1.01248	-1.01248	-1.01248	-1.01248	-1.01248	-1.01248	-1.01248	-1.01248	-1.01248	-1.01248	-1.01248	-1.01248	-1.01248	-1.01248	-1.01248	-1.01248	-1.01248	-1.01248	-1.01248	-1.01248	-1.01248	-1.01248	-1.01248	-1.01248	-0.0487305
-1.56977	-1.56977	-1.56977	-1.56977	-1.56977	-1.56977	-1.56977	-1.56977	-1.56977	-1.56977	-1.56977	-1.56977	-1.56977	-1.56977	-1.56977	-1.56977	-1.56977	-1.56977	-1.56977	-1.56977	-1.56977	-1.56977	-1.56977	-1.56977	-1.01248	-1.01248	-1.01248	-1.01248	-1.01248	-1.01248	-1.01248	-1.01248	-1.01248	-1.01248	-1.01248	-1.01248	-1.01248	-1.01248	-1.01248	-1.01248	-1.01248	-1.01248	-1.01248	-1.01248	-1.01248	-1.01248	-1.01248	-1.01248	-1.01248	-0.0487305
-1.56977	-1.56977	-1.56977	-1.56977	-1.56977	-1.56977	-1.56977	-1.56977	-1.56977	-1.56977	-1.56977	-1.56977	-1.56977	-1.56977	-1.56977	-1.56977	-1.56977	-1.56977	-1.56977	-1.56977	-1.56977	-1.56977	-1.56977	-1.56977	-1.01248	-1.01248	-1.01248	-1.01248	-1.01248	-1.01248	-1.01248	-1.01248	-1.01248	-1.01248	-1.01248	-1.01248	-1.01248	-1.01248	-1.01248	-1.01248	-1.01248	-1.01248	-1.01248	-1.01248	-1.01248	-1.01248	-1.01248	-1.01248	-1.01248	-0.0487305
-1.56977	-1.56977	-1.56977	-1.56977	-1.56977	-1.56977	-1.56977	-1.56977	-1.56977	-1.56977	-1.56977	-1.56977	-1.56977	-1.56977	-1.56977	-1.56977	-1.56977	-1.56977	-1.56977	-1.56977	-1.56977	-1.56977	-1.56977	-1.56977	-1.01248	-1.01248	-1.01248	-1.01248	-1.01248	-1.01248	-1.01248	-1.01248	-1.01248	-1.01248	-1.01248	-1.01248	-1.01248	-1.01248	-1.01248	-1.01248	-1.01248	-1.01248	-1.01248	-1.01248	-1.01248	-1.01248	-1.01248	-1.01248	-1.01248	-0.0487305
-1.56977	-1.56977	-1.56977	-1.56977	-1.56977	-1.56977	-1.56977	-1.56977	-1.56977	-1.56977	-1.56977	-1.56977	-1.56977	-1.56977	-1.56977	-1.56977	-1.56977	-1.56977	-1.56977	-1.56977	-1.56977	-1.56977	-1.56977	-1.56977	-1.01248	-1.01248	-1.01248	-1.01248	-1.01248	-1.01248	-1.01248	-1.01248	-1.01248	-1.01248	-1.01248	-1.01248	-1.01248	-1.01248	-1.01248	-1.01248	-1.01248	-1.01248	-1.01248	-1.01248	-1.01248	-1.01248	-1.01248	-1.01248	-1.01248	-0.0487305
-1.56977	-1.56977	-1.56977	-1.56977	-1.56977	-1.56977	-1.56977	-1.56977	-1.56977	-1.56977	-1.56977	-1.56977	-1.56977	-1.56977	-1.56977	-1.56977	-1.56977	-1.56977	-1.56977	-1.56977	-1.56977	-1.56977	-1.56977	-1.56977	-1.01248	-1.01248	-1.01248	-1.01248	-1.01248	-1.01248	-1.01248	-1.01248	-1.01248	-1.01248	-1.01248	-1.01248	-1.01248	-1.01248	-1.01248	-1.01248	-1.01248	-1.01248	-1.01248	-1.01248	-1.01248	-1.01248	-1.01248	-1.01248	-1.01248	-0.0487305
-0.294088	-0.294088	-0.294088	-0.294088	-0.294088	-0.294088	-0.294088	-0.294088	-0.294088	-0.294088	-0.294088	-0.294088	-0.294088	-0.294088	-0.294088	-0.294088	-0.294088	-0.294088	-0.294088	-0.294088	-0.294088	-0.294088	-0.294088	-0.294088	-0.468634	-0.468634	-0.468634	-0.468634	-0.468634	-0.468634	-0.468634	-0.468634	-0.468634	-0.468634	-0.468634	-0.468634	-0.468634	-0.468634	-0.468634	-0.468634	-0.468634	-0.468634	-0.468634	-0.468634	-0.468634	-0.468634	-0.468634	-0.468634	-0.468634	-1.74178
-0.294088	-0.294088	-0.294088	-0.294088	-0.294088	-0.294088	-0.294088	-0.294088	-0.294088	-0.294088	-0.294088	-0.294088	-0.294088	-0.294088	-0.294088	-0.294088	-0.294088	-0.294088	-0.294088	-0.294088	-0.294088	-0.294088	-0.294088	-0.294088	-0.468634	-0.468634	-0.468634	-0.468634	-0.468634	-0.468634	-0.468634	-0.468634	-0.468634	-0.468634	-0.468634	-0.468634	-0.468634	-0.468634	-0.468634	-0.468634	-0.468634	-0.468634	-0.468634	-0.468634	-0.468634	-0.468634	-0.468634	-0.468634	-0.468634	-1.74178
-0.294088	-0.294088	-0.294088	-0.294088	-0.294088	-0.294088	-0.294088	-0.294088	-0.294088	-0.294088	-0.294088	-0.294088	-0.294088	-0.294088	-0.294088	-0.294088	-0.294088	-0.294088	-0.294088	-0.294088	-0.294088	-0.294088	-0.294088	-0.294088	-0.468634	-0.468634	-0.468634	-0.468634	-0.468634	-0.468634	-0.468634	-0.468634	-0.468634	-0.468634	-0.468634	-0.468634	-0.468634	-0.468634	-0.468634	-0.468634	-0.468634	-0.468634	-0.468634	-0.468634	-0.468634	-0.468634	-0.468634	-0.468634	-0.468634	-1.74178
-0.294088	-0.294088	-0.294088	-0.294088	-0.294088	-0.294088	-0.294088	-0.294088	-0.294088	-0.294088	-0.294088	-0.294088	-0.294088	-0.294088	-0.294088	-0.294088	-0.294088	-0.294088	-0.294088	-0.294088	-0.294088	-0.294088	-0.294088	-0.294088	-0.468634	-0.468634	-0.468634	-0.468634	-0.468634	-0.468634	-0.468634	-0.468634	-0.468634	-0.468634	-0.468634	-0.468634	-0.468634	-0.468634	-0.468634	-0.468634	-0.468634	-0.468634	-0.468634	-0.468634	-0.468634	-0.468634	-0.468634	-0.468634	-0.468634	-1.74178
-0.294088	-0.294088	-0.294088	-0.294088	-0.294088	-0.294088	-0.294088	-0.294088	-0.294088	-0.294088	-0.294088	-0.294088	-0.294088	-0.294088	-0.294088	-0.294088	-0.294088	-0.294088	-0.294088	-0.294088	-0.294088	-0.294088	-0.294088	-0.294088	-0.468634	-0.468634	-0.468634	-0.468634	-0.468634	-0.468634	-0.468634	-0.468634	-0.468634	-0.468634	-0.468634	-0.468634	-0.468634	-0.468634	-0.468634	-0.468634	-0.468634	-0.468634	-0.468634	-0.468634	-0.468634	-0.468634	-0.468634	-0.468634	-0.468634	-1.74178
-0.294088	-0.294088	-0.294088	-0.294088	-0.294088	-0.294088	-0.294088	-0.294088	-0.294088	-0.294088	-0.294088	-0.294088	-0.294088	-0.294088	-0.294088	-0.294088	-0.294088	-0.294088	-0.294088	-0.294088	-0.294088	-0.294088	-0.294088	-0.294088	-0.468634	-0.468634	-0.468634	-0.468634	-0.468634	-0.468634	-0.468634	-0.468634	-0.468634	-0.468634	-0.468634	-0.468634	-0.468634	-0.468634	-0.468634	-0.468634	-0.468634	-0.468634	-0.468634	-0.468634	-0.468634	-0.468634	-0.468634	-0.468634	-0.468634	-1.74178
-0.294088	-0.294088	-0.294088	-0.294088	-0.294088	-0.294088	-0.294088	-0.294088	-0.294088	-0.294088	-0.294088	-0.294088	-0.294088	-0.294088	-0.294088	-0.294088	-0.294088	-0.294088	-0.294088	-0.294088	-0.294088	-0.294088	-0.294088	-0.294088	-0.468634	-0.468634	-0.468634	-0.468634	-0.468634	-0.468634	-0.468634	-0.468634	-0.468634	-0.468634	-0.468634	-0.468634	-0.468634	-0.468634	-0.468634	-0.468634	-0.468634	-0.468634	-0.468634	-0.468634	-0.468634	-0.468634	-0.468634	-0.468634	-0.468634	-1.74178
-0.294088	-0.294088	-0.294088	-0.294088	-0.294088	-0.294088	-0.294088	-0.294088	-0.294088	-0.294088	-0.294088	-0.294088	-0.294088	-0.294088	-0.294088	-0.294088	-0.294088	-0.294088	-0.294088	-0.294088	-0.294088	-0.294088	-0.294088	-0.294088	-0.468634	-0.468634	-0.468634	-0.468634	-0.468634	-0.468634	-0.468634	-0.468634	-0.468634	-0.468634	-0.468634	-0.468634	-0.468634	-0.468634	-0.468634	-0.468634	-0.468634	-0.468634	-0.468634	-0.468634	-0.468634	-0.468634	-0.468634	-0.468634	-0.468634	-1.74178
-0.294088	-0.294088	-0.294088	-0.294088	-0.294088	-0.294088	-0.294088	-0.294088	-0.294088	-0.294088	-0.294088	-0.294088	-0.294088	-0.294088	-0.294088	-0.294088	-0.294088	-0.294088	-0.294088	-0.294088	-0.294088	-0.294088	-0.294088	-0.294088	-0.468634	-0.468634	-0.468634	-0.468634	-0.468634	-0.468634	-0.468634	-0.468634	-0.468634	-0.468634	-0.468634	-0.468634	-0.468634	-0.468634	-0.468634	-0.468634	-0.468634	-0.468634	-0.468634	-0.468634	-0.468634	-0.468634	-0.468634	-0.468634	-0.468634	-1.74178
-0.294088	-0.294088	-0.294088	-0.294088	-0.294088	-0.294088	-0.294088	-0.294088	-0.294088	-0.294088	-0.294088	-0.294088	-0.294088	-0.294088	-0.294088	-0.294088	-0.294088	-0.294088	-0.294088	-0.294088	-0.294088	-0.294088	-0.294088	-0.294088	-0.468634	-0.468634	-0.468634	-0.468634	-0.468634	-0.468634	-0.468634	-0.468634	-0.468634	-0.468634	-0.468634	-0.468634	-0.468634	-0.468634	-0.468634	-0.468634	-0.468634	-0.468634	-0.468634	-0.468634	-0.468634	-0.468634	-0.468634	-0.468634	-0.468634	-1.74178
-0.294088	-0.294088	-0.294088	-0.294088	-0.294088	-0.294088	-0.294088	-0.294088	-0.294088	-0.294088	-0.294088	-0.294088	-0.294088	-0.294088	-0.294088	-0.294088	-0.294088	-0.294088	-0.294088	-0.294088	-0.294088	-0.294088	-0.294088	-0.294088	-0.468634	-0.468634	-0.468634	-0.468634	-0.468634	-0.468634	-0.468634	-0.468634	-0.468634	-0.468634	-0.468634	-0.468634	-0.468634	-0.468634	-0.468634	-0.468634	-0.468634	-0.468634	-0.468634	-0.468634	-0.468634	-0.468634	-0.468634	-0.468634	-0.468634	-1.74178
-0.294088	-0.294088	-0.294088	-0.294088	-0.294088	-0.294088	-0.294088	-0.294088	-0.294088	-0.294088	-0.294088	-0.294088	-0.294088	-0.294088	-0.294088	-0.294088	-0.294088	-0.294088	-0.294088	-0.294088	-0.294088	-0.294088	-0.294088	-0.294088	-0.468634	-0.468634	-0.468634	-0.468634	-0.468634	-0.468634	-0.468634	-0.468634	-0.468634	-0.468634	-0.468634	-0.468634	-0.468634	-0.468634	-0.468634	-0.468634	-0.468634	-0.468634	-0.468634	-0.468634	-0.468634	-0.468634	-0.468634	-0.468634	-0.468634	-1.74178
0.862623	0.862623	0.862623	0.862623	0.862623	0.862623	0.862623	0.862623	0.862623	0.862623	0.862623	0.862623	0.862623	0.862623	0.862623	0.862623	0.862623	0.862623	0.862623	0.862623	0.862623	0.862623	0.862623	0.862623	0.866354	0.866354	0.866354	0.866354	0.866354	0.866354	0.866354	0.866354	0.866354	0.866354	0.866354	0.866354	0.866354	0.866354	0.866354	0.866354	0.866354	0.866354	0.866354	0.866354	0.866354	0.866354	0.866354	0.866354	0.866354	0.53943
0.862623	0.862623	0.862623	0.862623	0.862623	0.862623	0.862623	0.862623	0.862623	0.862623	0.862623	0.862623	0.862623	0.862623	0.862623	0.862623	0.862623	0.862623	0.862623	0.862623	0.862623	0.862623	0.862623	0.862623	0.866354	0.866354	0.866354	0.866354	0.866354	0.866354	0.866354	0.866354	0.866354	0.866354	0.866354	0.866354	0.866354	0.866354	0.866354	0.866354	0.866354	0.866354	0.866354	0.866354	0.866354	0.866354	0.866354	0.866354	0.866354	0.53943
0.862623	0.862623	0.862623	0.862623	0.862623	0.862623	0.862623	0.862623	0.862623	0.862623	0.862623	0.862623	0.862623	0.862623	0.862623	0.862623	0.862623	0.862623	0.862623	0.862623	0.862623	0.862623	0.862623	0.862623	0.866354	0.866354	0.866354	0.866354	0.866354	0.866354	0.866354	0.866354	0.866354	0.866354	0.866354	0.866354	0.866354	0.866354	0.866354	0.866354	0.866354	0.866354	0.866354	0.866354	0.866354	0.866354	0.866354	0.866354	0.866354	0.53943
0.862623	0.862623	0.862623	0.862623	0.862623	0.862623	0.862623	0.862623	0.862623	0.862623	0.862623	0.862623	0.862623	0.862623	0.862623	0.862623	0.862623	0.862623	0.862623	0.862623	0.862623	0.862623	0.862623	0.862623	0.866354	0.866354	0.866354	0.866354	0.866354	0.866354	0.866354	0.866354	0.866354	0.866354	0.866354	0.866354	0.866354	0.866354	0.866354	0.866354	0.866354	0.866354	0.866354	0.866354	0.866354	0.866354	0.866354	0.866354	0.866354	0.53943
0.862623	0.862623	0.862623	0.862623	0.862623	0.862623	0.862623	0.862623	0.862623	0.862623	0.862623	0.862623	0.862623	0.862623	0.862623	0.862623	0.862623	0.862623	0.862623	0.862623	0.862623	0.862623	0.862623	0.862623	0.866354	0.866354	0.866354	0.866354	0.866354	0.866354	0.866354	0.866354	0.866354	0.866354	0.866354	0.866354	0.866354	0.866354	0.866354	0.866354	0.866354	0.866354	0.866354	0.866354	0.866354	0.866354	0.866354	0.866354	0.866354	0.53943
0.862623	0.862623	0.862623	0.862623	0.862623	0.862623	0.862623	0.862623	0.862623	0.862623	0.862623	0.862623	0.862623	0.862623	0.862623	0.862623	0.862623	0.862623	0.862623	0.862623	0.862623	0.862623	0.862623	0.862623	0.866354	0.866354	0.866354	0.866354	0.866354	0.866354	0.866354	0.866354	0.866354	0.866354	0.866354	0.866354	0.866354	0.866354	0.866354	0.866354	0.866354	0.866354	0.866354	0.866354	0.866354	0.866354	0.866354	0.866354	0.866354	0.53943
0.862623	0.862623	0.862623	0.862623	0.862623	0.862623	0.862623	0.862623	0.862623	0.862623	0.862623	0.862623	0.862623	0.862623	0.862623	0.862623	0.862623	0.862623	0.862623	0.862623	0.862623	0.862623	0.862623	0.862623	0.866354	0.866354	0.866354	0.866354	0.866354	0.866354	0.866354	0.866354	0.866354	0.866354	0.866354	0.866354	0.866354	0.866354	0.866354	0.866354	0.866354	0.866354	0.866354	0.866354	0.866354	0.866354	0.866354	0.866354	0.866354	0.53943
0.862623	0.862623	0.862623	0.862623	0.862623	0.862623	0.862623	0.862623	0.862623	0.862623	0.862623	0.862623	0.862623	0.862623	0.862623	0.862623	0.862623	0.862623	0.862623	0.862623	0.862623	0.862623	0.862623	0.862623	0.866354	0.866354	0.866354	0.866354	0.866354	0.866354	0.866354	0.866354	0.866354	0.866354	0.866354	0.866354	0.866354	0.866354	0.866354	0.866354	0.866354	0.866354	0.866354	0.866354	0.866354	0.866354	0.866354	0.866354	0.866354	0.53943
0.862623	0.862623	0.862623	0.862623	0.862623	0.862623	0.862623	0.862623	0.862623	0.862623	0.862623	0.862623	0.862623	0.862623	0.862623	0.862623	0.862623	0.862623	0.862623	0.862623	0.862623	0.862623	0.862623	0.862623	0.866354	0.866354	0.866354	0.866354	0.866354	0.866354	0.866354	0.866354	0.866354	0.866354	0.866354	0.866354	0.866354	0.866354	0.866354	0.866354	0.866354	0.866354	0.866354	0.866354	0.866354	0.866354	0.866354	0.866354	0.866354	0.53943
0.862623	0.862623	0.862623	0.862623	0.862623	0.862623	0.862623	0.862623	0.862623	0.862623	0.862623	0.862623	0.862623	0.862623	0.862623	0.862623	0.862623	0.862623	0.862623	0.862623	0.862623	0.862623	0.862623	0.862623	0.866354	0.866354	0.866354	0.866354	0.866354	0.866354	0.866354	0.866354	0.866354	0.866354	0.866354	0.866354	0.866354	0.866354	0.866354	0.866354	0.866354	0.866354	0.866354	0.866354	0.866354	0.866354	0.866354	0.866354	0.866354	0.53943
0.862623	0.862623	0.862623	0.862623	0.862623	0.862623	0.862623	0.862623	0.862623	0.862623	0.862623	0.862623	0.862623	0.862623	0.862623	0.862623	0.862623	0.862623	0.862623	0.862623	0.862623	0.862623	0.862623	0.862623	0.866354	0.866354	0.866354	0.866354	0.866354	0.866354	0.866354	0.866354	0.866354	0.866354	0.866354	0.866354	0.866354	0.866354	0.866354	0.866354	0.866354	0.866354	0.866354	0.866354	0.866354	0.866354	0.866354	0.866354	0.866354	0.53943
0.862623	0.862623	0.862623	0.862623	0.862623	0.862623	0.862623	0.862623	0.862623	0.862623	0.862623	0.862623	0.862623	0.862623	0.862623	0.862623	0.862623	0.862623	0.862623	0.862623	0.862623	0.862623	0.862623	0.862623	0.866354	0.866354	0.866354	0.866354	0.866354	0.866354	0.866354	0.866354	0.866354	0.866354	0.866354	0.866354	0.866354	0.866354	0.866354	0.866354	0.866354	0.866354	0.866354	0.866354	0.866354	0.866354	0.866354	0.866354	0.866354	0.53943
0.862623	0.862623	0.862623	0.862623	0.862623	0.862623	0.862623	0.862623	0.862623	0.862623	0.862623	0.862623	0.862623	0.862623	0.862623	0.862623	0.862623	0.862623	0.862623	0.862623	0.862623	0.862623	0.862623	0.862623	0.866354	0.866354	0.866354	0.866354	0.866354	0.866354	0.866354	0.866354	0.866354	0.866354	0.866354	0.866354	0.866354	0.866354	0.866354	0.866354	0.866354	0.866354	0.866354	0.866354	0.866354	0.866354	0.866354	0.866354	0.866354	0.53943
0.862623	0.862623	0.862623	0.862623	0.862623	0.862623	0.862623	0.862623	0.862623	0.862623	0.862623	0.862623	0.862623	0.862623	0.862623	0.862623	0.862623	0.862623	0.862623	0.862623	0.862623	0.862623	0.862623	0.862623	0.866354	0.866354	0.866354	0.866354	0.866354	0.866354	0.866354	0.866354	0.866354	0.866354	0.866354	0.866354	0.866354	0.866354	0.866354	0.866354	0.866354	0.866354	0.866354	0.866354	0.866354	0.866354	0.866354	0.866354	0.866354	0.53943
0.862623	0.862623	0.862623	0.862623	0.862623	0.862623	0.862623	0.862623	0.862623	0.862623	0.862623	0.862623	0.862623	0.862623	0.862623	0.862623	0.862623	0.862623	0.862623	0.862623	0.862623	0.862623	0.862623	0.862623	0.866354	0.866354	0.866354	0.866354	0.866354	0.866354	0.866354	0.866354	0.866354	0.866354	0.866354	0.866354	0.866354	0.866354	0.866354	0.866354	0.866354	0.866354	0.866354	0.866354	0.866354	0.866354	0.866354	0.866354	0.866354	0.53943
0.862623	0.862623	0.862623	0.862623	0.862623	0.862623	0.862623	0.862623	0.862623	0.862623	0.862623	0.862623	0.862623	0.862623	0.862623	0.862623	0.862623	0.862623	0.862623	0.862623	0.862623	0.862623	0.862623	0.862623	0.866354	0.866354	0.866354	0.866354	0.866354	0.866354	0.866354	0.866354	0.866354	0.866354	0.866354	0.866354	0.866354	0.866354	0.866354	0.866354	0.866354	0.866354	0.866354	0.866354	0.866354	0.866354	0.866354	0.866354	0.866354	0.53943
0.862623	0.862623	0.862623	0.862623	0.862623	0.862623	0.862623	0.862623	0.862623	0.862623	0.862623	0.862623	0.862623	0.862623	0.862623	0.862623	0.862623	0.862623	0.862623	0.862623	0.862623	0.862623	0.862623	0.862623	0.866354	0.866354	0.866354	0.866354	0.866354	0.866354	0.866354	0.866354	0.866354	0.866354	0.866354	0.866354	0.866354	0.866354	0.866354	0.866354	0.866354	0.866354	0.866354	0.866354	0.866354	0.866354	0.866354	0.866354	0.866354	0.53943
0.862623	0.862623	0.862623	0.862623	0.862623	0.862623	0.862623	0.862623	0.862623	0.862623	0.862623	0.862623	0.862623	0.862623	0.862623	0.862623	0.862623	0.862623	0.862623	0.862623	0.862623	0.862623	0.862623	0.862623	0.866354	0.866354	0.866354	0.866354	0.866354	0.866354	0.866354	0.866354	0.866354	0.866354	0.866354	0.866354	0.866354	0.866354	0.866354	0.866354	0.866354	0.866354	0.866354	0.866354	0.866354	0.866354	0.866354	0.866354	0.866354	0.53943
0.862623	0.862623	0.862623	0.862623	0.862623	0.862623	0.862623	0.862623	0.862623	0.862623	0.862623	0.862623	0.862623	0.862623	0.862623	0.862623	0.862623	0.862623	0.862623	0.862623	0.862623	0.862623	0.862623	0.862623	0.866354	0.866354	0.866354	0.866354	0.866354	0.866354	0.866354	0.866354	0.866354	0.866354	0.866354	0.866354	0.866354	0.866354	0.866354	0.866354	0.866354	0.866354	0.866354	0.866354	0.866354	0.866354	0.866354	0.866354	0.866354	0.53943
0.862623	0.862623	0.862623	0.862623	0.862623	0.862623	0.862623	0.862623	0.862623	0.862623	0.862623	0.862623	0.862623	0.862623	0.862623	0.862623	0.862623	0.862623	0.862623	0.862623	0.862623	0.862623	0.862623	0.862623	0.866354	0.866354	0.866354	0.866354	0.866354	0.866354	0.866354	0.866354	0.866354	0.866354	0.866354	0.866354	0.866354	0.866354	0.866354	0.866354	0.866354	0.866354	0.866354	0.866354	0.866354	0.866354	0.866354	0.866354	0.866354	0.53943
0.862623	0.862623	0.862623	0.862623	0.862623	0.862623	0.862623	0.862623	0.862623	0.862623	0.862623	0.862623	0.862623	0.862623	0.862623	0.862623	0.862623	0.862623	0.862623	0.862623	0.862623	0.862623	0.862623	0.862623	0.866354	0.866354	0.866354	0.866354	0.866354	0.866354	0.866354	0.866354	0.866354	0.866354	0.866354	0.866354	0.866354	0.866354	0.866354	0.866354	0.866354	0.866354	0.866354	0.866354	0.866354	0.866354	0.866354	0.866354	0.866354	0.53943
0.862623	0.862623	0.862623	0.862623	0.862623	0.862623	0.862623	0.862623	0.862623	0.862623	0.862623	0.862623	0.862623	0.862623	0.862623	0.862623	0.862623	0.862623	0.862623	0.862623	0.862623	0.862623	0.862623	0.862623	0.866354	0.866354	0.866354	0.866354	0.866354	0.866354	0.866354	0.866354	0.866354	0.866354	0.866354	0.866354	0.866354	0.866354	0.866354	0.866354	0.866354	0.866354	0.866354	0.866354	0.866354	0.866354	0.866354	0.866354	0.866354	0.53943
0.862623	0.862623	0.862623	0.862623	0.862623	0.862623	0.862623	0.862623	0.862623	0.862623	0.862623	0.862623	0.862623	0.862623	0.862623	0.862623	0.862623	0.862623	0.862623	0.862623	0.862623	0.862623	0.862623	0.862623	0.866354	0.866354	0.866354	0.866354	0.866354	0.866354	0.866354	0.866354	0.866354	0.866354	0.866354	0.866354	0.866354	0.866354	0.866354	0.866354	0.866354	0.866354	0.866354	0.866354	0.866354	0.866354	0.866354	0.866354	0.866354	0.53943
0.862623	0.862623	0.862623	0.862623	0.862623	0.862623	0.862623	0.862623	0.862623	0.862623	0.862623	0.862623	0.862623	0.862623	0.862623	0.862623	0.862623	0.862623	0.862623	0.862623	0.862623	0.862623	0.862623	0.862623	0.866354	0.866354	0.866354	0.866354	0.866354	0.866354	0.866354	0.866354	0.866354	0.866354	0.866354	0.866354	0.866354	0.866354	0.866354	0.866354	0.866354	0.866354	0.866354	0.866354	0.866354	0.866354	0.866354	0.866354	0.866354	0.53943
0.862623	0.862623	0.862623	0.862623	0.862623	0.862623	0.862623	0.862623	0.862623	0.862623	0.862623	0.862623	0.862623	0.862623	0.862623	0.862623	0.862623	0.862623	0.862623	0.862623	0.862623	0.862623	0.862623	0.862623	0.866354	0.866354	0.866354	0.866354	0.866354	0.866354	0.866354	0.866354	0.866354	0.866354	0.866354	0.866354	0.866354	0.866354	0.866354	0.866354	0.866354	0.866354	0.866354	0.866354	0.866354	0.866354	0.866354	0.866354	0.866354	0.53943
0.862623	0.862623	0.862623	0.862623	0.862623	0.862623	0.862623	0.862623	0.862623	0.862623	0.862623	0.862623	0.862623	0.862623	0.862623	0.862623	0.862623	0.862623	0.862623	0.862623	0.862623	0.862623	0.862623	0.862623	0.866354	0.866354	0.866354	0.866354	0.866354	0.866354	0.866354	0.866354	0.866354	0.866354	0.866354	0.866354	0.866354	0.866354	0.866354	0.866354	0.866354	0.866354	0.866354	0.866354	0.866354	0.866354	0.866354	0.866354	0.866354	0.53943
0.862623	0.862623	0.862623	0.862623	0.862623	0.862623	0.862623	0.862623	0.862623	0.862623	0.862623	0.862623	0.862623	0.862623	0.862623	0.862623	0.862623	0.862623	0.862623	0.862623	0.862623	0.862623	0.862623	0.862623	0.866354	0.866354	0.866354	0.866354	0.866354	0.866354	0.866354	0.866354	0.866354	0.866354	0.866354	0.866354	0.866354	0.866354	0.866354	0.866354	0.866354	0.866354	0.866354	0.866354	0.866354	0.866354	0.866354	0.866354	0.866354	0.53943
0.862623	0.862623	0.862623	0.862623	0.862623	0.862623	0.862623	0.862623	0.862623	0.862623	0.862623	0.862623	0.862623	0.862623	0.862623	0.862623	0.862623	0.862623	0.862623	0.862623	0.862623	0.862623	0.862623	0.862623	0.866354	0.866354	0.866354	0.866354	0.866354	0.866354	0.866354	0.866354	0.866354	0.866354	0.866354	0.866354	0.866354	0.866354	0.866354	0.866354	0.866354	0.866354	0.866354	0.866354	0.866354	0.866354	0.866354	0.866354	0.866354	0.53943
0.862623	0.862623	0.862623	0.862623	0.862623	0.862623	0.862623	0.862623	0.862623	0.862623	0.862623	0.862623	0.862623	0.862623	0.862623	0.862623	0.862623	0.862623	0.862623	0.862623	0.862623	0.862623	0.862623	0.862623	0.866354	0.866354	0.866354	0.866354	0.866354	0.866354	0.866354	0.866354	0.866354	0.866354	0.866354	0.866354	0.866354	0.866354	0.866354	0.866354	0.866354	0.866354	0.866354	0.866354	0.866354	0.866354	0.866354	0.866354	0.866354	0.53943
0.862623	0.862623	0.862623	0.862623	0.862623	0.862623	0.862623	0.862623	0.862623	0.862623	0.862623	0.862623	0.862623	0.862623	0.862623	0.862623	0.862623	0.862623	0.862623	0.862623	0.862623	0.862623	0.862623	0.862623	0.866354	0.866354	0.866354	0.866354	0.866354	0.866354	0.866354	0.866354	0.866354	0.866354	0.866354	0.866354	0.866354	0.866354	0.866354	0.866354	0.866354	0.866354	0.866354	0.866354	0.866354	0.866354	0.866354	0.866354	0.866354	0.53943
0.862623	0.862623	0.862623	0.862623	0.862623	0.862623	0.862623	0.862623	0.862623	0.862623	0.862623	0.862623	0.862623	0.862623	0.862623	0.862623	0.862623	0.862623	0.862623	0.862623	0.862623	0.862623	0.862623	0.862623	0.866354	0.866354	0.866354	0.866354	0.866354	0.866354	0.866354	0.866354	0.866354	0.866354	0.866354	0.866354	0.866354	0.866354	0.866354	0.866354	0.866354	0.866354	0.866354	0.866354	0.866354	0.866354	0.866354	0.866354	0.866354	0.53943
0.862623	0.862623	0.862623	0.862623	0.862623	0.862623	0.862623	0.862623	0.862623	0.862623	0.862623	0.862623	0.862623	0.862623	0.862623	0.862623	0.862623	0.862623	0.862623	0.862623	0.862623	0.862623	0.862623	0.862623	0.866354	0.866354	0.866354	0.866354	0.866354	0.866354	0.866354	0.866354	0.866354	0.866354	0.866354	0.866354	0.866354	0.866354	0.866354	0.866354	0.866354	0.866354	0.866354	0.866354	0.866354	0.866354	0.866354	0.866354	0.866354	0.53943
0.862623	0.862623	0.862623	0.862623	0.862623	0.862623	0.862623	0.862623	0.862623	0.862623	0.862623	0.862623	0.862623	0.862623	0.862623	0.862623	0.862623	0.862623	0.862623	0.862623	0.862623	0.862623	0.862623	0.862623	0.866354	0.866354	0.866354	0.866354	0.866354	0.866354	0.866354	0.866354	0.866354	0.866354	0.866354	0.866354	0.866354	0.866354	0.866354	0.866354	0.866354	0.866354	0.866354	0.866354	0.866354	0.866354	0.866354	0.866354	0.866354	0.53943
0.862623	0.862623	0.862623	0.862623	0.862623	0.862623	0.862623	0.862623	0.862623	0.862623	0.862623	0.862623	0.862623	0.862623	0.862623	0.862623	0.862623	0.862623	0.862623	0.862623	0.862623	0.862623	0.862623	0.862623	0.866354	0.866354	0.866354	0.866354	0.866354	0.866354	0.866354	0.866354	0.866354	0.866354	0.866354	0.866354	0.866354	0.866354	0.866354	0.866354	0.866354	0.866354	0.866354	0.866354	0.866354	0.866354	0.866354	0.866354	0.866354	0.53943
0.432132	0.432132	0.432132	0.432132	0.432132	0.432132	0.432132	0.432132	0.432132	0.432132	0.432132	0.432132	0.432132	0.432132	0.432132	0.432132	0.432132	0.432132	0.432132	0.432132	0.432132	0.432132	0.432132	0.432132	2.46502	2.46502	2.46502	2.46502	2.46502	2.46502	2.46502	2.46502	2.46502	2.46502	2.46502	2.46502	2.46502	2.46502	2.46502	2.46502	2.46502	2.46502	2.46502	2.46502	2.46502	2.46502	2.46502	2.46502	2.46502	-0.250311
0.432132	0.432132	0.432132	0.432132	0.432132	0.432132	0.432132	0.432132	0.432132	0.432132	0.432132	0.432132	0.432132	0.432132	0.432132	0.432132	0.432132	0.432132	0.432132	0.432132	0.432132	0.432132	0.432132	0.432132	2.46502	2.46502	2.46502	2.46502	2.46502	2.46502	2.46502	2.46502	2.46502	2.46502	2.46502	2.46502	2.46502	2.46502	2.46502	2.46502	2.46502	2.46502	2.46502	2.46502	2.46502	2.46502	2.46502	2.46502	2.46502	-0.250311
0.432132	0.432132	0.432132	0.432132	0.432132	0.432132	0.432132	0.432132	0.432132	0.432132	0.432132	0.432132	0.432132	0.432132	0.432132	0.432132	0.432132	0.432132	0.432132	0.432132	0.432132	0.432132	0.432132	0.432132	2.46502	2.46502	2.46502	2.46502	2.46502	2.46502	2.46502	2.46502	2.46502	2.46502	2.46502	2.46502	2.46502	2.46502	2.46502	2.46502	2.46502	2.46502	2.46502	2.46502	2.46502	2.46502	2.46502	2.46502	2.46502	-0.250311
0.432132	0.432132	0.432132	0.432132	0.432132	0.432132	0.432132	0.432132	0.432132	0.432132	0.432132	0.432132	0.432132	0.432132	0.432132	0.432132	0.432132	0.432132	0.432132	0.432132	0.432132	0.432132	0.432132	0.432132	2.46502	2.46502	2.46502	2.46502	2.46502	2.46502	2.46502	2.46502	2.46502	2.46502	2.46502	2.46502	2.46502	2.46502	2.46502	2.46502	2.46502	2.46502	2.46502	2.46502	2.46502	2.46502	2.46502	2.46502	2.46502	-0.250311
0.432132	0.432132	0.432132	0.432132	0.432132	0.432132	0.432132	0.432132	0.432132	0.432132	0.432132	0.432132	0.432132	0.432132	0.432132	0.432132	0.432132	0.432132	0.432132	0.432132	0.432132	0.432132	0.432132	0.432132	2.46502	2.46502	2.46502	2.46502	2.46502	2.46502	2.46502	2.46502	2.46502	2.46502	2.46502	2.46502	2.46502	2.46502	2.46502	2.46502	2.46502	2.46502	2.46502	2.46502	2.46502	2.46502	2.46502	2.46502	2.46502	-0.250311
0.432132	0.432132	0.432132	0.432132	0.432132	0.432132	0.432132	0.432132	0.432132	0.432132	0.432132	0.432132	0.432132	0.432132	0.432132	0.432132	0.432132	0.432132	0.432132	0.432132	0.432132	0.432132	0.432132	0.432132	2.46502	2.46502	2.46502	2.46502	2.46502	2.46502	2.46502	2.46502	2.46502	2.46502	2.46502	2.46502	2.46502	2.46502	2.46502	2.46502	2.46502	2.46502	2.46502	2.46502	2.46502	2.46502	2.46502	2.46502	2.46502	-0.250311
0.432132	0.432132	0.432132	0.432132	0.432132	0.432132	0.432132	0.432132	0.432132	0.432132	0.432132	0.432132	0.432132	0.432132	0.432132	0.432132	0.432132	0.432132	0.432132	0.432132	0.432132	0.432132	0.432132	0.432132	2.46502	2.46502	2.46502	2.46502	2.46502	2.46502	2.46502	2.46502	2.46502	2.46502	2.46502	2.46502	2.46502	2.46502	2.46502	2.46502	2.46502	2.46502	2.46502	2.46502	2.46502	2.46502	2.46502	2.46502	2.46502	-0.250311
0.432132	0.432132	0.432132	0.432132	0.432132	0.432132	0.432132	0.432132	0.432132	0.432132	0.432132	0.432132	0.432132	0.432132	0.432132	0.432132	0.432132	0.432132	0.432132	0.432132	0.432132	0.432132	0.432132	0.432132	2.46502	2.46502	2.46502	2.46502	2.46502	2.46502	2.46502	2.46502	2.46502	2.46502	2.46502	2.46502	2.46502	2.46502	2.46502	2.46502	2.46502	2.46502	2.46502	2.46502	2.46502	2.46502	2.46502	2.46502	2.46502	-0.250311
0.432132	0.432132	0.432132	0.432132	0.432132	0.432132	0.432132	0.432132	0.432132	0.432132	0.432132	0.432132	0.432132	0.432132	0.432132	0.432132	0.432132	0.432132	0.432132	0.432132	0.432132	0.432132	0.432132	0.432132	2.46502	2.46502	2.46502	2.46502	2.46502	2.46502	2.46502	2.46502	2.46502	2.46502	2.46502	2.46502	2.46502	2.46502	2.46502	2.46502	2.46502	2.46502	2.46502	2.46502	2.46502	2.46502	2.46502	2.46502	2.46502	-0.250311
0.432132	0.432132	0.432132	0.432132	0.432132	0.432132	0.432132	0.432132	0.432132	0.432132	0.432132	0.432132	0.432132	0.432132	0.432132	0.432132	0.432132	0.432132	0.432132	0.432132	0.432132	0.432132	0.432132	0.432132	2.46502	2.46502	2.46502	2.46502	2.46502	2.46502	2.46502	2.46502	2.46502	2.46502	2.46502	2.46502	2.46502	2.46502	2.46502	2.46502	2.46502	2.46502	2.46502	2.46502	2.46502	2.46502	2.46502	2.46502	2.46502	-0.250311
0.432132	0.432132	0.432132	0.432132	0.432132	0.432132	0.432132	0.432132	0.432132	0.432132	0.432132	0.432132	0.432132	0.432132	0.432132	0.432132	0.432132	0.432132	0.432132	0.432132	0.432132	0.432132	0.432132	0.432132	2.46502	2.46502	2.46502	2.46502	2.46502	2.46502	2.46502	2.46502	2.46502	2.46502	2.46502	2.46502	2.46502	2.46502	2.46502	2.46502	2.46502	2.46502	2.46502	2.46502	2.46502	2.46502	2.46502	2.46502	2.46502	-0.250311
0.432132	0.432132	0.432132	0.432132	0.432132	0.432132	0.432132	0.432132	0.432132	0.432132	0.432132	0.432132	0.432132	0.432132	0.432132	0.432132	0.432132	0.432132	0.432132	0.432132	0.432132	0.432132	0.432132	0.432132	2.46502	2.46502	2.46502	2.46502	2.46502	2.46502	2.46502	2.46502	2.46502	2.46502	2.46502	2.46502	2.46502	2.46502	2.46502	2.46502	2.46502	2.46502	2.46502	2.46502	2.46502	2.46502	2.46502	2.46502	2.46502	-0.250311
0.432132	0.432132	0.432132	0.432132	0.432132	0.432132	0.432132	0.432132	0.432132	0.432132	0.432132	0.432132	0.432132	0.432132	0.432132	0.432132	0.432132	0.432132	0.432132	0.432132	0.432132	0.432132	0.432132	0.432132	2.46502	2.46502	2.46502	2.46502	2.46502	2.46502	2.46502	2.46502	2.46502	2.46502	2.46502	2.46502	2.46502	2.46502	2.46502	2.46502	2.46502	2.46502	2.46502	2.46502	2.46502	2.46502	2.46502	2.46502	2.46502	-0.250311
0.432132	0.432132	0.432132	0.432132	0.432132	0.432132	0.432132	0.432132	0.432132	0.432132	0.432132	0.432132	0.432132	0.432132	0.432132	0.432132	0.432132	0.432132	0.432132	0.432132	0.432132	0.432132	0.432132	0.432132	2.46502	2.46502	2.46502	2.46502	2.46502	2.46502	2.46502	2.46502	2.46502	2.46502	2.46502	2.46502	2.46502	2.46502	2.46502	2.46502	2.46502	2.46502	2.46502	2.46502	2.46502	2.46502	2.46502	2.46502	2.46502	-0.250311
0.432132	0.432132	0.432132	0.432132	0.432132	0.432132	0.432132	0.432132	0.432132	0.432132	0.432132	0.432132	0.432132	0.432132	0.432132	0.432132	0.432132	0.432132	0.432132	0.432132	0.432132	0.432132	0.432132	0.432132	2.46502	2.46502	2.46502	2.46502	2.46502	2.46502	2.46502	2.46502	2.46502	2.46502	2.46502	2.46502	2.46502	2.46502	2.46502	2.46502	2.46502	2.46502	2.46502	2.46502	2.46502	2.46502	2.46502	2.46502	2.46502	-0.250311
0.432132	0.432132	0.432132	0.432132	0.432132	0.432132	0.432132	0.432132	0.432132	0.432132	0.432132	0.432132	0.432132	0.432132	0.432132	0.432132	0.432132	0.432132	0.432132	0.432132	0.432132	0.432132	0.432132	0.432132	2.46502	2.46502	2.46502	2.46502	2.46502	2.46502	2.46502	2.46502	2.46502	2.46502	2.46502	2.46502	2.46502	2.46502	2.46502	2.46502	2.46502	2.46502	2.46502	2.46502	2.46502	2.46502	2.46502	2.46502	2.46502	-0.250311
0.432132	0.432132	0.432132	0.432132	0.432132	0.432132	0.432132	0.432132	0.432132	0.432132	0.432132	0.432132	0.432132	0.432132	0.432132	0.432132	0.432132	0.432132	0.432132	0.432132	0.432132	0.432132	0.432132	0.432132	2.46502	2.46502	2.46502	2.46502	2.46502	2.46502	2.46502	2.46502	2.46502	2.46502	2.46502	2.46502	2.46502	2.46502	2.46502	2.46502	2.46502	2.46502	2.46502	2.46502	2.46502	2.46502	2.46502	2.46502	2.46502	-0.250311
0.432132	0.432132	0.432132	0.432132	0.432132	0.432132	0.432132	0.432132	0.432132	0.432132	0.432132	0.432132	0.432132	0.432132	0.432132	0.432132	0.432132	0.432132	0.432132	0.432132	0.432132	0.432132	0.432132	0.432132	2.46502	2.46502	2.46502	2.46502	2.46502	2.46502	2.46502	2.46502	2.46502	2.46502	2.46502	2.46502	2.46502	2.46502	2.46502	2.46502	2.46502	2.46502	2.46502	2.46502	2.46502	2.46502	2.46502	2.46502	2.46502	-0.250311
0.432132	0.432132	0.432132	0.432132	0.432132	0.432132	0.432132	0.432132	0.432132	0.432132	0.432132	0.432132	0.432132	0.432132	0.432132	0.432132	0.432132	0.432132	0.432132	0.432132	0.432132	0.432132	0.432132	0.432132	2.46502	2.46502	2.46502	2.46502	2.46502	2.46502	2.46502	2.46502	2.46502	2.46502	2.46502	2.46502	2.46502	2.46502	2.46502	2.46502	2.46502	2.46502	2.46502	2.46502	2.46502	2.46502	2.46502	2.46502	2.46502	-0.250311
0.432132	0.432132	0.432132	0.432132	0.432132	0.432132	0.432132	0.432132	0.432132	0.432132	0.432132	0.432132	0.432132	0.432132	0.432132	0.432132	0.432132	0.432132	0.432132	0.432132	0.432132	0.432132	0.432132	0.432132	2.46502	2.46502	2.46502	2.46502	2.46502	2.46502	2.46502	2.46502	2.46502	2.46502	2.46502	2.46502	2.46502	2.46502	2.46502	2.46502	2.46502	2.46502	2.46502	2.46502	2.46502	2.46502	2.46502	2.46502	2.46502	-0.250311
0.432132	0.432132	0.432132	0.432132	0.432132	0.432132	0.432132	0.432132	0.432132	0.432132	0.432132	0.432132	0.432132	0.432132	0.432132	0.432132	0.432132	0.432132	0.432132	0.432132	0.432132	0.432132	0.432132	0.432132	2.46502	2.46502	2.46502	2.46502	2.46502	2.46502	2.46502	2.46502	2.46502	2.46502	2.46502	2.46502	2.46502	2.46502	2.46502	2.46502	2.46502	2.46502	2.46502	2.46502	2.46502	2.46502	2.46502	2.46502	2.46502	-0.250311
0.432132	0.432132	0.432132	0.432132	0.432132	0.432132	0.432132	0.432132	0.432132	0.432132	0.432132	0.432132	0.432132	0.432132	0.432132	0.432132	0.432132	0.432132	0.432132	0.432132	0.432132	0.432132	0.432132	0.432132	2.46502	2.46502	2.46502	2.46502	2.46502	2.46502	2.46502	2.46502	2.46502	2.46502	2.46502	2.46502	2.46502	2.46502	2.46502	2.46502	2.46502	2.46502	2.46502	2.46502	2.46502	2.46502	2.46502	2.46502	2.46502	-0.250311
0.432132	0.432132	0.432132	0.432132	0.432132	0.432132	0.432132	0.432132	0.432132	0.432132	0.432132	0.432132	0.432132	0.432132	0.432132	0.432132	0.432132	0.432132	0.432132	0.432132	0.432132	0.432132	0.432132	0.432132	2.46502	2.46502	2.46502	2.46502	2.46502	2.46502	2.46502	2.46502	2.46502	2.46502	2.46502	2.46502	2.46502	2.46502	2.46502	2.46502	2.46502	2.46502	2.46502	2.46502	2.46502	2.46502	2.46502	2.46502	2.46502	-0.250311
0.432132	0.432132	0.432132	0.432132	0.432132	0.432132	0.432132	0.432132	0.432132	0.432132	0.432132	0.432132	0.432132	0.432132	0.432132	0.432132	0.432132	0.432132	0.432132	0.432132	0.432132	0.432132	0.432132	0.432132	2.46502	2.46502	2.46502	2.46502	2.46502	2.46502	2.46502	2.46502	2.46502	2.46502	2.46502	2.46502	2.46502	2.46502	2.46502	2.46502	2.46502	2.46502	2.46502	2.46502	2.46502	2.46502	2.46502	2.46502	2.46502	-0.250311
0.432132	0.432132	0.432132	0.432132	0.432132	0.432132	0.432132	0.432132	0.432132	0.432132	0.432132	0.432132	0.432132	0.432132	0.432132	0.432132	0.432132	0.432132	0.432132	0.432132	0.432132	0.432132	0.432132	0.432132	2.46502	2.46502	2.46502	2.46502	2.46502	2.46502	2.46502	2.46502	2.46502	2.46502	2.46502	2.46502	2.46502	2.46502	2.46502	2.46502	2.46502	2.46502	2.46502	2.46502	2.46502	2.46502	2.46502	2.46502	2.46502	-0.250311
0.432132	0.432132	0.432132	0.432132	0.432132	0.432132	0.432132	0.432132	0.432132	0.432132	0.432132	0.432132	0.432132	0.432132	0.432132	0.432132	0.432132	0.432132	0.432132	0.432132	0.432132	0.432132	0.432132	0.432132	2.46502	2.46502	2.46502	2.46502	2.46502	2.46502	2.46502	2.46502	2.46502	2.46502	2.46502	2.46502	2.46502	2.46502	2.46502	2.46502	2.46502	2.46502	2.46502	2.46502	2.46502	2.46502	2.46502	2.46502	2.46502	-0.250311
0.432132	0.432132	0.432132	0.432132	0.432132	0.432132	0.432132	0.432132	0.432132	0.432132	0.432132	0.432132	0.432132	0.432132	0.432132	0.432132	0.432132	0.432132	0.432132	0.432132	0.432132	0.432132	0.432132	0.432132	2.46502	2.46502	2.46502	2.46502	2.46502	2.46502	2.46502	2.46502	2.46502	2.46502	2.46502	2.46502	2.46502	2.46502	2.46502	2.46502	2.46502	2.46502	2.46502	2.46502	2.46502	2.46502	2.46502	2.46502	2.46502	-0.250311
0.432132	0.432132	0.432132	0.432132	0.432132	0.432132	0.432132	0.432132	0.432132	0.432132	0.432132	0.432132	0.432132	0.432132	0.432132	0.432132	0.432132	0.432132	0.432132	0.432132	0.432132	0.432132	0.432132	0.432132	2.46502	2.46502	2.46502	2.46502	2.46502	2.46502	2.46502	2.46502	2.46502	2.46502	2.46502	2.46502	2.46502	2.46502	2.46502	2.46502	2.46502	2.46502	2.46502	2.46502	2.46502	2.46502	2.46502	2.46502	2.46502	-0.250311
0.432132	0.432132	0.432132	0.432132	0.432132	0.432132	0.432132	0.432132	0.432132	0.432132	0.432132	0.432132	0.432132	0.432132	0.432132	0.432132	0.432132	0.432132	0.432132	0.432132	0.432132	0.432132	0.432132	0.432132	2.46502	2.46502	2.46502	2.46502	2.46502	2.46502	2.46502	2.46502	2.46502	2.46502	2.46502	2.46502	2.46502	2.46502	2.46502	2.46502	2.46502	2.46502	2.46502	2.46502	2.46502	2.46502	2.46502	2.46502	2.46502	-0.250311
0.432132	0.432132	0.432132	0.432132	0.432132	0.432132	0.432132	0.432132	0.432132	0.432132	0.432132	0.432132	0.432132	0.432132	0.432132	0.432132	0.432132	0.432132	0.432132	0.432132	0.432132	0.432132	0.432132	0.432132	2.46502	2.46502	2.46502	2.46502	2.46502	2.46502	2.46502	2.46502	2.46502	2.46502	2.46502	2.46502	2.46502	2.46502	2.46502	2.46502	2.46502	2.46502	2.46502	2.46502	2.46502	2.46502	2.46502	2.46502	2.46502	-0.250311
0.432132	0.432132	0.432132	0.432132	0.432132	0.432132	0.432132	0.432132	0.432132	0.432132	0.432132	0.432132	0.432132	0.432132	0.432132	0.432132	0.432132	0.432132	0.432132	0.432132	0.432132	0.432132	0.432132	0.432132	2.46502	2.46502	2.46502	2.46502	2.46502	2.46502	2.46502	2.46502	2.46502	2.46502	2.46502	2.46502	2.46502	2.46502	2.46502	2.46502	2.46502	2.46502	2.46502	2.46502	2.46502	2.46502	2.46502	2.46502	2.46502	-0.250311
0.432132	0.432132	0.432132	0.432132	0.432132	0.432132	0.432132	0.432132	0.432132	0.432132	0.432132	0.432132	0.432132	0.432132	0.432132	0.432132	0.432132	0.432132	0.432132	0.432132	0.432132	0.432132	0.432132	0.432132	2.46502	2.46502	2.46502	2.46502	2.46502	2.46502	2.46502	2.46502	2.46502	2.46502	2.46502	2.46502	2.46502	2.46502	2.46502	2.46502	2.46502	2.46502	2.46502	2.46502	2.46502	2.46502	2.46502	2.46502	2.46502	-0.250311
0.419507	0.419507	0.419507	0.419507	0.419507	0.419507	0.419507	0.419507	0.419507	0.419507	0.419507	0.419507	0.419507	0.419507	0.419507	0.419507	0.419507	0.419507	0.419507	0.419507	0.419507	0.419507	0.419507	0.419507	0.0684708	0.0684708	0.0684708	0.0684708	0.0684708	0.0684708	0.0684708	0.0684708	0.0684708	0.0684708	0.0684708	0.0684708	0.0684708	0.0684708	0.0684708	0.0684708	0.0684708	0.0684708	0.0684708	0.0684708	0.0684708	0.0684708	0.0684708	0.0684708	0.0684708	2.14406
0.419507	0.419507	0.419507	0.419507	0.419507	0.419507	0.419507	0.419507	0.419507	0.419507	0.419507	0.419507	0.419507	0.419507	0.419507	0.419507	0.419507	0.419507	0.419507	0.419507	0.419507	0.419507	0.419507	0.419507	0.0684708	0.0684708	0.0684708	0.0684708	0.0684708	0.0684708	0.0684708	0.0684708	0.0684708	0.0684708	0.0684708	0.0684708	0.0684708	0.0684708	0.0684708	0.0684708	0.0684708	0.0684708	0.0684708	0.0684708	0.0684708	0.0684708	0.0684708	0.0684708	0.0684708	2.14406
0.419507	0.419507	0.419507	0.419507	0.419507	0.419507	0.419507	0.419507	0.419507	0.419507	0.419507	0.419507	0.419507	0.419507	0.419507	0.419507	0.419507	0.419507	0.419507	0.419507	0.419507	0.419507	0.419507	0.419507	0.0684708	0.0684708	0.0684708	0.0684708	0.0684708	0.0684708	0.0684708	0.0684708	0.0684708	0.0684708	0.0684708	0.0684708	0.0684708	0.0684708	0.0684708	0.0684708	0.0684708	0.0684708	0.0684708	0.0684708	0.0684708	0.0684708	0.0684708	0.0684708	0.0684708	2.14406
0.419507	0.419507	0.419507	0.419507	0.419507	0.419507	0.419507	0.419507	0.419507	0.419507	0.419507	0.419507	0.419507	0.419507	0.419507	0.419507	0.419507	0.419507	0.419507	0.419507	0.419507	0.419507	0.419507	0.419507	0.0684708	0.0684708	0.0684708	0.0684708	0.0684708	0.0684708	0.0684708	0.0684708	0.0684708	0.0684708	0.0684708	0.0684708	0.0684708	0.0684708	0.0684708	0.0684708	0.0684708	0.0684708	0.0684708	0.0684708	0.0684708	0.0684708	0.0684708	0.0684708	0.0684708	2.14406
0.419507	0.419507	0.419507	0.419507	0.419507	0.419507	0.419507	0.419507	0.419507	0.419507	0.419507	0.419507	0.419507	0.419507	0.419507	0.419507	0.419507	0.419507	0.419507	0.419507	0.419507	0.419507	0.419507	0.419507	0.0684708	0.0684708	0.0684708	0.0684708	0.0684708	0.0684708	0.0684708	0.0684708	0.0684708	0.0684708	0.0684708	0.0684708	0.0684708	0.0684708	0.0684708	0.0684708	0.0684708	0.0684708	0.0684708	0.0684708	0.0684708	0.0684708	0.0684708	0.0684708	0.0684708	2.14406
0.419507	0.419507	0.419507	0.419507	0.419507	0.419507	0.419507	0.419507	0.419507	0.419507	0.419507	0.419507	0.419507	0.419507	0.419507	0.419507	0.419507	0.419507	0.419507	0.419507	0.419507	0.419507	0.419507	0.419507	0.0684708	0.0684708	0.0684708	0.0684708	0.0684708	0.0684708	0.0684708	0.0684708	0.0684708	0.0684708	0.0684708	0.0684708	0.0684708	0.0684708	0.0684708	0.0684708	0.0684708	0.0684708	0.0684708	0.0684708	0.0684708	0.0684708	0.0684708	0.0684708	0.0684708	2.14406
0.419507	0.419507	0.419507	0.419507	0.419507	0.419507	0.419507	0.419507	0.419507	0.419507	0.419507	0.419507	0.419507	0.419507	0.419507	0.419507	0.419507	0.419507	0.419507	0.419507	0.419507	0.419507	0.419507	0.419507	0.0684708	0.0684708	0.0684708	0.0684708	0.0684708	0.0684708	0.0684708	0.0684708	0.0684708	0.0684708	0.0684708	0.0684708	0.0684708	0.0684708	0.0684708	0.0684708	0.0684708	0.0684708	0.0684708	0.0684708	0.0684708	0.0684708	0.0684708	0.0684708	0.0684708	2.14406
0.419507	0.419507	0.419507	0.419507	0.419507	0.419507	0.419507	0.419507	0.419507	0.419507	0.419507	0.419507	0.419507	0.419507	0.419507	0.419507	0.419507	0.419507	0.419507	0.419507	0.419507	0.419507	0.419507	0.419507	0.0684708	0.0684708	0.0684708	0.0684708	0.0684708	0.0684708	0.0684708	0.0684708	0.0684708	0.0684708	0.0684708	0.0684708	0.0684708	0.0684708	0.0684708	0.0684708	0.0684708	0.0684708	0.0684708	0.0684708	0.0684708	0.0684708	0.0684708	0.0684708	0.0684708	2.14406
0.419507	0.419507	0.419507	0.419507	0.419507	0.419507	0.419507	0.419507	0.419507	0.419507	0.419507	0.419507	0.419507	0.419507	0.419507	0.419507	0.419507	0.419507	0.419507	0.419507	0.419507	0.419507	0.419507	0.419507	0.0684708	0.0684708	0.0684708	0.0684708	0.0684708	0.0684708	0.0684708	0.0684708	0.0684708	0.0684708	0.0684708	0.0684708	0.0684708	0.0684708	0.0684708	0.0684708	0.0684708	0.0684708	0.0684708	0.0684708	0.0684708	0.0684708	0.0684708	0.0684708	0.0684708	2.14406
0.419507	0.419507	0.419507	0.419507	0.419507	0.419507	0.419507	0.419507	0.419507	0.419507	0.419507	0.419507	0.419507	0.419507	0.419507	0.419507	0.419507	0.419507	0.419507	0.419507	0.419507	0.419507	0.419507	0.419507	0.0684708	0.0684708	0.0684708	0.0684708	0.0684708	0.0684708	0.0684708	0.0684708	0.0684708	0.0684708	0.0684708	0.0684708	0.0684708	0.0684708	0.0684708	0.0684708	0.0684708	0.0684708	0.0684708	0.0684708	0.0684708	0.0684708	0.0684708	0.0684708	0.0684708	2.14406
0.419507	0.419507	0.419507	0.419507	0.419507	0.419507	0.419507	0.419507	0.419507	0.419507	0.419507	0.419507	0.419507	0.419507	0.419507	0.419507	0.419507	0.419507	0.419507	0.419507	0.419507	0.419507	0.419507	0.419507	0.0684708	0.0684708	0.0684708	0.0684708	0.0684708	0.0684708	0.0684708	0.0684708	0.0684708	0.0684708	0.0684708	0.0684708	0.0684708	0.0684708	0.0684708	0.0684708	0.0684708	0.0684708	0.0684708	0.0684708	0.0684708	0.0684708	0.0684708	0.0684708	0.0684708	2.14406
0.419507	0.419507	0.419507	0.419507	0.419507	0.419507	0.419507	0.419507	0.419507	0.419507	0.419507	0.419507	0.419507	0.419507	0.419507	0.419507	0.419507	0.419507	0.419507	0.419507	0.419507	0.419507	0.419507	0.419507	0.0684708	0.0684708	0.0684708	0.0684708	0.0684708	0.0684708	0.0684708	0.0684708	0.0684708	0.0684708	0.0684708	0.0684708	0.0684708	0.0684708	0.0684708	0.0684708	0.0684708	0.0684708	0.0684708	0.0684708	0.0684708	0.0684708	0.0684708	0.0684708	0.0684708	2.14406
0.419507	0.419507	0.419507	0.419507	0.419507	0.419507	0.419507	0.419507	0.419507	0.419507	0.419507	0.419507	0.419507	0.419507	0.419507	0.419507	0.419507	0.419507	0.419507	0.419507	0.419507	0.419507	0.419507	0.419507	0.0684708	0.0684708	0.0684708	0.0684708	0.0684708	0.0684708	0.0684708	0.0684708	0.0684708	0.0684708	0.0684708	0.0684708	0.0684708	0.0684708	0.0684708	0.0684708	0.0684708	0.0684708	0.0684708	0.0684708	0.0684708	0.0684708	0.0684708	0.0684708	0.0684708	2.14406
-0.936971	-0.936971	-0.936971	-0.936971	-0.936971	-0.936971	-0.936971	-0.936971	-0.936971	-0.936971	-0.936971	-0.936971	-0.936971	-0.936971	-0.936971	-0.936971	-0.936971	-0.936971	-0.936971	-0.936971	-0.936971	-0.936971	-0.936971	-0.936971	-0.810536	-0.810536	-0.810536	-0.810536	-0.810536	-0.810536	-0.810536	-0.810536	-0.810536	-0.810536	-0.810536	-0.810536	-0.810536	-0.810536	-0.810536	-0.810536	-0.810536	-0.810536	-0.810536	-0.810536	-0.810536	-0.810536	-0.810536	-0.810536	-0.810536	0.402986
-0.936971	-0.936971	-0.936971	-0.936971	-0.936971	-0.936971	-0.936971	-0.936971	-0.936971	-0.936971	-0.936971	-0.936971	-0.936971	-0.936971	-0.936971	-0.936971	-0.936971	-0.936971	-0.936971	-0.936971	-0.936971	-0.936971	-0.936971	-0.936971	-0.810536	-0.810536	-0.810536	-0.810536	-0.810536	-0.810536	-0.810536	-0.810536	-0.810536	-0.810536	-0.810536	-0.810536	-0.810536	-0.810536	-0.810536	-0.810536	-0.810536	-0.810536	-0.810536	-0.810536	-0.810536	-0.810536	-0.810536	-0.810536	-0.810536	0.402986
-0.936971	-0.936971	-0.936971	-0.936971	-0.936971	-0.936971	-0.936971	-0.936971	-0.936971	-0.936971	-0.936971	-0.936971	-0.936971	-0.936971	-0.936971	-0.936971	-0.936971	-0.936971	-0.936971	-0.936971	-0.936971	-0.936971	-0.936971	-0.936971	-0.810536	-0.810536	-0.810536	-0.810536	-0.810536	-0.810536	-0.810536	-0.810536	-0.810536	-0.810536	-0.810536	-0.810536	-0.810536	-0.810536	-0.810536	-0.810536	-0.810536	-0.810536	-0.810536	-0.810536	-0.810536	-0.810536	-0.810536	-0.810536	-0.810536	0.402986
-0.936971	-0.936971	-0.936971	-0.936971	-0.936971	-0.936971	-0.936971	-0.936971	-0.936971	-0.936971	-0.936971	-0.936971	-0.936971	-0.936971	-0.936971	-0.936971	-0.936971	-0.936971	-0.936971	-0.936971	-0.936971	-0.936971	-0.936971	-0.936971	-0.810536	-0.810536	-0.810536	-0.810536	-0.810536	-0.810536	-0.810536	-0.810536	-0.810536	-0.810536	-0.810536	-0.810536	-0.810536	-0.810536	-0.810536	-0.810536	-0.810536	-0.810536	-0.810536	-0.810536	-0.810536	-0.810536	-0.810536	-0.810536	-0.810536	0.402986
-0.936971	-0.936971	-0.936971	-0.936971	-0.936971	-0.936971	-0.936971	-0.936971	-0.936971	-0.936971	-0.936971	-0.936971	-0.936971	-0.936971	-0.936971	-0.936971	-0.936971	-0.936971	-0.936971	-0.936971	-0.936971	-0.936971	-0.936971	-0.936971	-0.810536	-0.810536	-0.810536	-0.810536	-0.810536	-0.810536	-0.810536	-0.810536	-0.810536	-0.810536	-0.810536	-0.810536	-0.810536	-0.810536	-0.810536	-0.810536	-0.810536	-0.810536	-0.810536	-0.810536	-0.810536	-0.810536	-0.810536	-0.810536	-0.810536	0.402986
-0.936971	-0.936971	-0.936971	-0.936971	-0.936971	-0.936971	-0.936971	-0.936971	-0.936971	-0.936971	-0.936971	-0.936971	-0.936971	-0.936971	-0.936971	-0.936971	-0.936971	-0.936971	-0.936971	-0.936971	-0.936971	-0.936971	-0.936971	-0.936971	-0.810536	-0.810536	-0.810536	-0.810536	-0.810536	-0.810536	-0.810536	-0.810536	-0.810536	-0.810536	-0.810536	-0.810536	-0.810536	-0.810536	-0.810536	-0.810536	-0.810536	-0.810536	-0.810536	-0.810536	-0.810536	-0.810536	-0.810536	-0.810536	-0.810536	0.402986
-0.936971	-0.936971	-0.936971	-0.936971	-0.936971	-0.936971	-0.936971	-0.936971	-0.936971	-0.936971	-0.936971	-0.936971	-0.936971	-0.936971	-0.936971	-0.936971	-0.936971	-0.936971	-0.936971	-0.936971	-0.936971	-0.936971	-0.936971	-0.936971	-0.810536	-0.810536	-0.810536	-0.810536	-0.810536	-0.810536	-0.810536	-0.810536	-0.810536	-0.810536	-0.810536	-0.810536	-0.810536	-0.810536	-0.810536	-0.810536	-0.810536	-0.810536	-0.810536	-0.810536	-0.810536	-0.810536	-0.810536	-0.810536	-0.810536	0.402986
-0.936971	-0.936971	-0.936971	-0.936971	-0.936971	-0.936971	-0.936971	-0.936971	-0.936971	-0.936971	-0.936971	-0.936971	-0.936971	-0.936971	-0.936971	-0.936971	-0.936971	-0.936971	-0.936971	-0.936971	-0.936971	-0.936971	-0.936971	-0.936971	-0.810536	-0.810536	-0.810536	-0.810536	-0.810536	-0.810536	-0.810536	-0.810536	-0.810536	-0.810536	-0.810536	-0.810536	-0.810536	-0.810536	-0.810536	-0.810536	-0.810536	-0.810536	-0.810536	-0.810536	-0.810536	-0.810536	-0.810536	-0.810536	-0.810536	0.402986
-0.936971	-0.936971	-0.936971	-0.936971	-0.936971	-0.936971	-0.936971	-0.936971	-0.936971	-0.936971	-0.936971	-0.936971	-0.936971	-0.936971	-0.936971	-0.936971	-0.936971	-0.936971	-0.936971	-0.936971	-0.936971	-0.936971	-0.936971	-0.936971	-0.810536	-0.810536	-0.810536	-0.810536	-0.810536	-0.810536	-0.810536	-0.810536	-0.810536	-0.810536	-0.810536	-0.810536	-0.810536	-0.810536	-0.810536	-0.810536	-0.810536	-0.810536	-0.810536	-0.810536	-0.810536	-0.810536	-0.810536	-0.810536	-0.810536	0.402986
-0.936971	-0.936971	-0.936971	-0.936971	-0.936971	-0.936971	-0.936971	-0.936971	-0.936971	-0.936971	-0.936971	-0.936971	-0.936971	-0.936971	-0.936971	-0.936971	-0.936971	-0.936971	-0.936971	-0.936971	-0.936971	-0.936971	-0.936971	-0.936971	-0.810536	-0.810536	-0.810536	-0.810536	-0.810536	-0.810536	-0.810536	-0.810536	-0.810536	-0.810536	-0.810536	-0.810536	-0.810536	-0.810536	-0.810536	-0.810536	-0.810536	-0.810536	-0.810536	-0.810536	-0.810536	-0.810536	-0.810536	-0.810536	-0.810536	0.402986
-0.936971	-0.936971	-0.936971	-0.936971	-0.936971	-0.936971	-0.936971	-0.936971	-0.936971	-0.936971	-0.936971	-0.936971	-0.936971	-0.936971	-0.936971	-0.936971	-0.936971	-0.936971	-0.936971	-0.936971	-0.936971	-0.936971	-0.936971	-0.936971	-0.810536	-0.810536	-0.810536	-0.810536	-0.810536	-0.810536	-0.810536	-0.810536	-0.810536	-0.810536	-0.810536	-0.810536	-0.810536	-0.810536	-0.810536	-0.810536	-0.810536	-0.810536	-0.810536	-0.810536	-0.810536	-0.810536	-0.810536	-0.810536	-0.810536	0.402986
-0.936971	-0.936971	-0.936971	-0.936971	-0.936971	-0.936971	-0.936971	-0.936971	-0.936971	-0.936971	-0.936971	-0.936971	-0.936971	-0.936971	-0.936971	-0.936971	-0.936971	-0.936971	-0.936971	-0.936971	-0.936971	-0.936971	-0.936971	-0.936971	-0.810536	-0.810536	-0.810536	-0.810536	-0.810536	-0.810536	-0.810536	-0.810536	-0.810536	-0.810536	-0.810536	-0.810536	-0.810536	-0.810536	-0.810536	-0.810536	-0.810536	-0.810536	-0.810536	-0.810536	-0.810536	-0.810536	-0.810536	-0.810536	-0.810536	0.402986
-0.936971	-0.936971	-0.936971	-0.936971	-0.936971	-0.936971	-0.936971	-0.936971	-0.936971	-0.936971	-0.936971	-0.936971	-0.936971	-0.936971	-0.936971	-0.936971	-0.936971	-0.936971	-0.936971	-0.936971	-0.936971	-0.936971	-0.936971	-0.936971	-0.810536	-0.810536	-0.810536	-0.810536	-0.810536	-0.810536	-0.810536	-0.810536	-0.810536	-0.810536	-0.810536	-0.810536	-0.810536	-0.810536	-0.810536	-0.810536	-0.810536	-0.810536	-0.810536	-0.810536	-0.810536	-0.810536	-0.810536	-0.810536	-0.810536	0.402986
-0.936971	-0.936971	-0.936971	-0.936971	-0.936971	-0.936971	-0.936971	-0.936971	-0.936971	-0.936971	-0.936971	-0.936971	-0.936971	-0.936971	-0.936971	-0.936971	-0.936971	-0.936971	-0.936971	-0.936971	-0.936971	-0.936971	-0.936971	-0.936971	-0.810536	-0.810536	-0.810536	-0.810536	-0.810536	-0.810536	-0.810536	-0.810536	-0.810536	-0.810536	-0.810536	-0.810536	-0.810536	-0.810536	-0.810536	-0.810536	-0.810536	-0.810536	-0.810536	-0.810536	-0.810536	-0.810536	-0.810536	-0.810536	-0.810536	0.402986
-0.936971	-0.936971	-0.936971	-0.936971	-0.936971	-0.936971	-0.936971	-0.936971	-0.936971	-0.936971	-0.936971	-0.936971	-0.936971	-0.936971	-0.936971	-0.936971	-0.936971	-0.936971	-0.936971	-0.936971	-0.936971	-0.936971	-0.936971	-0.936971	-0.810536	-0.810536	-0.810536	-0.810536	-0.810536	-0.810536	-0.810536	-0.810536	-0.810536	-0.810536	-0.810536	-0.810536	-0.810536	-0.810536	-0.810536	-0.810536	-0.810536	-0.810536	-0.810536	-0.810536	-0.810536	-0.810536	-0.810536	-0.810536	-0.810536	0.402986
-0.936971	-0.936971	-0.936971	-0.936971	-0.936971	-0.936971	-0.936971	-0.936971	-0.936971	-0.936971	-0.936971	-0.936971	-0.936971	-0.936971	-0.936971	-0.936971	-0.936971	-0.936971	-0.936971	-0.936971	-0.936971	-0.936971	-0.936971	-0.936971	-0.810536	-0.810536	-0.810536	-0.810536	-0.810536	-0.810536	-0.810536	-0.810536	-0.810536	-0.810536	-0.810536	-0.810536	-0.810536	-0.810536	-0.810536	-0.810536	-0.810536	-0.810536	-0.810536	-0.810536	-0.810536	-0.810536	-0.810536	-0.810536	-0.810536	0.402986
-0.936971	-0.936971	-0.936971	-0.936971	-0.936971	-0.936971	-0.936971	-0.936971	-0.936971	-0.936971	-0.936971	-0.936971	-0.936971	-0.936971	-0.936971	-0.936971	-0.936971	-0.936971	-0.936971	-0.936971	-0.936971	-0.936971	-0.936971	-0.936971	-0.810536	-0.810536	-0.810536	-0.810536	-0.810536	-0.810536	-0.810536	-0.810536	-0.810536	-0.810536	-0.810536	-0.810536	-0.810536	-0.810536	-0.810536	-0.810536	-0.810536	-0.810536	-0.810536	-0.810536	-0.810536	-0.810536	-0.810536	-0.810536	-0.810536	0.402986
-0.936971	-0.936971	-0.936971	-0.936971	-0.936971	-0.936971	-0.936971	-0.936971	-0.936971	-0.936971	-0.936971	-0.936971	-0.936971	-0.936971	-0.936971	-0.936971	-0.936971	-0.936971	-0.936971	-0.936971	-0.936971	-0.936971	-0.936971	-0.936971	-0.810536	-0.810536	-0.810536	-0.810536	-0.810536	-0.810536	-0.810536	-0.810536	-0.810536	-0.810536	-0.810536	-0.810536	-0.810536	-0.810536	-0.810536	-0.810536	-0.810536	-0.810536	-0.810536	-0.810536	-0.810536	-0.810536	-0.810536	-0.810536	-0.810536	0.402986
-0.936971	-0.936971	-0.936971	-0.936971	-0.936971	-0.936971	-0.936971	-0.936971	-0.936971	-0.936971	-0.936971	-0.936971	-0.936971	-0.936971	-0.936971	-0.936971	-0.936971	-0.936971	-0.936971	-0.936971	-0.936971	-0.936971	-0.936971	-0.936971	-0.810536	-0.810536	-0.810536	-0.810536	-0.810536	-0.810536	-0.810536	-0.810536	-0.810536	-0.810536	-0.810536	-0.810536	-0.810536	-0.810536	-0.810536	-0.810536	-0.810536	-0.810536	-0.810536	-0.810536	-0.810536	-0.810536	-0.810536	-0.810536	-0.810536	0.402986
-0.936971	-0.936971	-0.936971	-0.936971	-0.936971	-0.936971	-0.936971	-0.936971	-0.936971	-0.936971	-0.936971	-0.936971	-0.936971	-0.936971	-0.936971	-0.936971	-0.936971	-0.936971	-0.936971	-0.936971	-0.936971	-0.936971	-0.936971	-0.936971	-0.810536	-0.810536	-0.810536	-0.810536	-0.810536	-0.810536	-0.810536	-0.810536	-0.810536	-0.810536	-0.810536	-0.810536	-0.810536	-0.810536	-0.810536	-0.810536	-0.810536	-0.810536	-0.810536	-0.810536	-0.810536	-0.810536	-0.810536	-0.810536	-0.810536	0.402986
-0.936971	-0.936971	-0.936971	-0.936971	-0.936971	-0.936971	-0.936971	-0.936971	-0.936971	-0.936971	-0.936971	-0.936971	-0.936971	-0.936971	-0.936971	-0.936971	-0.936971	-0.936971	-0.936971	-0.936971	-0.936971	-0.936971	-0.936971	-0.936971	-0.810536	-0.810536	-0.810536	-0.810536	-0.810536	-0.810536	-0.810536	-0.810536	-0.810536	-0.810536	-0.810536	-0.810536	-0.810536	-0.810536	-0.810536	-0.810536	-0.810536	-0.810536	-0.810536	-0.810536	-0.810536	-0.810536	-0.810536	-0.810536	-0.810536	0.402986
-0.936971	-0.936971	-0.936971	-0.936971	-0.936971	-0.936971	-0.936971	-0.936971	-0.936971	-0.936971	-0.936971	-0.936971	-0.936971	-0.936971	-0.936971	-0.936971	-0.936971	-0.936971	-0.936971	-0.936971	-0.936971	-0.936971	-0.936971	-0.936971	-0.810536	-0.810536	-0.810536	-0.810536	-0.810536	-0.810536	-0.810536	-0.810536	-0.810536	-0.810536	-0.810536	-0.810536	-0.810536	-0.810536	-0.810536	-0.810536	-0.810536	-0.810536	-0.810536	-0.810536	-0.810536	-0.810536	-0.810536	-0.810536	-0.810536	0.402986
-0.936971	-0.936971	-0.936971	-0.936971	-0.936971	-0.936971	-0.936971	-0.936971	-0.936971	-0.936971	-0.936971	-0.936971	-0.936971	-0.936971	-0.936971	-0.936971	-0.936971	-0.936971	-0.936971	-0.936971	-0.936971	-0.936971	-0.936971	-0.936971	-0.810536	-0.810536	-0.810536	-0.810536	-0.810536	-0.810536	-0.810536	-0.810536	-0.810536	-0.810536	-0.810536	-0.810536	-0.810536	-0.810536	-0.810536	-0.810536	-0.810536	-0.810536	-0.810536	-0.810536	-0.810536	-0.810536	-0.810536	-0.810536	-0.810536	0.402986
-0.936971	-0.936971	-0.936971	-0.936971	-0.936971	-0.936971	-0.936971	-0.936971	-0.936971	-0.936971	-0.936971	-0.936971	-0.936971	-0.936971	-0.936971	-0.936971	-0.936971	-0.936971	-0.936971	-0.936971	-0.936971	-0.936971	-0.936971	-0.936971	-0.810536	-0.810536	-0.810536	-0.810536	-0.810536	-0.810536	-0.810536	-0.810536	-0.810536	-0.810536	-0.810536	-0.810536	-0.810536	-0.810536	-0.810536	-0.810536	-0.810536	-0.810536	-0.810536	-0.810536	-0.810536	-0.810536	-0.810536	-0.810536	-0.810536	0.402986
-0.936971	-0.936971	-0.936971	-0.936971	-0.936971	-0.936971	-0.936971	-0.936971	-0.936971	-0.936971	-0.936971	-0.936971	-0.936971	-0.936971	-0.936971	-0.936971	-0.936971	-0.936971	-0.936971	-0.936971	-0.936971	-0.936971	-0.936971	-0.936971	-0.810536	-0.810536	-0.810536	-0.810536	-0.810536	-0.810536	-0.810536	-0.810536	-0.810536	-0.810536	-0.810536	-0.810536	-0.810536	-0.810536	-0.810536	-0.810536	-0.810536	-0.810536	-0.810536	-0.810536	-0.810536	-0.810536	-0.810536	-0.810536	-0.810536	0.402986
-0.936971	-0.936971	-0.936971	-0.936971	-0.936971	-0.936971	-0.936971	-0.936971	-0.936971	-0.936971	-0.936971	-0.936971	-0.936971	-0.936971	-0.936971	-0.936971	-0.936971	-0.936971	-0.936971	-0.936971	-0.936971	-0.936971	-0.936971	-0.936971	-0.810536	-0.810536	-0.810536	-0.810536	-0.810536	-0.810536	-0.810536	-0.810536	-0.810536	-0.810536	-0.810536	-0.810536	-0.810536	-0.810536	-0.810536	-0.810536	-0.810536	-0.810536	-0.810536	-0.810536	-0.810536	-0.810536	-0.810536	-0.810536	-0.810536	0.402986
-0.936971	-0.936971	-0.936971	-0.936971	-0.936971	-0.936971	-0.936971	-0.936971	-0.936971	-0.936971	-0.936971	-0.936971	-0.936971	-0.936971	-0.936971	-0.936971	-0.936971	-0.936971	-0.936971	-0.936971	-0.936971	-0.936971	-0.936971	-0.936971	-0.810536	-0.810536	-0.810536	-0.810536	-0.810536	-0.810536	-0.810536	-0.810536	-0.810536	-0.810536	-0.810536	-0.810536	-0.810536	-0.810536	-0.810536	-0.810536	-0.810536	-0.810536	-0.810536	-0.810536	-0.810536	-0.810536	-0.810536	-0.810536	-0.810536	0.402986
-0.406692	-0.406692	-0.406692	-0.406692	-0.406692	-0.406692	-0.406692	-0.406692	-0.406692	-0.406692	-0.406692	-0.406692	-0.406692	-0.406692	-0.406692	-0.406692	-0.406692	-0.406692	-0.406692	-0.406692	-0.406692	-0.406692	-0.406692	-0.406692	1.02635	1.02635	1.02635	1.02635	1.02635	1.02635	1.02635	1.02635	1.02635	1.02635	1.02635	1.02635	1.02635	1.02635	1.02635	1.02635	1.02635	1.02635	1.02635	1.02635	1.02635	1.02635	1.02635	1.02635	1.02635	1.07199
-0.406692	-0.406692	-0.406692	-0.406692	-0.406692	-0.406692	-0.406692	-0.406692	-0.406692	-0.406692	-0.406692	-0.406692	-0.406692	-0.406692	-0.406692	-0.406692	-0.406692	-0.406692	-0.406692	-0.406692	-0.406692	-0.406692	-0.406692	-0.406692	1.02635	1.02635	1.02635	1.02635	1.02635	1.02635	1.02635	1.02635	1.02635	1.02635	1.02635	1.02635	1.02635	1.02635	1.02635	1.02635	1.02635	1.02635	1.02635	1.02635	1.02635	1.02635	1.02635	1.02635	1.02635	1.07199
-0.406692	-0.406692	-0.406692	-0.406692	-0.406692	-0.406692	-0.406692	-0.406692	-0.406692	-0.406692	-0.406692	-0.406692	-0.406692	-0.406692	-0.406692	-0.406692	-0.406692	-0.406692	-0.406692	-0.406692	-0.406692	-0.406692	-0.406692	-0.406692	1.02635	1.02635	1.02635	1.02635	1.02635	1.02635	1.02635	1.02635	1.02635	1.02635	1.02635	1.02635	1.02635	1.02635	1.02635	1.02635	1.02635	1.02635	1.02635	1.02635	1.02635	1.02635	1.02635	1.02635	1.02635	1.07199
-0.406692	-0.406692	-0.406692	-0.406692	-0.406692	-0.406692	-0.406692	-0.406692	-0.406692	-0.406692	-0.406692	-0.406692	-0.406692	-0.406692	-0.406692	-0.406692	-0.406692	-0.406692	-0.406692	-0.406692	-0.406692	-0.406692	-0.406692	-0.406692	1.02635	1.02635	1.02635	1.02635	1.02635	1.02635	1.02635	1.02635	1.02635	1.02635	1.02635	1.02635	1.02635	1.02635	1.02635	1.02635	1.02635	1.02635	1.02635	1.02635	1.02635	1.02635	1.02635	1.02635	1.02635	1.07199
-0.406692	-0.406692	-0.406692	-0.406692	-0.406692	-0.406692	-0.406692	-0.406692	-0.406692	-0.406692	-0.406692	-0.406692	-0.406692	-0.406692	-0.406692	-0.406692	-0.406692	-0.406692	-0.406692	-0.406692	-0.406692	-0.406692	-0.406692	-0.406692	1.02635	1.02635	1.02635	1.02635	1.02635	1.02635	1.02635	1.02635	1.02635	1.02635	1.02635	1.02635	1.02635	1.02635	1.02635	1.02635	1.02635	1.02635	1.02635	1.02635	1.02635	1.02635	1.02635	1.02635	1.02635	1.07199
-0.406692	-0.406692	-0.406692	-0.406692	-0.406692	-0.406692	-0.406692	-0.406692	-0.406692	-0.406692	-0.406692	-0.406692	-0.406692	-0.406692	-0.406692	-0.406692	-0.406692	-0.406692	-0.406692	-0.406692	-0.406692	-0.406692	-0.406692	-0.406692	1.02635	1.02635	1.02635	1.02635	1.02635	1.02635	1.02635	1.02635	1.02635	1.02635	1.02635	1.02635	1.02635	1.02635	1.02635	1.02635	1.02635	1.02635	1.02635	1.02635	1.02635	1.02635	1.02635	1.02635	1.02635	1.07199
-0.406692	-0.406692	-0.406692	-0.406692	-0.406692	-0.406692	-0.406692	-0.406692	-0.406692	-0.406692	-0.406692	-0.406692	-0.406692	-0.406692	-0.406692	-0.406692	-0.406692	-0.406692	-0.406692	-0.406692	-0.406692	-0.406692	-0.406692	-0.406692	1.02635	1.02635	1.02635	1.02635	1.02635	1.02635	1.02635	1.02635	1.02635	1.02635	1.02635	1.02635	1.02635	1.02635	1.02635	1.02635	1.02635	1.02635	1.02635	1.02635	1.02635	1.02635	1.02635	1.02635	1.02635	1.07199
-0.406692	-0.406692	-0.406692	-0.406692	-0.406692	-0.406692	-0.406692	-0.406692	-0.406692	-0.406692	-0.406692	-0.406692	-0.406692	-0.406692	-0.406692	-0.406692	-0.406692	-0.406692	-0.406692	-0.406692	-0.406692	-0.406692	-0.406692	-0.406692	1.02635	1.02635	1.02635	1.02635	1.02635	1.02635	1.02635	1.02635	1.02635	1.02635	1.02635	1.02635	1.02635	1.02635	1.02635	1.02635	1.02635	1.02635	1.02635	1.02635	1.02635	1.02635	1.02635	1.02635	1.02635	1.07199
-0.406692	-0.406692	-0.406692	-0.406692	-0.406692	-0.406692	-0.406692	-0.406692	-0.406692	-0.406692	-0.406692	-0.406692	-0.406692	-0.406692	-0.406692	-0.406692	-0.406692	-0.406692	-0.406692	-0.406692	-0.406692	-0.406692	-0.406692	-0.406692	1.02635	1.02635	1.02635	1.02635	1.02635	1.02635	1.02635	1.02635	1.02635	1.02635	1.02635	1.02635	1.02635	1.02635	1.02635	1.02635	1.02635	1.02635	1.02635	1.02635	1.02635	1.02635	1.02635	1.02635	1.02635	1.07199
-0.406692	-0.406692	-0.406692	-0.406692	-0.406692	-0.406692	-0.406692	-0.406692	-0.406692	-0.406692	-0.406692	-0.406692	-0.406692	-0.406692	-0.406692	-0.406692	-0.406692	-0.406692	-0.406692	-0.406692	-0.406692	-0.406692	-0.406692	-0.406692	1.02635	1.02635	1.02635	1.02635	1.02635	1.02635	1.02635	1.02635	1.02635	1.02635	1.02635	1.02635	1.02635	1.02635	1.02635	1.02635	1.02635	1.02635	1.02635	1.02635	1.02635	1.02635	1.02635	1.02635	1.02635	1.07199
-0.406692	-0.406692	-0.406692	-0.406692	-0.406692	-0.406692	-0.406692	-0.406692	-0.406692	-0.406692	-0.406692	-0.406692	-0.406692	-0.406692	-0.406692	-0.406692	-0.406692	-0.406692	-0.406692	-0.406692	-0.406692	-0.406692	-0.406692	-0.406692	1.02635	1.02635	1.02635	1.02635	1.02635	1.02635	1.02635	1.02635	1.02635	1.02635	1.02635	1.02635	1.02635	1.02635	1.02635	1.02635	1.02635	1.02635	1.02635	1.02635	1.02635	1.02635	1.02635	1.02635	1.02635	1.07199
-0.406692	-0.406692	-0.406692	-0.406692	-0.406692	-0.406692	-0.406692	-0.406692	-0.406692	-0.406692	-0.406692	-0.406692	-0.406692	-0.406692	-0.406692	-0.406692	-0.406692	-0.406692	-0.406692	-0.406692	-0.406692	-0.406692	-0.406692	-0.406692	1.02635	1.02635	1.02635	1.02635	1.02635	1.02635	1.02635	1.02635	1.02635	1.02635	1.02635	1.02635	1.02635	1.02635	1.02635	1.02635	1.02635	1.02635	1.02635	1.02635	1.02635	1.02635	1.02635	1.02635	1.02635	1.07199
-0.406692	-0.406692	-0.406692	-0.406692	-0.406692	-0.406692	-0.406692	-0.406692	-0.406692	-0.406692	-0.406692	-0.406692	-0.406692	-0.406692	-0.406692	-0.406692	-0.406692	-0.406692	-0.406692	-0.406692	-0.406692	-0.406692	-0.406692	-0.406692	1.02635	1.02635	1.02635	1.02635	1.02635	1.02635	1.02635	1.02635	1.02635	1.02635	1.02635	1.02635	1.02635	1.02635	1.02635	1.02635	1.02635	1.02635	1.02635	1.02635	1.02635	1.02635	1.02635	1.02635	1.02635	1.07199
-0.406692	-0.406692	-0.406692	-0.406692	-0.406692	-0.406692	-0.406692	-0.406692	-0.406692	-0.406692	-0.406692	-0.406692	-0.406692	-0.406692	-0.406692	-0.406692	-0.406692	-0.406692	-0.406692	-0.406692	-0.406692	-0.406692	-0.406692	-0.406692	1.02635	1.02635	1.02635	1.02635	1.02635	1.02635	1.02635	1.02635	1.02635	1.02635	1.02635	1.02635	1.02635	1.02635	1.02635	1.02635	1.02635	1.02635	1.02635	1.02635	1.02635	1.02635	1.02635	1.02635	1.02635	1.07199
-0.406692	-0.406692	-0.406692	-0.406692	-0.406692	-0.406692	-0.406692	-0.406692	-0.406692	-0.406692	-0.406692	-0.406692	-0.406692	-0.406692	-0.406692	-0.406692	-0.406692	-0.406692	-0.406692	-0.406692	-0.406692	-0.406692	-0.406692	-0.406692	1.02635	1.02635	1.02635	1.02635	1.02635	1.02635	1.02635	1.02635	1.02635	1.02635	1.02635	1.02635	1.02635	1.02635	1.02635	1.02635	1.02635	1.02635	1.02635	1.02635	1.02635	1.02635	1.02635	1.02635	1.02635	1.07199
-0.406692	-0.406692	-0.406692	-0.406692	-0.406692	-0.406692	-0.406692	-0.406692	-0.406692	-0.406692	-0.406692	-0.406692	-0.406692	-0.406692	-0.406692	-0.406692	-0.406692	-0.406692	-0.406692	-0.406692	-0.406692	-0.406692	-0.406692	-0.406692	1.02635	1.02635	1.02635	1.02635	1.02635	1.02635	1.02635	1.02635	1.02635	1.02635	1.02635	1.02635	1.02635	1.02635	1.02635	1.02635	1.02635	1.02635	1.02635	1.02635	1.02635	1.02635	1.02635	1.02635	1.02635	1.07199
-0.406692	-0.406692	-0.406692	-0.406692	-0.406692	-0.406692	-0.406692	-0.406692	-0.406692	-0.406692	-0.406692	-0.406692	-0.406692	-0.406692	-0.406692	-0.406692	-0.406692	-0.406692	-0.406692	-0.406692	-0.406692	-0.406692	-0.406692	-0.406692	1.02635	1.02635	1.02635	1.02635	1.02635	1.02635	1.02635	1.02635	1.02635	1.02635	1.02635	1.02635	1.02635	1.02635	1.02635	1.02635	1.02635	1.02635	1.02635	1.02635	1.02635	1.02635	1.02635	1.02635	1.02635	1.07199
-0.406692	-0.406692	-0.406692	-0.406692	-0.406692	-0.406692	-0.406692	-0.406692	-0.406692	-0.406692	-0.406692	-0.406692	-0.406692	-0.406692	-0.406692	-0.406692	-0.406692	-0.406692	-0.406692	-0.406692	-0.406692	-0.406692	-0.406692	-0.406692	1.02635	1.02635	1.02635	1.02635	1.02635	1.02635	1.02635	1.02635	1.02635	1.02635	1.02635	1.02635	1.02635	1.02635	1.02635	1.02635	1.02635	1.02635	1.02635	1.02635	1.02635	1.02635	1.02635	1.02635	1.02635	1.07199
-0.406692	-0.406692	-0.406692	-0.406692	-0.406692	-0.406692	-0.406692	-0.406692	-0.406692	-0.406692	-0.406692	-0.406692	-0.406692	-0.406692	-0.406692	-0.406692	-0.406692	-0.406692	-0.406692	-0.406692	-0.406692	-0.406692	-0.406692	-0.406692	1.02635	1.02635	1.02635	1.02635	1.02635	1.02635	1.02635	1.02635	1.02635	1.02635	1.02635	1.02635	1.02635	1.02635	1.02635	1.02635	1.02635	1.02635	1.02635	1.02635	1.02635	1.02635	1.02635	1.02635	1.02635	1.07199
-0.406692	-0.406692	-0.406692	-0.406692	-0.406692	-0.406692	-0.406692	-0.406692	-0.406692	-0.406692	-0.406692	-0.406692	-0.406692	-0.406692	-0.406692	-0.406692	-0.406692	-0.406692	-0.406692	-0.406692	-0.406692	-0.406692	-0.406692	-0.406692	1.02635	1.02635	1.02635	1.02635	1.02635	1.02635	1.02635	1.02635	1.02635	1.02635	1.02635	1.02635	1.02635	1.02635	1.02635	1.02635	1.02635	1.02635	1.02635	1.02635	1.02635	1.02635	1.02635	1.02635	1.02635	1.07199
-0.406692	-0.406692	-0.406692	-0.406692	-0.406692	-0.406692	-0.406692	-0.406692	-0.406692	-0.406692	-0.406692	-0.406692	-0.406692	-0.406692	-0.406692	-0.406692	-0.406692	-0.406692	-0.406692	-0.406692	-0.406692	-0.406692	-0.406692	-0.406692	1.02635	1.02635	1.02635	1.02635	1.02635	1.02635	1.02635	1.02635	1.02635	1.02635	1.02635	1.02635	1.02635	1.02635	1.02635	1.02635	1.02635	1.02635	1.02635	1.02635	1.02635	1.02635	1.02635	1.02635	1.02635	1.07199
-0.406692	-0.406692	-0.406692	-0.406692	-0.406692	-0.406692	-0.406692	-0.406692	-0.406692	-0.406692	-0.406692	-0.406692	-0.406692	-0.406692	-0.406692	-0.406692	-0.406692	-0.406692	-0.406692	-0.406692	-0.406692	-0.406692	-0.406692	-0.406692	1.02635	1.02635	1.02635	1.02635	1.02635	1.02635	1.02635	1.02635	1.02635	1.02635	1.02635	1.02635	1.02635	1.02635	1.02635	1.02635	1.02635	1.02635	1.02635	1.02635	1.02635	1.02635	1.02635	1.02635	1.02635	1.07199
-0.406692	-0.406692	-0.406692	-0.406692	-0.406692	-0.406692	-0.406692	-0.406692	-0.406692	-0.406692	-0.406692	-0.406692	-0.406692	-0.406692	-0.406692	-0.406692	-0.406692	-0.406692	-0.406692	-0.406692	-0.406692	-0.406692	-0.406692	-0.406692	1.02635	1.02635	1.02635	1.02635	1.02635	1.02635	1.02635	1.02635	1.02635	1.02635	1.02635	1.02635	1.02635	1.02635	1.02635	1.02635	1.02635	1.02635	1.02635	1.02635	1.02635	1.02635	1.02635	1.02635	1.02635	1.07199
-0.406692	-0.406692	-0.406692	-0.406692	-0.406692	-0.406692	-0.406692	-0.406692	-0.406692	-0.406692	-0.406692	-0.406692	-0.406692	-0.406692	-0.406692	-0.406692	-0.406692	-0.406692	-0.406692	-0.406692	-0.406692	-0.406692	-0.406692	-0.406692	1.02635	1.02635	1.02635	1.02635	1.02635	1.02635	1.02635	1.02635	1.02635	1.02635	1.02635	1.02635	1.02635	1.02635	1.02635	1.02635	1.02635	1.02635	1.02635	1.02635	1.02635	1.02635	1.02635	1.02635	1.02635	1.07199
-0.406692	-0.406692	-0.406692	-0.406692	-0.406692	-0.406692	-0.406692	-0.406692	-0.406692	-0.406692	-0.406692	-0.406692	-0.406692	-0.406692	-0.406692	-0.406692	-0.406692	-0.406692	-0.406692	-0.406692	-0.406692	-0.406692	-0.406692	-0.406692	1.02635	1.02635	1.02635	1.02635	1.02635	1.02635	1.02635	1.02635	1.02635	1.02635	1.02635	1.02635	1.02635	1.02635	1.02635	1.02635	1.02635	1.02635	1.02635	1.02635	1.02635	1.02635	1.02635	1.02635	1.02635	1.07199
-0.605675	-0.605675	-0.605675	-0.605675	-0.605675	-0.605675	-0.605675	-0.605675	-0.605675	-0.605675	-0.605675	-0.605675	-0.605675	-0.605675	-0.605675	-0.605675	-0.605675	-0.605675	-0.605675	-0.605675	-0.605675	-0.605675	-0.605675	-0.605675	0.619274	0.619274	0.619274	0.619274	0.619274	0.619274	0.619274	0.619274	0.619274	0.619274	0.619274	0.619274	0.619274	0.619274	0.619274	0.619274	0.619274	0.619274	0.619274	0.619274	0.619274	0.619274	0.619274	0.619274	0.619274	-0.519828
-0.605675	-0.605675	-0.605675	-0.605675	-0.605675	-0.605675	-0.605675	-0.605675	-0.605675	-0.605675	-0.605675	-0.605675	-0.605675	-0.605675	-0.605675	-0.605675	-0.605675	-0.605675	-0.605675	-0.605675	-0.605675	-0.605675	-0.605675	-0.605675	0.619274	0.619274	0.619274	0.619274	0.619274	0.619274	0.619274	0.619274	0.619274	0.619274	0.619274	0.619274	0.619274	0.619274	0.619274	0.619274	0.619274	0.619274	0.619274	0.619274	0.619274	0.619274	0.619274	0.619274	0.619274	-0.519828
-0.605675	-0.605675	-0.605675	-0.605675	-0.605675	-0.605675	-0.605675	-0.605675	-0.605675	-0.605675	-0.605675	-0.605675	-0.605675	-0.605675	-0.605675	-0.605675	-0.605675	-0.605675	-0.605675	-0.605675	-0.605675	-0.605675	-0.605675	-0.605675	0.619274	0.619274	0.619274	0.619274	0.619274	0.619274	0.619274	0.619274	0.619274	0.619274	0.619274	0.619274	0.619274	0.619274	0.619274	0.619274	0.619274	0.619274	0.619274	0.619274	0.619274	0.619274	0.619274	0.619274	0.619274	-0.519828
-0.605675	-0.605675	-0.605675	-0.605675	-0.605675	-0.605675	-0.605675	-0.605675	-0.605675	-0.605675	-0.605675	-0.605675	-0.605675	-0.605675	-0.605675	-0.605675	-0.605675	-0.605675	-0.605675	-0.605675	-0.605675	-0.605675	-0.605675	-0.605675	0.619274	0.619274	0.619274	0.619274	0.619274	0.619274	0.619274	0.619274	0.619274	0.619274	0.619274	0.619274	0.619274	0.619274	0.619274	0.619274	0.619274	0.619274	0.619274	0.619274	0.619274	0.619274	0.619274	0.619274	0.619274	-0.519828
-0.605675	-0.605675	-0.605675	-0.605675	-0.605675	-0.605675	-0.605675	-0.605675	-0.605675	-0.605675	-0.605675	-0.605675	-0.605675	-0.605675	-0.605675	-0.605675	-0.605675	-0.605675	-0.605675	-0.605675	-0.605675	-0.605675	-0.605675	-0.605675	0.619274	0.619274	0.619274	0.619274	0.619274	0.619274	0.619274	0.619274	0.619274	0.619274	0.619274	0.619274	0.619274	0.619274	0.619274	0.619274	0.619274	0.619274	0.619274	0.619274	0.619274	0.619274	0.619274	0.619274	0.619274	-0.519828
-0.605675	-0.605675	-0.605675	-0.605675	-0.605675	-0.605675	-0.605675	-0.605675	-0.605675	-0.605675	-0.605675	-0.605675	-0.605675	-0.605675	-0.605675	-0.605675	-0.605675	-0.605675	-0.605675	-0.605675	-0.605675	-0.605675	-0.605675	-0.605675	0.619274	0.619274	0.619274	0.619274	0.619274	0.619274	0.619274	0.619274	0.619274	0.619274	0.619274	0.619274	0.619274	0.619274	0.619274	0.619274	0.619274	0.619274	0.619274	0.619274	0.619274	0.619274	0.619274	0.619274	0.619274	-0.519828
-0.605675	-0.605675	-0.605675	-0.605675	-0.605675	-0.605675	-0.605675	-0.605675	-0.605675	-0.605675	-0.605675	-0.605675	-0.605675	-0.605675	-0.605675	-0.605675	-0.605675	-0.605675	-0.605675	-0.605675	-0.605675	-0.605675	-0.605675	-0.605675	0.619274	0.619274	0.619274	0.619274	0.619274	0.619274	0.619274	0.619274	0.619274	0.619274	0.619274	0.619274	0.619274	0.619274	0.619274	0.619274	0.619274	0.619274	0.619274	0.619274	0.619274	0.619274	0.619274	0.619274	0.619274	-0.519828
-0.605675	-0.605675	-0.605675	-0.605675	-0.605675	-0.605675	-0.605675	-0.605675	-0.605675	-0.605675	-0.605675	-0.605675	-0.605675	-0.605675	-0.605675	-0.605675	-0.605675	-0.605675	-0.605675	-0.605675	-0.605675	-0.605675	-0.605675	-0.605675	0.619274	0.619274	0.619274	0.619274	0.619274	0.619274	0.619274	0.619274	0.619274	0.619274	0.619274	0.619274	0.619274	0.619274	0.619274	0.619274	0.619274	0.619274	0.619274	0.619274	0.619274	0.619274	0.619274	0.619274	0.619274	-0.519828
-0.605675	-0.605675	-0.605675	-0.605675	-0.605675	-0.605675	-0.605675	-0.605675	-0.605675	-0.605675	-0.605675	-0.605675	-0.605675	-0.605675	-0.605675	-0.605675	-0.605675	-0.605675	-0.605675	-0.605675	-0.605675	-0.605675	-0.605675	-0.605675	0.619274	0.619274	0.619274	0.619274	0.619274	0.619274	0.619274	0.619274	0.619274	0.619274	0.619274	0.619274	0.619274	0.619274	0.619274	0.619274	0.619274	0.619274	0.619274	0.619274	0.619274	0.619274	0.619274	0.619274	0.619274	-0.519828
-0.605675	-0.605675	-0.605675	-0.605675	-0.605675	-0.605675	-0.605675	-0.605675	-0.605675	-0.605675	-0.605675	-0.605675	-0.605675	-0.605675	-0.605675	-0.605675	-0.605675	-0.605675	-0.605675	-0.605675	-0.605675	-0.605675	-0.605675	-0.605675	0.619274	0.619274	0.619274	0.619274	0.619274	0.619274	0.619274	0.619274	0.619274	0.619274	0.619274	0.619274	0.619274	0.619274	0.619274	0.619274	0.619274	0.619274	0.619274	0.619274	0.619274	0.619274	0.619274	0.619274	0.619274	-0.519828
-0.605675	-0.605675	-0.605675	-0.605675	-0.605675	-0.605675	-0.605675	-0.605675	-0.605675	-0.605675	-0.605675	-0.605675	-0.605675	-0.605675	-0.605675	-0.605675	-0.605675	-0.605675	-0.605675	-0.605675	-0.605675	-0.605675	-0.605675	-0.605675	0.619274	0.619274	0.619274	0.619274	0.619274	0.619274	0.619274	0.619274	0.619274	0.619274	0.619274	0.619274	0.619274	0.619274	0.619274	0.619274	0.619274	0.619274	0.619274	0.619274	0.619274	0.619274	0.619274	0.619274	0.619274	-0.519828
-0.605675	-0.605675	-0.605675	-0.605675	-0.605675	-0.605675	-0.605675	-0.605675	-0.605675	-0.605675	-0.605675	-0.605675	-0.605675	-0.605675	-0.605675	-0.605675	-0.605675	-0.605675	-0.605675	-0.605675	-0.605675	-0.605675	-0.605675	-0.605675	0.619274	0.619274	0.619274	0.619274	0.619274	0.619274	0.619274	0.619274	0.619274	0.619274	0.619274	0.619274	0.619274	0.619274	0.619274	0.619274	0.619274	0.619274	0.619274	0.619274	0.619274	0.619274	0.619274	0.619274	0.619274	-0.519828
-0.605675	-0.605675	-0.605675	-0.605675	-0.605675	-0.605675	-0.605675	-0.605675	-0.605675	-0.605675	-0.605675	-0.605675	-0.605675	-0.605675	-0.605675	-0.605675	-0.605675	-0.605675	-0.605675	-0.605675	-0.605675	-0.605675	-0.605675	-0.605675	0.619274	0.619274	0.619274	0.619274	0.619274	0.619274	0.619274	0.619274	0.619274	0.619274	0.619274	0.619274	0.619274	0.619274	0.619274	0.619274	0.619274	0.619274	0.619274	0.619274	0.619274	0.619274	0.619274	0.619274	0.619274	-0.519828
-0.605675	-0.605675	-0.605675	-0.605675	-0.605675	-0.605675	-0.605675	-0.605675	-0.605675	-0.605675	-0.605675	-0.605675	-0.605675	-0.605675	-0.605675	-0.605675	-0.605675	-0.605675	-0.605675	-0.605675	-0.605675	-0.605675	-0.605675	-0.605675	0.619274	0.619274	0.619274	0.619274	0.619274	0.619274	0.619274	0.619274	0.619274	0.619274	0.619274	0.619274	0.619274	0.619274	0.619274	0.619274	0.619274	0.619274	0.619274	0.619274	0.619274	0.619274	0.619274	0.619274	0.619274	-0.519828
-0.605675	-0.605675	-0.605675	-0.605675	-0.605675	-0.605675	-0.605675	-0.605675	-0.605675	-0.605675	-0.605675	-0.605675	-0.605675	-0.605675	-0.605675	-0.605675	-0.605675	-0.605675	-0.605675	-0.605675	-0.605675	-0.605675	-0.605675	-0.605675	0.619274	0.619274	0.619274	0.619274	0.619274	0.619274	0.619274	0.619274	0.619274	0.619274	0.619274	0.619274	0.619274	0.619274	0.619274	0.619274	0.619274	0.619274	0.619274	0.619274	0.619274	0.619274	0.619274	0.619274	0.619274	-0.519828
-0.605675	-0.605675	-0.605675	-0.605675	-0.605675	-0.605675	-0.605675	-0.605675	-0.605675	-0.605675	-0.605675	-0.605675	-0.605675	-0.605675	-0.605675	-0.605675	-0.605675	-0.605675	-0.605675	-0.605675	-0.605675	-0.605675	-0.605675	-0.605675	0.619274	0.619274	0.619274	0.619274	0.619274	0.619274	0.619274	0.619274	0.619274	0.619274	0.619274	0.619274	0.619274	0.619274	0.619274	0.619274	0.619274	0.619274	0.619274	0.619274	0.619274	0.619274	0.619274	0.619274	0.619274	-0.519828
-0.605675	-0.605675	-0.605675	-0.605675	-0.605675	-0.605675	-0.605675	-0.605675	-0.605675	-0.605675	-0.605675	-0.605675	-0.605675	-0.605675	-0.605675	-0.605675	-0.605675	-0.605675	-0.605675	-0.605675	-0.605675	-0.605675	-0.605675	-0.605675	0.619274	0.619274	0.619274	0.619274	0.619274	0.619274	0.619274	0.619274	0.619274	0.619274	0.619274	0.619274	0.619274	0.619274	0.619274	0.619274	0.619274	0.619274	0.619274	0.619274	0.619274	0.619274	0.619274	0.619274	0.619274	-0.519828
-0.605675	-0.605675	-0.605675	-0.605675	-0.605675	-0.605675	-0.605675	-0.605675	-0.605675	-0.605675	-0.605675	-0.605675	-0.605675	-0.605675	-0.605675	-0.605675	-0.605675	-0.605675	-0.605675	-0.605675	-0.605675	-0.605675	-0.605675	-0.605675	0.619274	0.619274	0.619274	0.619274	0.619274	0.619274	0.619274	0.619274	0.619274	0.619274	0.619274	0.619274	0.619274	0.619274	0.619274	0.619274	0.619274	0.619274	0.619274	0.619274	0.619274	0.619274	0.619274	0.619274	0.619274	-0.519828
-0.605675	-0.605675	-0.605675	-0.605675	-0.605675	-0.605675	-0.605675	-0.605675	-0.605675	-0.605675	-0.605675	-0.605675	-0.605675	-0.605675	-0.605675	-0.605675	-0.605675	-0.605675	-0.605675	-0.605675	-0.605675	-0.605675	-0.605675	-0.605675	0.619274	0.619274	0.619274	0.619274	0.619274	0.619274	0.619274	0.619274	0.619274	0.619274	0.619274	0.619274	0.619274	0.619274	0.619274	0.619274	0.619274	0.619274	0.619274	0.619274	0.619274	0.619274	0.619274	0.619274	0.619274	-0.519828
-0.605675	-0.605675	-0.605675	-0.605675	-0.605675	-0.605675	-0.605675	-0.605675	-0.605675	-0.605675	-0.605675	-0.605675	-0.605675	-0.605675	-0.605675	-0.605675	-0.605675	-0.605675	-0.605675	-0.605675	-0.605675	-0.605675	-0.605675	-0.605675	0.619274	0.619274	0.619274	0.619274	0.619274	0.619274	0.619274	0.619274	0.619274	0.619274	0.619274	0.619274	0.619274	0.619274	0.619274	0.619274	0.619274	0.619274	0.619274	0.619274	0.619274	0.619274	0.619274	0.619274	0.619274	-0.519828
-0.605675	-0.605675	-0.605675	-0.605675	-0.605675	-0.605675	-0.605675	-0.605675	-0.605675	-0.605675	-0.605675	-0.605675	-0.605675	-0.605675	-0.605675	-0.605675	-0.605675	-0.605675	-0.605675	-0.605675	-0.605675	-0.605675	-0.605675	-0.605675	0.619274	0.619274	0.619274	0.619274	0.619274	0.619274	0.619274	0.619274	0.619274	0.619274	0.619274	0.619274	0.619274	0.619274	0.619274	0.619274	0.619274	0.619274	0.619274	0.619274	0.619274	0.619274	0.619274	0.619274	0.619274	-0.519828
-0.605675	-0.605675	-0.605675	-0.605675	-0.605675	-0.605675	-0.605675	-0.605675	-0.605675	-0.605675	-0.605675	-0.605675	-0.605675	-0.605675	-0.605675	-0.605675	-0.605675	-0.605675	-0.605675	-0.605675	-0.605675	-0.605675	-0.605675	-0.605675	0.619274	0.619274	0.619274	0.619274	0.619274	0.619274	0.619274	0.619274	0.619274	0.619274	0.619274	0.619274	0.619274	0.619274	0.619274	0.619274	0.619274	0.619274	0.619274	0.619274	0.619274	0.619274	0.619274	0.619274	0.619274	-0.519828
-0.605675	-0.605675	-0.605675	-0.605675	-0.605675	-0.605675	-0.605675	-0.605675	-0.605675	-0.605675	-0.605675	-0.605675	-0.605675	-0.605675	-0.605675	-0.605675	-0.605675	-0.605675	-0.605675	-0.605675	-0.605675	-0.605675	-0.605675	-0.605675	0.619274	0.619274	0.619274	0.619274	0.619274	0.619274	0.619274	0.619274	0.619274	0.619274	0.619274	0.619274	0.619274	0.619274	0.619274	0.619274	0.619274	0.619274	0.619274	0.619274	0.619274	0.619274	0.619274	0.619274	0.619274	-0.519828
-0.605675	-0.605675	-0.605675	-0.605675	-0.605675	-0.605675	-0.605675	-0.605675	-0.605675	-0.605675	-0.605675	-0.605675	-0.605675	-0.605675	-0.605675	-0.605675	-0.605675	-0.605675	-0.605675	-0.605675	-0.605675	-0.605675	-0.605675	-0.605675	0.619274	0.619274	0.619274	0.619274	0.619274	0.619274	0.619274	0.619274	0.619274	0.619274	0.619274	0.619274	0.619274	0.619274	0.619274	0.619274	0.619274	0.619274	0.619274	0.619274	0.619274	0.619274	0.619274	0.619274	0.619274	-0.519828
-0.735643	-0.735643	-0.735643	-0.735643	-0.735643	-0.735643	-0.735643	-0.735643	-0.735643	-0.735643	-0.735643	-0.735643	-0.735643	-0.735643	-0.735643	-0.735643	-0.735643	-0.735643	-0.735643	-0.735643	-0.735643	-0.735643	-0.735643	-0.735643	1.26223	1.26223	1.26223	1.26223	1.26223	1.26223	1.26223	1.26223	1.26223	1.26223	1.26223	1.26223	1.26223	1.26223	1.26223	1.26223	1.26223	1.26223	1.26223	1.26223	1.26223	1.26223	1.26223	1.26223	1.26223	-0.620399
-0.735643	-0.735643	-0.735643	-0.735643	-0.735643	-0.735643	-0.735643	-0.735643	-0.735643	-0.735643	-0.735643	-0.735643	-0.735643	-0.735643	-0.735643	-0.735643	-0.735643	-0.735643	-0.735643	-0.735643	-0.735643	-0.735643	-0.735643	-0.735643	1.26223	1.26223	1.26223	1.26223	1.26223	1.26223	1.26223	1.26223	1.26223	1.26223	1.26223	1.26223	1.26223	1.26223	1.26223	1.26223	1.26223	1.26223	1.26223	1.26223	1.26223	1.26223	1.26223	1.26223	1.26223	-0.620399
-0.735643	-0.735643	-0.735643	-0.735643	-0.735643	-0.735643	-0.735643	-0.735643	-0.735643	-0.735643	-0.735643	-0.735643	-0.735643	-0.735643	-0.735643	-0.735643	-0.735643	-0.735643	-0.735643	-0.735643	-0.735643	-0.735643	-0.735643	-0.735643	1.26223	1.26223	1.26223	1.26223	1.26223	1.26223	1.26223	1.26223	1.26223	1.26223	1.26223	1.26223	1.26223	1.26223	1.26223	1.26223	1.26223	1.26223	1.26223	1.26223	1.26223	1.26223	1.26223	1.26223	1.26223	-0.620399
-0.735643	-0.735643	-0.735643	-0.735643	-0.735643	-0.735643	-0.735643	-0.735643	-0.735643	-0.735643	-0.735643	-0.735643	-0.735643	-0.735643	-0.735643	-0.735643	-0.735643	-0.735643	-0.735643	-0.735643	-0.735643	-0.735643	-0.735643	-0.735643	1.26223	1.26223	1.26223	1.26223	1.26223	1.26223	1.26223	1.26223	1.26223	1.26223	1.26223	1.26223	1.26223	1.26223	1.26223	1.26223	1.26223	1.26223	1.26223	1.26223	1.26223	1.26223	1.26223	1.26223	1.26223	-0.620399
-0.735643	-0.735643	-0.735643	-0.735643	-0.735643	-0.735643	-0.735643	-0.735643	-0.735643	-0.735643	-0.735643	-0.735643	-0.735643	-0.735643	-0.735643	-0.735643	-0.735643	-0.735643	-0.735643	-0.735643	-0.735643	-0.735643	-0.735643	-0.735643	1.26223	1.26223	1.26223	1.26223	1.26223	1.26223	1.26223	1.26223	1.26223	1.26223	1.26223	1.26223	1.26223	1.26223	1.26223	1.26223	1.26223	1.26223	1.26223	1.26223	1.26223	1.26223	1.26223	1.26223	1.26223	-0.620399
-0.735643	-0.735643	-0.735643	-0.735643	-0.735643	-0.735643	-0.735643	-0.735643	-0.735643	-0.735643	-0.735643	-0.735643	-0.735643	-0.735643	-0.735643	-0.735643	-0.735643	-0.735643	-0.735643	-0.735643	-0.735643	-0.735643	-0.735643	-0.735643	1.26223	1.26223	1.26223	1.26223	1.26223	1.26223	1.26223	1.26223	1.26223	1.26223	1.26223	1.26223	1.26223	1.26223	1.26223	1.26223	1.26223	1.26223	1.26223	1.26223	1.26223	1.26223	1.26223	1.26223	1.26223	-0.620399
-0.735643	-0.735643	-0.735643	-0.735643	-0.735643	-0.735643	-0.735643	-0.735643	-0.735643	-0.735643	-0.735643	-0.735643	-0.735643	-0.735643	-0.735643	-0.735643	-0.735643	-0.735643	-0.735643	-0.735643	-0.735643	-0.735643	-0.735643	-0.735643	1.26223	1.26223	1.26223	1.26223	1.26223	1.26223	1.26223	1.26223	1.26223	1.26223	1.26223	1.26223	1.26223	1.26223	1.26223	1.26223	1.26223	1.26223	1.26223	1.26223	1.26223	1.26223	1.26223	1.26223	1.26223	-0.620399
-0.735643	-0.735643	-0.735643	-0.735643	-0.735643	-0.735643	-0.735643	-0.735643	-0.735643	-0.735643	-0.735643	-0.735643	-0.735643	-0.735643	-0.735643	-0.735643	-0.735643	-0.735643	-0.735643	-0.735643	-0.735643	-0.735643	-0.735643	-0.735643	1.26223	1.26223	1.26223	1.26223	1.26223	1.26223	1.26223	1.26223	1.26223	1.26223	1.26223	1.26223	1.26223	1.26223	1.26223	1.26223	1.26223	1.26223	1.26223	1.26223	1.26223	1.26223	1.26223	1.26223	1.26223	-0.620399
-0.735643	-0.735643	-0.735643	-0.735643	-0.735643	-0.735643	-0.735643	-0.735643	-0.735643	-0.735643	-0.735643	-0.735643	-0.735643	-0.735643	-0.735643	-0.735643	-0.735643	-0.735643	-0.735643	-0.735643	-0.735643	-0.735643	-0.735643	-0.735643	1.26223	1.26223	1.26223	1.26223	1.26223	1.26223	1.26223	1.26223	1.26223	1.26223	1.26223	1.26223	1.26223	1.26223	1.26223	1.26223	1.26223	1.26223	1.26223	1.26223	1.26223	1.26223	1.26223	1.26223	1.26223	-0.620399
-0.735643	-0.735643	-0.735643	-0.735643	-0.735643	-0.735643	-0.735643	-0.735643	-0.735643	-0.735643	-0.735643	-0.735643	-0.735643	-0.735643	-0.735643	-0.735643	-0.735643	-0.735643	-0.735643	-0.735643	-0.735643	-0.735643	-0.735643	-0.735643	1.26223	1.26223	1.26223	1.26223	1.26223	1.26223	1.26223	1.26223	1.26223	1.26223	1.26223	1.26223	1.26223	1.26223	1.26223	1.26223	1.26223	1.26223	1.26223	1.26223	1.26223	1.26223	1.26223	1.26223	1.26223	-0.620399
-0.735643	-0.735643	-0.735643	-0.735643	-0.735643	-0.735643	-0.735643	-0.735643	-0.735643	-0.735643	-0.735643	-0.735643	-0.735643	-0.735643	-0.735643	-0.735643	-0.735643	-0.735643	-0.735643	-0.735643	-0.735643	-0.735643	-0.735643	-0.735643	1.26223	1.26223	1.26223	1.26223	1.26223	1.26223	1.26223	1.26223	1.26223	1.26223	1.26223	1.26223	1.26223	1.26223	1.26223	1.26223	1.26223	1.26223	1.26223	1.26223	1.26223	1.26223	1.26223	1.26223	1.26223	-0.620399
-0.735643	-0.735643	-0.735643	-0.735643	-0.735643	-0.735643	-0.735643	-0.735643	-0.735643	-0.735643	-0.735643	-0.735643	-0.735643	-0.735643	-0.735643	-0.735643	-0.735643	-0.735643	-0.735643	-0.735643	-0.735643	-0.735643	-0.735643	-0.735643	1.26223	1.26223	1.26223	1.26223	1.26223	1.26223	1.26223	1.26223	1.26223	1.26223	1.26223	1.26223	1.26223	1.26223	1.26223	1.26223	1.26223	1.26223	1.26223	1.26223	1.26223	1.26223	1.26223	1.26223	1.26223	-0.620399
-0.735643	-0.735643	-0.735643	-0.735643	-0.735643	-0.735643	-0.735643	-0.735643	-0.735643	-0.735643	-0.735643	-0.735643	-0.735643	-0.735643	-0.735643	-0.735643	-0.735643	-0.735643	-0.735643	-0.735643	-0.735643	-0.735643	-0.735643	-0.735643	1.26223	1.26223	1.26223	1.26223	1.26223	1.26223	1.26223	1.26223	1.26223	1.26223	1.26223	1.26223	1.26223	1.26223	1.26223	1.26223	1.26223	1.26223	1.26223	1.26223	1.26223	1.26223	1.26223	1.26223	1.26223	-0.620399
-0.735643	-0.735643	-0.735643	-0.735643	-0.735643	-0.735643	-0.735643	-0.735643	-0.735643	-0.735643	-0.735643	-0.735643	-0.735643	-0.735643	-0.735643	-0.735643	-0.735643	-0.735643	-0.735643	-0.735643	-0.735643	-0.735643	-0.735643	-0.735643	1.26223	1.26223	1.26223	1.26223	1.26223	1.26223	1.26223	1.26223	1.26223	1.26223	1.26223	1.26223	1.26223	1.26223	1.26223	1.26223	1.26223	1.26223	1.26223	1.26223	1.26223	1.26223	1.26223	1.26223	1.26223	-0.620399
-0.735643	-0.735643	-0.735643	-0.735643	-0.735643	-0.735643	-0.735643	-0.735643	-0.735643	-0.735643	-0.735643	-0.735643	-0.735643	-0.735643	-0.735643	-0.735643	-0.735643	-0.735643	-0.735643	-0.735643	-0.735643	-0.735643	-0.735643	-0.735643	1.26223	1.26223	1.26223	1.26223	1.26223	1.26223	1.26223	1.26223	1.26223	1.26223	1.26223	1.26223	1.26223	1.26223	1.26223	1.26223	1.26223	1.26223	1.26223	1.26223	1.26223	1.26223	1.26223	1.26223	1.26223	-0.620399
-0.735643	-0.735643	-0.735643	-0.735643	-0.735643	-0.735643	-0.735643	-0.735643	-0.735643	-0.735643	-0.735643	-0.735643	-0.735643	-0.735643	-0.735643	-0.735643	-0.735643	-0.735643	-0.735643	-0.735643	-0.735643	-0.735643	-0.735643	-0.735643	1.26223	1.26223	1.26223	1.26223	1.26223	1.26223	1.26223	1.26223	1.26223	1.26223	1.26223	1.26223	1.26223	1.26223	1.26223	1.26223	1.26223	1.26223	1.26223	1.26223	1.26223	1.26223	1.26223	1.26223	1.26223	-0.620399
-0.735643	-0.735643	-0.735643	-0.735643	-0.735643	-0.735643	-0.735643	-0.735643	-0.735643	-0.735643	-0.735643	-0.735643	-0.735643	-0.735643	-0.735643	-0.735643	-0.735643	-0.735643	-0.735643	-0.735643	-0.735643	-0.735643	-0.735643	-0.735643	1.26223	1.26223	1.26223	1.26223	1.26223	1.26223	1.26223	1.26223	1.26223	1.26223	1.26223	1.26223	1.26223	1.26223	1.26223	1.26223	1.26223	1.26223	1.26223	1.26223	1.26223	1.26223	1.26223	1.26223	1.26223	-0.620399
-0.735643	-0.735643	-0.735643	-0.735643	-0.735643	-0.735643	-0.735643	-0.735643	-0.735643	-0.735643	-0.735643	-0.735643	-0.735643	-0.735643	-0.735643	-0.735643	-0.735643	-0.735643	-0.735643	-0.735643	-0.735643	-0.735643	-0.735643	-0.735643	1.26223	1.26223	1.26223	1.26223	1.26223	1.26223	1.26223	1.26223	1.26223	1.26223	1.26223	1.26223	1.26223	1.26223	1.26223	1.26223	1.26223	1.26223	1.26223	1.26223	1.26223	1.26223	1.26223	1.26223	1.26223	-0.620399
-0.735643	-0.735643	-0.735643	-0.735643	-0.735643	-0.735643	-0.735643	-0.735643	-0.735643	-0.735643	-0.735643	-0.735643	-0.735643	-0.735643	-0.735643	-0.735643	-0.735643	-0.735643	-0.735643	-0.735643	-0.735643	-0.735643	-0.735643	-0.735643	1.26223	1.26223	1.26223	1.26223	1.26223	1.26223	1.26223	1.26223	1.26223	1.26223	1.26223	1.26223	1.26223	1.26223	1.26223	1.26223	1.26223	1.26223	1.26223	1.26223	1.26223	1.26223	1.26223	1.26223	1.26223	-0.620399
-0.735643	-0.735643	-0.735643	-0.735643	-0.735643	-0.735643	-0.735643	-0.735643	-0.735643	-0.735643	-0.735643	-0.735643	-0.735643	-0.735643	-0.735643	-0.735643	-0.735643	-0.735643	-0.735643	-0.735643	-0.735643	-0.735643	-0.735643	-0.735643	1.26223	1.26223	1.26223	1.26223	1.26223	1.26223	1.26223	1.26223	1.26223	1.26223	1.26223	1.26223	1.26223	1.26223	1.26223	1.26223	1.26223	1.26223	1.26223	1.26223	1.26223	1.26223	1.26223	1.26223	1.26223	-0.620399
-0.735643	-0.735643	-0.735643	-0.735643	-0.735643	-0.735643	-0.735643	-0.735643	-0.735643	-0.735643	-0.735643	-0.735643	-0.735643	-0.735643	-0.735643	-0.735643	-0.735643	-0.735643	-0.735643	-0.735643	-0.735643	-0.735643	-0.735643	-0.735643	1.26223	1.26223	1.26223	1.26223	1.26223	1.26223	1.26223	1.26223	1.26223	1.26223	1.26223	1.26223	1.26223	1.26223	1.26223	1.26223	1.26223	1.26223	1.26223	1.26223	1.26223	1.26223	1.26223	1.26223	1.26223	-0.620399
-0.735643	-0.735643	-0.735643	-0.735643	-0.735643	-0.735643	-0.735643	-0.735643	-0.735643	-0.735643	-0.735643	-0.735643	-0.735643	-0.735643	-0.735643	-0.735643	-0.735643	-0.735643	-0.735643	-0.735643	-0.735643	-0.735643	-0.735643	-0.735643	1.26223	1.26223	1.26223	1.26223	1.26223	1.26223	1.26223	1.26223	1.26223	1.26223	1.26223	1.26223	1.26223	1.26223	1.26223	1.26223	1.26223	1.26223	1.26223	1.26223	1.26223	1.26223	1.26223	1.26223	1.26223	-0.620399
-0.735643	-0.735643	-0.735643	-0.735643	-0.735643	-0.735643	-0.735643	-0.735643	-0.735643	-0.735643	-0.735643	-0.735643	-0.735643	-0.735643	-0.735643	-0.735643	-0.735643	-0.735643	-0.735643	-0.735643	-0.735643	-0.735643	-0.735643	-0.735643	1.26223	1.26223	1.26223	1.26223	1.26223	1.26223	1.26223	1.26223	1.26223	1.26223	1.26223	1.26223	1.26223	1.26223	1.26223	1.26223	1.26223	1.26223	1.26223	1.26223	1.26223	1.26223	1.26223	1.26223	1.26223	-0.620399
-0.735643	-0.735643	-0.735643	-0.735643	-0.735643	-0.735643	-0.735643	-0.735643	-0.735643	-0.735643	-0.735643	-0.735643	-0.735643	-0.735643	-0.735643	-0.735643	-0.735643	-0.735643	-0.735643	-0.735643	-0.735643	-0.735643	-0.735643	-0.735643	1.26223	1.26223	1.26223	1.26223	1.26223	1.26223	1.26223	1.26223	1.26223	1.26223	1.26223	1.26223	1.26223	1.26223	1.26223	1.26223	1.26223	1.26223	1.26223	1.26223	1.26223	1.26223	1.26223	1.26223	1.26223	-0.620399
-0.735643	-0.735643	-0.735643	-0.735643	-0.735643	-0.735643	-0.735643	-0.735643	-0.735643	-0.735643	-0.735643	-0.735643	-0.735643	-0.735643	-0.735643	-0.735643	-0.735643	-0.735643	-0.735643	-0.735643	-0.735643	-0.735643	-0.735643	-0.735643	1.26223	1.26223	1.26223	1.26223	1.26223	1.26223	1.26223	1.26223	1.26223	1.26223	1.26223	1.26223	1.26223	1.26223	1.26223	1.26223	1.26223	1.26223	1.26223	1.26223	1.26223	1.26223	1.26223	1.26223	1.26223	-0.620399
-0.735643	-0.735643	-0.735643	-0.735643	-0.735643	-0.735643	-0.735643	-0.735643	-0.735643	-0.735643	-0.735643	-0.735643	-0.735643	-0.735643	-0.735643	-0.735643	-0.735643	-0.735643	-0.735643	-0.735643	-0.735643	-0.735643	-0.735643	-0.735643	1.26223	1.26223	1.26223	1.26223	1.26223	1.26223	1.26223	1.26223	1.26223	1.26223	1.26223	1.26223	1.26223	1.26223	1.26223	1.26223	1.26223	1.26223	1.26223	1.26223	1.26223	1.26223	1.26223	1.26223	1.26223	-0.620399
-0.735643	-0.735643	-0.735643	-0.735643	-0.735643	-0.735643	-0.735643	-0.735643	-0.735643	-0.735643	-0.735643	-0.735643	-0.735643	-0.735643	-0.735643	-0.735643	-0.735643	-0.735643	-0.735643	-0.735643	-0.735643	-0.735643	-0.735643	-0.735643	1.26223	1.26223	1.26223	1.26223	1.26223	1.26223	1.26223	1.26223	1.26223	1.26223	1.26223	1.26223	1.26223	1.26223	1.26223	1.26223	1.26223	1.26223	1.26223	1.26223	1.26223	1.26223	1.26223	1.26223	1.26223	-0.620399
-0.735643	-0.735643	-0.735643	-0.735643	-0.735643	-0.735643	-0.735643	-0.735643	-0.735643	-0.735643	-0.735643	-0.735643	-0.735643	-0.735643	-0.735643	-0.735643	-0.735643	-0.735643	-0.735643	-0.735643	-0.735643	-0.735643	-0.735643	-0.735643	1.26223	1.26223	1.26223	1.26223	1.26223	1.26223	1.26223	1.26223	1.26223	1.26223	1.26223	1.26223	1.26223	1.26223	1.26223	1.26223	1.26223	1.26223	1.26223	1.26223	1.26223	1.26223	1.26223	1.26223	1.26223	-0.620399
-0.735643	-0.735643	-0.735643	-0.735643	-0.735643	-0.735643	-0.735643	-0.735643	-0.735643	-0.735643	-0.735643	-0.735643	-0.735643	-0.735643	-0.735643	-0.735643	-0.735643	-0.735643	-0.735643	-0.735643	-0.735643	-0.735643	-0.735643	-0.735643	1.26223	1.26223	1.26223	1.26223	1.26223	1.26223	1.26223	1.26223	1.26223	1.26223	1.26223	1.26223	1.26223	1.26223	1.26223	1.26223	1.26223	1.26223	1.26223	1.26223	1.26223	1.26223	1.26223	1.26223	1.26223	-0.620399
-0.735643	-0.735643	-0.735643	-0.735643	-0.735643	-0.735643	-0.735643	-0.735643	-0.735643	-0.735643	-0.735643	-0.735643	-0.735643	-0.735643	-0.735643	-0.735643	-0.735643	-0.735643	-0.735643	-0.735643	-0.735643	-0.735643	-0.735643	-0.735643	1.26223	1.26223	1.26223	1.26223	1.26223	1.26223	1.26223	1.26223	1.26223	1.26223	1.26223	1.26223	1.26223	1.26223	1.26223	1.26223	1.26223	1.26223	1.26223	1.26223	1.26223	1.26223	1.26223	1.26223	1.26223	-0.620399
-0.735643	-0.735643	-0.735643	-0.735643	-0.735643	-0.735643	-0.735643	-0.735643	-0.735643	-0.735643	-0.735643	-0.735643	-0.735643	-0.735643	-0.735643	-0.735643	-0.735643	-0.735643	-0.735643	-0.735643	-0.735643	-0.735643	-0.735643	-0.735643	1.26223	1.26223	1.26223	1.26223	1.26223	1.26223	1.26223	1.26223	1.26223	1.26223	1.26223	1.26223	1.26223	1.26223	1.26223	1.26223	1.26223	1.26223	1.26223	1.26223	1.26223	1.26223	1.26223	1.26223	1.26223	-0.620399
-0.735643	-0.735643	-0.735643	-0.735643	-0.735643	-0.735643	-0.735643	-0.735643	-0.735643	-0.735643	-0.735643	-0.735643	-0.735643	-0.735643	-0.735643	-0.735643	-0.735643	-0.735643	-0.735643	-0.735643	-0.735643	-0.735643	-0.735643	-0.735643	1.26223	1.26223	1.26223	1.26223	1.26223	1.26223	1.26223	1.26223	1.26223	1.26223	1.26223	1.26223	1.26223	1.26223	1.26223	1.26223	1.26223	1.26223	1.26223	1.26223	1.26223	1.26223	1.26223	1.26223	1.26223	-0.620399
-0.735643	-0.735643	-0.735643	-0.735643	-0.735643	-0.735643	-0.735643	-0.735643	-0.735643	-0.735643	-0.735643	-0.735643	-0.735643	-0.735643	-0.735643	-0.735643	-0.735643	-0.735643	-0.735643	-0.735643	-0.735643	-0.735643	-0.735643	-0.735643	1.26223	1.26223	1.26223	1.26223	1.26223	1.26223	1.26223	1.26223	1.26223	1.26223	1.26223	1.26223	1.26223	1.26223	1.26223	1.26223	1.26223	1.26223	1.26223	1.26223	1.26223	1.26223	1.26223	1.26223	1.26223	-0.620399
-0.735643	-0.735643	-0.735643	-0.735643	-0.735643	-0.735643	-0.735643	-0.735643	-0.735643	-0.735643	-0.735643	-0.735643	-0.735643	-0.735643	-0.735643	-0.735643	-0.735643	-0.735643	-0.735643	-0.735643	-0.735643	-0.735643	-0.735643	-0.735643	1.26223	1.26223	1.26223	1.26223	1.26223	1.26223	1.26223	1.26223	1.26223	1.26223	1.26223	1.26223	1.26223	1.26223	1.26223	1.26223	1.26223	1.26223	1.26223	1.26223	1.26223	1.26223	1.26223	1.26223	1.26223	-0.620399
0.906432	0.906432	0.906432	0.906432	0.906432	0.906432	0.906432	0.906432	0.906432	0.906432	0.906432	0.906432	0.906432	0.906432	0.906432	0.906432	0.906432	0.906432	0.906432	0.906432	0.906432	0.906432	0.906432	0.906432	0.455337	0.455337	0.455337	0.455337	0.455337	0.455337	0.455337	0.455337	0.455337	0.455337	0.455337	0.455337	0.455337	0.455337	0.455337	0.455337	0.455337	0.455337	0.455337	0.455337	0.455337	0.455337	0.455337	0.455337	0.455337	-0.267864
0.906432	0.906432	0.906432	0.906432	0.906432	0.906432	0.906432	0.906432	0.906432	0.906432	0.906432	0.906432	0.906432	0.906432	0.906432	0.906432	0.906432	0.906432	0.906432	0.906432	0.906432	0.906432	0.906432	0.906432	0.455337	0.455337	0.455337	0.455337	0.455337	0.455337	0.455337	0.455337	0.455337	0.455337	0.455337	0.455337	0.455337	0.455337	0.455337	0.455337	0.455337	0.455337	0.455337	0.455337	0.455337	0.455337	0.455337	0.455337	0.455337	-0.267864
0.906432	0.906432	0.906432	0.906432	0.906432	0.906432	0.906432	0.906432	0.906432	0.906432	0.906432	0.906432	0.906432	0.906432	0.906432	0.906432	0.906432	0.906432	0.906432	0.906432	0.906432	0.906432	0.906432	0.906432	0.455337	0.455337	0.455337	0.455337	0.455337	0.455337	0.455337	0.455337	0.455337	0.455337	0.455337	0.455337	0.455337	0.455337	0.455337	0.455337	0.455337	0.455337	0.455337	0.455337	0.455337	0.455337	0.455337	0.455337	0.455337	-0.267864
0.906432	0.906432	0.906432	0.906432	0.906432	0.906432	0.906432	0.906432	0.906432	0.906432	0.906432	0.906432	0.906432	0.906432	0.906432	0.906432	0.906432	0.906432	0.906432	0.906432	0.906432	0.906432	0.906432	0.906432	0.455337	0.455337	0.455337	0.455337	0.455337	0.455337	0.455337	0.455337	0.455337	0.455337	0.455337	0.455337	0.455337	0.455337	0.455337	0.455337	0.455337	0.455337	0.455337	0.455337	0.455337	0.455337	0.455337	0.455337	0.455337	-0.267864
0.906432	0.906432	0.906432	0.906432	0.906432	0.906432	0.906432	0.906432	0.906432	0.906432	0.906432	0.906432	0.906432	0.906432	0.906432	0.906432	0.906432	0.906432	0.906432	0.906432	0.906432	0.906432	0.906432	0.906432	0.455337	0.455337	0.455337	0.455337	0.455337	0.455337	0.455337	0.455337	0.455337	0.455337	0.455337	0.455337	0.455337	0.455337	0.455337	0.455337	0.455337	0.455337	0.455337	0.455337	0.455337	0.455337	0.455337	0.455337	0.455337	-0.267864
0.906432	0.906432	0.906432	0.906432	0.906432	0.906432	0.906432	0.906432	0.906432	0.906432	0.906432	0.906432	0.906432	0.906432	0.906432	0.906432	0.906432	0.906432	0.906432	0.906432	0.906432	0.906432	0.906432	0.906432	0.455337	0.455337	0.455337	0.455337	0.455337	0.455337	0.455337	0.455337	0.455337	0.455337	0.455337	0.455337	0.455337	0.455337	0.455337	0.455337	0.455337	0.455337	0.455337	0.455337	0.455337	0.455337	0.455337	0.455337	0.455337	-0.267864
0.906432	0.906432	0.906432	0.906432	0.906432	0.906432	0.906432	0.906432	0.906432	0.906432	0.906432	0.906432	0.906432	0.906432	0.906432	0.906432	0.906432	0.906432	0.906432	0.906432	0.906432	0.906432	0.906432	0.906432	0.455337	0.455337	0.455337	0.455337	0.455337	0.455337	0.455337	0.455337	0.455337	0.455337	0.455337	0.455337	0.455337	0.455337	0.455337	0.455337	0.455337	0.455337	0.455337	0.455337	0.455337	0.455337	0.455337	0.455337	0.455337	-0.267864
0.906432	0.906432	0.906432	0.906432	0.906432	0.906432	0.906432	0.906432	0.906432	0.906432	0.906432	0.906432	0.906432	0.906432	0.906432	0.906432	0.906432	0.906432	0.906432	0.906432	0.906432	0.906432	0.906432	0.906432	0.455337	0.455337	0.455337	0.455337	0.455337	0.455337	0.455337	0.455337	0.455337	0.455337	0.455337	0.455337	0.455337	0.455337	0.455337	0.455337	0.455337	0.455337	0.455337	0.455337	0.455337	0.455337	0.455337	0.455337	0.455337	-0.267864
0.906432	0.906432	0.906432	0.906432	0.906432	0.906432	0.906432	0.906432	0.906432	0.906432	0.906432	0.906432	0.906432	0.906432	0.906432	0.906432	0.906432	0.906432	0.906432	0.906432	0.906432	0.906432	0.906432	0.906432	0.455337	0.455337	0.455337	0.455337	0.455337	0.455337	0.455337	0.455337	0.455337	0.455337	0.455337	0.455337	0.455337	0.455337	0.455337	0.455337	0.455337	0.455337	0.455337	0.455337	0.455337	0.455337	0.455337	0.455337	0.455337	-0.267864
0.906432	0.906432	0.906432	0.906432	0.906432	0.906432	0.906432	0.906432	0.906432	0.906432	0.906432	0.906432	0.906432	0.906432	0.906432	0.906432	0.906432	0.906432	0.906432	0.906432	0.906432	0.906432	0.906432	0.906432	0.455337	0.455337	0.455337	0.455337	0.455337	0.455337	0.455337	0.455337	0.455337	0.455337	0.455337	0.455337	0.455337	0.455337	0.455337	0.455337	0.455337	0.455337	0.455337	0.455337	0.455337	0.455337	0.455337	0.455337	0.455337	-0.267864
0.906432	0.906432	0.906432	0.906432	0.906432	0.906432	0.906432	0.906432	0.906432	0.906432	0.906432	0.906432	0.906432	0.906432	0.906432	0.906432	0.906432	0.906432	0.906432	0.906432	0.906432	0.906432	0.906432	0.906432	0.455337	0.455337	0.455337	0.455337	0.455337	0.455337	0.455337	0.455337	0.455337	0.455337	0.455337	0.455337	0.455337	0.455337	0.455337	0.455337	0.455337	0.455337	0.455337	0.455337	0.455337	0.455337	0.455337	0.455337	0.455337	-0.267864
0.906432	0.906432	0.906432	0.906432	0.906432	0.906432	0.906432	0.906432	0.906432	0.906432	0.906432	0.906432	0.906432	0.906432	0.906432	0.906432	0.906432	0.906432	0.906432	0.906432	0.906432	0.906432	0.906432	0.906432	0.455337	0.455337	0.455337	0.455337	0.455337	0.455337	0.455337	0.455337	0.455337	0.455337	0.455337	0.455337	0.455337	0.455337	0.455337	0.455337	0.455337	0.455337	0.455337	0.455337	0.455337	0.455337	0.455337	0.455337	0.455337	-0.267864
0.906432	0.906432	0.906432	0.906432	0.906432	0.906432	0.906432	0.906432	0.906432	0.906432	0.906432	0.906432	0.906432	0.906432	0.906432	0.906432	0.906432	0.906432	0.906432	0.906432	0.906432	0.906432	0.906432	0.906432	0.455337	0.455337	0.455337	0.455337	0.455337	0.455337	0.455337	0.455337	0.455337	0.455337	0.455337	0.455337	0.455337	0.455337	0.455337	0.455337	0.455337	0.455337	0.455337	0.455337	0.455337	0.455337	0.455337	0.455337	0.455337	-0.267864
0.906432	0.906432	0.906432	0.906432	0.906432	0.906432	0.906432	0.906432	0.906432	0.906432	0.906432	0.906432	0.906432	0.906432	0.906432	0.906432	0.906432	0.906432	0.906432	0.906432	0.906432	0.906432	0.906432	0.906432	0.455337	0.455337	0.455337	0.455337	0.455337	0.455337	0.455337	0.455337	0.455337	0.455337	0.455337	0.455337	0.455337	0.455337	0.455337	0.455337	0.455337	0.455337	0.455337	0.455337	0.455337	0.455337	0.455337	0.455337	0.455337	-0.267864
0.906432	0.906432	0.906432	0.906432	0.906432	0.906432	0.906432	0.906432	0.906432	0.906432	0.906432	0.906432	0.906432	0.906432	0.906432	0.906432	0.906432	0.906432	0.906432	0.906432	0.906432	0.906432	0.906432	0.906432	0.455337	0.455337	0.455337	0.455337	0.455337	0.455337	0.455337	0.455337	0.455337	0.455337	0.455337	0.455337	0.455337	0.455337	0.455337	0.455337	0.455337	0.455337	0.455337	0.455337	0.455337	0.455337	0.455337	0.455337	0.455337	-0.267864
0.906432	0.906432	0.906432	0.906432	0.906432	0.906432	0.906432	0.906432	0.906432	0.906432	0.906432	0.906432	0.906432	0.906432	0.906432	0.906432	0.906432	0.906432	0.906432	0.906432	0.906432	0.906432	0.906432	0.906432	0.455337	0.455337	0.455337	0.455337	0.455337	0.455337	0.455337	0.455337	0.455337	0.455337	0.455337	0.455337	0.455337	0.455337	0.455337	0.455337	0.455337	0.455337	0.455337	0.455337	0.455337	0.455337	0.455337	0.455337	0.455337	-0.267864
0.906432	0.906432	0.906432	0.906432	0.906432	0.906432	0.906432	0.906432	0.906432	0.906432	0.906432	0.906432	0.906432	0.906432	0.906432	0.906432	0.906432	0.906432	0.906432	0.906432	0.906432	0.906432	0.906432	0.906432	0.455337	0.455337	0.455337	0.455337	0.455337	0.455337	0.455337	0.455337	0.455337	0.455337	0.455337	0.455337	0.455337	0.455337	0.455337	0.455337	0.455337	0.455337	0.455337	0.455337	0.455337	0.455337	0.455337	0.455337	0.455337	-0.267864
0.319188	0.319188	0.319188	0.319188	0.319188	0.319188	0.319188	0.319188	0.319188	0.319188	0.319188	0.319188	0.319188	0.319188	0.319188	0.319188	0.319188	0.319188	0.319188	0.319188	0.319188	0.319188	0.319188	0.319188	-0.851154	-0.851154	-0.851154	-0.851154	-0.851154	-0.851154	-0.851154	-0.851154	-0.851154	-0.851154	-0.851154	-0.851154	-0.851154	-0.851154	-0.851154	-0.851154	-0.851154	-0.851154	-0.851154	-0.851154	-0.851154	-0.851154	-0.851154	-0.851154	-0.851154	-0.262975
0.319188	0.319188	0.319188	0.319188	0.319188	0.319188	0.319188	0.319188	0.319188	0.319188	0.319188	0.319188	0.319188	0.319188	0.319188	0.319188	0.319188	0.319188	0.319188	0.319188	0.319188	0.319188	0.319188	0.319188	-0.851154	-0.851154	-0.851154	-0.851154	-0.851154	-0.851154	-0.851154	-0.851154	-0.851154	-0.851154	-0.851154	-0.851154	-0.851154	-0.851154	-0.851154	-0.851154	-0.851154	-0.851154	-0.851154	-0.851154	-0.851154	-0.851154	-0.851154	-0.851154	-0.851154	-0.262975
0.319188	0.319188	0.319188	0.319188	0.319188	0.319188	0.319188	0.319188	0.319188	0.319188	0.319188	0.319188	0.319188	0.319188	0.319188	0.319188	0.319188	0.319188	0.319188	0.319188	0.319188	0.319188	0.319188	0.319188	-0.851154	-0.851154	-0.851154	-0.851154	-0.851154	-0.851154	-0.851154	-0.851154	-0.851154	-0.851154	-0.851154	-0.851154	-0.851154	-0.851154	-0.851154	-0.851154	-0.851154	-0.851154	-0.851154	-0.851154	-0.851154	-0.851154	-0.851154	-0.851154	-0.851154	-0.262975
0.319188	0.319188	0.319188	0.319188	0.319188	0.319188	0.319188	0.319188	0.319188	0.319188	0.319188	0.319188	0.319188	0.319188	0.319188	0.319188	0.319188	0.319188	0.319188	0.319188	0.319188	0.319188	0.319188	0.319188	-0.851154	-0.851154	-0.851154	-0.851154	-0.851154	-0.851154	-0.851154	-0.851154	-0.851154	-0.851154	-0.851154	-0.851154	-0.851154	-0.851154	-0.851154	-0.851154	-0.851154	-0.851154	-0.851154	-0.851154	-0.851154	-0.851154	-0.851154	-0.851154	-0.851154	-0.262975
0.319188	0.319188	0.319188	0.319188	0.319188	0.319188	0.319188	0.319188	0.319188	0.319188	0.319188	0.319188	0.319188	0.319188	0.319188	0.319188	0.319188	0.319188	0.319188	0.319188	0.319188	0.319188	0.319188	0.319188	-0.851154	-0.851154	-0.851154	-0.851154	-0.851154	-0.851154	-0.851154	-0.851154	-0.851154	-0.851154	-0.851154	-0.851154	-0.851154	-0.851154	-0.851154	-0.851154	-0.851154	-0.851154	-0.851154	-0.851154	-0.851154	-0.851154	-0.851154	-0.851154	-0.851154	-0.262975
0.319188	0.319188	0.319188	0.319188	0.319188	0.319188	0.319188	0.319188	0.319188	0.319188	0.319188	0.319188	0.319188	0.319188	0.319188	0.319188	0.319188	0.319188	0.319188	0.319188	0.319188	0.319188	0.319188	0.319188	-0.851154	-0.851154	-0.851154	-0.851154	-0.851154	-0.851154	-0.851154	-0.851154	-0.851154	-0.851154	-0.851154	-0.851154	-0.851154	-0.851154	-0.851154	-0.851154	-0.851154	-0.851154	-0.851154	-0.851154	-0.851154	-0.851154	-0.851154	-0.851154	-0.851154	-0.262975
0.319188	0.319188	0.319188	0.319188	0.319188	0.319188	0.319188	0.319188	0.319188	0.319188	0.319188	0.319188	0.319188	0.319188	0.319188	0.319188	0.319188	0.319188	0.319188	0.319188	0.319188	0.319188	0.319188	0.319188	-0.851154	-0.851154	-0.851154	-0.851154	-0.851154	-0.851154	-0.851154	-0.851154	-0.851154	-0.851154	-0.851154	-0.851154	-0.851154	-0.851154	-0.851154	-0.851154	-0.851154	-0.851154	-0.851154	-0.851154	-0.851154	-0.851154	-0.851154	-0.851154	-0.851154	-0.262975
0.319188	0.319188	0.319188	0.319188	0.319188	0.319188	0.319188	0.319188	0.319188	0.319188	0.319188	0.319188	0.319188	0.319188	0.319188	0.319188	0.319188	0.319188	0.319188	0.319188	0.319188	0.319188	0.319188	0.319188	-0.851154	-0.851154	-0.851154	-0.851154	-0.851154	-0.851154	-0.851154	-0.851154	-0.851154	-0.851154	-0.851154	-0.851154	-0.851154	-0.851154	-0.851154	-0.851154	-0.851154	-0.851154	-0.851154	-0.851154	-0.851154	-0.851154	-0.851154	-0.851154	-0.851154	-0.262975
0.319188	0.319188	0.319188	0.319188	0.319188	0.319188	0.319188	0.319188	0.319188	0.319188	0.319188	0.319188	0.319188	0.319188	0.319188	0.319188	0.319188	0.319188	0.319188	0.319188	0.319188	0.319188	0.319188	0.319188	-0.851154	-0.851154	-0.851154	-0.851154	-0.851154	-0.851154	-0.851154	-0.851154	-0.851154	-0.851154	-0.851154	-0.851154	-0.851154	-0.851154	-0.851154	-0.851154	-0.851154	-0.851154	-0.851154	-0.851154	-0.851154	-0.851154	-0.851154	-0.851154	-0.851154	-0.262975
0.319188	0.319188	0.319188	0.319188	0.319188	0.319188	0.319188	0.319188	0.319188	0.319188	0.319188	0.319188	0.319188	0.319188	0.319188	0.319188	0.319188	0.319188	0.319188	0.319188	0.319188	0.319188	0.319188	0.319188	-0.851154	-0.851154	-0.851154	-0.851154	-0.851154	-0.851154	-0.851154	-0.851154	-0.851154	-0.851154	-0.851154	-0.851154	-0.851154	-0.851154	-0.851154	-0.851154	-0.851154	-0.851154	-0.851154	-0.851154	-0.851154	-0.851154	-0.851154	-0.851154	-0.851154	-0.262975
0.319188	0.319188	0.319188	0.319188	0.319188	0.319188	0.319188	0.319188	0.319188	0.319188	0.319188	0.319188	0.319188	0.319188	0.319188	0.319188	0.319188	0.319188	0.319188	0.319188	0.319188	0.319188	0.319188	0.319188	-0.851154	-0.851154	-0.851154	-0.851154	-0.851154	-0.851154	-0.851154	-0.851154	-0.851154	-0.851154	-0.851154	-0.851154	-0.851154	-0.851154	-0.851154	-0.851154	-0.851154	-0.851154	-0.851154	-0.851154	-0.851154	-0.851154	-0.851154	-0.851154	-0.851154	-0.262975
0.319188	0.319188	0.319188	0.319188	0.319188	0.319188	0.319188	0.319188	0.319188	0.319188	0.319188	0.319188	0.319188	0.319188	0.319188	0.319188	0.319188	0.319188	0.319188	0.319188	0.319188	0.319188	0.319188	0.319188	-0.851154	-0.851154	-0.851154	-0.851154	-0.851154	-0.851154	-0.851154	-0.851154	-0.851154	-0.851154	-0.851154	-0.851154	-0.851154	-0.851154	-0.851154	-0.851154	-0.851154	-0.851154	-0.851154	-0.851154	-0.851154	-0.851154	-0.851154	-0.851154	-0.851154	-0.262975
0.319188	0.319188	0.319188	0.319188	0.319188	0.319188	0.319188	0.319188	0.319188	0.319188	0.319188	0.319188	0.319188	0.319188	0.319188	0.319188	0.319188	0.319188	0.319188	0.319188	0.319188	0.319188	0.319188	0.319188	-0.851154	-0.851154	-0.851154	-0.851154	-0.851154	-0.851154	-0.851154	-0.851154	-0.851154	-0.851154	-0.851154	-0.851154	-0.851154	-0.851154	-0.851154	-0.851154	-0.851154	-0.851154	-0.851154	-0.851154	-0.851154	-0.851154	-0.851154	-0.851154	-0.851154	-0.262975
0.319188	0.319188	0.319188	0.319188	0.319188	0.319188	0.319188	0.319188	0.319188	0.319188	0.319188	0.319188	0.319188	0.319188	0.319188	0.319188	0.319188	0.319188	0.319188	0.319188	0.319188	0.319188	0.319188	0.319188	-0.851154	-0.851154	-0.851154	-0.851154	-0.851154	-0.851154	-0.851154	-0.851154	-0.851154	-0.851154	-0.851154	-0.851154	-0.851154	-0.851154	-0.851154	-0.851154	-0.851154	-0.851154	-0.851154	-0.851154	-0.851154	-0.851154	-0.851154	-0.851154	-0.851154	-0.262975
0.319188	0.319188	0.319188	0.319188	0.319188	0.319188	0.319188	0.319188	0.319188	0.319188	0.319188	0.319188	0.319188	0.319188	0.319188	0.319188	0.319188	0.319188	0.319188	0.319188	0.319188	0.319188	0.319188	0.319188	-0.851154	-0.851154	-0.851154	-0.851154	-0.851154	-0.851154	-0.851154	-0.851154	-0.851154	-0.851154	-0.851154	-0.851154	-0.851154	-0.851154	-0.851154	-0.851154	-0.851154	-0.851154	-0.851154	-0.851154	-0.851154	-0.851154	-0.851154	-0.851154	-0.851154	-0.262975
0.319188	0.319188	0.319188	0.319188	0.319188	0.319188	0.319188	0.319188	0.319188	0.319188	0.319188	0.319188	0.319188	0.319188	0.319188	0.319188	0.319188	0.319188	0.319188	0.319188	0.319188	0.319188	0.319188	0.319188	-0.851154	-0.851154	-0.851154	-0.851154	-0.851154	-0.851154	-0.851154	-0.851154	-0.851154	-0.851154	-0.851154	-0.851154	-0.851154	-0.851154	-0.851154	-0.851154	-0.851154	-0.851154	-0.851154	-0.851154	-0.851154	-0.851154	-0.851154	-0.851154	-0.851154	-0.262975
0.319188	0.319188	0.319188	0.319188	0.319188	0.319188	0.319188	0.319188	0.319188	0.319188	0.319188	0.319188	0.319188	0.319188	0.319188	0.319188	0.319188	0.319188	0.319188	0.319188	0.319188	0.319188	0.319188	0.319188	-0.851154	-0.851154	-0.851154	-0.851154	-0.851154	-0.851154	-0.851154	-0.851154	-0.851154	-0.851154	-0.851154	-0.851154	-0.851154	-0.851154	-0.851154	-0.851154	-0.851154	-0.851154	-0.851154	-0.851154	-0.851154	-0.851154	-0.851154	-0.851154	-0.851154	-0.262975
0.319188	0.319188	0.319188	0.319188	0.319188	0.319188	0.319188	0.319188	0.319188	0.319188	0.319188	0.319188	0.319188	0.319188	0.319188	0.319188	0.319188	0.319188	0.319188	0.319188	0.319188	0.319188	0.319188	0.319188	-0.851154	-0.851154	-0.851154	-0.851154	-0.851154	-0.851154	-0.851154	-0.851154	-0.851154	-0.851154	-0.851154	-0.851154	-0.851154	-0.851154	-0.851154	-0.851154	-0.851154	-0.851154	-0.851154	-0.851154	-0.851154	-0.851154	-0.851154	-0.851154	-0.851154	-0.262975
0.319188	0.319188	0.319188	0.319188	0.319188	0.319188	0.319188	0.319188	0.319188	0.319188	0.319188	0.319188	0.319188	0.319188	0.319188	0.319188	0.319188	0.319188	0.319188	0.319188	0.319188	0.319188	0.319188	0.319188	-0.851154	-0.851154	-0.851154	-0.851154	-0.851154	-0.851154	-0.851154	-0.851154	-0.851154	-0.851154	-0.851154	-0.851154	-0.851154	-0.851154	-0.851154	-0.851154	-0.851154	-0.851154	-0.851154	-0.851154	-0.851154	-0.851154	-0.851154	-0.851154	-0.851154	-0.262975
0.319188	0.319188	0.319188	0.319188	0.319188	0.319188	0.319188	0.319188	0.319188	0.319188	0.319188	0.319188	0.319188	0.319188	0.319188	0.319188	0.319188	0.319188	0.319188	0.319188	0.319188	0.319188	0.319188	0.319188	-0.851154	-0.851154	-0.851154	-0.851154	-0.851154	-0.851154	-0.851154	-0.851154	-0.851154	-0.851154	-0.851154	-0.851154	-0.851154	-0.851154	-0.851154	-0.851154	-0.851154	-0.851154	-0.851154	-0.851154	-0.851154	-0.851154	-0.851154	-0.851154	-0.851154	-0.262975
0.319188	0.319188	0.319188	0.319188	0.319188	0.319188	0.319188	0.319188	0.319188	0.319188	0.319188	0.319188	0.319188	0.319188	0.319188	0.319188	0.319188	0.319188	0.319188	0.319188	0.319188	0.319188	0.319188	0.319188	-0.851154	-0.851154	-0.851154	-0.851154	-0.851154	-0.851154	-0.851154	-0.851154	-0.851154	-0.851154	-0.851154	-0.851154	-0.851154	-0.851154	-0.851154	-0.851154	-0.851154	-0.851154	-0.851154	-0.851154	-0.851154	-0.851154	-0.851154	-0.851154	-0.851154	-0.262975
0.319188	0.319188	0.319188	0.319188	0.319188	0.319188	0.319188	0.319188	0.319188	0.319188	0.319188	0.319188	0.319188	0.319188	0.319188	0.319188	0.319188	0.319188	0.319188	0.319188	0.319188	0.319188	0.319188	0.319188	-0.851154	-0.851154	-0.851154	-0.851154	-0.851154	-0.851154	-0.851154	-0.851154	-0.851154	-0.851154	-0.851154	-0.851154	-0.851154	-0.851154	-0.851154	-0.851154	-0.851154	-0.851154	-0.851154	-0.851154	-0.851154	-0.851154	-0.851154	-0.851154	-0.851154	-0.262975
0.319188	0.319188	0.319188	0.319188	0.319188	0.319188	0.319188	0.319188	0.319188	0.319188	0.319188	0.319188	0.319188	0.319188	0.319188	0.319188	0.319188	0.319188	0.319188	0.319188	0.319188	0.319188	0.319188	0.319188	-0.851154	-0.851154	-0.851154	-0.851154	-0.851154	-0.851154	-0.851154	-0.851154	-0.851154	-0.851154	-0.851154	-0.851154	-0.851154	-0.851154	-0.851154	-0.851154	-0.851154	-0.851154	-0.851154	-0.851154	-0.851154	-0.851154	-0.851154	-0.851154	-0.851154	-0.262975
0.319188	0.319188	0.319188	0.319188	0.319188	0.319188	0.319188	0.319188	0.319188	0.319188	0.319188	0.319188	0.319188	0.319188	0.319188	0.319188	0.319188	0.319188	0.319188	0.319188	0.319188	0.319188	0.319188	0.319188	-0.851154	-0.851154	-0.851154	-0.851154	-0.851154	-0.851154	-0.851154	-0.851154	-0.851154	-0.851154	-0.851154	-0.851154	-0.851154	-0.851154	-0.851154	-0.851154	-0.851154	-0.851154	-0.851154	-0.851154	-0.851154	-0.851154	-0.851154	-0.851154	-0.851154	-0.262975
0.319188	0.319188	0.319188	0.319188	0.319188	0.319188	0.319188	0.319188	0.319188	0.319188	0.319188	0.319188	0.319188	0.319188	0.319188	0.319188	0.319188	0.319188	0.319188	0.319188	0.319188	0.319188	0.319188	0.319188	-0.851154	-0.851154	-0.851154	-0.851154	-0.851154	-0.851154	-0.851154	-0.851154	-0.851154	-0.851154	-0.851154	-0.851154	-0.851154	-0.851154	-0.851154	-0.851154	-0.851154	-0.851154	-0.851154	-0.851154	-0.851154	-0.851154	-0.851154	-0.851154	-0.851154	-0.262975
0.319188	0.319188	0.319188	0.319188	0.319188	0.319188	0.319188	0.319188	0.319188	0.319188	0.319188	0.319188	0.319188	0.319188	0.319188	0.319188	0.319188	0.319188	0.319188	0.319188	0.319188	0.319188	0.319188	0.319188	-0.851154	-0.851154	-0.851154	-0.851154	-0.851154	-0.851154	-0.851154	-0.851154	-0.851154	-0.851154	-0.851154	-0.851154	-0.851154	-0.851154	-0.851154	-0.851154	-0.851154	-0.851154	-0.851154	-0.851154	-0.851154	-0.851154	-0.851154	-0.851154	-0.851154	-0.262975
0.319188	0.319188	0.319188	0.319188	0.319188	0.319188	0.319188	0.319188	0.319188	0.319188	0.319188	0.319188	0.319188	0.319188	0.319188	0.319188	0.319188	0.319188	0.319188	0.319188	0.319188	0.319188	0.319188	0.319188	-0.851154	-0.851154	-0.851154	-0.851154	-0.851154	-0.851154	-0.851154	-0.851154	-0.851154	-0.851154	-0.851154	-0.851154	-0.851154	-0.851154	-0.851154	-0.851154	-0.851154	-0.851154	-0.851154	-0.851154	-0.851154	-0.851154	-0.851154	-0.851154	-0.851154	-0.262975
0.319188	0.319188	0.319188	0.319188	0.319188	0.319188	0.319188	0.319188	0.319188	0.319188	0.319188	0.319188	0.319188	0.319188	0.319188	0.319188	0.319188	0.319188	0.319188	0.319188	0.319188	0.319188	0.319188	0.319188	-0.851154	-0.851154	-0.851154	-0.851154	-0.851154	-0.851154	-0.851154	-0.851154	-0.851154	-0.851154	-0.851154	-0.851154	-0.851154	-0.851154	-0.851154	-0.851154	-0.851154	-0.851154	-0.851154	-0.851154	-0.851154	-0.851154	-0.851154	-0.851154	-0.851154	-0.262975
0.319188	0.319188	0.319188	0.319188	0.319188	0.319188	0.319188	0.319188	0.319188	0.319188	0.319188	0.319188	0.319188	0.319188	0.319188	0.319188	0.319188	0.319188	0.319188	0.319188	0.319188	0.319188	0.319188	0.319188	-0.851154	-0.851154	-0.851154	-0.851154	-0.851154	-0.851154	-0.851154	-0.851154	-0.851154	-0.851154	-0.851154	-0.851154	-0.851154	-0.851154	-0.851154	-0.851154	-0.851154	-0.851154	-0.851154	-0.851154	-0.851154	-0.851154	-0.851154	-0.851154	-0.851154	-0.262975
0.319188	0.319188	0.319188	0.319188	0.319188	0.319188	0.319188	0.319188	0.319188	0.319188	0.319188	0.319188	0.319188	0.319188	0.319188	0.319188	0.319188	0.319188	0.319188	0.319188	0.319188	0.319188	0.319188	0.319188	-0.851154	-0.851154	-0.851154	-0.851154	-0.851154	-0.851154	-0.851154	-0.851154	-0.851154	-0.851154	-0.851154	-0.851154	-0.851154	-0.851154	-0.851154	-0.851154	-0.851154	-0.851154	-0.851154	-0.851154	-0.851154	-0.851154	-0.851154	-0.851154	-0.851154	-0.262975
0.319188	0.319188	0.319188	0.319188	0.319188	0.319188	0.319188	0.319188	0.319188	0.319188	0.319188	0.319188	0.319188	0.319188	0.319188	0.319188	0.319188	0.319188	0.319188	0.319188	0.319188	0.319188	0.319188	0.319188	-0.851154	-0.851154	-0.851154	-0.851154	-0.851154	-0.851154	-0.851154	-0.851154	-0.851154	-0.851154	-0.851154	-0.851154	-0.851154	-0.851154	-0.851154	-0.851154	-0.851154	-0.851154	-0.851154	-0.851154	-0.851154	-0.851154	-0.851154	-0.851154	-0.851154	-0.262975
0.319188	0.319188	0.319188	0.319188	0.319188	0.319188	0.319188	0.319188	0.319188	0.319188	0.319188	0.319188	0.319188	0.319188	0.319188	0.319188	0.319188	0.319188	0.319188	0.319188	0.319188	0.319188	0.319188	0.319188	-0.851154	-0.851154	-0.851154	-0.851154	-0.851154	-0.851154	-0.851154	-0.851154	-0.851154	-0.851154	-0.851154	-0.851154	-0.851154	-0.851154	-0.851154	-0.851154	-0.851154	-0.851154	-0.851154	-0.851154	-0.851154	-0.851154	-0.851154	-0.851154	-0.851154	-0.262975
0.319188	0.319188	0.319188	0.319188	0.319188	0.319188	0.319188	0.319188	0.319188	0.319188	0.319188	0.319188	0.319188	0.319188	0.319188	0.319188	0.319188	0.319188	0.319188	0.319188	0.319188	0.319188	0.319188	0.319188	-0.851154	-0.851154	-0.851154	-0.851154	-0.851154	-0.851154	-0.851154	-0.851154	-0.851154	-0.851154	-0.851154	-0.851154	-0.851154	-0.851154	-0.851154	-0.851154	-0.851154	-0.851154	-0.851154	-0.851154	-0.851154	-0.851154	-0.851154	-0.851154	-0.851154	-0.262975
0.319188	0.319188	0.319188	0.319188	0.319188	0.319188	0.319188	0.319188	0.319188	0.319188	0.319188	0.319188	0.319188	0.319188	0.319188	0.319188	0.319188	0.319188	0.319188	0.319188	0.319188	0.319188	0.319188	0.319188	-0.851154	-0.851154	-0.851154	-0.851154	-0.851154	-0.851154	-0.851154	-0.851154	-0.851154	-0.851154	-0.851154	-0.851154	-0.851154	-0.851154	-0.851154	-0.851154	-0.851154	-0.851154	-0.851154	-0.851154	-0.851154	-0.851154	-0.851154	-0.851154	-0.851154	-0.262975
0.319188	0.319188	0.319188	0.319188	0.319188	0.319188	0.319188	0.319188	0.319188	0.319188	0.319188	0.319188	0.319188	0.319188	0.319188	0.319188	0.319188	0.319188	0.319188	0.319188	0.319188	0.319188	0.319188	0.319188	-0.851154	-0.851154	-0.851154	-0.851154	-0.851154	-0.851154	-0.851154	-0.851154	-0.851154	-0.851154	-0.851154	-0.851154	-0.851154	-0.851154	-0.851154	-0.851154	-0.851154	-0.851154	-0.851154	-0.851154	-0.851154	-0.851154	-0.851154	-0.851154	-0.851154	-0.262975
0.319188	0.319188	0.319188	0.319188	0.319188	0.319188	0.319188	0.319188	0.319188	0.319188	0.319188	0.319188	0.319188	0.319188	0.319188	0.319188	0.319188	0.319188	0.319188	0.319188	0.319188	0.319188	0.319188	0.319188	-0.851154	-0.851154	-0.851154	-0.851154	-0.851154	-0.851154	-0.851154	-0.851154	-0.851154	-0.851154	-0.851154	-0.851154	-0.851154	-0.851154	-0.851154	-0.851154	-0.851154	-0.851154	-0.851154	-0.851154	-0.851154	-0.851154	-0.851154	-0.851154	-0.851154	-0.262975
0.319188	0.319188	0.319188	0.319188	0.319188	0.319188	0.319188	0.319188	0.319188	0.319188	0.319188	0.319188	0.319188	0.319188	0.319188	0.319188	0.319188	0.319188	0.319188	0.319188	0.319188	0.319188	0.319188	0.319188	-0.851154	-0.851154	-0.851154	-0.851154	-0.851154	-0.851154	-0.851154	-0.851154	-0.851154	-0.851154	-0.851154	-0.851154	-0.851154	-0.851154	-0.851154	-0.851154	-0.851154	-0.851154	-0.851154	-0.851154	-0.851154	-0.851154	-0.851154	-0.851154	-0.851154	-0.262975
0.319188	0.319188	0.319188	0.319188	0.319188	0.319188	0.319188	0.319188	0.319188	0.319188	0.319188	0.319188	0.319188	0.319188	0.319188	0.319188	0.319188	0.319188	0.319188	0.319188	0.319188	0.319188	0.319188	0.319188	-0.851154	-0.851154	-0.851154	-0.851154	-0.851154	-0.851154	-0.851154	-0.851154	-0.851154	-0.851154	-0.851154	-0.851154	-0.851154	-0.851154	-0.851154	-0.851154	-0.851154	-0.851154	-0.851154	-0.851154	-0.851154	-0.851154	-0.851154	-0.851154	-0.851154	-0.262975
0.319188	0.319188	0.319188	0.319188	0.319188	0.319188	0.319188	0.319188	0.319188	0.319188	0.319188	0.319188	0.319188	0.319188	0.319188	0.319188	0.319188	0.319188	0.319188	0.319188	0.319188	0.319188	0.319188	0.319188	-0.851154	-0.851154	-0.851154	-0.851154	-0.851154	-0.851154	-0.851154	-0.851154	-0.851154	-0.851154	-0.851154	-0.851154	-0.851154	-0.851154	-0.851154	-0.851154	-0.851154	-0.851154	-0.851154	-0.851154	-0.851154	-0.851154	-0.851154	-0.851154	-0.851154	-0.262975
-0.366273	-0.366273	-0.366273	-0.366273	-0.366273	-0.366273	-0.366273	-0.366273	-0.366273	-0.366273	-0.366273	-0.366273	-0.366273	-0.366273	-0.366273	-0.366273	-0.366273	-0.366273	-0.366273	-0.366273	-0.366273	-0.366273	-0.366273	-0.366273	-0.0874059	-0.0874059	-0.0874059	-0.0874059	-0.0874059	-0.0874059	-0.0874059	-0.0874059	-0.0874059	-0.0874059	-0.0874059	-0.0874059	-0.0874059	-0.0874059	-0.0874059	-0.0874059	-0.0874059	-0.0874059	-0.0874059	-0.0874059	-0.0874059	-0.0874059	-0.0874059	-0.0874059	-0.0874059	-0.245734
-0.366273	-0.366273	-0.366273	-0.366273	-0.366273	-0.366273	-0.366273	-0.366273	-0.366273	-0.366273	-0.366273	-0.366273	-0.366273	-0.366273	-0.366273	-0.366273	-0.366273	-0.366273	-0.366273	-0.366273	-0.366273	-0.366273	-0.366273	-0.366273	-0.0874059	-0.0874059	-0.0874059	-0.0874059	-0.0874059	-0.0874059	-0.0874059	-0.0874059	-0.0874059	-0.0874059	-0.0874059	-0.0874059	-0.0874059	-0.0874059	-0.0874059	-0.0874059	-0.0874059	-0.0874059	-0.0874059	-0.0874059	-0.0874059	-0.0874059	-0.0874059	-0.0874059	-0.0874059	-0.245734
-0.366273	-0.366273	-0.366273	-0.366273	-0.366273	-0.366273	-0.366273	-0.366273	-0.366273	-0.366273	-0.366273	-0.366273	-0.366273	-0.366273	-0.366273	-0.366273	-0.366273	-0.366273	-0.366273	-0.366273	-0.366273	-0.366273	-0.366273	-0.366273	-0.0874059	-0.0874059	-0.0874059	-0.0874059	-0.0874059	-0.0874059	-0.0874059	-0.0874059	-0.0874059	-0.0874059	-0.0874059	-0.0874059	-0.0874059	-0.0874059	-0.0874059	-0.0874059	-0.0874059	-0.0874059	-0.0874059	-0.0874059	-0.0874059	-0.0874059	-0.0874059	-0.0874059	-0.0874059	-0.245734
-0.366273	-0.366273	-0.366273	-0.366273	-0.366273	-0.366273	-0.366273	-0.366273	-0.366273	-0.366273	-0.366273	-0.366273	-0.366273	-0.366273	-0.366273	-0.366273	-0.366273	-0.366273	-0.366273	-0.366273	-0.366273	-0.366273	-0.366273	-0.366273	-0.0874059	-0.0874059	-0.0874059	-0.0874059	-0.0874059	-0.0874059	-0.0874059	-0.0874059	-0.0874059	-0.0874059	-0.0874059	-0.0874059	-0.0874059	-0.0874059	-0.0874059	-0.0874059	-0.0874059	-0.0874059	-0.0874059	-0.0874059	-0.0874059	-0.0874059	-0.0874059	-0.0874059	-0.0874059	-0.245734
-0.366273	-0.366273	-0.366273	-0.366273	-0.366273	-0.366273	-0.366273	-0.366273	-0.366273	-0.366273	-0.366273	-0.366273	-0.366273	-0.366273	-0.366273	-0.366273	-0.366273	-0.366273	-0.366273	-0.366273	-0.366273	-0.366273	-0.366273	-0.366273	-0.0874059	-0.0874059	-0.0874059	-0.0874059	-0.0874059	-0.0874059	-0.0874059	-0.0874059	-0.0874059	-0.0874059	-0.0874059	-0.0874059	-0.0874059	-0.0874059	-0.0874059	-0.0874059	-0.0874059	-0.0874059	-0.0874059	-0.0874059	-0.0874059	-0.0874059	-0.0874059	-0.0874059	-0.0874059	-0.245734
-0.366273	-0.366273	-0.366273	-0.366273	-0.366273	-0.366273	-0.366273	-0.366273	-0.366273	-0.366273	-0.366273	-0.366273	-0.366273	-0.366273	-0.366273	-0.366273	-0.366273	-0.366273	-0.366273	-0.366273	-0.366273	-0.366273	-0.366273	-0.366273	-0.0874059	-0.0874059	-0.0874059	-0.0874059	-0.0874059	-0.0874059	-0.0874059	-0.0874059	-0.0874059	-0.0874059	-0.0874059	-0.0874059	-0.0874059	-0.0874059	-0.0874059	-0.0874059	-0.0874059	-0.0874059	-0.0874059	-0.0874059	-0.0874059	-0.0874059	-0.0874059	-0.0874059	-0.0874059	-0.245734
-0.366273	-0.366273	-0.366273	-0.366273	-0.366273	-0.366273	-0.366273	-0.366273	-0.366273	-0.366273	-0.366273	-0.366273	-0.366273	-0.366273	-0.366273	-0.366273	-0.366273	-0.366273	-0.366273	-0.366273	-0.366273	-0.366273	-0.366273	-0.366273	-0.0874059	-0.0874059	-0.0874059	-0.0874059	-0.0874059	-0.0874059	-0.0874059	-0.0874059	-0.0874059	-0.0874059	-0.0874059	-0.0874059	-0.0874059	-0.0874059	-0.0874059	-0.0874059	-0.0874059	-0.0874059	-0.0874059	-0.0874059	-0.0874059	-0.0874059	-0.0874059	-0.0874059	-0.0874059	-0.245734
-0.366273	-0.366273	-0.366273	-0.366273	-0.366273	-0.366273	-0.366273	-0.366273	-0.366273	-0.366273	-0.366273	-0.366273	-0.366273	-0.366273	-0.366273	-0.366273	-0.366273	-0.366273	-0.366273	-0.366273	-0.366273	-0.366273	-0.366273	-0.366273	-0.0874059	-0.0874059	-0.0874059	-0.0874059	-0.0874059	-0.0874059	-0.0874059	-0.0874059	-0.0874059	-0.0874059	-0.0874059	-0.0874059	-0.0874059	-0.0874059	-0.0874059	-0.0874059	-0.0874059	-0.0874059	-0.0874059	-0.0874059	-0.0874059	-0.0874059	-0.0874059	-0.0874059	-0.0874059	-0.245734
-0.366273	-0.366273	-0.366273	-0.366273	-0.366273	-0.366273	-0.366273	-0.366273	-0.366273	-0.366273	-0.366273	-0.366273	-0.366273	-0.366273	-0.366273	-0.366273	-0.366273	-0.366273	-0.366273	-0.366273	-0.366273	-0.366273	-0.366273	-0.366273	-0.0874059	-0.0874059	-0.0874059	-0.0874059	-0.0874059	-0.0874059	-0.0874059	-0.0874059	-0.0874059	-0.0874059	-0.0874059	-0.0874059	-0.0874059	-0.0874059	-0.0874059	-0.0874059	-0.0874059	-0.0874059	-0.0874059	-0.0874059	-0.0874059	-0.0874059	-0.0874059	-0.0874059	-0.0874059	-0.245734
-0.366273	-0.366273	-0.366273	-0.366273	-0.366273	-0.366273	-0.366273	-0.366273	-0.366273	-0.366273	-0.366273	-0.366273	-0.366273	-0.366273	-0.366273	-0.366273	-0.366273	-0.366273	-0.366273	-0.366273	-0.366273	-0.366273	-0.366273	-0.366273	-0.0874059	-0.0874059	-0.0874059	-0.0874059	-0.0874059	-0.0874059	-0.0874059	-0.0874059	-0.0874059	-0.0874059	-0.0874059	-0.0874059	-0.0874059	-0.0874059	-0.0874059	-0.0874059	-0.0874059	-0.0874059	-0.0874059	-0.0874059	-0.0874059	-0.0874059	-0.0874059	-0.0874059	-0.0874059	-0.245734
-0.366273	-0.366273	-0.366273	-0.366273	-0.366273	-0.366273	-0.366273	-0.366273	-0.366273	-0.366273	-0.366273	-0.366273	-0.366273	-0.366273	-0.366273	-0.366273	-0.366273	-0.366273	-0.366273	-0.366273	-0.366273	-0.366273	-0.366273	-0.366273	-0.0874059	-0.0874059	-0.0874059	-0.0874059	-0.0874059	-0.0874059	-0.0874059	-0.0874059	-0.0874059	-0.0874059	-0.0874059	-0.0874059	-0.0874059	-0.0874059	-0.0874059	-0.0874059	-0.0874059	-0.0874059	-0.0874059	-0.0874059	-0.0874059	-0.0874059	-0.0874059	-0.0874059	-0.0874059	-0.245734
-0.366273	-0.366273	-0.366273	-0.366273	-0.366273	-0.366273	-0.366273	-0.366273	-0.366273	-0.366273	-0.366273	-0.366273	-0.366273	-0.366273	-0.366273	-0.366273	-0.366273	-0.366273	-0.366273	-0.366273	-0.366273	-0.366273	-0.366273	-0.366273	-0.0874059	-0.0874059	-0.0874059	-0.0874059	-0.0874059	-0.0874059	-0.0874059	-0.0874059	-0.0874059	-0.0874059	-0.0874059	-0.0874059	-0.0874059	-0.0874059	-0.0874059	-0.0874059	-0.0874059	-0.0874059	-0.0874059	-0.0874059	-0.0874059	-0.0874059	-0.0874059	-0.0874059	-0.0874059	-0.245734
-0.366273	-0.366273	-0.366273	-0.366273	-0.366273	-0.366273	-0.366273	-0.366273	-0.366273	-0.366273	-0.366273	-0.366273	-0.366273	-0.366273	-0.366273	-0.366273	-0.366273	-0.366273	-0.366273	-0.366273	-0.366273	-0.366273	-0.366273	-0.366273	-0.0874059	-0.0874059	-0.0874059	-0.0874059	-0.0874059	-0.0874059	-0.0874059	-0.0874059	-0.0874059	-0.0874059	-0.0874059	-0.0874059	-0.0874059	-0.0874059	-0.0874059	-0.0874059	-0.0874059	-0.0874059	-0.0874059	-0.0874059	-0.0874059	-0.0874059	-0.0874059	-0.0874059	-0.0874059	-0.245734
-0.366273	-0.366273	-0.366273	-0.366273	-0.366273	-0.366273	-0.366273	-0.366273	-0.366273	-0.366273	-0.366273	-0.366273	-0.366273	-0.366273	-0.366273	-0.366273	-0.366273	-0.366273	-0.366273	-0.366273	-0.366273	-0.366273	-0.366273	-0.366273	-0.0874059	-0.0874059	-0.0874059	-0.0874059	-0.0874059	-0.0874059	-0.0874059	-0.0874059	-0.0874059	-0.0874059	-0.0874059	-0.0874059	-0.0874059	-0.0874059	-0.0874059	-0.0874059	-0.0874059	-0.0874059	-0.0874059	-0.0874059	-0.0874059	-0.0874059	-0.0874059	-0.0874059	-0.0874059	-0.245734
-0.366273	-0.366273	-0.366273	-0.366273	-0.366273	-0.366273	-0.366273	-0.366273	-0.366273	-0.366273	-0.366273	-0.366273	-0.366273	-0.366273	-0.366273	-0.366273	-0.366273	-0.366273	-0.366273	-0.366273	-0.366273	-0.366273	-0.366273	-0.366273	-0.0874059	-0.0874059	-0.0874059	-0.0874059	-0.0874059	-0.0874059	-0.0874059	-0.0874059	-0.0874059	-0.0874059	-0.0874059	-0.0874059	-0.0874059	-0.0874059	-0.0874059	-0.0874059	-0.0874059	-0.0874059	-0.0874059	-0.0874059	-0.0874059	-0.0874059	-0.0874059	-0.0874059	-0.0874059	-0.245734
-0.366273	-0.366273	-0.366273	-0.366273	-0.366273	-0.366273	-0.366273	-0.366273	-0.366273	-0.366273	-0.366273	-0.366273	-0.366273	-0.366273	-0.366273	-0.366273	-0.366273	-0.366273	-0.366273	-0.366273	-0.366273	-0.366273	-0.366273	-0.366273	-0.0874059	-0.0874059	-0.0874059	-0.0874059	-0.0874059	-0.0874059	-0.0874059	-0.0874059	-0.0874059	-0.0874059	-0.0874059	-0.0874059	-0.0874059	-0.0874059	-0.0874059	-0.0874059	-0.0874059	-0.0874059	-0.0874059	-0.0874059	-0.0874059	-0.0874059	-0.0874059	-0.0874059	-0.0874059	-0.245734
-0.366273	-0.366273	-0.366273	-0.366273	-0.366273	-0.366273	-0.366273	-0.366273	-0.366273	-0.366273	-0.366273	-0.366273	-0.366273	-0.366273	-0.366273	-0.366273	-0.366273	-0.366273	-0.366273	-0.366273	-0.366273	-0.366273	-0.366273	-0.366273	-0.0874059	-0.0874059	-0.0874059	-0.0874059	-0.0874059	-0.0874059	-0.0874059	-0.0874059	-0.0874059	-0.0874059	-0.0874059	-0.0874059	-0.0874059	-0.0874059	-0.0874059	-0.0874059	-0.0874059	-0.0874059	-0.0874059	-0.0874059	-0.0874059	-0.0874059	-0.0874059	-0.0874059	-0.0874059	-0.245734
-0.366273	-0.366273	-0.366273	-0.366273	-0.366273	-0.366273	-0.366273	-0.366273	-0.366273	-0.366273	-0.366273	-0.366273	-0.366273	-0.366273	-0.366273	-0.366273	-0.366273	-0.366273	-0.366273	-0.366273	-0.366273	-0.366273	-0.366273	-0.366273	-0.0874059	-0.0874059	-0.0874059	-0.0874059	-0.0874059	-0.0874059	-0.0874059	-0.0874059	-0.0874059	-0.0874059	-0.0874059	-0.0874059	-0.0874059	-0.0874059	-0.0874059	-0.0874059	-0.0874059	-0.0874059	-0.0874059	-0.0874059	-0.0874059	-0.0874059	-0.0874059	-0.0874059	-0.0874059	-0.245734
-0.366273	-0.366273	-0.366273	-0.366273	-0.366273	-0.366273	-0.366273	-0.366273	-0.366273	-0.366273	-0.366273	-0.366273	-0.366273	-0.366273	-0.366273	-0.366273	-0.366273	-0.366273	-0.366273	-0.366273	-0.366273	-0.366273	-0.366273	-0.366273	-0.0874059	-0.0874059	-0.0874059	-0.0874059	-0.0874059	-0.0874059	-0.0874059	-0.0874059	-0.0874059	-0.0874059	-0.0874059	-0.0874059	-0.0874059	-0.0874059	-0.0874059	-0.0874059	-0.0874059	-0.0874059	-0.0874059	-0.0874059	-0.0874059	-0.0874059	-0.0874059	-0.0874059	-0.0874059	-0.245734
-0.366273	-0.366273	-0.366273	-0.366273	-0.366273	-0.366273	-0.366273	-0.366273	-0.366273	-0.366273	-0.366273	-0.366273	-0.366273	-0.366273	-0.366273	-0.366273	-0.366273	-0.366273	-0.366273	-0.366273	-0.366273	-0.366273	-0.366273	-0.366273	-0.0874059	-0.0874059	-0.0874059	-0.0874059	-0.0874059	-0.0874059	-0.0874059	-0.0874059	-0.0874059	-0.0874059	-0.0874059	-0.0874059	-0.0874059	-0.0874059	-0.0874059	-0.0874059	-0.0874059	-0.0874059	-0.0874059	-0.0874059	-0.0874059	-0.0874059	-0.0874059	-0.0874059	-0.0874059	-0.245734
-0.366273	-0.366273	-0.366273	-0.366273	-0.366273	-0.366273	-0.366273	-0.366273	-0.366273	-0.366273	-0.366273	-0.366273	-0.366273	-0.366273	-0.366273	-0.366273	-0.366273	-0.366273	-0.366273	-0.366273	-0.366273	-0.366273	-0.366273	-0.366273	-0.0874059	-0.0874059	-0.0874059	-0.0874059	-0.0874059	-0.0874059	-0.0874059	-0.0874059	-0.0874059	-0.0874059	-0.0874059	-0.0874059	-0.0874059	-0.0874059	-0.0874059	-0.0874059	-0.0874059	-0.0874059	-0.0874059	-0.0874059	-0.0874059	-0.0874059	-0.0874059	-0.0874059	-0.0874059	-0.245734
-0.366273	-0.366273	-0.366273	-0.366273	-0.366273	-0.366273	-0.366273	-0.366273	-0.366273	-0.366273	-0.366273	-0.366273	-0.366273	-0.366273	-0.366273	-0.366273	-0.366273	-0.366273	-0.366273	-0.366273	-0.366273	-0.366273	-0.366273	-0.366273	-0.0874059	-0.0874059	-0.0874059	-0.0874059	-0.0874059	-0.0874059	-0.0874059	-0.0874059	-0.0874059	-0.0874059	-0.0874059	-0.0874059	-0.0874059	-0.0874059	-0.0874059	-0.0874059	-0.0874059	-0.0874059	-0.0874059	-0.0874059	-0.0874059	-0.0874059	-0.0874059	-0.0874059	-0.0874059	-0.245734
-0.366273	-0.366273	-0.366273	-0.366273	-0.366273	-0.366273	-0.366273	-0.366273	-0.366273	-0.366273	-0.366273	-0.366273	-0.366273	-0.366273	-0.366273	-0.366273	-0.366273	-0.366273	-0.366273	-0.366273	-0.366273	-0.366273	-0.366273	-0.366273	-0.0874059	-0.0874059	-0.0874059	-0.0874059	-0.0874059	-0.0874059	-0.0874059	-0.0874059	-0.0874059	-0.0874059	-0.0874059	-0.0874059	-0.0874059	-0.0874059	-0.0874059	-0.0874059	-0.0874059	-0.0874059	-0.0874059	-0.0874059	-0.0874059	-0.0874059	-0.0874059	-0.0874059	-0.0874059	-0.245734
-0.366273	-0.366273	-0.366273	-0.366273	-0.366273	-0.366273	-0.366273	-0.366273	-0.366273	-0.366273	-0.366273	-0.366273	-0.366273	-0.366273	-0.366273	-0.366273	-0.366273	-0.366273	-0.366273	-0.366273	-0.366273	-0.366273	-0.366273	-0.366273	-0.0874059	-0.0874059	-0.0874059	-0.0874059	-0.0874059	-0.0874059	-0.0874059	-0.0874059	-0.0874059	-0.0874059	-0.0874059	-0.0874059	-0.0874059	-0.0874059	-0.0874059	-0.0874059	-0.0874059	-0.0874059	-0.0874059	-0.0874059	-0.0874059	-0.0874059	-0.0874059	-0.0874059	-0.0874059	-0.245734
-0.366273	-0.366273	-0.366273	-0.366273	-0.366273	-0.366273	-0.366273	-0.366273	-0.366273	-0.366273	-0.366273	-0.366273	-0.366273	-0.366273	-0.366273	-0.366273	-0.366273	-0.366273	-0.366273	-0.366273	-0.366273	-0.366273	-0.366273	-0.366273	-0.0874059	-0.0874059	-0.0874059	-0.0874059	-0.0874059	-0.0874059	-0.0874059	-0.0874059	-0.0874059	-0.0874059	-0.0874059	-0.0874059	-0.0874059	-0.0874059	-0.0874059	-0.0874059	-0.0874059	-0.0874059	-0.0874059	-0.0874059	-0.0874059	-0.0874059	-0.0874059	-0.0874059	-0.0874059	-0.245734
-0.366273	-0.366273	-0.366273	-0.366273	-0.366273	-0.366273	-0.366273	-0.366273	-0.366273	-0.366273	-0.366273	-0.366273	-0.366273	-0.366273	-0.366273	-0.366273	-0.366273	-0.366273	-0.366273	-0.366273	-0.366273	-0.366273	-0.366273	-0.366273	-0.0874059	-0.0874059	-0.0874059	-0.0874059	-0.0874059	-0.0874059	-0.0874059	-0.0874059	-0.0874059	-0.0874059	-0.0874059	-0.0874059	-0.0874059	-0.0874059	-0.0874059	-0.0874059	-0.0874059	-0.0874059	-0.0874059	-0.0874059	-0.0874059	-0.0874059	-0.0874059	-0.0874059	-0.0874059	-0.245734
-0.366273	-0.366273	-0.366273	-0.366273	-0.366273	-0.366273	-0.366273	-0.366273	-0.366273	-0.366273	-0.366273	-0.366273	-0.366273	-0.366273	-0.366273	-0.366273	-0.366273	-0.366273	-0.366273	-0.366273	-0.366273	-0.366273	-0.366273	-0.366273	-0.0874059	-0.0874059	-0.0874059	-0.0874059	-0.0874059	-0.0874059	-0.0874059	-0.0874059	-0.0874059	-0.0874059	-0.0874059	-0.0874059	-0.0874059	-0.0874059	-0.0874059	-0.0874059	-0.0874059	-0.0874059	-0.0874059	-0.0874059	-0.0874059	-0.0874059	-0.0874059	-0.0874059	-0.0874059	-0.245734
-0.366273	-0.366273	-0.366273	-0.366273	-0.366273	-0.366273	-0.366273	-0.366273	-0.366273	-0.366273	-0.366273	-0.366273	-0.366273	-0.366273	-0.366273	-0.366273	-0.366273	-0.366273	-0.366273	-0.366273	-0.366273	-0.366273	-0.366273	-0.366273	-0.0874059	-0.0874059	-0.0874059	-0.0874059	-0.0874059	-0.0874059	-0.0874059	-0.0874059	-0.0874059	-0.0874059	-0.0874059	-0.0874059	-0.0874059	-0.0874059	-0.0874059	-0.0874059	-0.0874059	-0.0874059	-0.0874059	-0.0874059	-0.0874059	-0.0874059	-0.0874059	-0.0874059	-0.0874059	-0.245734
-0.366273	-0.366273	-0.366273	-0.366273	-0.366273	-0.366273	-0.366273	-0.366273	-0.366273	-0.366273	-0.366273	-0.366273	-0.366273	-0.366273	-0.366273	-0.366273	-0.366273	-0.366273	-0.366273	-0.366273	-0.366273	-0.366273	-0.366273	-0.366273	-0.0874059	-0.0874059	-0.0874059	-0.0874059	-0.0874059	-0.0874059	-0.0874059	-0.0874059	-0.0874059	-0.0874059	-0.0874059	-0.0874059	-0.0874059	-0.0874059	-0.0874059	-0.0874059	-0.0874059	-0.0874059	-0.0874059	-0.0874059	-0.0874059	-0.0874059	-0.0874059	-0.0874059	-0.0874059	-0.245734
-0.366273	-0.366273	-0.366273	-0.366273	-0.366273	-0.366273	-0.366273	-0.366273	-0.366273	-0.366273	-0.366273	-0.366273	-0.366273	-0.366273	-0.366273	-0.366273	-0.366273	-0.366273	-0.366273	-0.366273	-0.366273	-0.366273	-0.366273	-0.366273	-0.0874059	-0.0874059	-0.0874059	-0.0874059	-0.0874059	-0.0874059	-0.0874059	-0.0874059	-0.0874059	-0.0874059	-0.0874059	-0.0874059	-0.0874059	-0.0874059	-0.0874059	-0.0874059	-0.0874059	-0.0874059	-0.0874059	-0.0874059	-0.0874059	-0.0874059	-0.0874059	-0.0874059	-0.0874059	-0.245734
-0.366273	-0.366273	-0.366273	-0.366273	-0.366273	-0.366273	-0.366273	-0.366273	-0.366273	-0.366273	-0.366273	-0.366273	-0.366273	-0.366273	-0.366273	-0.366273	-0.366273	-0.366273	-0.366273	-0.366273	-0.366273	-0.366273	-0.366273	-0.366273	-0.0874059	-0.0874059	-0.0874059	-0.0874059	-0.0874059	-0.0874059	-0.0874059	-0.0874059	-0.0874059	-0.0874059	-0.0874059	-0.0874059	-0.0874059	-0.0874059	-0.0874059	-0.0874059	-0.0874059	-0.0874059	-0.0874059	-0.0874059	-0.0874059	-0.0874059	-0.0874059	-0.0874059	-0.0874059	-0.245734
-0.169603	-0.169603	-0.169603	-0.169603	-0.169603	-0.169603	-0.169603	-0.169603	-0.169603	-0.169603	-0.169603	-0.169603	-0.169603	-0.169603	-0.169603	-0.169603	-0.169603	-0.169603	-0.169603	-0.169603	-0.169603	-0.169603	-0.169603	-0.169603	-0.604591	-0.604591	-0.604591	-0.604591	-0.604591	-0.604591	-0.604591	-0.604591	-0.604591	-0.604591	-0.604591	-0.604591	-0.604591	-0.604591	-0.604591	-0.604591	-0.604591	-0.604591	-0.604591	-0.604591	-0.604591	-0.604591	-0.604591	-0.604591	-0.604591	0.118042
[truncated: 62 more rows]
[truncated: 350 more columns]

## Sheet: Panel D - within vs between 
Within	Between
-1.72535	2.34276
-1.20897	-0.0450123
-1.68764	-0.232591
-1.39458	0.477589
[truncated: 96 more rows]

## Sheet: Panel E - within vs. between
Within	Between
[truncated: 300 more rows]

[truncated: 4 more sheets: Panel F , Panel G - sig all brain, Panel H - sig between sys, Panel I - sig within sys]
